# Supplementary material for: Defactinib in Combination with Mitotane Can Be an Effective Treatment in Human Adrenocortical Carcinoma
Source: Int J Mol Sci. 2025 Jul 7;26(13):6539. doi: 10.3390/ijms26136539 (PMC12249900; doi:10.3390/ijms26136539)
Supplement: Supplementary file 1 [file ijms-26-06539-s001.zip]

Archive with 12 entries (12 files):
- SF1_1000.jpg
- SF2_1000.jpg
- SF3_1000.jpg
- SF4-镴.jpg
- SF5_1000.jpg
- SF6_1000.jpg
- ST1_In silico datasets.pdf
- ST2_Trscr_common genes_GO&GSEA.xlsx
- ST3_Mito vs C microarray_PA-GO Result.xlsx
- ST4 - ACC vs N microarray_atleast3_n-829_ToPPFun_ALL_PA&GO.xlsx
- ST5 - PTK2 genomic analysis in human ACC samples.xlsx
- Supplementary Methods_ext_jav.pdf
