# Supplementary material for: Defactinib in Combination with Mitotane Can Be an Effective Treatment in Human Adrenocortical Carcinoma
Source: Int J Mol Sci. 2025 Jul 7;26(13):6539. doi: 10.3390/ijms26136539 (PMC12249900; doi:10.3390/ijms26136539)
Supplement: Supplementary file 1 [file ijms-26-06539-s001.zip › ST2_Trscr_common genes_GO&GSEA.xlsx]

## Sheet: GSEA_results
Supplementary Table 2A. Gene set enrichmen analysis of common, differentially expressed genes upon mitotane treatment in H295R in vitro 2D, 3D
Extracellular matrix (ECM), cell adhesion, and ECM/focal adhesion signaling-related terms are indicated by red.
	ONTOLOGY	ID	Description	setSize	enrichmentScore	NES	pvalue	p.adjust	qvalue	rank	leading_edge	core_enrichment
GO:0007267	BP	GO:0007267	cell-cell signaling	413	0.258301016541375	1.69310012583598	0.000255852628885762	0.000255852628885762	0.0284675642826827	1756	tags=38%, list=27%, signal=30%	LRFN2/GNRHR/CCL22/HTR1B/SREBF1/ADRA2A/MAP2K6/SCN2B/PDE7B/KIT/LRRTM1/PLPPR4/CALB1/SLC6A1/FAM107A/RASGRF1/DLGAP1/GRIN3A/GRM1/KCNK2/PGF/HCRTR2/FGF20/PLP1/RGS8/CHRNB4/KCND3/FOXA2/GLRA2/CACNG2/CBLN1/TACR2/CACNA1D/P2RX2/VSNL1/CSPG5/S100A8/MAOB/CACNG5/AGTR1/RIMS4/KCNB1/FFAR1/TSHR/NEFH/INHA/SHANK1/CNIH2/TSPOAP1/SLC4A10/CNR1/KCNJ5/GABBR2/SSTR3/GRM7/GABRG1/SLC4A8/ADORA1/WNT6/CXCL14/CDH11/CA2/LRRC4/SLC16A10…
GO:0031012	CC	GO:0031012	extracellular matrix	161	0.294379990512855	1.6929204434448	0.000872854233343032	0.000872854233343032	0.0587068181137709	1802	tags=46%, list=27%, signal=34%	RBP3/ACAN/SMOC1/LRRTM1/OLFML2B/LINGO1/LRRC17/NDP/ECM2/ADAMTS9/COL1A1/CBLN1/COL14A1/MATN3/MMRN2/S100A8/GPC5/GDF10/FCN1/EMILIN1/ANGPTL1/LRRN3/IMPG2/SEMA7A/FLRT3/FBN2/COL1A2/FLRT1/WNT6/ITIH1/LAMA3/TGFB3/MMP15/LAMA4/FBLN5/ADAMTS3/LRRTM3/LGALS3/FIBCD1/LTBP2/TINAGL1/LRRC3B/CDON/RELN/APOA1/EMID1/COL4A1/COL22A1/MFAP4/ADAMTS6/SHH/CCN4/NDNF/VCAN/FLG/VWA1/COL11A1/CTSS/COL6A3/LAMB4/LTBP1/S100A4/CTSC/RTN4RL1/…
GO:0098742	BP	GO:0098742	cell-cell adhesion via plasma-membrane adhesion molecules	88	0.353314593350832	1.82128682426318	0.00137572607765209	0.00137572607765209	0.0787464669800231	2183	tags=55%, list=33%, signal=37%	CDH9/VCAM1/TENM4/CRB2/PCDH11X/CBLN1/PCDHA12/SELL/FLRT3/DSCAM/PCDHGB3/CDH11/IGSF9/LRRC4/MPZL2/CLDN5/MBP/LRFN5/IL1RAP/PTPRT/APOA1/CLDN16/CADM1/MDGA1/ADGRL3/PCDH18/CX3CL1/PCDHA7/CLDN1/CDH24/EMB/CNTN2/CDHR2/PCDHA3/CDH22/PCDHB1/CDH2/CELSR2/PCDHGA5/KIRREL3/ELFN2/PCDHA10/CADM3/CLSTN1/PCDHB14/PCDHA11/NPTN/PTPRD
GO:0098640	MF	GO:0098640	integrin binding involved in cell-matrix adhesion	3	0.927919708029197	1.71817897903271	0.00301034807149577	0.00301034807149577	0.129814153554	477	tags=100%, list=7%, signal=93%	ITGA9/EMILIN1/SVEP1
GO:0007155	BP	GO:0007155	cell adhesion	442	0.206788086459431	1.36683725275411	0.0116863533551144	0.0116863533551144	0.251371831243535	2248	tags=42%, list=34%, signal=29%	CDH9/CNTNAP5/SIGLEC11/VCAM1/ACAN/HAS2/CLEC4M/KIT/ISLR/TENM4/FAM107A/CD83/CRB2/PCDH11X/MIR138-1/ECM2/ADAMTS9/COL1A1/FOXA2/PLEKHA7/ACVRL1/CBLN1/CXCR4/CD86/COL14A1/MMRN2/CSPG5/S100A8/TESC/ITGA9/IDO1/NINJ2/PCDHA12/VNN1/EMILIN1/SPOCK1/SVEP1/ITGA8/SELL/SIGLEC10/PKD1L1/FLRT3/DSCAM/SOX13/JCAD/HLA-DMB/FLRT1/PCDHGB3/RADIL/CD96/CDH11/IGSF9/LRRC4/IGDCC3/MPZL2/MEGF10/SPINK5/HYAL1/LAMA3/HAS1/LAMA4/FBLN5/CAV1/E…
GO:0062023	CC	GO:0062023	collagen-containing extracellular matrix	125	0.273841868725113	1.50876299891483	0.0154302670623145	0.0154302670623145	0.286736726180222	1802	tags=44%, list=27%, signal=33%	RBP3/ACAN/SMOC1/NDP/ECM2/ADAMTS9/COL1A1/CBLN1/COL14A1/MATN3/MMRN2/S100A8/GPC5/GDF10/FCN1/EMILIN1/ANGPTL1/IMPG2/SEMA7A/FBN2/COL1A2/ITIH1/LAMA3/TGFB3/LAMA4/FBLN5/ADAMTS3/LGALS3/FIBCD1/LTBP2/TINAGL1/CDON/APOA1/COL4A1/COL22A1/MFAP4/SHH/VCAN/FLG/VWA1/COL11A1/CTSS/COL6A3/LAMB4/LTBP1/S100A4/CTSC/IGFBPL1/TGM2/MFAP2/CDH2/ADAMTS15/PLOD2/ITIH4/EGFL7
GO:0099560	BP	GO:0099560	synaptic membrane adhesion	14	0.54023461696244	1.70007762045094	0.0185634975711312	0.0185634975711312	0.311556730773351	1229	tags=50%, list=19%, signal=41%	CDH9/TENM4/FLRT3/LRRC4/LRFN5/IL1RAP/MDGA1
GO:0086019	BP	GO:0086019	cell-cell signaling involved in cardiac conduction	11	0.573786083496527	1.67352638066625	0.0233897713388026	0.0233897713388026	0.343010809227279	1619	tags=64%, list=25%, signal=48%	CACNA1D/KCNJ5/GJA1/CACNA2D1/CACNA1G/GJC1/CACNB2
GO:0007156	BP	GO:0007156	homophilic cell adhesion via plasma membrane adhesion molecules	52	0.341702607631416	1.56743871285574	0.024616368286445	0.024616368286445	0.349934161163112	2137	tags=56%, list=32%, signal=38%	CDH9/PCDH11X/PCDHA12/DSCAM/PCDHGB3/CDH11/IGSF9/MPZL2/PTPRT/CADM1/PCDH18/PCDHA7/CDH24/EMB/CNTN2/CDHR2/PCDHA3/CDH22/PCDHB1/CDH2/CELSR2/PCDHGA5/KIRREL3/PCDHA10/CADM3/CLSTN1/PCDHB14/PCDHA11/NPTN
GO:0098609	BP	GO:0098609	cell-cell adhesion	273	0.21884949316021	1.36676808342714	0.0252497974615177	0.0252497974615177	0.356130081320343	2248	tags=42%, list=34%, signal=29%	CDH9/VCAM1/HAS2/CLEC4M/KIT/TENM4/CD83/CRB2/PCDH11X/FOXA2/PLEKHA7/CBLN1/CD86/COL14A1/S100A8/ITGA9/IDO1/NINJ2/PCDHA12/VNN1/EMILIN1/ITGA8/SELL/PKD1L1/FLRT3/DSCAM/SOX13/HLA-DMB/PCDHGB3/CDH11/IGSF9/LRRC4/IGDCC3/MPZL2/MEGF10/LAMA3/CAV1/EPHA7/CLDN5/MBP/LGALS3/NR4A3/TMEM131L/LRFN5/HFE/IL1RAP/PTPRT/ROPN1B/BMP6/CDON/APOA1/CLDN16/CADM1/CHST2/TNFRSF13C/ASCL2/CX3CR1/MDGA1/ADGRL3/SHH/MAGI1/PCDH18/KIRREL1/NOD2/…
GO:0030020	MF	GO:0030020	extracellular matrix structural constituent conferring tensile strength	11	0.55777363419702	1.62682386017549	0.0314190958282423	0.0314190958282423	0.385263585365428	1425	tags=64%, list=22%, signal=50%	COL1A1/COL14A1/COL1A2/COL4A1/COL22A1/COL11A1/COL6A3
GO:0030198	BP	GO:0030198	extracellular matrix organization	112	0.260833829489366	1.41215581525244	0.0380555968485209	0.0380555968485209	0.415231324349479	1384	tags=29%, list=21%, signal=24%	SMOC1/HAS2/OLFML2B/ECM2/ADAMTS9/COL1A1/COL14A1/MATN3/EMILIN1/ITGA8/FGFR4/IMPG2/SULF2/COL1A2/CSGALNACT1/SPINK5/MMP15/HAS1/FBLN5/ADAMTS3/CAV1/TLL2/KLK4/TGFBR3/GFAP/COL4A1/COL22A1/MFAP4/ADAMTS6/NDNF/VWA1/COL11A1/CTSS
GO:0005925	CC	GO:0005925	focal adhesion	133	-0.218245788079923	-1.34311243727914	0.0460587326120556	0.0460587326120556	0.455404215121845	1689	tags=35%, list=26%, signal=27%	FLOT1/GIT1/GAK/AHNAK/RPLP0/HSPA9/RPL18/PVR/NRP1/STX16/CALR/CNN2/ITGA3/RPL3/RPL30/P4HB/RPS5/RPS13/RPS18/RPL13A/RPS16/RPS11/EPHA2/RPL4/PPFIBP1/ITGA11/RPS10/MRC2/RALA/FHL1/NPHS1/HSP90B1/RPL12/ANXA1/HSPA1B/TNC/HYOU1/HSPA1A/PEAK3/SPRY4/LAYN/TNFSF13B/ZYX/HMGA1/ARHGEF2/FLNC/HSPA5
GO:0003008	BP	GO:0003008	system process	583	0.299889433143939	2.03372937162594	0.000121550990640574	0.000121550990640574	0.0275992919340731	1426	tags=33%, list=22%, signal=28%	PON3/SCNN1G/RBP3/GNRHR/ZNF488/LPA/HTR1B/SREBF1/ADRA2A/OR1L3/MAP2K6/SCN2B/OR2M4/HSD11B2/HAS2/LHFPL3/OR6C74/KIT/SLC26A7/OR2W6P/TENM4/CALB1/SLC6A1/CACNA1S/FAM107A/CRB2/RASGRF1/NDP/FOXN4/GRIN3A/STC1/PAK5/CLRN1/GRM1/KCNK2/TMEM100/MYH6/NPSR1/MYO3B/CHRNB4/RCSD1/KCND3/COL1A1/VSTM4/TBXA2R/ACVRL1/GLRA2/CACNG2/CBLN1/CXCR4/HDAC4/TACR2/SCN1A/CACNA1D/COL14A1/P2RX2/KCNMB2/AVPR1A/AVPR2/SLC4A4/CACNG5/AMOT/AGTR1/I…
GO:0098590	CC	GO:0098590	plasma membrane region	418	0.274016538571416	1.79907022848133	0.000127567291746396	0.000127567291746396	0.0275992919340731	1618	tags=34%, list=25%, signal=27%	SLCO4C1/SCNN1G/LRFN2/CDH9/HTR1B/ADRA2A/CACNA2D3/HAS2/LRRTM1/SLC26A7/PLPPR4/ABCB11/SLC6A1/FAM107A/RAB17/CRB2/SLC26A9/GRIN3A/STC1/RHBG/GRM1/KCNK2/FXYD6/CHRNB4/KCND3/GLRA2/CACNG2/CBLN1/KCNC2/SLC22A11/CA4/P2RX2/KCNC1/CSPG5/TESC/SLC4A4/CACNG5/ITGA9/RIMS4/KCNB1/TSHR/SHANK1/CNIH2/ITGA8/LRP2/HHIP/SLC34A3/ATP2B3/SLC4A10/CNR1/GABBR2/PKD1L1/SSTR3/PTGIS/FLRT3/GRM7/DGKI/GABRG1/JCAD/SLC29A2/SLC4A8/SLC6A13/ADOR…
GO:0006811	BP	GO:0006811	monoatomic ion transport	366	0.299350941559053	1.93701669323078	0.000129399585921325	0.000129399585921325	0.0275992919340731	1183	tags=29%, list=18%, signal=25%	SLCO4C1/PON3/SEMG1/SCNN1G/HTR1B/KCNH5/ADRA2A/SCN2B/CACNA2D3/SLC26A7/SLC6A1/CACNA1S/NOX5/PLA2G1B/SLC26A9/GRIN3A/STC1/SCARA5/KCNK2/NPSR1/PLP1/FXYD6/CHRNB4/KCND3/GLRA2/CACNG2/SLC36A2/CXCR4/KCNC2/SLC22A11/TACR2/SCN1A/CACNA1D/P2RX2/KCNMB2/KCNC1/TESC/MAOB/SLC4A4/CACNG5/LTF/SLC30A10/KCNB1/FFAR1/TMEM37/FLVCR2/LRP2/KCNA4/ANO4/SLC34A3/ATP2B3/SLC4A10/PLCH2/RYR3/CNR1/KCNJ5/LRRC8C/PKD1L1/SLC35G1/ANO7/GABRG1/S…
GO:0050877	BP	GO:0050877	nervous system process	329	0.315860295956387	2.02250093646662	0.000130718954248366	0.000130718954248366	0.0275992919340731	1420	tags=36%, list=22%, signal=29%	SCNN1G/RBP3/ZNF488/ADRA2A/OR1L3/OR2M4/LHFPL3/OR6C74/KIT/OR2W6P/TENM4/CALB1/SLC6A1/FAM107A/CRB2/RASGRF1/NDP/GRIN3A/PAK5/CLRN1/GRM1/KCNK2/TMEM100/MYO3B/CHRNB4/RCSD1/COL1A1/GLRA2/CACNG2/CBLN1/CXCR4/TACR2/SCN1A/CACNA1D/P2RX2/KCNMB2/AVPR1A/CACNG5/NPY1R/PPP1R1B/SEMA5B/SHANK1/TAFA2/GRPR/ITGA8/LRP2/STRA6/THRB/SLC4A10/TAFA4/HOXB8/IMPG2/CNR1/BORCS7/TNNI2/ASCL1/GRM7/LRAT/ADORA1/SLC45A2/LRRC66/VLDLR/IGDCC3/A…
GO:0022857	MF	GO:0022857	transmembrane transporter activity	312	0.292234570455233	1.85808227486122	0.000131630906936949	0.000131630906936949	0.0275992919340731	1143	tags=28%, list=17%, signal=24%	SLCO4C1/SCNN1G/HTR1B/KCNH5/SCN2B/CACNA2D3/SLC26A7/ABCB11/SLC6A1/CACNA1S/NOX5/SLC26A9/GRIN3A/RHBG/KCNK2/ABCA6/CHRNB4/KCND3/GLRA2/CACNG2/SLC36A2/KCNC2/SLC22A11/SCN1A/CACNA1D/P2RX2/SLC35F1/KCNMB2/SLC2A6/KCNC1/SLC4A4/CACNG5/SLC30A10/KCNB1/ABCA9/TMEM37/FLVCR2/SLC16A13/SVOPL/KCNA4/TSPOAP1/ANO4/SLC34A3/STRA6/ATP2B3/SLC4A10/RYR3/KCNJ5/LRRC8C/PKD1L1/ANO7/GABRG1/SLC29A2/SLC4A8/SLC6A13/TRPM3/SLC45A2/KCNN3/A…
GO:0038023	MF	GO:0038023	signaling receptor activity	298	0.300223457712749	1.89486814490308	0.000133031794598909	0.000133031794598909	0.0275992919340731	1311	tags=34%, list=20%, signal=28%	GNRHR/CD300LF/HTR1B/SREBF1/GPR15/ADRA2A/OR1L3/GPR174/GPR22/OR2M4/OR6C74/CLEC4M/KIT/PRLHR/OR2W6P/GPR183/LGR5/GRIN3A/GRM1/CMKLR1/GPR12/HCRTR2/NPSR1/FCER2/CHRNB4/TBXA2R/ACVRL1/MRGPRF/GLRA2/CXCR4/CD86/TACR2/GPR61/PTGER2/P2RX2/IL22RA1/FCGR1BP/AVPR1A/AVPR2/AMOT/LPAR4/AGTR1/NPY1R/FFAR1/ACKR1/TSHR/FCN1/GRPR/FGFR4/STRA6/THRB/RXFP3/CNR1/GABBR2/LILRB5/SSTR3/GRM7/GABRG1/ADORA1/VLDLR/PDGFRB/GRIK1/EPHA7/IL21R/…
GO:0060089	MF	GO:0060089	molecular transducer activity	298	0.300223457712749	1.89486814490308	0.000133031794598909	0.000133031794598909	0.0275992919340731	1311	tags=34%, list=20%, signal=28%	GNRHR/CD300LF/HTR1B/SREBF1/GPR15/ADRA2A/OR1L3/GPR174/GPR22/OR2M4/OR6C74/CLEC4M/KIT/PRLHR/OR2W6P/GPR183/LGR5/GRIN3A/GRM1/CMKLR1/GPR12/HCRTR2/NPSR1/FCER2/CHRNB4/TBXA2R/ACVRL1/MRGPRF/GLRA2/CXCR4/CD86/TACR2/GPR61/PTGER2/P2RX2/IL22RA1/FCGR1BP/AVPR1A/AVPR2/AMOT/LPAR4/AGTR1/NPY1R/FFAR1/ACKR1/TSHR/FCN1/GRPR/FGFR4/STRA6/THRB/RXFP3/CNR1/GABBR2/LILRB5/SSTR3/GRM7/GABRG1/ADORA1/VLDLR/PDGFRB/GRIK1/EPHA7/IL21R/…
GO:0034220	BP	GO:0034220	monoatomic ion transmembrane transport	292	0.307295014557741	1.93593291228758	0.000133226751931788	0.000133226751931788	0.0275992919340731	1539	tags=34%, list=23%, signal=27%	SCNN1G/KCNH5/ADRA2A/SCN2B/CACNA2D3/SLC26A7/SLC6A1/CACNA1S/NOX5/PLA2G1B/SLC26A9/GRIN3A/SCARA5/KCNK2/NPSR1/PLP1/FXYD6/CHRNB4/KCND3/GLRA2/CACNG2/SLC36A2/KCNC2/SCN1A/CACNA1D/P2RX2/KCNMB2/KCNC1/TESC/SLC4A4/CACNG5/SLC30A10/KCNB1/TMEM37/KCNA4/ANO4/SLC34A3/ATP2B3/SLC4A10/PLCH2/RYR3/KCNJ5/LRRC8C/PKD1L1/SLC35G1/ANO7/GABRG1/SLC4A8/SLC6A13/TRPM3/KCNN3/SCN3A/ATP2B2/PPP3R2/KCNA10/KCNH3/MTCO2P12/PDE4B/GRIK1/SLC…
GO:0030001	BP	GO:0030001	metal ion transport	271	0.289912990448715	1.80810815483242	0.000135116876097825	0.000135116876097825	0.0275992919340731	1053	tags=27%, list=16%, signal=24%	PON3/SEMG1/SCNN1G/KCNH5/ADRA2A/SCN2B/CACNA2D3/SLC6A1/CACNA1S/PLA2G1B/GRIN3A/STC1/SCARA5/KCNK2/NPSR1/PLP1/FXYD6/KCND3/CACNG2/CXCR4/KCNC2/SCN1A/CACNA1D/P2RX2/KCNMB2/KCNC1/TESC/SLC4A4/CACNG5/LTF/SLC30A10/KCNB1/FFAR1/TMEM37/FLVCR2/LRP2/KCNA4/SLC34A3/ATP2B3/SLC4A10/PLCH2/RYR3/KCNJ5/PKD1L1/SLC35G1/SLC4A8/SLC6A13/ADORA1/TRPM3/KCNN3/SCN3A/ATP2B2/PDGFRB/PPP3R2/KCNA10/KCNH3/PDE4B/SLC6A12/CAV1/SLC40A1/LGALS…
GO:0036477	CC	GO:0036477	somatodendritic compartment	269	0.280664042708668	1.74865842083204	0.000135208220659816	0.000135208220659816	0.0275992919340731	1679	tags=37%, list=26%, signal=29%	CYP17A1/HTR1B/ADRA2A/CALB1/SLC6A1/RAB17/PALMD/GRIN3A/ADCY4/GRM1/KCNK2/TMEM100/RGS8/KCND3/ACVRL1/CACNG2/KCNC2/SCN1A/P2RX2/KCNC1/SEZ6L/MAOB/KCNB1/TMEM266/PPP1R1B/INHA/SHANK1/CNIH2/ITGA8/LYPD6/LRP2/KCNA4/APOB/DPYSL5/SLC4A10/ASCL1/GRM7/DGKI/DSCAM/GABRG1/FLRT1/SLC4A8/ADORA1/SYNPO/KCNN3/MOB4/IGSF9/LRRC4/ATP2B2/BRINP2/LZTS1/SNCG/TGFB3/PDE4B/TMEM108/EPHA7/SHISA8/MBP/ZWINT/BRINP1/CACNG4/PLK2/SLC1A3/SORBS2…
GO:0009986	CC	GO:0009986	cell surface	267	0.286193486330288	1.78020896368071	0.000135519718118986	0.000135519718118986	0.0275992919340731	1668	tags=37%, list=25%, signal=29%	SCNN1G/LRFN2/KCNH5/VCAM1/CLEC4M/KIT/ABCB11/SLC6A1/ZPLD1/CD83/PLA2G1B/NDP/SLC26A9/SCARA5/KCNK2/ADAMTS9/FCER2/ACVRL1/CACNG2/CXCR4/CD86/SLC22A11/CA4/IGSF3/FCGR1BP/KCNC1/CSPG5/BTNL9/GPC5/SLC4A4/LTF/AMOT/ITGA9/KCNB1/TSHR/SCUBE1/FCN1/ITGA8/LRP2/HMMR/HHIP/SELL/SULF2/SEMA7A/TSPAN8/WNT6/F10/SEMA6C/CPM/ST14/TGFB3/SDC1/TNFSF18/MBP/LGALS3/IL21R/ENOX1/CACNG4/IQGAP2/LRFN5/HFE/IL1RAP/SLC1A3/CHRNB2/SLC1A2/TGFBR3…
GO:0098660	BP	GO:0098660	inorganic ion transmembrane transport	262	0.311827512554733	1.93684027996078	0.000135574837310195	0.000135574837310195	0.0275992919340731	1183	tags=29%, list=18%, signal=24%	SCNN1G/KCNH5/ADRA2A/SCN2B/CACNA2D3/SLC26A7/SLC6A1/CACNA1S/NOX5/PLA2G1B/SLC26A9/GRIN3A/SCARA5/RHBG/KCNK2/NPSR1/PLP1/FXYD6/KCND3/GLRA2/CACNG2/SLC36A2/KCNC2/SCN1A/CACNA1D/P2RX2/KCNMB2/KCNC1/TESC/SLC4A4/CACNG5/SLC30A10/KCNB1/TMEM37/KCNA4/ANO4/SLC34A3/ATP2B3/SLC4A10/PLCH2/RYR3/KCNJ5/PKD1L1/SLC35G1/ANO7/GABRG1/SLC4A8/SLC6A13/TRPM3/KCNN3/SCN3A/ATP2B2/PPP3R2/KCNA10/KCNH3/MTCO2P12/PDE4B/SLC6A12/CAV1/SLC40…
GO:0099536	BP	GO:0099536	synaptic signaling	261	0.298833855569716	1.85474320707703	0.000135740464232388	0.000135740464232388	0.0275992919340731	1776	tags=40%, list=27%, signal=31%	LRFN2/HTR1B/ADRA2A/SCN2B/PDE7B/KIT/LRRTM1/PLPPR4/CALB1/SLC6A1/FAM107A/RASGRF1/DLGAP1/GRIN3A/GRM1/KCNK2/HCRTR2/PLP1/RGS8/CHRNB4/KCND3/GLRA2/CACNG2/CBLN1/TACR2/P2RX2/CSPG5/CACNG5/RIMS4/KCNB1/NEFH/SHANK1/CNIH2/TSPOAP1/SLC4A10/CNR1/GABBR2/GRM7/GABRG1/SLC4A8/ADORA1/CDH11/CA2/LRRC4/LZTS1/OTOF/SNCG/PTN/GRIK1/TMEM108/EPHA7/DTNA/SHISA8/SV2B/MBP/CACNG4/PLK2/IL1RAP/SLC1A3/CHRNB2/BCHE/SLC1A2/CHRNA5/FER1L5/CP…
GO:0007268	BP	GO:0007268	chemical synaptic transmission	254	0.30005629526006	1.85674178714826	0.000135924969416882	0.000135924969416882	0.0275992919340731	1776	tags=41%, list=27%, signal=31%	LRFN2/HTR1B/ADRA2A/SCN2B/PDE7B/KIT/LRRTM1/PLPPR4/CALB1/SLC6A1/FAM107A/RASGRF1/DLGAP1/GRIN3A/GRM1/KCNK2/HCRTR2/PLP1/CHRNB4/KCND3/GLRA2/CACNG2/CBLN1/TACR2/P2RX2/CSPG5/CACNG5/RIMS4/KCNB1/NEFH/SHANK1/CNIH2/TSPOAP1/SLC4A10/CNR1/GABBR2/GRM7/GABRG1/SLC4A8/ADORA1/CDH11/CA2/LRRC4/LZTS1/OTOF/SNCG/PTN/GRIK1/TMEM108/EPHA7/DTNA/SHISA8/SV2B/MBP/CACNG4/PLK2/SLC1A3/CHRNB2/BCHE/SLC1A2/CHRNA5/FER1L5/CPLX2/HRH3/GRI…
GO:0098916	BP	GO:0098916	anterograde trans-synaptic signaling	254	0.30005629526006	1.85674178714826	0.000135924969416882	0.000135924969416882	0.0275992919340731	1776	tags=41%, list=27%, signal=31%	LRFN2/HTR1B/ADRA2A/SCN2B/PDE7B/KIT/LRRTM1/PLPPR4/CALB1/SLC6A1/FAM107A/RASGRF1/DLGAP1/GRIN3A/GRM1/KCNK2/HCRTR2/PLP1/CHRNB4/KCND3/GLRA2/CACNG2/CBLN1/TACR2/P2RX2/CSPG5/CACNG5/RIMS4/KCNB1/NEFH/SHANK1/CNIH2/TSPOAP1/SLC4A10/CNR1/GABBR2/GRM7/GABRG1/SLC4A8/ADORA1/CDH11/CA2/LRRC4/LZTS1/OTOF/SNCG/PTN/GRIK1/TMEM108/EPHA7/DTNA/SHISA8/SV2B/MBP/CACNG4/PLK2/SLC1A3/CHRNB2/BCHE/SLC1A2/CHRNA5/FER1L5/CPLX2/HRH3/GRI…
GO:0099537	BP	GO:0099537	trans-synaptic signaling	255	0.302221937754579	1.86970167706969	0.000136147038801906	0.000136147038801906	0.0275992919340731	1776	tags=41%, list=27%, signal=31%	LRFN2/HTR1B/ADRA2A/SCN2B/PDE7B/KIT/LRRTM1/PLPPR4/CALB1/SLC6A1/FAM107A/RASGRF1/DLGAP1/GRIN3A/GRM1/KCNK2/HCRTR2/PLP1/CHRNB4/KCND3/GLRA2/CACNG2/CBLN1/TACR2/P2RX2/CSPG5/CACNG5/RIMS4/KCNB1/NEFH/SHANK1/CNIH2/TSPOAP1/SLC4A10/CNR1/GABBR2/GRM7/GABRG1/SLC4A8/ADORA1/CDH11/CA2/LRRC4/LZTS1/OTOF/SNCG/PTN/GRIK1/TMEM108/EPHA7/DTNA/SHISA8/SV2B/MBP/CACNG4/PLK2/IL1RAP/SLC1A3/CHRNB2/BCHE/SLC1A2/CHRNA5/FER1L5/CPLX2/H…
GO:0004888	MF	GO:0004888	transmembrane signaling receptor activity	237	0.335685540835936	2.05324025501069	0.000137741046831956	0.000137741046831956	0.0275992919340731	1311	tags=37%, list=20%, signal=31%	GNRHR/CD300LF/HTR1B/GPR15/ADRA2A/OR1L3/GPR174/GPR22/OR2M4/OR6C74/CLEC4M/KIT/PRLHR/OR2W6P/GPR183/LGR5/GRIN3A/GRM1/CMKLR1/GPR12/HCRTR2/NPSR1/FCER2/CHRNB4/TBXA2R/ACVRL1/MRGPRF/GLRA2/CXCR4/TACR2/GPR61/PTGER2/P2RX2/IL22RA1/FCGR1BP/AVPR1A/AVPR2/LPAR4/AGTR1/NPY1R/FFAR1/ACKR1/TSHR/GRPR/FGFR4/RXFP3/CNR1/GABBR2/LILRB5/SSTR3/GRM7/GABRG1/ADORA1/VLDLR/PDGFRB/GRIK1/EPHA7/IL21R/KREMEN2/GPR19/SSTR5/IL1RAP/CHRNB2…
GO:0007186	BP	GO:0007186	G protein-coupled receptor signaling pathway	248	0.32967713078889	2.02923202695692	0.000137741046831956	0.000137741046831956	0.0275992919340731	1700	tags=44%, list=26%, signal=34%	GNRHR/CCL22/HTR1B/GPR15/ADRA2A/OR1L3/GPR174/GPR22/OR2M4/OR6C74/PLPPR4/PRLHR/OR2W6P/GPR183/LGR5/ADCY4/GRM1/KCNK2/CMKLR1/GPR12/HCRTR2/NPSR1/RGS8/TBXA2R/MRGPRF/GLRA2/CXCR4/TACR2/GPR61/CACNA1D/PTGER2/AVPR1A/AVPR2/LPAR4/THPO/NXPH3/AGTR1/NPY1R/FFAR1/ACKR1/TSHR/FCN1/GRPR/PLCH2/RXFP3/CNR1/GNG2/GABBR2/SSTR3/GRM7/APLN/DGKI/ADORA1/CA2/KCTD12/FRMPD1/PDGFRB/ACP3/CHGA/PDE4B/CAV1/GPR19/IQGAP2/PDE3A/SSTR5/ADGRB3…
GO:0098662	BP	GO:0098662	inorganic cation transmembrane transport	237	0.314622184015281	1.92440500037886	0.000137741046831956	0.000137741046831956	0.0275992919340731	1183	tags=29%, list=18%, signal=25%	SCNN1G/KCNH5/ADRA2A/SCN2B/CACNA2D3/SLC6A1/CACNA1S/NOX5/PLA2G1B/GRIN3A/SCARA5/RHBG/KCNK2/NPSR1/PLP1/FXYD6/KCND3/CACNG2/SLC36A2/KCNC2/SCN1A/CACNA1D/P2RX2/KCNMB2/KCNC1/TESC/SLC4A4/CACNG5/SLC30A10/KCNB1/TMEM37/KCNA4/SLC34A3/ATP2B3/SLC4A10/PLCH2/RYR3/KCNJ5/PKD1L1/SLC35G1/SLC4A8/SLC6A13/TRPM3/KCNN3/SCN3A/ATP2B2/PPP3R2/KCNA10/KCNH3/MTCO2P12/PDE4B/SLC6A12/CAV1/SLC40A1/DPP10/CACNG4/KCNK13/SLC1A3/STAC2/HCN…
GO:0098655	BP	GO:0098655	monoatomic cation transmembrane transport	242	0.302923926970825	1.85939084679742	0.000137760022041604	0.000137760022041604	0.0275992919340731	1183	tags=28%, list=18%, signal=24%	SCNN1G/KCNH5/ADRA2A/SCN2B/CACNA2D3/SLC6A1/CACNA1S/NOX5/PLA2G1B/GRIN3A/SCARA5/KCNK2/NPSR1/PLP1/FXYD6/KCND3/CACNG2/SLC36A2/KCNC2/SCN1A/CACNA1D/P2RX2/KCNMB2/KCNC1/TESC/SLC4A4/CACNG5/SLC30A10/KCNB1/TMEM37/KCNA4/SLC34A3/ATP2B3/SLC4A10/PLCH2/RYR3/KCNJ5/PKD1L1/SLC35G1/SLC4A8/SLC6A13/TRPM3/KCNN3/SCN3A/ATP2B2/PPP3R2/KCNA10/KCNH3/MTCO2P12/PDE4B/SLC6A12/CAV1/SLC40A1/DPP10/CACNG4/KCNK13/SLC1A3/STAC2/HCN3/EDN…
GO:0007610	BP	GO:0007610	behavior	210	0.329243363227945	1.97800004059362	0.000140056022408964	0.000140056022408964	0.0275992919340731	1776	tags=44%, list=27%, signal=33%	SEMG1/HTR1B/KIT/LRRTM1/PRLHR/CALB1/SLC6A1/TMEM74/RASGRF1/NDP/PAK5/GRM1/KCNK2/HCRTR2/NPSR1/CHRNB4/FOXA2/TACR2/SCN1A/P2RX2/AVPR1A/NPY1R/IDO1/PPP1R1B/SHANK1/TAFA2/GRPR/ITGA8/STRA6/THRB/SLC4A10/HOXB8/CNR1/BORCS7/DACH1/APLN/DSCAM/ADORA1/RMI1/SCN3A/LRRC66/VLDLR/SNCG/PTN/SOBP/CLDN5/BRINP1/PLK2/NR4A3/SLC1A3/CHRNB2/BCHE/SLC1A2/CHRNA5/CSMD1/ADGRB3/EDNRB/GPR37/GPR83/QRFP/CLN6/RELN/C1QL1/MAPK8IP2/CX3CR1/DMBX…
GO:0003013	BP	GO:0003013	circulatory system process	207	0.335102335404172	2.00638921513346	0.000140984068800226	0.000140984068800226	0.0275992919340731	1145	tags=31%, list=17%, signal=27%	SCNN1G/LPA/HTR1B/SREBF1/ADRA2A/MAP2K6/SCN2B/HSD11B2/SLC6A1/FOXN4/STC1/MYH6/KCND3/VSTM4/TBXA2R/ACVRL1/CXCR4/TACR2/SCN1A/CACNA1D/P2RX2/KCNMB2/AVPR1A/AVPR2/SLC4A4/AMOT/AGTR1/ITGA9/NPY1R/FLVCR2/EMILIN1/SVEP1/LRP2/THRB/ATP2B3/CNR1/KCNJ5/TNNI2/CYP11B1/APLN/COL1A2/SLC29A2/SLC4A8/SLC6A13/ADORA1/SCN3A/ATP2B2/NCALD/KL/CHGA/PDE4B/CAV1/CLDN5/PDE3A/SLC1A3/SGCD/SLC1A2/SLCO3A1/PDE2A/EDNRB/QRFP/GJA1/CACNA2D1/BMP…
GO:0015318	MF	GO:0015318	inorganic molecular entity transmembrane transporter activity	194	0.355940643515179	2.1144849346977	0.000141422712487626	0.000141422712487626	0.0275992919340731	1143	tags=32%, list=17%, signal=27%	SCNN1G/HTR1B/KCNH5/SCN2B/CACNA2D3/SLC26A7/SLC6A1/CACNA1S/NOX5/SLC26A9/GRIN3A/RHBG/KCNK2/KCND3/GLRA2/CACNG2/SLC36A2/KCNC2/SLC22A11/SCN1A/CACNA1D/KCNMB2/KCNC1/SLC4A4/CACNG5/SLC30A10/KCNB1/TMEM37/KCNA4/TSPOAP1/ANO4/SLC34A3/ATP2B3/SLC4A10/RYR3/KCNJ5/PKD1L1/ANO7/GABRG1/SLC4A8/SLC6A13/TRPM3/SLC45A2/KCNN3/SCN3A/ATP2B2/KCNA10/KCNH3/MTCO2P12/GRIK1/SLC6A12/SLC40A1/CACNG4/KCNK13/SLC1A3/SLC1A2/HCN3/GRIK4/SLC…
GO:0015075	MF	GO:0015075	monoatomic ion transmembrane transporter activity	202	0.361169331841991	2.15468767618536	0.000141643059490085	0.000141643059490085	0.0275992919340731	1130	tags=32%, list=17%, signal=27%	SCNN1G/HTR1B/KCNH5/SCN2B/CACNA2D3/SLC26A7/SLC6A1/CACNA1S/NOX5/SLC26A9/GRIN3A/KCNK2/CHRNB4/KCND3/GLRA2/CACNG2/SLC36A2/KCNC2/SCN1A/CACNA1D/P2RX2/KCNMB2/KCNC1/SLC4A4/CACNG5/SLC30A10/KCNB1/TMEM37/KCNA4/TSPOAP1/ANO4/SLC34A3/ATP2B3/SLC4A10/RYR3/KCNJ5/LRRC8C/PKD1L1/ANO7/GABRG1/SLC4A8/SLC6A13/TRPM3/SLC45A2/KCNN3/SCN3A/ATP2B2/KCNA10/KCNH3/MTCO2P12/GRIK1/SLC6A12/SLC40A1/CACNG4/KCNK13/SLC1A3/CHRNB2/SLC1A2/C…
GO:0098797	CC	GO:0098797	plasma membrane protein complex	188	0.312136259523958	1.84229206924983	0.000142511044605957	0.000142511044605957	0.0275992919340731	1926	tags=44%, list=29%, signal=32%	CDH9/KCNH5/SCN2B/VCAM1/CACNA2D3/CACNA1S/NOX5/CRB2/GRIN3A/GRM1/KCNK2/PLP1/CHRNB4/KCND3/ACVRL1/CACNG2/KCNC2/SCN1A/CACNA1D/KCNMB2/KCNC1/CACNG5/ITGA9/KCNB1/INHA/EMILIN1/CNIH2/ITGA8/KCNA4/C2CD6/KCNJ5/GNG2/GABBR2/HLA-DMB/CDH11/SCN3A/KCNA10/PDE4B/GRIK1/CAV1/SHISA8/DPP10/CACNG4/HFE/CHRNB2/SGCD/CHRNA5/HCN3/TGFBR3/GRIK4/GNG4/GJA1/CACNA2D1/GNAT3/GJB2/GNG13/CALCR/CHRNA2/STON2/IL23R/CACNA1G/CHRNA3/CDH24/ITGB7…
GO:0008015	BP	GO:0008015	blood circulation	168	0.350357232317457	2.03603401350126	0.000143041052782148	0.000143041052782148	0.0275992919340731	1145	tags=33%, list=17%, signal=28%	SCNN1G/LPA/HTR1B/SREBF1/ADRA2A/MAP2K6/SCN2B/HSD11B2/FOXN4/STC1/MYH6/KCND3/VSTM4/TBXA2R/ACVRL1/CXCR4/TACR2/SCN1A/CACNA1D/P2RX2/KCNMB2/AVPR1A/AVPR2/AMOT/AGTR1/ITGA9/NPY1R/EMILIN1/SVEP1/THRB/ATP2B3/CNR1/KCNJ5/TNNI2/CYP11B1/APLN/COL1A2/ADORA1/SCN3A/ATP2B2/NCALD/KL/CHGA/PDE4B/CAV1/CLDN5/PDE3A/SGCD/PDE2A/EDNRB/QRFP/GJA1/CACNA2D1/BMP6/F2R
GO:0050804	BP	GO:0050804	modulation of chemical synaptic transmission	183	0.340698994156775	2.00214726664204	0.000143143429716576	0.000143143429716576	0.0275992919340731	1564	tags=40%, list=24%, signal=32%	LRFN2/HTR1B/ADRA2A/KIT/LRRTM1/PLPPR4/CALB1/SLC6A1/FAM107A/RASGRF1/DLGAP1/GRIN3A/GRM1/KCNK2/CHRNB4/GLRA2/CACNG2/CBLN1/TACR2/CSPG5/CACNG5/RIMS4/KCNB1/NEFH/SHANK1/TSPOAP1/SLC4A10/CNR1/GRM7/SLC4A8/ADORA1/CDH11/CA2/LRRC4/LZTS1/OTOF/SNCG/PTN/GRIK1/TMEM108/EPHA7/SHISA8/SV2B/CACNG4/PLK2/SLC1A3/CHRNB2/BCHE/CHRNA5/FER1L5/CPLX2/GRIK4/RELN/F2R/RIMS2/MAPK8IP2/GFAP/CX3CR1/PRKAR2B/LRRK2/ZDHHC12/NSG1/FRRS1L/CX3C…
GO:0099177	BP	GO:0099177	regulation of trans-synaptic signaling	183	0.340698994156775	2.00214726664204	0.000143143429716576	0.000143143429716576	0.0275992919340731	1564	tags=40%, list=24%, signal=32%	LRFN2/HTR1B/ADRA2A/KIT/LRRTM1/PLPPR4/CALB1/SLC6A1/FAM107A/RASGRF1/DLGAP1/GRIN3A/GRM1/KCNK2/CHRNB4/GLRA2/CACNG2/CBLN1/TACR2/CSPG5/CACNG5/RIMS4/KCNB1/NEFH/SHANK1/TSPOAP1/SLC4A10/CNR1/GRM7/SLC4A8/ADORA1/CDH11/CA2/LRRC4/LZTS1/OTOF/SNCG/PTN/GRIK1/TMEM108/EPHA7/SHISA8/SV2B/CACNG4/PLK2/SLC1A3/CHRNB2/BCHE/CHRNA5/FER1L5/CPLX2/GRIK4/RELN/F2R/RIMS2/MAPK8IP2/GFAP/CX3CR1/PRKAR2B/LRRK2/ZDHHC12/NSG1/FRRS1L/CX3C…
GO:0008324	MF	GO:0008324	monoatomic cation transmembrane transporter activity	169	0.37136876295027	2.15934629852107	0.000143287003868749	0.000143287003868749	0.0275992919340731	1130	tags=34%, list=17%, signal=29%	SCNN1G/HTR1B/KCNH5/SCN2B/CACNA2D3/SLC6A1/CACNA1S/NOX5/GRIN3A/KCNK2/CHRNB4/KCND3/CACNG2/SLC36A2/KCNC2/SCN1A/CACNA1D/P2RX2/KCNMB2/KCNC1/SLC4A4/CACNG5/SLC30A10/KCNB1/TMEM37/KCNA4/TSPOAP1/SLC34A3/ATP2B3/SLC4A10/RYR3/KCNJ5/PKD1L1/SLC4A8/SLC6A13/TRPM3/SLC45A2/KCNN3/SCN3A/ATP2B2/KCNA10/KCNH3/MTCO2P12/GRIK1/SLC6A12/SLC40A1/CACNG4/KCNK13/SLC1A3/CHRNB2/SLC1A2/CHRNA5/HCN3/GRIK4/SLC38A4/CACNA2D1/CLDN16
GO:0097060	CC	GO:0097060	synaptic membrane	162	0.39007620452287	2.24675447948404	0.000145095763203714	0.000145095763203714	0.0275992919340731	1616	tags=45%, list=25%, signal=35%	LRFN2/CDH9/HTR1B/ADRA2A/CACNA2D3/LRRTM1/PLPPR4/SLC6A1/GRIN3A/GRM1/KCNK2/FXYD6/CHRNB4/KCND3/GLRA2/CACNG2/CBLN1/KCNC2/KCNC1/CSPG5/CACNG5/RIMS4/KCNB1/SHANK1/CNIH2/ITGA8/ATP2B3/CNR1/GABBR2/FLRT3/GRM7/DGKI/GABRG1/SLC4A8/ADORA1/IGSF9/KCTD12/LRRC4/ATP2B2/OTOF/LRRTM3/GRIK1/TMEM108/SHISA8/CACNG4/LRFN5/NETO2/CHRNB2/SLC1A2/CHRNA5/ADGRB3/PDE2A/ADAM23/GRIK4/PTPRT/LHFPL4/CACNA2D1/F2R/RIMS2/CHRNA2/NSG1/ATP2B4/E…
GO:0022890	MF	GO:0022890	inorganic cation transmembrane transporter activity	160	0.374918008386181	2.15427609438828	0.000145708873670407	0.000145708873670407	0.0275992919340731	1130	tags=34%, list=17%, signal=29%	SCNN1G/HTR1B/KCNH5/SCN2B/CACNA2D3/SLC6A1/CACNA1S/NOX5/GRIN3A/RHBG/KCNK2/KCND3/CACNG2/SLC36A2/KCNC2/SCN1A/CACNA1D/KCNMB2/KCNC1/SLC4A4/CACNG5/SLC30A10/KCNB1/TMEM37/KCNA4/TSPOAP1/SLC34A3/ATP2B3/SLC4A10/RYR3/KCNJ5/PKD1L1/SLC4A8/SLC6A13/TRPM3/SLC45A2/KCNN3/SCN3A/ATP2B2/KCNA10/KCNH3/MTCO2P12/GRIK1/SLC6A12/SLC40A1/CACNG4/KCNK13/SLC1A3/SLC1A2/HCN3/GRIK4/SLC38A4/CACNA2D1/CLDN16
GO:0007600	BP	GO:0007600	sensory perception	154	0.355998624115539	2.03338688636604	0.000145793847499636	0.000145793847499636	0.0275992919340731	1396	tags=42%, list=21%, signal=34%	SCNN1G/RBP3/ADRA2A/OR1L3/OR2M4/LHFPL3/OR6C74/KIT/OR2W6P/CRB2/NDP/CLRN1/GRM1/KCNK2/TMEM100/MYO3B/COL1A1/CXCR4/SCN1A/CACNA1D/P2RX2/NPY1R/SEMA5B/SHANK1/LRP2/THRB/SLC4A10/TAFA4/HOXB8/IMPG2/GRM7/LRAT/ADORA1/SLC45A2/ATP2B2/USH1C/OTOF/ACP3/LXN/SOBP/SRRM4/MBP/SLC1A3/CHRNB2/PTGES/CLN6/LHFPL4/GNAT3/POU6F2/ATPSCKMT/OR2B6/F2R/GJB2/PLCB2/GNG13/RETREG1/NXNL2/ARRB1/GPR143/MYO7A/TMC1/COL11A1/CST1/FXN
GO:0046873	MF	GO:0046873	metal ion transmembrane transporter activity	138	0.390801304300172	2.19320397897093	0.000146692093296171	0.000146692093296171	0.0275992919340731	1130	tags=36%, list=17%, signal=30%	SCNN1G/HTR1B/KCNH5/SCN2B/CACNA2D3/SLC6A1/CACNA1S/GRIN3A/KCNK2/KCND3/CACNG2/KCNC2/SCN1A/CACNA1D/KCNMB2/KCNC1/SLC4A4/CACNG5/SLC30A10/KCNB1/TMEM37/KCNA4/TSPOAP1/SLC34A3/ATP2B3/SLC4A10/RYR3/KCNJ5/PKD1L1/SLC4A8/SLC6A13/TRPM3/KCNN3/SCN3A/ATP2B2/KCNA10/KCNH3/GRIK1/SLC6A12/SLC40A1/CACNG4/KCNK13/SLC1A3/SLC1A2/HCN3/GRIK4/SLC38A4/CACNA2D1/CLDN16
GO:0015267	MF	GO:0015267	channel activity	144	0.381880803130341	2.15673903123057	0.000146842878120411	0.000146842878120411	0.0275992919340731	1176	tags=35%, list=18%, signal=29%	SCNN1G/HTR1B/KCNH5/SCN2B/CACNA2D3/SLC26A7/CACNA1S/NOX5/SLC26A9/GRIN3A/RHBG/KCNK2/CHRNB4/KCND3/GLRA2/CACNG2/KCNC2/SCN1A/CACNA1D/P2RX2/KCNMB2/KCNC1/CACNG5/KCNB1/TMEM37/KCNA4/TSPOAP1/ANO4/RYR3/KCNJ5/LRRC8C/PKD1L1/ANO7/GABRG1/TRPM3/KCNN3/SCN3A/KCNA10/KCNH3/GRIK1/CACNG4/KCNK13/CHRNB2/CHRNA5/HCN3/GRIK4/GJA1/CACNA2D1/AQP11/GJB2
GO:0022803	MF	GO:0022803	passive transmembrane transporter activity	144	0.381880803130341	2.15673903123057	0.000146842878120411	0.000146842878120411	0.0275992919340731	1176	tags=35%, list=18%, signal=29%	SCNN1G/HTR1B/KCNH5/SCN2B/CACNA2D3/SLC26A7/CACNA1S/NOX5/SLC26A9/GRIN3A/RHBG/KCNK2/CHRNB4/KCND3/GLRA2/CACNG2/KCNC2/SCN1A/CACNA1D/P2RX2/KCNMB2/KCNC1/CACNG5/KCNB1/TMEM37/KCNA4/TSPOAP1/ANO4/RYR3/KCNJ5/LRRC8C/PKD1L1/ANO7/GABRG1/TRPM3/KCNN3/SCN3A/KCNA10/KCNH3/GRIK1/CACNG4/KCNK13/CHRNB2/CHRNA5/HCN3/GRIK4/GJA1/CACNA2D1/AQP11/GJB2
GO:0042391	BP	GO:0042391	regulation of membrane potential	137	0.359228367275875	2.01305237206361	0.000147058823529412	0.000147058823529412	0.0275992919340731	1619	tags=42%, list=25%, signal=33%	KCNH5/SCN2B/NDP/GRIN3A/GRM1/KCNK2/CHRNB4/KCND3/GLRA2/CACNG2/CBLN1/KCNC2/SCN1A/CACNA1D/P2RX2/KCNMB2/KCNC1/SLC4A4/LTF/RIMS4/KCNB1/SHANK1/KCNA4/TAFA4/CNR1/KCNJ5/GABRG1/SLC4A8/ADORA1/SCN3A/KCNA10/KCNH3/RNF122/GRIK1/TMEM108/CAV1/CHRNB2/CHRNA5/HCN3/GRIK4/GJA1/CACNA2D1/RELN/PPIF/RIMS2/MAPK8IP2/CHRNA2/LRRK2/KCNH7/CACNA1G/AKAP7/BCL2/CHRNA3/SLC8B1/GJC1/ANK3/CD36/CACNB2
GO:1990351	CC	GO:1990351	transporter complex	137	0.353106871973148	1.97874859273466	0.000147058823529412	0.000147058823529412	0.0275992919340731	1104	tags=31%, list=17%, signal=27%	SCNN1G/KCNH5/SCN2B/CACNA2D3/CACNA1S/GRIN3A/KCNK2/CHRNB4/KCND3/GLRA2/CACNG2/KCNC2/SCN1A/CACNA1D/KCNMB2/KCNC1/CACNG5/KCNB1/TMEM37/CNIH2/KCNA4/C2CD6/RYR3/KCNJ5/LRRC8C/PKD1L1/GABRG1/SCN3A/KCNA10/KCNH3/MTCO2P12/PDE4B/GRIK1/SHISA8/DPP10/CACNG4/KCNK13/CHRNB2/CHRNA5/HCN3/COX7B2/GRIK4/CACNA2D1
GO:0004930	MF	GO:0004930	G protein-coupled receptor activity	118	0.443462651912756	2.42343066240853	0.000148126203525404	0.000148126203525404	0.0275992919340731	1311	tags=47%, list=20%, signal=39%	GNRHR/HTR1B/GPR15/ADRA2A/OR1L3/GPR174/GPR22/OR2M4/OR6C74/PRLHR/OR2W6P/GPR183/LGR5/GRM1/CMKLR1/GPR12/HCRTR2/NPSR1/TBXA2R/MRGPRF/CXCR4/TACR2/GPR61/PTGER2/AVPR1A/AVPR2/LPAR4/AGTR1/NPY1R/FFAR1/ACKR1/TSHR/GRPR/RXFP3/CNR1/GABBR2/SSTR3/GRM7/ADORA1/PDGFRB/GPR19/SSTR5/ADGRB3/ACKR2/EDNRB/GPR37/GPR83/HRH3/OR2B6/F2R/S1PR3/CX3CR1/CALCR/ADGRL3/GPR143/PGR
GO:1902495	CC	GO:1902495	transmembrane transporter complex	129	0.372158555355477	2.06144084142349	0.00014819205690575	0.00014819205690575	0.0275992919340731	1104	tags=33%, list=17%, signal=28%	SCNN1G/KCNH5/SCN2B/CACNA2D3/CACNA1S/GRIN3A/KCNK2/CHRNB4/KCND3/GLRA2/CACNG2/KCNC2/SCN1A/CACNA1D/KCNMB2/KCNC1/CACNG5/KCNB1/TMEM37/CNIH2/KCNA4/C2CD6/RYR3/KCNJ5/LRRC8C/PKD1L1/GABRG1/SCN3A/KCNA10/KCNH3/MTCO2P12/PDE4B/GRIK1/SHISA8/DPP10/CACNG4/KCNK13/CHRNB2/CHRNA5/HCN3/COX7B2/GRIK4/CACNA2D1
GO:0005216	MF	GO:0005216	monoatomic ion channel activity	126	0.438197449423625	2.41753759687619	0.00014830194275545	0.00014830194275545	0.0275992919340731	986	tags=35%, list=15%, signal=30%	SCNN1G/HTR1B/KCNH5/SCN2B/CACNA2D3/SLC26A7/CACNA1S/NOX5/SLC26A9/GRIN3A/KCNK2/CHRNB4/KCND3/GLRA2/CACNG2/KCNC2/SCN1A/CACNA1D/P2RX2/KCNMB2/KCNC1/CACNG5/KCNB1/TMEM37/KCNA4/TSPOAP1/ANO4/RYR3/KCNJ5/LRRC8C/PKD1L1/ANO7/GABRG1/TRPM3/KCNN3/SCN3A/KCNA10/KCNH3/GRIK1/CACNG4/KCNK13/CHRNB2/CHRNA5/HCN3
GO:0045211	CC	GO:0045211	postsynaptic membrane	122	0.408550774798123	2.24169728282694	0.000148588410104012	0.000148588410104012	0.0275992919340731	1568	tags=45%, list=24%, signal=35%	LRFN2/CDH9/ADRA2A/LRRTM1/PLPPR4/SLC6A1/GRIN3A/GRM1/KCNK2/FXYD6/CHRNB4/KCND3/GLRA2/CACNG2/CBLN1/KCNC2/KCNC1/CSPG5/CACNG5/KCNB1/SHANK1/CNIH2/ITGA8/GABBR2/FLRT3/GRM7/GABRG1/ADORA1/IGSF9/KCTD12/LRRC4/ATP2B2/LRRTM3/GRIK1/TMEM108/SHISA8/CACNG4/LRFN5/NETO2/CHRNB2/CHRNA5/ADGRB3/GRIK4/PTPRT/LHFPL4/F2R/CHRNA2/NSG1/EPHB2/SHISA7/CNTN1/FBXO2/CHRNA3/CNTN2/ANK3
GO:0034702	CC	GO:0034702	monoatomic ion channel complex	111	0.411554175855921	2.22064090641	0.000149231457991345	0.000149231457991345	0.0275992919340731	1104	tags=37%, list=17%, signal=31%	SCNN1G/KCNH5/SCN2B/CACNA2D3/CACNA1S/GRIN3A/KCNK2/CHRNB4/KCND3/GLRA2/CACNG2/KCNC2/SCN1A/CACNA1D/KCNMB2/KCNC1/CACNG5/KCNB1/TMEM37/CNIH2/KCNA4/C2CD6/RYR3/KCNJ5/LRRC8C/PKD1L1/GABRG1/SCN3A/KCNA10/KCNH3/PDE4B/GRIK1/SHISA8/DPP10/CACNG4/KCNK13/CHRNB2/CHRNA5/HCN3/GRIK4/CACNA2D1
GO:0022836	MF	GO:0022836	gated channel activity	100	0.450761923175086	2.38476634590948	0.00015053439710974	0.00015053439710974	0.0275992919340731	1104	tags=39%, list=17%, signal=33%	SCNN1G/HTR1B/KCNH5/SCN2B/CACNA2D3/CACNA1S/GRIN3A/KCNK2/CHRNB4/KCND3/GLRA2/CACNG2/KCNC2/SCN1A/CACNA1D/P2RX2/KCNMB2/KCNC1/CACNG5/KCNB1/TMEM37/KCNA4/TSPOAP1/ANO4/RYR3/KCNJ5/ANO7/GABRG1/KCNN3/KCNA10/KCNH3/GRIK1/CACNG4/KCNK13/CHRNB2/CHRNA5/HCN3/GRIK4/CACNA2D1
GO:0005261	MF	GO:0005261	monoatomic cation channel activity	97	0.459344217794722	2.41099679529134	0.000152137532329226	0.000152137532329226	0.0275992919340731	1104	tags=40%, list=17%, signal=34%	SCNN1G/HTR1B/KCNH5/SCN2B/CACNA2D3/CACNA1S/NOX5/GRIN3A/KCNK2/CHRNB4/KCND3/CACNG2/KCNC2/SCN1A/CACNA1D/P2RX2/KCNMB2/KCNC1/CACNG5/KCNB1/TMEM37/KCNA4/TSPOAP1/RYR3/KCNJ5/PKD1L1/TRPM3/KCNN3/SCN3A/KCNA10/KCNH3/GRIK1/CACNG4/KCNK13/CHRNB2/CHRNA5/HCN3/GRIK4/CACNA2D1
GO:0034703	CC	GO:0034703	cation channel complex	70	0.449256424247175	2.20494714792168	0.000156445556946183	0.000156445556946183	0.0275992919340731	1104	tags=40%, list=17%, signal=34%	SCNN1G/KCNH5/SCN2B/CACNA2D3/CACNA1S/KCNK2/KCND3/CACNG2/KCNC2/SCN1A/CACNA1D/KCNMB2/KCNC1/KCNB1/KCNA4/C2CD6/RYR3/KCNJ5/PKD1L1/SCN3A/KCNA10/PDE4B/GRIK1/DPP10/CACNG4/HCN3/GRIK4/CACNA2D1
GO:0005244	MF	GO:0005244	voltage-gated monoatomic ion channel activity	63	0.494446779673455	2.37636223807025	0.000157753588894147	0.000157753588894147	0.0275992919340731	986	tags=40%, list=15%, signal=34%	HTR1B/KCNH5/SCN2B/CACNA2D3/CACNA1S/GRIN3A/KCNK2/KCND3/CACNG2/KCNC2/SCN1A/CACNA1D/KCNC1/CACNG5/KCNB1/TMEM37/KCNA4/TSPOAP1/KCNJ5/KCNN3/KCNA10/KCNH3/CACNG4/KCNK13/HCN3
GO:0022832	MF	GO:0022832	voltage-gated channel activity	63	0.494446779673455	2.37636223807025	0.000157753588894147	0.000157753588894147	0.0275992919340731	986	tags=40%, list=15%, signal=34%	HTR1B/KCNH5/SCN2B/CACNA2D3/CACNA1S/GRIN3A/KCNK2/KCND3/CACNG2/KCNC2/SCN1A/CACNA1D/KCNC1/CACNG5/KCNB1/TMEM37/KCNA4/TSPOAP1/KCNJ5/KCNN3/KCNA10/KCNH3/CACNG4/KCNK13/HCN3
GO:0099634	CC	GO:0099634	postsynaptic specialization membrane	57	0.504398394987266	2.36750740751871	0.000159033078880407	0.000159033078880407	0.0275992919340731	1066	tags=47%, list=16%, signal=40%	LRFN2/ADRA2A/LRRTM1/PLPPR4/GRIN3A/GRM1/KCNK2/CHRNB4/KCND3/GLRA2/CACNG2/CACNG5/KCNB1/ITGA8/IGSF9/LRRC4/ATP2B2/LRRTM3/GRIK1/TMEM108/CACNG4/LRFN5/NETO2/CHRNB2/ADGRB3/GRIK4/PTPRT
GO:0022843	MF	GO:0022843	voltage-gated monoatomic cation channel activity	53	0.516149846787754	2.37760506789839	0.000159362549800797	0.000159362549800797	0.0275992919340731	1679	tags=55%, list=26%, signal=41%	HTR1B/KCNH5/SCN2B/CACNA2D3/CACNA1S/KCNK2/KCND3/CACNG2/KCNC2/CACNA1D/KCNC1/CACNG5/KCNB1/KCNA4/TSPOAP1/KCNJ5/KCNN3/KCNA10/KCNH3/CACNG4/KCNK13/HCN3/CACNA2D1/TMC1/KCNH7/CACNA1G/CACNB2/CACHD1/KCNN1
GO:0001508	BP	GO:0001508	action potential	53	0.490075942142381	2.25749760644983	0.000159362549800797	0.000159362549800797	0.0275992919340731	1926	tags=58%, list=29%, signal=42%	SCN2B/NDP/KCNK2/CHRNB4/KCND3/KCNC2/SCN1A/CACNA1D/KCNMB2/KCNC1/KCNB1/KCNA4/CNR1/KCNJ5/SCN3A/KCNA10/CAV1/CHRNB2/GJA1/CACNA2D1/CACNA1G/AKAP7/GJC1/ANK3/CD36/CACNB2/GRIK2/ATP1B1/NOS1AP/KCNA3/CALM3
GO:0098982	CC	GO:0098982	GABA-ergic synapse	35	0.597041397128445	2.47477043059936	0.00016493485073396	0.00016493485073396	0.0275992919340731	1229	tags=51%, list=19%, signal=42%	ADRA2A/CACNA2D3/LRRTM1/CALB1/SLC6A1/KCND3/GLRA2/KCNC2/CSPG5/ATP2B3/SLC4A10/CNR1/SEMA7A/ATP2B2/LRFN5/LHFPL4/CACNA2D1/MDGA1
GO:0015837	BP	GO:0015837	amine transport	29	0.551077070851844	2.1640924202015	0.000167448091091762	0.000167448091091762	0.0275992919340731	974	tags=48%, list=15%, signal=41%	HTR1B/ADRA2A/SLC6A1/FGF20/TACR2/AVPR1A/KCNB1/FLVCR2/CNR1/GRM7/ADORA1/SNCG/CHGA/CHRNB2
GO:0008188	MF	GO:0008188	neuropeptide receptor activity	14	0.663804098447055	2.08894146487454	0.000173490631505899	0.000173490631505899	0.0275992919340731	1293	tags=79%, list=20%, signal=63%	PRLHR/HCRTR2/NPSR1/TACR2/NPY1R/GRPR/SSTR3/SSTR5/GPR37/GPR83/GPR143
GO:0050432	BP	GO:0050432	catecholamine secretion	13	0.708304072350723	2.16622589021011	0.000174276751481352	0.000174276751481352	0.0275992919340731	974	tags=62%, list=15%, signal=53%	HTR1B/ADRA2A/FGF20/KCNB1/CNR1/SNCG/CHGA/CHRNB2
GO:0050433	BP	GO:0050433	regulation of catecholamine secretion	11	0.797939449966348	2.32730064060726	0.000174550532379124	0.000174550532379124	0.0275992919340731	974	tags=73%, list=15%, signal=62%	HTR1B/ADRA2A/FGF20/KCNB1/CNR1/SNCG/CHGA/CHRNB2
GO:0032809	CC	GO:0032809	neuronal cell body membrane	11	0.737164064175666	2.15004083187143	0.000174550532379124	0.000174550532379124	0.0275992919340731	1213	tags=82%, list=18%, signal=67%	RGS8/KCNC2/KCNC1/KCNB1/FLRT1/SLC4A8/ATP2B2/UNC5A/CX3CR1
GO:0044298	CC	GO:0044298	cell body membrane	11	0.737164064175666	2.15004083187143	0.000174550532379124	0.000174550532379124	0.0275992919340731	1213	tags=82%, list=18%, signal=67%	RGS8/KCNC2/KCNC1/KCNB1/FLRT1/SLC4A8/ATP2B2/UNC5A/CX3CR1
GO:0033691	MF	GO:0033691	sialic acid binding	6	0.861098432983417	2.03444086153034	0.000179179358537896	0.000179179358537896	0.0278427162940376	919	tags=100%, list=14%, signal=86%	SIGLEC11/FCN1/SELL/SIGLEC10/ST8SIA4/SIGLEC16
GO:0022627	CC	GO:0022627	cytosolic small ribosomal subunit	14	-0.76968773800457	-2.5936128723663	0.000235960358659745	0.000235960358659745	0.0284675642826827	1527	tags=100%, list=23%, signal=77%	RACK1/RPS21/EIF2A/RPS20/RPS15A/RPS5/RPS13/RPS18/RPS16/RPS11/RPS12/RPS10/RPS27
GO:0045604	BP	GO:0045604	regulation of epidermal cell differentiation	19	-0.641116371256846	-2.36784010864819	0.000241370987207338	0.000241370987207338	0.0284675642826827	1042	tags=53%, list=16%, signal=44%	AQP3/HES1/MAFG/FOXC1/ETV4/ZFP36/MYCL/PRKCH/ESRP1/MAFF
GO:0015935	CC	GO:0015935	small ribosomal subunit	19	-0.61647188308186	-2.27682042770721	0.000241370987207338	0.000241370987207338	0.0284675642826827	1527	tags=74%, list=23%, signal=57%	RPS27A/RACK1/RPS21/EIF2A/RPS20/RPS15A/RPS5/RPS13/RPS18/RPS16/RPS11/RPS12/RPS10/RPS27
GO:0022625	CC	GO:0022625	cytosolic large ribosomal subunit	18	-0.712765925004339	-2.58036658366904	0.000242600679281902	0.000242600679281902	0.0284675642826827	1617	tags=100%, list=25%, signal=76%	RPL36A/RPLP0/RPL14/RPL18/RPL32/RPL26/RPL18A/RPL13/RPL37/RPL28/RPL36/RPL3/RPL30/RPL13A/RPL4/RPL10/RPL12
GO:0030684	CC	GO:0030684	preribosome	20	-0.595176974049334	-2.23739900017889	0.000243013365735115	0.000243013365735115	0.0284675642826827	2433	tags=95%, list=37%, signal=60%	UTP25/PES1/RCL1/NOC4L/WDR74/IMP4/UTP6/RPS27A/RIOK3/RPS15A/RPS5/RPS13/RPS16/RPS11/RPS12/NOB1/RPS27/FBLL1/NOL6
GO:0045682	BP	GO:0045682	regulation of epidermis development	22	-0.623238363584511	-2.41650220071005	0.00024330900243309	0.00024330900243309	0.0284675642826827	1232	tags=55%, list=19%, signal=44%	NAB2/AQP3/HES1/MAFG/FOXC1/KRT10/ETV4/ZFP36/MYCL/PRKCH/ESRP1/MAFF
GO:0015934	CC	GO:0015934	large ribosomal subunit	23	-0.610584376041364	-2.39510069912871	0.000244977951984321	0.000244977951984321	0.0284675642826827	1617	tags=87%, list=25%, signal=66%	MRPS30/RPLP0P6/RPL36A/RPLP0/RPL14/RPL18/RPL32/RPL26/RPL18A/RPL13/RPL37/RPL28/RPL36/RPL3/MRPL55/RPL30/RPL13A/RPL4/RPL10/RPL12
GO:0008135	MF	GO:0008135	translation factor activity, RNA binding	26	-0.578519980110316	-2.35484153984866	0.000246184145741014	0.000246184145741014	0.0284675642826827	2574	tags=85%, list=39%, signal=52%	CPEB1/CPEB4/EIF2D/ETF1/EIF2B2/EIF1B/GTPBP1/EIF3L/EIF2B4/EIF5/EIF3D/GCN1/EIF3F/EFL1/EIF2A/EIF3G/EIF3H/EIF4B/EEF1A1/EEF1A1P5/EIF1/EEF2
GO:0070059	BP	GO:0070059	intrinsic apoptotic signaling pathway in response to endoplasmic reticulum stress	31	-0.514235832387067	-2.20740478961627	0.000250689395838556	0.000250689395838556	0.0284675642826827	1461	tags=52%, list=22%, signal=40%	NCK1/ATF4/SELENOK/CHAC1/SELENOS/PMAIP1/CEBPB/HYOU1/TNFRSF10B/HSPA1A/XBP1/BBC3/HERPUD1/PPP1R15A/DDIT3/TRIB3
GO:0055085	BP	GO:0055085	transmembrane transport	445	0.245633880819973	1.62377625173511	0.000251193167545843	0.000251193167545843	0.0284675642826827	1934	tags=37%, list=29%, signal=28%	SLCO4C1/SCNN1G/KCNH5/ADRA2A/SCN2B/CACNA2D3/SLC26A7/ABCB11/SLC6A1/CACNA1S/NOX5/PLA2G1B/SLC26A9/GRIN3A/SCARA5/RHBG/GRM1/KCNK2/NPSR1/ABCA6/PLP1/FXYD6/CHRNB4/KCND3/GLRA2/CACNG2/SLC36A2/KCNC2/SLC22A11/SCN1A/CACNA1D/P2RX2/SLC35F1/KCNMB2/SLC2A6/KCNC1/TESC/SLC4A4/CACNG5/SLC30A10/KCNB1/ABCA9/TMEM37/FLVCR2/SHANK1/SLC16A13/SVOPL/CNIH2/LRP2/KCNA4/ANO4/SLC34A3/STRA6/ATP2B3/SLC4A10/PLCH2/RYR3/KCNJ5/LRRC8C/PKD1…
GO:0006413	BP	GO:0006413	translational initiation	32	-0.570580216868145	-2.46447573784993	0.000254841997961264	0.000254841997961264	0.0284675642826827	2385	tags=81%, list=36%, signal=52%	EIF2D/EIF2B2/EIF1B/EIF2AK3/EIF3L/EIF2B4/EIF5/YTHDF1/EIF3D/EIF3F/HABP4/CSDE1/NCK1/EIF2A/ATF4/EIF3G/RPS6KB2/EIF3H/EIF4B/RPS5/RPL13A/DNAJC3/EIF4EBP1/ZNF598/EIF1/PPP1R15A
GO:0043005	CC	GO:0043005	neuron projection	414	0.260546240134281	1.70820339832874	0.000255918106206014	0.000255918106206014	0.0284675642826827	1622	tags=33%, list=25%, signal=26%	CYP17A1/HTR1B/ADRA2A/PLPPR1/SCN2B/LRRTM1/PRLHR/TENM4/CALB1/SLC6A1/FAM107A/RAB17/RASGRF1/PALMD/GRIN3A/CLRN1/ADCY4/GRM1/KCNK2/MYO3B/RGS8/CHRNB4/KCND3/ACVRL1/GLRA2/CACNG2/KCNC2/SCN1A/KCNC1/MAOB/NPY1R/KCNB1/TMEM266/NEFH/INHA/SHANK1/SPOCK1/CNIH2/ITGA8/LYPD6/LRP2/KCNA4/TSPOAP1/DPYSL5/ATP2B3/AUTS2/SLC4A10/CNR1/GABBR2/SSTR3/FLRT3/GRM7/DGKI/DSCAM/GABRG1/FLRT1/SLC4A8/ADORA1/SYNPO/NEFM/KCNN3/MOB4/IGSF9/LRRC…
GO:0022626	CC	GO:0022626	cytosolic ribosome	39	-0.672724209144059	-3.07293524739143	0.000257267815796244	0.000257267815796244	0.0284675642826827	1617	tags=87%, list=25%, signal=66%	RPL36A/RPLP0/RPS27A/RPL14/RACK1/RPL18/RPL32/RPL26/RPL18A/RPS21/EIF2A/RPL13/RPS20/ASCC2/RPL37/RPL28/RPS15A/RPL36/RPL3/RPL30/RPS5/RPS13/RPS18/RPL13A/RPS16/RPS11/RPL4/RPS12/RPL10/RPS10/EEF1A1/RPS27/ZNF598/RPL12
GO:0003735	MF	GO:0003735	structural constituent of ribosome	40	-0.62851580092755	-2.89330768934955	0.000257267815796244	0.000257267815796244	0.0284675642826827	1663	tags=80%, list=25%, signal=60%	RPL13AP3/RPL36A/RPLP0/RPS27A/RPL14/RPL18/RPL32/RPL26/RPL18A/RPS21/RPL13/RPS20/RPL37/RPL28/RPS15A/RPL36/RPL3/MRPL55/RPL30/RPL22L1/RPS5/RPS13/RPS18/RPL13A/RPS16/RPS11/RPL4/RPS12/RPL10/RPS10/RPS27/RPL12
GO:0030968	BP	GO:0030968	endoplasmic reticulum unfolded protein response	39	-0.550648351703078	-2.51530524079003	0.000257267815796244	0.000257267815796244	0.0284675642826827	2444	tags=82%, list=37%, signal=52%	TMED2/DNAJC10/CTH/OS9/DDRGK1/SERP1/EIF2AK3/FICD/RNF7/DERL1/RACK1/NCK1/YOD1/ATF4/EDEM1/PPP1R15B/PARP6/CREBRF/SELENOS/CDK5RAP3/DNAJB9/CCND1/XBP1/STC2/BBC3/HERPUD1/BHLHA15/FGF21/PPP1R15A/HSPA5/DDIT3/ATF3
GO:0044391	CC	GO:0044391	ribosomal subunit	42	-0.608723326233113	-2.84300162312907	0.00025779840164991	0.00025779840164991	0.0284675642826827	1617	tags=76%, list=25%, signal=58%	RPL36A/RPLP0/RPS27A/RPL14/RACK1/RPL18/RPL32/RPL26/RPL18A/RPS21/EIF2A/RPL13/RPS20/RPL37/RPL28/RPS15A/RPL36/RPL3/MRPL55/RPL30/RPS5/RPS13/RPS18/RPL13A/RPS16/RPS11/RPL4/RPS12/RPL10/RPS10/RPS27/RPL12
GO:0034620	BP	GO:0034620	cellular response to unfolded protein	43	-0.534429364711023	-2.50966828524116	0.000259336099585062	0.000259336099585062	0.0284675642826827	2444	tags=79%, list=37%, signal=50%	TMED2/DNAJC10/CTH/OS9/DDRGK1/SERP1/EIF2AK3/HSF1/FICD/RNF7/DERL1/RACK1/NCK1/YOD1/ATF4/EDEM1/PPP1R15B/PARP6/CREBRF/SELENOS/CDK5RAP3/DNAJB9/CCND1/HSPA1A/XBP1/STC2/BBC3/HERPUD1/BHLHA15/FGF21/PPP1R15A/HSPA5/DDIT3/ATF3
GO:0005215	MF	GO:0005215	transporter activity	347	0.276726084452391	1.78243241516195	0.000259976602105811	0.000259976602105811	0.0284675642826827	1948	tags=39%, list=30%, signal=29%	SLCO4C1/SCNN1G/HTR1B/KCNH5/SCN2B/CACNA2D3/SLC26A7/ABCB11/SLC6A1/CACNA1S/NOX5/SLC26A9/GRIN3A/RHBG/KCNK2/ABCA6/CHRNB4/KCND3/GLRA2/CACNG2/SLC36A2/KCNC2/SLC22A11/SCN1A/CACNA1D/P2RX2/SLC35F1/KCNMB2/SLC2A6/KCNC1/SLC4A4/CACNG5/SLC30A10/KCNB1/ABCA9/TMEM37/FLVCR2/SLC16A13/SVOPL/LRP2/KCNA4/APOB/TSPOAP1/ANO4/SLC34A3/STRA6/ATP2B3/SLC4A10/RYR3/KCNJ5/LRRC8C/PKD1L1/ANO7/GABRG1/SLC29A2/SLC4A8/SLC6A13/TRPM3/SLC45…
GO:0006364	BP	GO:0006364	rRNA processing	48	-0.455673762036566	-2.20682289693948	0.000263365815117198	0.000263365815117198	0.0284675642826827	2472	tags=79%, list=38%, signal=50%	URB1/UTP25/DDX18/NSUN4/DDX21/PELP1/PES1/RCL1/ZCCHC4/SDE2/RBM34/DDX49/NOC4L/DDX47/SBDS/WDR74/IMP4/SIRT7/GAR1/UTP6/RPL14/RPL26/RPS21/TSR1/RIOK3/DDX51/DIS3/TRMT112/RPS16/EXOSC1/NOB1/RPF2/WDR55/NOP53/RPS27/FBLL1/USP36/NOL6
GO:0035967	BP	GO:0035967	cellular response to topologically incorrect protein	47	-0.516474679374734	-2.48550385141462	0.000264340470526038	0.000264340470526038	0.0284675642826827	2444	tags=79%, list=37%, signal=50%	TMED2/DNAJC10/CTH/OS9/DDRGK1/SERP1/EIF2AK3/HSF1/FICD/RNF7/RNF126/DERL1/UBR4/RACK1/NCK1/YOD1/ATF4/EDEM1/PPP1R15B/PARP6/CREBRF/SELENOS/CDK5RAP3/DNAJB9/CCND1/HSPA1A/SDF2L1/XBP1/STC2/BBC3/HERPUD1/BHLHA15/FGF21/PPP1R15A/HSPA5/DDIT3/ATF3
GO:0007030	BP	GO:0007030	Golgi organization	47	-0.488277846270009	-2.34980825959135	0.000264340470526038	0.000264340470526038	0.0284675642826827	2571	tags=83%, list=39%, signal=51%	STX5/LYSMD3/GBF1/USO1/ARFGEF1/TMED2/RAB2B/LMAN1/TMED4/DYM/VMP1/PLEKHM2/COG1/SEC22B/RBSN/CSNK1A1/GAK/GOLGA8N/TMED9/COG3/ATP8B2/SEC16A/VPS51/GOLPH3L/VAMP4/KIFC3/BLZF1/YIPF7/RAB33B/TMED3/GOLGA6D/COG6/GOLGA5/PDE4DIP/GOLGA2/RAB43/GOLGA6C/PLK3/BHLHA15
GO:0006812	BP	GO:0006812	monoatomic cation transport	300	0.276898069541322	1.74997928972125	0.000265181649429859	0.000265181649429859	0.0284675642826827	1183	tags=27%, list=18%, signal=23%	PON3/SEMG1/SCNN1G/KCNH5/ADRA2A/SCN2B/CACNA2D3/SLC6A1/CACNA1S/NOX5/PLA2G1B/GRIN3A/STC1/SCARA5/KCNK2/NPSR1/PLP1/FXYD6/KCND3/CACNG2/SLC36A2/CXCR4/KCNC2/SCN1A/CACNA1D/P2RX2/KCNMB2/KCNC1/TESC/SLC4A4/CACNG5/LTF/SLC30A10/KCNB1/FFAR1/TMEM37/FLVCR2/LRP2/KCNA4/SLC34A3/ATP2B3/SLC4A10/PLCH2/RYR3/KCNJ5/PKD1L1/SLC35G1/SLC4A8/SLC6A13/ADORA1/TRPM3/KCNN3/SCN3A/ATP2B2/PDGFRB/PPP3R2/KCNA10/KCNH3/MTCO2P12/PDE4B/SLC6…
GO:0006986	BP	GO:0006986	response to unfolded protein	55	-0.52311789671084	-2.63393994497241	0.000265886732252061	0.000265886732252061	0.0284675642826827	2041	tags=75%, list=31%, signal=52%	CTH/OS9/DDRGK1/SERP1/EIF2AK3/ERP44/HSF1/FICD/RNF7/DERL1/DNAJB5/RACK1/NCK1/HSPB7/YOD1/ATF4/EDEM1/PPP1R15B/CHAC1/DNAJC3/PARP6/MANF/CREBRF/SELENOS/DNAJB2/CDK5RAP3/DNAJB9/CCND1/HSPA1A/DNAJB1/XBP1/STC2/BBC3/HERPUD1/BHLHA15/FGF21/PPP1R15A/HSPA5/DDIT3/ATF3/HSPA6
GO:0006457	BP	GO:0006457	protein folding	64	-0.432231282694584	-2.26596761849158	0.000269759913676828	0.000269759913676828	0.0284675642826827	2438	tags=69%, list=37%, signal=44%	FKBP10/DNAJC10/DNAJA3/SIL1/CANX/LMAN1/CSNK2A1/PDIA6/CDC37L1/NGLY1/ERP44/HSPA13/MOGS/FKBP11/CHORDC1/GAK/DNAJB5/NKTR/HSPA9/DNAJB11/BAG1/CALR/PDIA4/P4HB/DNAJC2/HSP90B2P/DNAJC25/DNAJC3/POFUT2/HSP90B1/DNAJB2/ZPR1/DNAJC1/NPPC/BAG2/HSPA1B/ZMYND10/HYOU1/HSPA1A/DNAJB1/SDF2L1/HSPA5/HSPA7/HSPA6
GO:0002181	BP	GO:0002181	cytoplasmic translation	61	-0.565578864956864	-2.9164096123491	0.000270562770562771	0.000270562770562771	0.0284675642826827	2274	tags=85%, list=35%, signal=56%	ETF1/EIF2B2/FTSJ1/GTPBP1/EIF3L/RPLP0P6/EIF2B4/ALKBH3/EIF5/PABPC1/EIF3D/DRG2/EIF3F/RPL36A/RPLP0/YBX3/RPS27A/RPL14/RACK1/CSDE1/RPL18/RPL32/NCK1/RPL26/RPL18A/RPS21/RPL13/RPS20/EIF3G/RPL37/RPL28/RPS15A/RPL36/EIF3H/RPL3/RPL30/RPL22L1/RPS5/RPS13/RPS18/RPL13A/RPS16/RPS11/RPL4/RPS12/RPL10/RPS10/RPS27/SARS1/RPL12/AARS1/PIWIL2
GO:0005840	CC	GO:0005840	ribosome	58	-0.552517414448775	-2.81131988614268	0.000271665308340125	0.000271665308340125	0.0284675642826827	2394	tags=84%, list=36%, signal=54%	MRPS2/NSUN4/ETF1/SERP1/LTN1/MRPS30/MRPS5/RPLP0P6/GCN1/RPL13AP3/RPL36A/RPLP0/RPS27A/RPL14/RACK1/RPL18/RPL32/NCK1/RPL26/RPL18A/RPS21/EIF2A/RPL13/CALR/RPS20/ASCC2/RPL37/RPL28/RPS15A/RPL36/RPL3/MRPL55/RPL30/RPL22L1/RPS5/RPS13/RPS18/RPL13A/RPS16/RPS11/RPL4/RPS12/RPL10/RPS10/EEF1A1/RPS27/ZNF598/EEF2/RPL12
GO:0035966	BP	GO:0035966	response to topologically incorrect protein	59	-0.514171552241598	-2.62543616339617	0.000273149412728763	0.000273149412728763	0.0284675642826827	2041	tags=68%, list=31%, signal=47%	EIF2AK3/ERP44/HSF1/FICD/RNF7/RNF126/DERL1/DNAJB5/UBR4/RACK1/NCK1/HSPB7/YOD1/ATF4/EDEM1/PPP1R15B/CHAC1/DNAJC3/PARP6/MANF/CREBRF/SELENOS/DNAJB2/CDK5RAP3/DNAJB9/CCND1/HSPA1A/DNAJB1/SDF2L1/XBP1/STC2/BBC3/HERPUD1/BHLHA15/FGF21/PPP1R15A/HSPA5/DDIT3/ATF3/HSPA6
GO:0042254	BP	GO:0042254	ribosome biogenesis	68	-0.468065993598952	-2.48948591884464	0.000274800769442154	0.000274800769442154	0.0284675642826827	2472	tags=81%, list=38%, signal=51%	URB1/UTP25/DDX18/MRPS2/NOM1/NSUN4/METTL17/NMD3/DDX21/DDX31/PELP1/PES1/RCL1/ZCCHC4/SDE2/NGRN/RBM34/DDX49/EIF5/MYBBP1A/NOC4L/DDX47/SBDS/WDR74/IMP4/SIRT7/GAR1/UTP6/RPS27A/RPL14/EFL1/RPL26/RPS21/EIF2A/TSR1/RIOK3/DDX51/GNL2/RPS15A/DIS3/TRMT112/RPS5/RPS13/RPS16/RPS11/EXOSC1/RPS12/NOB1/RPF2/WDR55/NOP53/RPS27/FBLL1/USP36/NOL6
GO:0098552	CC	GO:0098552	side of membrane	189	0.299588899363108	1.76935410792945	0.000285266010554842	0.000285266010554842	0.0292158801718967	1700	tags=40%, list=26%, signal=31%	SCNN1G/VCAM1/CLEC4M/KIT/CD83/RGS8/FCER2/CXCR4/CD86/SLC22A11/CA4/FCGR1BP/BTNL9/GPC5/AMOT/ITGA9/VNN1/SCUBE1/FCN1/ITGA8/LYPD6/LRP2/SELL/ENPP6/GNG2/BORCS7/SEMA7A/GAS1/F10/CPM/ST14/SDC1/DTNA/IL21R/ENOX1/HFE/STAC2/CHRNB2/TGFBR3/ALG6/ACKR2/HYAL2/NTM/GNG4/CSF3R/OTULINL/GNAT3/TNFRSF13C/GNG13/ALOX15/EFNA4/GFAP/CX3CR1/MDGA1/LIFR/SPA17/LRRK2/IL12RB2/IL23R/TMC1/ABCA1/LDLRAP1/CNTN1/TNFRSF11A/GNG11/RTN4RL1/CNTN…
GO:0048193	BP	GO:0048193	Golgi vesicle transport	93	-0.388747035138718	-2.2283118911021	0.000291970802919708	0.000291970802919708	0.0295665761631998	2861	tags=81%, list=43%, signal=46%	RAB6D/TRAPPC9/SLC10A7/ARL8B/TRAPPC6B/RAB6A/COG5/EXOC1/SEC23B/BLTP3B/ATP9A/UVRAG/ARCN1/STX5/PREPL/RAB3IP/SCFD1/SAR1B/GBF1/USO1/TMED2/GOSR1/ARFGEF2/SEC23A/MON2/COPG1/LMAN1/SCYL1/TMED4/TRAPPC10/ARFGAP3/COG1/SEC22B/COPA/COPB2/SEC31A/RBSN/MIA3/YIF1A/SEC24A/GOSR2/NBAS/GAK/TMED9/COPB1/COG3/RACK1/ARF4/SEC16A/VPS51/GOLPH3L/P4HB/BLZF1/BNIP1/YIPF7/GOLT1B/BET1L/RAB33B/YKT6/TMED3/GOLGA4/RINT1/COG6/GOLGA5/SEC1…
GO:0022613	BP	GO:0022613	ribonucleoprotein complex biogenesis	99	-0.409143113031299	-2.37026782018391	0.000295333727111636	0.000295333727111636	0.0295748230588284	2472	tags=73%, list=38%, signal=46%	URB1/UTP25/DDX18/AGO3/MRPS2/NOM1/NSUN4/EIF2D/METTL17/NMD3/DDX21/DDX31/PRPF39/PELP1/PES1/RCL1/ZCCHC4/SDE2/NGRN/RBM34/PRPF3/EIF3L/DDX49/LUC7L/RSRP1/PRPF18/EIF5/XAB2/MYBBP1A/NOC4L/EIF3D/DDX47/SBDS/EIF3F/WDR74/TSSC4/IMP4/SIRT7/GAR1/UTP6/RPS27A/RPL14/EFL1/RPL26/RPS21/EIF2A/TSR1/RIOK3/DDX51/EIF3G/GNL2/RPS15A/EIF3H/DIS3/TRMT112/RPS5/RPS13/RPL13A/RPS16/RPS11/EXOSC1/RPS12/NOB1/RPF2/PRKRA/WDR55/NOP53/RPS27…
GO:0034976	BP	GO:0034976	response to endoplasmic reticulum stress	111	-0.368530043145237	-2.1850035442343	0.000302938503483793	0.000302938503483793	0.0300030013513966	2469	tags=67%, list=38%, signal=42%	UBE2J1/AUP1/FAF1/TMED2/CASP4/SIRT1/DNAJC10/CANX/CTH/OS9/DDRGK1/SERP1/PDIA6/SYVN1/UBXN1/EIF2AK3/ERP44/RCN3/UGGT2/FICD/RNF7/HM13/DERL1/FLOT1/SEL1L/UFM1/NRBF2/RACK1/UBXN6/ANKZF1/NCK1/YOD1/ATF4/CALR/SEC16A/PDIA4/EDEM1/TRIM25/PPP1R15B/P4HB/SELENOK/CHAC1/DNAJC3/FAM8A1/PARP6/MANF/CREBRF/HSP90B1/SELENOS/DNAJB2/PMAIP1/CDK5RAP3/CEBPB/JUN/DNAJB9/CCND1/HYOU1/TNFRSF10B/HSPA1A/SESN2/SDF2L1/XBP1/STC2/BBC3/HERPU…
GO:0006941	BP	GO:0006941	striated muscle contraction	66	0.41324811291063	2.00002924378503	0.000317309217832778	0.000317309217832778	0.0308111516072755	1104	tags=36%, list=17%, signal=31%	MAP2K6/SCN2B/CACNA1S/STC1/MYH6/RCSD1/KCND3/CXCR4/SCN1A/CACNA1D/RYR3/KCNJ5/TNNI2/ADORA1/SCN3A/CHGA/PDE4B/CAV1/DTNA/TNNC2/STAC2/SGCD/GJA1/CACNA2D1
GO:1990904	CC	GO:1990904	ribonucleoprotein complex	162	-0.339027438272693	-2.16568914971448	0.000321543408360129	0.000321543408360129	0.0308111516072755	2445	tags=64%, list=37%, signal=41%	ARFGEF1/SMG5/UTP25/AGO3/MRPS2/NSUN4/PRPF39/PES1/CWF19L1/RCL1/IGHMBP2/AKAP8L/SND1/MRPS30/EIF1B/MIR23AHG/PRPF3/EIF3L/MRPS5/LUC7L/RPLP0P6/HSF1/SRRM1/PRPF18/PABPC1/XAB2/NOC4L/EIF3D/SRP54/EIF3F/WDR74/RPL13AP3/CWC25/TSSC4/LSM10/RPL36A/IMP4/RPLP0/GAR1/UTP6/RPS27A/RPL14/RACK1/RPL18/SRP72/TEP1/DDX41/EFL1/RPL32/PABPC1L/RPL26/RPL18A/RPS21/SCNM1/YJU2B/EIF2A/RPL13/RIOK3/RPS20/EIF3G/RPL37/RPL28/RPS15A/RPL36/EI…
GO:0098839	CC	GO:0098839	postsynaptic density membrane	49	0.456604715181793	2.06091470408358	0.00032200933827081	0.00032200933827081	0.0308111516072755	1066	tags=43%, list=16%, signal=36%	LRFN2/ADRA2A/PLPPR4/GRIN3A/GRM1/KCNK2/CACNG2/CACNG5/ITGA8/IGSF9/LRRC4/ATP2B2/LRRTM3/GRIK1/TMEM108/CACNG4/LRFN5/NETO2/ADGRB3/GRIK4/PTPRT
GO:0003014	BP	GO:0003014	renal system process	40	0.493316083774744	2.11592002952312	0.000327064595257563	0.000327064595257563	0.0308111516072755	1533	tags=52%, list=23%, signal=41%	PON3/HSD11B2/HAS2/STC1/CHRNB4/AVPR2/AGTR1/SULF2/JCHAIN/ADORA1/CHRNB2/HYAL2/EDNRB/CLDN16/F2R/EMP2/KIRREL1/BMP4/BCL2/CHRNA3/SGK1
GO:0008528	MF	GO:0008528	G protein-coupled peptide receptor activity	34	0.519864844162334	2.14344154103514	0.000328191663931736	0.000328191663931736	0.0308111516072755	1580	tags=68%, list=24%, signal=52%	PRLHR/LGR5/HCRTR2/NPSR1/TACR2/AVPR1A/AVPR2/AGTR1/NPY1R/TSHR/GRPR/RXFP3/SSTR3/SSTR5/EDNRB/GPR37/GPR83/F2R/CX3CR1/CALCR/GPR143/VIPR1/LGR4
GO:0006412	BP	GO:0006412	translation	200	-0.379256188320527	-2.51070645898833	0.000341880341880342	0.000341880341880342	0.0317396474052134	2274	tags=64%, list=35%, signal=43%	ETF1/DDRGK1/EIF2B2/CDK5RAP1/ZCCHC4/SERP1/CSNK2A1/LTN1/FTSJ1/MRPS30/EIF1B/NGRN/GTPBP1/EIF2AK3/DAP/RARA/SAMD4B/EIF3L/MRPS5/CAPRIN2/PIWIL4/UFSP2/RPLP0P6/VARS1/EIF2B4/ELP5/IARS1/ALKBH3/FXR2/KARS1/EIF5/PABPC1/YTHDF1/FOXO3/EIF3D/DAPK3/OGT/GCN1/DRG2/UCN/EIF3F/RPL13AP3/RPL36A/RPLP0/HABP4/YBX3/RPS27A/RPL14/RACK1/CSDE1/RPL18/ANKZF1/EFL1/RPL32/NCK1/ELP2/RPL26/RPL18A/MARS1/RPS21/EIF2A/RPL13/WARS1/ATF4/DALRD3…
GO:0005245	MF	GO:0005245	voltage-gated calcium channel activity	16	0.638776315356971	2.10970418582344	0.000345125107851596	0.000345125107851596	0.0317396474052134	1671	tags=81%, list=25%, signal=61%	HTR1B/CACNA2D3/CACNA1S/CACNG2/CACNA1D/CACNG5/TSPOAP1/CACNG4/CACNA2D1/TMC1/CACNA1G/CACNB2/CACHD1
GO:0099508	MF	GO:0099508	voltage-gated monoatomic ion channel activity involved in regulation of presynaptic membrane potential	4	0.924714828897338	1.88760338067729	0.000370713623725672	0.000370713623725672	0.0337485385044041	499	tags=100%, list=8%, signal=92%	KCNC2/SCN1A/KCNC1/KCNA4
GO:0006396	BP	GO:0006396	RNA processing	310	-0.438774453165527	-3.09147075547152	0.000413564929693962	0.000413564929693962	0.0372730834530495	1991	tags=57%, list=30%, signal=42%	CPSF1/CDK9/PIWIL4/RBM39/DDX49/LUC7L/TRMT2A/HSF1/TAF12/ELP5/SRRM1/RSRP1/KAT8/PRPF18/KARS1/PABPC1/XAB2/NOC4L/DDX47/TADA1/SUPV3L1/SBDS/RNMT/WDR74/CTU1/CWC25/TSSC4/CDK11B/LSM10/AHNAK/SAFB2/IMP4/SIRT7/FAM50A/HABP4/RP9/GAR1/UTP6/RPL14/DDX41/TUT7/CLK4/SNORA5A/ELP2/RPL26/CDK11A/SNORA33/SNORA5C/RPS21/SCNM1/YJU2B/TSR1/RIOK3/DALRD3/DDX51/SNORA77B/DIS3/TRMT112/CTU2/TRMT61A/SNHG1/RPS13/RPS16/EXOSC1/SNHG12/TRM…
GO:0097447	CC	GO:0097447	dendritic tree	188	0.292478248066489	1.72626646344373	0.000427533133817871	0.000427533133817871	0.0381504814147849	1663	tags=38%, list=25%, signal=29%	HTR1B/CALB1/RAB17/PALMD/ADCY4/GRM1/KCNK2/RGS8/KCND3/ACVRL1/KCNC2/KCNC1/MAOB/KCNB1/TMEM266/SHANK1/CNIH2/ITGA8/LYPD6/LRP2/KCNA4/DPYSL5/SLC4A10/GRM7/DGKI/DSCAM/GABRG1/SLC4A8/ADORA1/SYNPO/MOB4/IGSF9/LRRC4/ATP2B2/BRINP2/LZTS1/PDE4B/TMEM108/EPHA7/SHISA8/ZWINT/BRINP1/PLK2/SORBS2/HCN3/CPLX2/GPR37/HRH3/LHFPL4/RELN/CADM1/ANKS1B/GNG13/CX3CR1/PRKAR2B/MDGA1/LRRK2/ZDHHC12/NSG1/KIRREL1/EPHB2/SHISA7/CTTNBP2/FBXO…
GO:0005730	CC	GO:0005730	nucleolus	364	-0.381537170786566	-2.74253089084136	0.000440528634361233	0.000440528634361233	0.0389247282497511	1593	tags=46%, list=24%, signal=37%	ESRRA/SIRT7/NUB1/HABP4/HSPA9/GAR1/UTP6/RPS27A/RPL18/TIMM44/DDX55/FHIT/SNORA5A/RPL26/COX7A2L/POLR1H/SNORA33/PHF8/TCEA1/CDKN2AIP/MARS1/SNORA5C/ATP8B2/TAF1A/TSR1/RPL13/DDX51/TTC3/ITPR3/ZBTB11/SNORA77B/GNL2/MRI1/RPS15A/RPL36/IFI16/RPL3/VPS51/SPTY2D1/GNL3/CDK7/RPS5/SNHG1/RPS13/RPL13A/RPS16/RPS11/DNAJC2/EXOSC1/SNHG12/SAMD4A/CEBPA/RPL4/RPS12/PWAR5/SNORD48/FAM193B/RPF2/SNHG29/TAF13/RPS10/WDR55/SNORD36A/S…
GO:0140662	MF	GO:0140662	ATP-dependent protein folding chaperone	12	-0.68881300368561	-2.19738913434135	0.000467945718296678	0.000467945718296678	0.0405521380572485	1129	tags=67%, list=17%, signal=55%	HSP90B2P/HSP90B1/HSPA1B/HYOU1/HSPA1A/HSPA5/HSPA7/HSPA6
GO:0042026	BP	GO:0042026	protein refolding	12	-0.675063247575126	-2.15352590220816	0.000467945718296678	0.000467945718296678	0.0405521380572485	805	tags=50%, list=12%, signal=44%	DNAJB2/HSPA1B/HSPA1A/HSPA5/HSPA7/HSPA6
GO:0051084	BP	GO:0051084	'de novo' post-translational protein folding	17	-0.597507511428406	-2.13917731780991	0.00047744091668656	0.00047744091668656	0.0409262630183987	615	tags=41%, list=9%, signal=37%	HSPA1B/HSPA1A/DNAJB1/SDF2L1/HSPA5/HSPA7/HSPA6
GO:0003723	MF	GO:0003723	RNA binding	441	-0.240759901125788	-1.77444993091511	0.000484966052376334	0.000484966052376334	0.0409262630183987	2472	tags=55%, list=38%, signal=37%	URB1/USO1/REPIN1/UBE2O/SEC63/TIAL1/SMG5/UTP25/ATXN1/LONP1/METTL1/DDX18/AGO3/NOM1/RBM18/NSUN4/EIF2D/LRRC59/PAX6/NMD3/C11orf68/CANX/DDX21/TARBP1/DDX31/PRPF39/THUMPD1/SPATS2L/PELP1/PES1/DCP1A/BAZ2A/ETF1/IGHMBP2/RTCA/AKAP8L/MTO1/SDE2/ANXA2/MARF1/SND1/SIDT2/MRPS30/EIF1B/NGRN/CAST/RBM34/GTPBP1/ZNF768/TYW5/DUSP11/MEX3C/PRPF3/RARA/GTF2E2/SAMD4B/SYNJ1/EIF3L/CPSF1/CDK9/MRPS5/CAPRIN2/PIWIL4/RBM39/DDX49/LUC7…
GO:0045202	CC	GO:0045202	synapse	549	0.228871709784962	1.5444431576794	0.000490256158842996	0.000490256158842996	0.0409262630183987	1776	tags=34%, list=27%, signal=27%	LRFN2/CDH9/HTR1B/ADRA2A/SCN2B/ACAN/CACNA2D3/PDE7B/LRRTM1/PLPPR4/TENM4/CALB1/SLC6A1/FAM107A/RAB17/DOK7/DLGAP1/PALMD/GRIN3A/PAK5/GRM1/KCNK2/HCRTR2/PLP1/RGS8/FXYD6/CHRNB4/KCND3/GLRA2/CACNG2/CBLN1/KCNC2/P2RX2/SLC35F1/KCNC1/CSPG5/CACNG5/AMOT/ARHGAP22/RIMS4/KCNB1/NEFH/SHANK1/SPOCK1/CNIH2/ITGA8/LYPD6/KCNA4/TSPOAP1/DPYSL5/ATP2B3/SLC4A10/TAFA4/CNR1/PRIMA1/GNG2/SEMA7A/GABBR2/FLRT3/GRM7/DGKI/DSCAM/GABRG1/SL…
GO:0001653	MF	GO:0001653	peptide receptor activity	35	0.507433358395048	2.10334003118653	0.00049480455220188	0.00049480455220188	0.0409262630183987	1293	tags=60%, list=20%, signal=48%	PRLHR/LGR5/HCRTR2/NPSR1/TACR2/AVPR1A/AVPR2/AGTR1/NPY1R/TSHR/GRPR/RXFP3/SSTR3/SSTR5/EDNRB/GPR37/GPR83/F2R/CX3CR1/CALCR/GPR143
GO:0005249	MF	GO:0005249	voltage-gated potassium channel activity	36	0.502582905272493	2.09666075194867	0.000494967827091239	0.000494967827091239	0.0409262630183987	986	tags=39%, list=15%, signal=33%	KCNH5/SCN2B/KCNK2/KCND3/KCNC2/KCNC1/KCNB1/KCNA4/KCNJ5/KCNN3/KCNA10/KCNH3/KCNK13/HCN3
GO:0006888	BP	GO:0006888	endoplasmic reticulum to Golgi vesicle-mediated transport	45	-0.440920095296852	-2.09682193922407	0.000523971705527902	0.000523971705527902	0.0427191577111273	2662	tags=84%, list=40%, signal=51%	SEC23B/ARCN1/STX5/SCFD1/SAR1B/GBF1/USO1/TMED2/GOSR1/SEC23A/COPG1/LMAN1/TMED4/TRAPPC10/SEC22B/COPA/COPB2/SEC31A/MIA3/YIF1A/SEC24A/TMED9/COPB1/COG3/ARF4/SEC16A/P4HB/YIPF7/GOLT1B/YKT6/TMED3/RINT1/SEC13/WHAMM/RABGGTB/GOLGA2/HYOU1/SEC24D
GO:0099509	BP	GO:0099509	regulation of presynaptic cytosolic calcium ion concentration	9	0.747976679127275	2.03809211180252	0.000526131182041389	0.000526131182041389	0.0427191577111273	874	tags=78%, list=13%, signal=68%	HTR1B/CALB1/TSPOAP1/ATP2B3/CNR1/ADORA1/SV2B
GO:0098794	CC	GO:0098794	postsynapse	270	0.270112324920489	1.68345432976494	0.000541052346814554	0.000541052346814554	0.0435384416675396	2275	tags=44%, list=35%, signal=30%	LRFN2/CDH9/ADRA2A/LRRTM1/PLPPR4/CALB1/SLC6A1/RAB17/DLGAP1/PALMD/GRIN3A/GRM1/KCNK2/FXYD6/CHRNB4/KCND3/GLRA2/CACNG2/CBLN1/KCNC2/P2RX2/KCNC1/CSPG5/CACNG5/AMOT/KCNB1/NEFH/SHANK1/SPOCK1/CNIH2/ITGA8/KCNA4/SLC4A10/GABBR2/FLRT3/GRM7/DGKI/GABRG1/ADORA1/SYNPO/NEFM/MOB4/IGSF9/KCTD12/LRRC4/ATP2B2/LZTS1/LRRTM3/PDE4B/GRIK1/TMEM108/SHISA8/CACNG4/LRFN5/NETO2/CHRNB2/CHRNA5/ADGRB3/CPLX2/GRIK4/PTPRT/LHFPL4/CADM1/F2…
GO:0030425	CC	GO:0030425	dendrite	187	0.289546593296732	1.70942339009952	0.000567939798381372	0.000567939798381372	0.0452976297507341	1663	tags=37%, list=25%, signal=29%	HTR1B/CALB1/RAB17/PALMD/ADCY4/GRM1/KCNK2/RGS8/KCND3/ACVRL1/KCNC2/KCNC1/MAOB/KCNB1/TMEM266/SHANK1/CNIH2/ITGA8/LYPD6/LRP2/KCNA4/DPYSL5/SLC4A10/GRM7/DGKI/DSCAM/GABRG1/SLC4A8/ADORA1/SYNPO/MOB4/IGSF9/LRRC4/ATP2B2/BRINP2/LZTS1/PDE4B/TMEM108/EPHA7/SHISA8/ZWINT/BRINP1/PLK2/SORBS2/HCN3/CPLX2/GPR37/HRH3/LHFPL4/RELN/CADM1/ANKS1B/GNG13/PRKAR2B/MDGA1/LRRK2/ZDHHC12/NSG1/KIRREL1/EPHB2/SHISA7/CTTNBP2/FBXO2/CHRNA…
GO:0006936	BP	GO:0006936	muscle contraction	107	0.341479975178963	1.82852189974906	0.000600150037509377	0.000600150037509377	0.047446764738276	1145	tags=32%, list=17%, signal=27%	ADRA2A/MAP2K6/SCN2B/KIT/CACNA1S/STC1/MYH6/CHRNB4/RCSD1/KCND3/TBXA2R/CXCR4/TACR2/SCN1A/CACNA1D/P2RX2/RYR3/KCNJ5/SULF2/TNNI2/ADORA1/SCN3A/CHGA/PDE4B/CAV1/DTNA/TNNC2/STAC2/CHRNB2/SGCD/EDNRB/GJA1/CACNA2D1/F2R
GO:0006417	BP	GO:0006417	regulation of translation	118	-0.31074959400575	-1.86478203521335	0.000615195324515534	0.000615195324515534	0.048213293990865	2274	tags=57%, list=35%, signal=38%	ETF1/EIF2B2/CDK5RAP1/ZCCHC4/SERP1/CSNK2A1/EIF1B/NGRN/EIF2AK3/DAP/RARA/SAMD4B/CAPRIN2/PIWIL4/EIF2B4/ELP5/ALKBH3/FXR2/EIF5/PABPC1/YTHDF1/FOXO3/EIF3D/DAPK3/OGT/GCN1/UCN/HABP4/YBX3/RACK1/CSDE1/NCK1/ELP2/RPL26/EIF2A/ATF4/CALR/RPS6KB2/EIF3H/EIF4B/PPP1R15B/RPL13A/SHMT2/SAMD4A/ALKBH5/ZNF540/RPL10/DNAJC3/MKNK2/EIF4EBP1/ZNF598/SARS1/EIF1/EEF2/LARP1B/DNAJC1/ZFP36/IGF2BP2/NANOS2/AARS1/PRKCH/SESN2/LARP6/PIWIL…
GO:0010498	BP	GO:0010498	proteasomal protein catabolic process	170	-0.270087161212893	-1.73825763500943	0.000658111220796315	0.000658111220796315	0.0511320169914523	2599	tags=63%, list=40%, signal=39%	WDR26/CLGN/RHBDD1/FBXW4/GID4/UBE2J1/AUP1/FAF1/SIRT2/ASB1/ZER1/SIRT1/GCLC/DNAJC10/RNF187/CANX/SHARPIN/MTA1/OS9/DDRGK1/KLHL21/PKD1/SH3RF2/FBXW11/UBE3D/ZFAND2B/CSNK2A1/KCTD13/LTN1/KLHL24/TRIM39/PSMC4/RBCK1/PELI1/SYVN1/CRBN/FEM1B/UBXN1/UBR2/TAF1/RCN3/UGGT2/ZSWIM8/PJA2/TRIM38/RNF7/AXIN1/CSNK1A1/OGT/RNF126/CSNK2A2/HM13/CDC34/DERL1/RNF41/SEL1L/UBR4/NUB1/AMN1/RACK1/UBXN6/ANKZF1/FHIT/CHFR/KLHDC2/YOD1/FBXW…
GO:0051952	BP	GO:0051952	regulation of amine transport	27	0.5480273745567	2.1131646585453	0.000674536256323777	0.000674536256323777	0.051852161384856	974	tags=48%, list=15%, signal=41%	HTR1B/ADRA2A/SLC6A1/FGF20/TACR2/AVPR1A/KCNB1/CNR1/GRM7/ADORA1/SNCG/CHGA/CHRNB2
GO:0006636	BP	GO:0006636	unsaturated fatty acid biosynthetic process	22	0.564739151554901	2.05000227243542	0.000678886625933469	0.000678886625933469	0.051852161384856	1252	tags=55%, list=19%, signal=44%	ELOVL3/FADS2/AVPR1A/SCD5/ELOVL2/PTGIS/ABCD2/SCD/ELOVL6/PTGES/ALOX15/PLA2G3
GO:0044057	BP	GO:0044057	regulation of system process	186	0.288450712334527	1.70095685061406	0.000711642470822659	0.000711642470822659	0.0529468047558747	1539	tags=34%, list=23%, signal=27%	ZNF488/SREBF1/ADRA2A/SCN2B/KIT/TENM4/CACNA1S/FOXN4/STC1/GRM1/TMEM100/MYH6/NPSR1/CHRNB4/KCND3/TBXA2R/CBLN1/HDAC4/TACR2/CACNA1D/KCNMB2/AVPR1A/AVPR2/AGTR1/ITGA9/INHA/SHANK1/SVEP1/THRB/ATP2B3/TAFA4/KCNJ5/APLN/ADORA1/ATP2B2/ACP3/CHGA/IGFBP5/PDE4B/TMEM108/CAV1/SHISA8/TNNC2/NR4A3/EDNRB/GJA1/CACNA2D1/BMP6/RELN/APOA1/ATPSCKMT/F2R/RIMS2/CHRNA2/LRRK2/DOCK5/EMP2/ATP2B4/CACNA1G/SHISA7/CHRNA3/CTSC/SGK1/GJC1
GO:0051085	BP	GO:0051085	chaperone cofactor-dependent protein refolding	16	-0.606340502452023	-2.13021741990907	0.000713097218920846	0.000713097218920846	0.0529468047558747	615	tags=44%, list=9%, signal=40%	HSPA1B/HSPA1A/DNAJB1/SDF2L1/HSPA5/HSPA7/HSPA6
GO:0003743	MF	GO:0003743	translation initiation factor activity	15	-0.622221791420048	-2.14098182723576	0.000714796283059328	0.000714796283059328	0.0529468047558747	2385	tags=87%, list=36%, signal=55%	EIF2D/EIF2B2/EIF1B/EIF3L/EIF2B4/EIF5/EIF3D/EIF3F/EIF2A/EIF3G/EIF3H/EIF4B/EIF1
GO:1903231	MF	GO:1903231	mRNA base-pairing translational repressor activity	6	0.833821993973159	1.96999723934508	0.000716717434151586	0.000716717434151586	0.0529468047558747	907	tags=67%, list=14%, signal=58%	MIR202/MIR138-1/MIR196A1/PTENP1-AS
GO:0099572	CC	GO:0099572	postsynaptic specialization	140	0.307465869097569	1.72987684281501	0.00073227885178676	0.00073227885178676	0.0532635207817623	1237	tags=31%, list=19%, signal=25%	LRFN2/ADRA2A/LRRTM1/PLPPR4/DLGAP1/GRIN3A/GRM1/KCNK2/CHRNB4/KCND3/GLRA2/CACNG2/CACNG5/AMOT/KCNB1/NEFH/SHANK1/SPOCK1/CNIH2/ITGA8/DGKI/SYNPO/IGSF9/LRRC4/ATP2B2/LZTS1/LRRTM3/PDE4B/GRIK1/TMEM108/SHISA8/CACNG4/LRFN5/NETO2/CHRNB2/ADGRB3/GRIK4/PTPRT/LHFPL4/CADM1/ANKS1B/MAPK8IP2/FAM81A
GO:0044183	MF	GO:0044183	protein folding chaperone	25	-0.542117126524545	-2.18222176668351	0.00073385518590998	0.00073385518590998	0.0532635207817623	1129	tags=48%, list=17%, signal=40%	CALR/HSP90B2P/HSP90B1/ZPR1/HSPA1B/ZMYND10/HYOU1/HSPA1A/DNAJB1/HSPA5/HSPA7/HSPA6
GO:0006446	BP	GO:0006446	regulation of translational initiation	24	-0.569103816603758	-2.25336332664221	0.000738734301896085	0.000738734301896085	0.0532635207817623	2240	tags=75%, list=34%, signal=50%	EIF2B2/EIF1B/EIF2AK3/EIF5/YTHDF1/HABP4/CSDE1/NCK1/ATF4/RPS6KB2/EIF3H/EIF4B/RPL13A/DNAJC3/EIF4EBP1/ZNF598/EIF1/PPP1R15A
GO:0009897	CC	GO:0009897	external side of plasma membrane	101	0.344018520537734	1.82384133849432	0.000751766651631334	0.000751766651631334	0.0537729830515245	1400	tags=39%, list=21%, signal=31%	SCNN1G/VCAM1/CLEC4M/KIT/CD83/FCER2/CXCR4/CD86/SLC22A11/CA4/FCGR1BP/BTNL9/AMOT/ITGA9/SCUBE1/FCN1/ITGA8/LRP2/SELL/SEMA7A/F10/ST14/SDC1/IL21R/ENOX1/HFE/CHRNB2/TGFBR3/ACKR2/HYAL2/CSF3R/TNFRSF13C/CX3CR1/LIFR/SPA17/IL12RB2/IL23R/TMC1/ABCA1
GO:1903522	BP	GO:1903522	regulation of blood circulation	83	0.371337295366955	1.89277276526849	0.000767931193365075	0.000767931193365075	0.0544967001872505	1145	tags=34%, list=17%, signal=28%	SREBF1/ADRA2A/SCN2B/FOXN4/STC1/MYH6/KCND3/TBXA2R/CACNA1D/KCNMB2/AVPR1A/AVPR2/AGTR1/ITGA9/SVEP1/THRB/ATP2B3/KCNJ5/APLN/ADORA1/ATP2B2/CHGA/PDE4B/CAV1/EDNRB/GJA1/CACNA2D1/F2R
GO:0043270	BP	GO:0043270	positive regulation of monoatomic ion transport	72	0.393002954715079	1.94218752584507	0.000780274656679151	0.000780274656679151	0.0546762882118574	1926	tags=51%, list=29%, signal=37%	ADRA2A/SCN2B/PLA2G1B/STC1/NPSR1/PLP1/FXYD6/KCNC2/TACR2/CACNA1D/P2RX2/KCNC1/TESC/FFAR1/ADORA1/PDGFRB/PPP3R2/CAV1/LGALS3/STAC2/JPH2/RELN/ATPSCKMT/F2R/CX3CL1/CTSS/EPHB2/AKAP7/CNTN1/ANK3/CACNB2/WNK2/CD19/ATP1B1/AKAP5/NOS1AP/CALM3
GO:0016125	BP	GO:0016125	sterol metabolic process	71	0.385827196855356	1.90086343013705	0.000782595085302864	0.000782595085302864	0.0546762882118574	2797	tags=68%, list=43%, signal=39%	HMGCS2/SREBF1/SULT2A1/CYP11A1/CYP7B1/SOAT1/APOB/CYP11B1/VLDLR/DHCR24/STAR/CLN6/APOA1/LSS/MVK/INSIG1/HMGCS1/DISP3/ABCA1/LDLRAP1/LBR/ERG28/DHCR7/CYP21A2/MSMO1/LPCAT3/LDLR/OSBPL5/FDXR/FDFT1/HSD17B7/HMGCR/EBP/CYP39A1/SCARB1/PLPP6/FDPS/CYP51A1/CYP19A1/ACLY/FMO5/CYP46A1/STARD4/IDI1/MVD/FDX1/ABCG1/NSDHL
GO:0042734	CC	GO:0042734	presynaptic membrane	64	0.407565303568898	1.96096134309007	0.00079428117553614	0.00079428117553614	0.0549949754940925	2279	tags=62%, list=35%, signal=41%	CDH9/HTR1B/ADRA2A/CACNA2D3/SLC6A1/FXYD6/KCNC2/KCNC1/RIMS4/ATP2B3/CNR1/SLC4A8/ADORA1/KCTD12/ATP2B2/OTOF/GRIK1/CHRNB2/SLC1A2/PDE2A/ADAM23/GRIK4/CACNA2D1/RIMS2/ATP2B4/EPHB2/CNTN1/SYP/EFNB1/FZD3/CDH2/GRIK2/KCNA3/NAPEPLD/EFNB3/CADM3/NPTN/PTPRD/HIP1/ITSN1
GO:0016072	BP	GO:0016072	rRNA metabolic process	54	-0.419792655677224	-2.10660375483654	0.000799360511590727	0.000799360511590727	0.0549949754940925	2472	tags=76%, list=38%, signal=48%	URB1/UTP25/DDX18/NSUN4/DDX21/PELP1/PES1/RCL1/ZCCHC4/SDE2/RBM34/GTF3C3/DDX49/NOC4L/DDX47/SBDS/WDR74/IMP4/SIRT7/GAR1/UTP6/RPL14/RPL26/MARS1/RPS21/TSR1/RIOK3/DDX51/DIS3/TRMT112/RPS16/EXOSC1/NOB1/RPF2/WDR55/NOP53/RPS27/FBLL1/DEDD2/USP36/NOL6
GO:0005267	MF	GO:0005267	potassium channel activity	44	0.462758812164654	2.03656318504177	0.000812083807048887	0.000812083807048887	0.0554470618497016	1049	tags=39%, list=16%, signal=33%	KCNH5/SCN2B/KCNK2/KCND3/KCNC2/KCNMB2/KCNC1/KCNB1/KCNA4/KCNJ5/KCNN3/KCNA10/KCNH3/GRIK1/KCNK13/HCN3/GRIK4
GO:0030312	CC	GO:0030312	external encapsulating structure	161	0.294379990512855	1.6929204434448	0.000872854233343032	0.000872854233343032	0.0587068181137709	1802	tags=46%, list=27%, signal=34%	RBP3/ACAN/SMOC1/LRRTM1/OLFML2B/LINGO1/LRRC17/NDP/ECM2/ADAMTS9/COL1A1/CBLN1/COL14A1/MATN3/MMRN2/S100A8/GPC5/GDF10/FCN1/EMILIN1/ANGPTL1/LRRN3/IMPG2/SEMA7A/FLRT3/FBN2/COL1A2/FLRT1/WNT6/ITIH1/LAMA3/TGFB3/MMP15/LAMA4/FBLN5/ADAMTS3/LRRTM3/LGALS3/FIBCD1/LTBP2/TINAGL1/LRRC3B/CDON/RELN/APOA1/EMID1/COL4A1/COL22A1/MFAP4/ADAMTS6/SHH/CCN4/NDNF/VCAN/FLG/VWA1/COL11A1/CTSS/COL6A3/LAMB4/LTBP1/S100A4/CTSC/RTN4RL1/…
GO:1900102	BP	GO:1900102	negative regulation of endoplasmic reticulum unfolded protein response	9	-0.720536032299923	-2.04814811266223	0.000930232558139535	0.000930232558139535	0.0621025431796546	1513	tags=89%, list=23%, signal=69%	RACK1/NCK1/PPP1R15B/CREBRF/DNAJB9/XBP1/PPP1R15A/HSPA5
GO:0032040	CC	GO:0032040	small-subunit processome	16	-0.599705556495447	-2.10690728740151	0.000950796291894462	0.000950796291894462	0.0630086520990741	1806	tags=94%, list=27%, signal=68%	UTP25/RCL1/NOC4L/IMP4/UTP6/RPS27A/RPS15A/RPS5/RPS13/RPS16/RPS11/RPS12/RPS27/FBLL1/NOL6
GO:0019843	MF	GO:0019843	rRNA binding	20	-0.557985649224798	-2.09758876455837	0.000972053462940462	0.000972053462940462	0.0638494102486805	2433	tags=80%, list=37%, signal=51%	UTP25/NSUN4/DDX21/NGRN/RPLP0P6/SBDS/IMP4/RPLP0/RPL37/RPS5/RPS13/RPS18/RPS11/RPF2/NOP53/RPL12
GO:0006890	BP	GO:0006890	retrograde vesicle-mediated transport, Golgi to endoplasmic reticulum	23	-0.558008400033615	-2.18886424461942	0.000979911807937286	0.000979911807937286	0.0638494102486805	2623	tags=100%, list=40%, signal=60%	RAB6D/RAB6A/ATP9A/UVRAG/ARCN1/STX5/SCFD1/GBF1/SCYL1/SEC22B/COPA/COPB2/NBAS/COG3/ARF4/GOLPH3L/BNIP1/BET1L/RAB33B/RINT1/USE1/KDELR3
GO:0000049	MF	GO:0000049	tRNA binding	26	-0.513644409229899	-2.09076822434887	0.000984736582964057	0.000984736582964057	0.0638494102486805	2244	tags=81%, list=34%, signal=53%	METTL1/IGHMBP2/GTPBP1/TYW5/ELP5/IARS1/KARS1/CTU1/MARS1/EIF2A/DALRD3/CTU2/TRMT11/EEF1A1/TRMT1/YARS1/SARS1/CARS1/YRDC/XPOT/AARS1
GO:0043235	CC	GO:0043235	receptor complex	130	0.31382255587364	1.74135208124842	0.00103550295857988	0.00103550295857988	0.0666614761756462	1905	tags=42%, list=29%, signal=31%	HTR1B/ADRA2A/KIT/GRIN3A/GRM1/PLP1/CHRNB4/ACVRL1/CACNG2/GPR61/P2RX2/CACNG5/ITGA9/TSHR/EMILIN1/CNIH2/ITGA8/FGFR4/LRP2/IMPG2/GABBR2/GRM7/GABRG1/KCTD12/VLDLR/PDGFRB/GRIK1/SHISA8/CACNG4/HFE/CHRNB2/CHRNA5/TGFBR3/GPR37/GRIK4/CSF3R/AMHR2/CALCR/LIFR/CHRNA2/IL12RB2/IL23R/CHRNA3/VIPR1/ITGB7/CD36/SYK/LDLR/GRIK2/ITGB8/ACVR1C/TNFRSF1B/ITPR2/ITGA1/TLR6
GO:0007626	BP	GO:0007626	locomotory behavior	69	0.379770001224719	1.85813565264074	0.00109941887859274	0.00109941887859274	0.0698231424328497	1768	tags=48%, list=27%, signal=35%	LRRTM1/CALB1/PAK5/GRM1/CHRNB4/FOXA2/SCN1A/NPY1R/IDO1/PPP1R1B/SLC4A10/HOXB8/BORCS7/DSCAM/SNCG/SOBP/CHRNB2/GPR37/QRFP/CLN6/RELN/C1QL1/DMBX1/TUBA1A/LRRK2/CEND1/FXN/CNTN1/CHRNA3/CNTN2/ID2/RASD2/CCND2
GO:1902652	BP	GO:1902652	secondary alcohol metabolic process	68	0.385517565095925	1.87961461551724	0.0011001100110011	0.0011001100110011	0.0698231424328497	2797	tags=68%, list=43%, signal=39%	HMGCS2/SREBF1/SULT2A1/CYP11A1/CYP7B1/SOAT1/APOB/CYP11B1/VLDLR/DHCR24/STAR/CLN6/APOA1/LSS/MVK/INSIG1/HMGCS1/DISP3/ABCA1/LDLRAP1/LBR/DHCR7/MSMO1/LPCAT3/LDLR/OSBPL5/FDXR/FDFT1/HSD17B7/HMGCR/EBP/CYP39A1/FGFR1/SCARB1/PLPP6/FDPS/CYP51A1/ACLY/FMO5/CYP46A1/STARD4/IDI1/MVD/FDX1/ABCG1/NSDHL
GO:0007200	BP	GO:0007200	phospholipase C-activating G protein-coupled receptor signaling pathway	37	0.487126711220262	2.04355260358894	0.00115855676928169	0.00115855676928169	0.0730184987750451	1293	tags=49%, list=20%, signal=39%	HTR1B/ADRA2A/GRM1/CMKLR1/HCRTR2/AGTR1/FFAR1/GRPR/PLCH2/DGKI/CHGA/EDNRB/GPR83/F2R/PLCB2/GNG13/CX3CR1/GPR143
GO:0008202	BP	GO:0008202	steroid metabolic process	131	0.307611848258033	1.70841157936897	0.001185536455246	0.001185536455246	0.0742000228787737	2693	tags=61%, list=41%, signal=37%	HMGCS2/CYP17A1/SREBF1/HSD3B2/AFP/SULT2A1/HSD11B2/KIT/ABCB11/HSD3B1/CYP3A7/CYP11A1/CYP7B1/SOAT1/UGT2B4/FGFR4/LRP2/APOB/PBX1/CYP11B1/DHRS2/VLDLR/SULT1A1/DHCR24/STAR/EDNRB/ACOX2/CLN6/BMP6/APOA1/LSS/CYP3A5/MVK/INSIG1/HMGCS1/SHH/DISP3/LHB/ABCA1/LDLRAP1/LBR/ERG28/STS/DHCR7/DAB2/CYP21A2/MSMO1/LPCAT3/LDLR/OSBPL5/RDH5/CYP2C8/FDXR/FDFT1/WNT4/HSD17B7/SULT1A2/HMGCR/EBP/CLCN2/CYP39A1/BAAT/IGF1R/FGFR1/SCARB1/P…
GO:0022824	MF	GO:0022824	transmitter-gated monoatomic ion channel activity	14	0.624311642754947	1.96466168347824	0.00121443442054129	0.00121443442054129	0.0747585259944728	1776	tags=79%, list=27%, signal=57%	GRIN3A/CHRNB4/GLRA2/GABRG1/GRIK1/CHRNB2/CHRNA5/GRIK4/CHRNA2/CHRNA3/GRIK2
GO:0022835	MF	GO:0022835	transmitter-gated channel activity	14	0.624311642754947	1.96466168347824	0.00121443442054129	0.00121443442054129	0.0747585259944728	1776	tags=79%, list=27%, signal=57%	GRIN3A/CHRNB4/GLRA2/GABRG1/GRIK1/CHRNB2/CHRNA5/GRIK4/CHRNA2/CHRNA3/GRIK2
GO:0051953	BP	GO:0051953	negative regulation of amine transport	11	0.673279025297632	1.96371129030992	0.00122185372665387	0.00122185372665387	0.0747585259944728	829	tags=55%, list=13%, signal=48%	HTR1B/ADRA2A/CNR1/GRM7/ADORA1/CHGA
GO:0005251	MF	GO:0005251	delayed rectifier potassium channel activity	9	0.717377773494593	1.95471599869626	0.00122763942476324	0.00122763942476324	0.0747585259944728	784	tags=67%, list=12%, signal=59%	KCNH5/KCNC2/KCNC1/KCNB1/KCNA4/KCNA10
GO:0050808	BP	GO:0050808	synapse organization	193	0.281073800990688	1.66794556028486	0.00127442650807137	0.00127442650807137	0.0767794824274943	1667	tags=34%, list=25%, signal=26%	LRFN2/CDH9/CACNA2D3/LRRTM1/PLPPR4/TENM4/SLC6A1/CACNA1S/RAB17/DOK7/CACNG2/CBLN1/P2RX2/SEZ6L/AMOT/ARHGAP22/NEFH/SHANK1/LRRN3/SEMA7A/FLRT3/DSCAM/GABRG1/SYNPO/IGSF9/LRRC4/VLDLR/LZTS1/SNCG/LRRTM3/TMEM108/EPHA7/LRFN5/IL1RAP/CHRNB2/ADGRB3/LGI2/PTPRT/LHFPL4/RELN/F2R/C1QL1/CX3CR1/COL4A1/MDGA1/TUBA1A/ADGRL3/LRRK2/ELMO1/ZDHHC12/FRRS1L/CX3CL1/EPHB2/DLGAP3/SHISA7/SEMA3F/CTTNBP2/CAMKV/CBLN3/CNTN2/ANK3/DNM3/MRT…
GO:1901615	BP	GO:1901615	organic hydroxy compound metabolic process	187	0.283724731729994	1.67505231972086	0.00127786454635809	0.00127786454635809	0.0767794824274943	2869	tags=61%, list=44%, signal=35%	HMGCS2/SREBF1/SULT2A1/HSD11B2/KIT/SLC26A7/ABCB11/SULT1B1/DIO2/CYP3A7/DHFR/CYP11A1/CYP7B1/MAOB/SOAT1/DHFRP1/FGFR4/LRP2/APOB/CYP11B1/LRAT/SLC45A2/VLDLR/ACSS1/SULT1A1/SLC16A10/ACP3/KL/TG/DHCR24/CHRNB2/STAR/EDNRB/GPR37/SPTLC3/ACOX2/CLN6/BMP6/APOA1/LSS/CYP3A5/MVK/ALOX15/INSIG1/HMGCS1/DISP3/ABCA1/LDLRAP1/LBR/BCL2/ERG28/COQ2/SLC5A5/DHCR7/DAB2/CYP21A2/RAB38/MSMO1/GNAT2/LPCAT3/LDLR/OSBPL5/RDH5/RDH12/ACSS2…
GO:0009896	BP	GO:0009896	positive regulation of catabolic process	164	-0.269663468440567	-1.72508171750396	0.00129407958589453	0.00129407958589453	0.0772388247781735	2587	tags=61%, list=39%, signal=38%	PAN2/RHBDD1/VPS11/STX5/CNOT10/MOAP1/NEDD4/FAF1/SIRT2/IRS2/ATG16L1/ZER1/SIRT1/GCLC/ATG13/ZBTB20/DCP1A/DDRGK1/SH3RF2/TICAM1/CSNK2A1/WDR45/PSMC4/GTPBP1/SEC22B/TAF1/SAMD4B/C9orf72/ZSWIM8/SUPT5H/HSF1/TRIM38/GPSM1/AXIN1/FXR2/CSNK1A1/AGTPBP1/PABPC1/YTHDF1/FOXO3/ORMDL3/CALCOCO2/SUPV3L1/CSNK2A3/RNF41/UBR4/PHKG2/NUB1/RACK1/CSDE1/TUT7/CHFR/SNX33/HMOX1/DAGLB/PRXL2C/NOCT/RIPK2/DIS3/ZC3H12D/TOM1/SAMD4A/CEBPA/T…
GO:0010608	BP	GO:0010608	post-transcriptional regulation of gene expression	172	-0.258898784278105	-1.66819226363352	0.00131578947368421	0.00131578947368421	0.0779089015454541	2098	tags=53%, list=32%, signal=37%	DCP1A/ETF1/EIF2B2/CDK5RAP1/ZCCHC4/SERP1/CSNK2A1/EIF1B/NGRN/MIR23AHG/EIF2AK3/DAP/RARA/SAMD4B/CAPRIN2/PIWIL4/DDX49/ZSWIM8/EIF2B4/ELP5/ALKBH3/FXR2/EIF5/PABPC1/YTHDF1/FOXO3/EIF3D/DAPK3/OGT/GCN1/PRKCA/UCN/HABP4/YBX3/RACK1/CSDE1/TUT7/PER1/NCK1/ELP2/RPL26/EIF2A/PCID2/ATF4/CALR/NOCT/RPS6KB2/EIF3H/EIF4B/MIR320E/DIS3/ZC3H12D/PPP1R15B/RBM33/RPL13A/SHMT2/SAMD4A/ALKBH5/ZNF540/RPL10/DNAJC3/MKNK2/HELZ2/MAPKAPK2…
GO:0006695	BP	GO:0006695	cholesterol biosynthetic process	29	0.497027944437422	1.9518402489922	0.00133958472873409	0.00133958472873409	0.0779089015454541	2868	tags=90%, list=44%, signal=51%	HMGCS2/SREBF1/APOB/DHCR24/APOA1/LSS/MVK/INSIG1/HMGCS1/LBR/DHCR7/MSMO1/LPCAT3/FDFT1/HSD17B7/HMGCR/EBP/PLPP6/FDPS/CYP51A1/ACLY/IDI1/MVD/ABCG1/NSDHL/SC5D
GO:1902653	BP	GO:1902653	secondary alcohol biosynthetic process	29	0.497027944437422	1.9518402489922	0.00133958472873409	0.00133958472873409	0.0779089015454541	2868	tags=90%, list=44%, signal=51%	HMGCS2/SREBF1/APOB/DHCR24/APOA1/LSS/MVK/INSIG1/HMGCS1/LBR/DHCR7/MSMO1/LPCAT3/FDFT1/HSD17B7/HMGCR/EBP/PLPP6/FDPS/CYP51A1/ACLY/IDI1/MVD/ABCG1/NSDHL/SC5D
GO:0006790	BP	GO:0006790	sulfur compound metabolic process	121	0.316291766182304	1.73283451165734	0.00133988387673068	0.00133988387673068	0.0779089015454541	2962	tags=64%, list=45%, signal=36%	HMGCS2/ELOVL3/SULT2A1/SULT1B1/GSTA5/HS3ST6/GSTA2/NDP/GSTA1/ST3GAL6/HS3ST1/VNN1/CROT/GSTA4/ELOVL2/DSE/ACSL6/ACSS1/SULT1A1/CSGALNACT1/ELOVL6/HYAL1/ACP3/CHAC2/SLC1A2/EDNRB/EXTL1/CHST2/MVK/PXYLP1/GSTA3/HMGCS1/GSTM4/HS3ST5/PDK3/CHST1/GLCE/ACOT7/MAT1A/GSTT2/HS2ST1/ENPP1/SLC25A10/ACSS2/XYLT1/EXTL2/GPAM/ACOT2/ABCD1/MGST2/SULT1A2/HS6ST1/HMGCR/ANGPT1/BAAT/HGSNAT/CHSY3/CHST12/MCCC2/ACACB/PANK1/CHST14/ACLY/F…
GO:0051787	MF	GO:0051787	misfolded protein binding	8	-0.732848617181633	-2.00623364255919	0.00136861313868613	0.00136861313868613	0.0787464669800231	1398	tags=88%, list=21%, signal=69%	DNAJB11/EDEM1/DNAJC3/DNAJB9/HSPA1A/SDF2L1/HSPA5
GO:0005230	MF	GO:0005230	extracellular ligand-gated monoatomic ion channel activity	16	0.598483995408393	1.97662962747112	0.00138050043140638	0.00138050043140638	0.0787464669800231	1776	tags=75%, list=27%, signal=55%	GRIN3A/CHRNB4/GLRA2/P2RX2/GABRG1/GRIK1/CHRNB2/CHRNA5/GRIK4/CHRNA2/CHRNA3/GRIK2
GO:0005539	MF	GO:0005539	glycosaminoglycan binding	77	0.359499117790824	1.80189450691595	0.00139773256716882	0.00139773256716882	0.0792279790804329	2267	tags=58%, list=34%, signal=39%	LPA/ACAN/SMOC1/PGF/ECM2/LTF/FGFR4/APOB/HMMR/SELL/IMPG2/SULF2/GREM2/JCHAIN/ITIH1/PTN/LXN/ADAMTS3/LTBP2/TGFBR3/HYAL2/SHH/CCN4/NDNF/VCAN/NOD2/COL11A1/BMP4/LIPG/SLIT3/FSTL1/RTN4RL1/FBLN7/TWSG1/ADAMTS15/LYVE1/EXTL2/LIPH/SLIT2/SUSD5/CCDC80/NRP2/PODXL2/DPYSL3/FGFR1
GO:0008203	BP	GO:0008203	cholesterol metabolic process	66	0.385138677271262	1.863985807533	0.0014278914802475	0.0014278914802475	0.0804316240386783	2797	tags=68%, list=43%, signal=40%	HMGCS2/SREBF1/SULT2A1/CYP11A1/CYP7B1/SOAT1/APOB/CYP11B1/VLDLR/DHCR24/STAR/CLN6/APOA1/LSS/MVK/INSIG1/HMGCS1/DISP3/ABCA1/LDLRAP1/LBR/DHCR7/MSMO1/LPCAT3/LDLR/OSBPL5/FDXR/FDFT1/HSD17B7/HMGCR/EBP/CYP39A1/SCARB1/PLPP6/FDPS/CYP51A1/ACLY/FMO5/CYP46A1/STARD4/IDI1/MVD/FDX1/ABCG1/NSDHL
GO:0006458	BP	GO:0006458	'de novo' protein folding	20	-0.540178524024641	-2.03064792871281	0.00145808019441069	0.00145808019441069	0.0811569327399835	1668	tags=60%, list=25%, signal=45%	GAK/DNAJB5/HSPA9/BAG1/DNAJC2/HSPA1B/HSPA1A/DNAJB1/SDF2L1/HSPA5/HSPA7/HSPA6
GO:0042274	BP	GO:0042274	ribosomal small subunit biogenesis	22	-0.552176269313543	-2.1409708515081	0.00145985401459854	0.00145985401459854	0.0811569327399835	1614	tags=91%, list=25%, signal=69%	UTP25/NOM1/METTL17/RCL1/IMP4/UTP6/RPS27A/RPS21/TSR1/RIOK3/RPS15A/TRMT112/RPS5/RPS13/RPS16/RPS11/RPS12/NOB1/RPS27/NOL6
GO:0003012	BP	GO:0003012	muscle system process	141	0.298822250434769	1.68205755309484	0.00146778218112432	0.00146778218112432	0.0811569327399835	1145	tags=28%, list=17%, signal=23%	ADRA2A/MAP2K6/SCN2B/KIT/CACNA1S/STC1/MYH6/CHRNB4/RCSD1/KCND3/TBXA2R/CXCR4/HDAC4/TACR2/SCN1A/CACNA1D/COL14A1/P2RX2/RYR3/KCNJ5/SULF2/TNNI2/ADORA1/SCN3A/CHGA/IGFBP5/PDE4B/CAV1/DTNA/TNNC2/NR4A3/STAC2/CHRNB2/SGCD/SORBS2/EDNRB/GJA1/CACNA2D1/F2R
GO:0014059	BP	GO:0014059	regulation of dopamine secretion	7	0.779376873903903	1.9340025389142	0.00161434977578475	0.00161434977578475	0.0881808694477181	974	tags=71%, list=15%, signal=61%	HTR1B/FGF20/CNR1/SNCG/CHRNB2
GO:0015085	MF	GO:0015085	calcium ion transmembrane transporter activity	46	0.434450796263464	1.93189163910722	0.00161498708010336	0.00161498708010336	0.0881808694477181	1867	tags=57%, list=28%, signal=41%	HTR1B/CACNA2D3/CACNA1S/GRIN3A/CACNG2/CACNA1D/CACNG5/SLC30A10/TMEM37/TSPOAP1/ATP2B3/RYR3/PKD1L1/TRPM3/ATP2B2/GRIK1/CACNG4/CACNA2D1/ATP2B4/TMC1/CACNA1G/SLC8B1/CACNB2/CACHD1/GRIK2/ITPR2
GO:0050905	BP	GO:0050905	neuromuscular process	44	0.439179082766571	1.93279074993513	0.00162416761409777	0.00162416761409777	0.0881808694477181	1396	tags=41%, list=21%, signal=32%	GRIN3A/CLRN1/RCSD1/SCN1A/SHANK1/STRA6/BORCS7/TNNI2/ASCL1/IGDCC3/USH1C/TNNC2/SLC1A3/STAC2/CSMD1/TUBA1A/MYO7A/FXN
GO:0007188	BP	GO:0007188	adenylate cyclase-modulating G protein-coupled receptor signaling pathway	81	0.356259028514231	1.80789069133056	0.00169126691266913	0.00169126691266913	0.0903208927985311	1700	tags=48%, list=26%, signal=36%	HTR1B/ADRA2A/LGR5/ADCY4/GRM1/GPR12/TBXA2R/GPR61/CACNA1D/PTGER2/AVPR2/NPY1R/TSHR/CNR1/GNG2/GABBR2/GRM7/ADORA1/CHGA/PDE4B/PDE3A/ADGRB3/PDE2A/GPR37/HRH3/GNAT3/S1PR3/RIMS2/CALCR/PRKAR2B/ADGRL3/ATP2B4/ABCA1/VIPR1/ADGRL2/LGR4/GNAZ/CORT/GNAT2
GO:0005000	MF	GO:0005000	vasopressin receptor activity	3	0.942974452554745	1.74605503916451	0.00169332079021637	0.00169332079021637	0.0903208927985311	378	tags=100%, list=6%, signal=94%	NPSR1/AVPR1A/AVPR2
GO:0060391	BP	GO:0060391	positive regulation of SMAD protein signal transduction	17	0.58406773382137	1.9690306284798	0.00172028212626871	0.00172028212626871	0.0903208927985311	1730	tags=71%, list=26%, signal=52%	ATOH8/KIAA0319/ACVRL1/TGFB3/HFE/TGFBR3/GDF11/BMP6/GLCE/BMP4/DAB2/TWSG1
GO:0000940	CC	GO:0000940	outer kinetochore	17	0.582875220638974	1.96501038417415	0.00172028212626871	0.00172028212626871	0.0903208927985311	2502	tags=94%, list=38%, signal=58%	SPC25/SKA3/SPC24/CENPF/ZWINT/SKA1/SPDL1/NDC80/KNL1/BUB1B/BUB1/PLK1/SKA2/NUF2/NSL1/CCNB1
GO:0070050	BP	GO:0070050	neuron cellular homeostasis	17	0.577469244385159	1.94678555817503	0.00172028212626871	0.00172028212626871	0.0903208927985311	874	tags=47%, list=13%, signal=41%	HTR1B/CALB1/TSPOAP1/ATP2B3/CNR1/ADORA1/CA2/SV2B
GO:0061077	BP	GO:0061077	chaperone-mediated protein folding	24	-0.509182525632548	-2.01610531567794	0.00172371337109086	0.00172371337109086	0.0903208927985311	1981	tags=67%, list=30%, signal=47%	HSPA13/FKBP11/CHORDC1/GAK/DNAJB5/HSPA9/BAG1/PDIA4/DNAJB2/HSPA1B/HSPA1A/DNAJB1/SDF2L1/HSPA5/HSPA7/HSPA6
GO:2000060	BP	GO:2000060	positive regulation of ubiquitin-dependent protein catabolic process	36	-0.437679757195567	-1.95690607562844	0.00177619893428064	0.00177619893428064	0.0925331017664182	2459	tags=72%, list=37%, signal=45%	SIRT2/ZER1/SIRT1/GCLC/DDRGK1/SH3RF2/TAF1/AXIN1/CSNK1A1/AGTPBP1/NUB1/RACK1/CHFR/CEBPA/TRIB1/NOP53/PYHIN1/DNAJB2/NKD2/HSPA1B/HSPA1A/ZFAND2A/TRIM67/PLK3/HERPUD1/TRIB3
GO:0016126	BP	GO:0016126	sterol biosynthetic process	32	0.486210438029796	1.97271079118738	0.00180980585718987	0.00180980585718987	0.0937420311509959	2868	tags=84%, list=44%, signal=48%	HMGCS2/SREBF1/APOB/DHCR24/APOA1/LSS/MVK/INSIG1/HMGCS1/LBR/ERG28/DHCR7/MSMO1/LPCAT3/FDFT1/HSD17B7/HMGCR/EBP/PLPP6/FDPS/CYP51A1/ACLY/IDI1/MVD/ABCG1/NSDHL/SC5D
GO:0043021	MF	GO:0043021	ribonucleoprotein complex binding	48	-0.397492773025548	-1.92505302249629	0.00184356070582038	0.00184356070582038	0.0949447624856188	2574	tags=71%, list=39%, signal=43%	CPEB1/CPEB4/NOMO3/SNRPN/NMD3/PES1/NOMO2/ETF1/IGHMBP2/SEC61A1/SND1/LTN1/EIF1B/DAP/RBM39/YTHDF1/DERL1/SBDS/SRP54/HABP4/YBX3/RACK1/CSDE1/SRP72/EFL1/EIF2A/DNAJC2/NEAT1/ZNF598/EIF1/EEF2/SRPRA/PIM1/HSPA5
GO:0005581	CC	GO:0005581	collagen trimer	21	0.545907728691783	1.9561783229187	0.00186820652173913	0.00186820652173913	0.0956673698512586	1425	tags=67%, list=22%, signal=52%	C1QTNF2/COL1A1/COL14A1/C1QL4/FCN1/EMILIN1/COL1A2/SCARA3/EMID1/C1QL1/COL4A1/COL22A1/COL11A1/COL6A3
GO:0045177	CC	GO:0045177	apical part of cell	138	0.295861674980794	1.66039620557273	0.00190699721285023	0.00190699721285023	0.0971020525508394	1974	tags=41%, list=30%, signal=30%	SCNN1G/VCAM1/SLC26A7/ABCB11/RAB17/CRB2/SLC26A9/STC1/KCNK2/KCNC2/SLC22A11/CA4/P2RX2/KCNB1/ITGA8/LRP2/SLC34A3/SLC4A10/SLC29A2/SLC4A8/CA2/ATP2B2/USH1C/PDGFRB/ACP3/MTCL1/KL/CAV1/SHROOM3/HFE/SORBS2/SLCO3A1/HYAL2/GJA1/GNAT3/PLD1/GPR143/KIAA1614/MYO7A/EMP2/SLC26A2/AKAP7/ASPM/CLDN1/FZD3/CDHR2/CD36/SLC38A3/FRMD6/LDLR/CDH2/SLC29A4/MREG/ATP1B1/SLC29A1/SLC36A1/FAP
GO:0016071	BP	GO:0016071	mRNA metabolic process	170	-0.255518041215117	-1.64449203742317	0.00197433366238894	0.00197433366238894	0.0999659658035135	2320	tags=53%, list=35%, signal=35%	ZHX2/PRPF39/ZNF473/DCP1A/CENATAC/ETF1/CWF19L1/AKAP8L/SDE2/ANXA2/SND1/CLASRP/GTPBP1/PRPF3/RARA/TAF1/SAMD4B/CPSF1/CDK9/RBM39/LUC7L/TRMT2A/HSF1/ATXN2L/TAF12/TAF5/SRRM1/RSRP1/KAT8/PRPF18/FXR2/PABPC1/YTHDF1/XAB2/DHX34/DDX47/SUPV3L1/PRKCA/RNMT/NBAS/CWC25/TSSC4/CDK11B/LSM10/SAFB2/FAM50A/HABP4/YBX3/NFKBIZ/CSDE1/EDC3/DDX41/TUT7/CDK11A/DNAJB11/SCNM1/YJU2B/PCID2/ATF4/NOCT/DIS3/ZC3H12D/TRMT61A/RBM33/SAMD4A/A…
GO:0044297	CC	GO:0044297	cell body	175	0.276411597456346	1.61518457910703	0.00200976169968418	0.00200976169968418	0.101191294752696	1225	tags=30%, list=19%, signal=25%	CYP17A1/ADRA2A/CALB1/SLC6A1/RAB17/GRIN3A/KCNK2/TMEM100/RGS8/KCND3/ACVRL1/KCNC2/SCN1A/P2RX2/KCNC1/SEZ6L/MAOB/KCNB1/TMEM266/PPP1R1B/INHA/ITGA8/LYPD6/APOB/DPYSL5/SLC4A10/ASCL1/DSCAM/FLRT1/SLC4A8/ADORA1/SYNPO/KCNN3/MOB4/ATP2B2/BRINP2/SNCG/TGFB3/MBP/BRINP1/CACNG4/SLC1A3/SLC1A2/SORBS2/HCN3/CPLX2/UNC5A/GJB2/MAPK8IP2/GFAP/CX3CR1/PRKAR2B
GO:1905897	BP	GO:1905897	regulation of response to endoplasmic reticulum stress	35	-0.433617661857294	-1.92392916956442	0.00203097232800203	0.00203097232800203	0.101481408902993	931	tags=37%, list=14%, signal=32%	MANF/CREBRF/SELENOS/PMAIP1/DNAJB9/HYOU1/HSPA1A/XBP1/BBC3/HERPUD1/PPP1R15A/NUPR1/HSPA5
GO:0015844	BP	GO:0015844	monoamine transport	21	0.538566328703018	1.92987151910717	0.00203804347826087	0.00203804347826087	0.101481408902993	1801	tags=62%, list=27%, signal=45%	HTR1B/ADRA2A/FGF20/MAOB/KCNB1/CNR1/SNCG/CHGA/CHRNB2/RAB3B/SYK/TGM2/SLC29A4
GO:0140534	CC	GO:0140534	endoplasmic reticulum protein-containing complex	41	-0.41248189575723	-1.91515890416407	0.00205233453052848	0.00205233453052848	0.101631510991237	2466	tags=78%, list=37%, signal=49%	FAF1/SEC63/DNAJC10/PIGH/OS9/SEC61A1/PDIA6/SYVN1/UBXN1/SSR4/RPN1/HM13/DERL1/STT3A/NBAS/PIGA/SEL1L/RP9/DNAJB11/CALR/SEC11C/P4HB/SRPRB/CAMLG/FAM8A1/HSP90B1/RINT1/SELENOS/SRPRA/HYOU1/SDF2L1/HSPA5
GO:0060004	BP	GO:0060004	reflex	8	0.732196225824861	1.90447151883207	0.00213599145603418	0.00213599145603418	0.104747822623783	1375	tags=88%, list=21%, signal=69%	ZPLD1/NPSR1/CACNG2/SHANK1/ASCL1/GJA1/TMC1
GO:0007091	BP	GO:0007091	metaphase/anaphase transition of mitotic cell cycle	38	0.458461229671028	1.93802023629831	0.0021385096232933	0.0021385096232933	0.104747822623783	3180	tags=87%, list=48%, signal=45%	SPC25/SKA3/SPC24/CENPF/ESPL1/ZWINT/SKA1/TRIP13/CENPE/GEN1/ANAPC15/SPDL1/NDC80/KNL1/NEK6/BUB1B/CDCA8/DLGAP5/BUB1/DPF1/PLK1/NUF2/TACC3/CCNB1/AURKB/SMARCE1/KLHL22/BIRC5/INCENP/XRCC3/CDC20/SMARCD1/TTK
GO:0043025	CC	GO:0043025	neuronal cell body	159	0.289149795820132	1.66315602368928	0.00217013888888889	0.00217013888888889	0.105722498814604	1025	tags=28%, list=16%, signal=24%	CYP17A1/ADRA2A/CALB1/SLC6A1/RAB17/GRIN3A/KCNK2/TMEM100/RGS8/KCND3/ACVRL1/KCNC2/SCN1A/P2RX2/KCNC1/SEZ6L/MAOB/KCNB1/TMEM266/PPP1R1B/INHA/ITGA8/LYPD6/APOB/DPYSL5/SLC4A10/ASCL1/DSCAM/FLRT1/SLC4A8/ADORA1/SYNPO/KCNN3/MOB4/ATP2B2/BRINP2/SNCG/TGFB3/MBP/BRINP1/SLC1A3/SORBS2/HCN3/CPLX2
GO:0042310	BP	GO:0042310	vasoconstriction	27	0.500867427010409	1.93131838757337	0.00219224283305228	0.00219224283305228	0.106225145085419	1304	tags=48%, list=20%, signal=39%	HTR1B/ADRA2A/TBXA2R/KCNMB2/AVPR1A/AVPR2/AGTR1/ITGA9/SVEP1/CAV1/EDNRB/F2R/DOCK5
GO:0006820	BP	GO:0006820	monoatomic anion transport	55	0.397089789060749	1.84631819395587	0.00224323025156225	0.00224323025156225	0.107632531825891	979	tags=31%, list=15%, signal=27%	SLC26A7/SLC6A1/SLC26A9/STC1/KCNK2/GLRA2/SLC4A4/ANO4/SLC4A10/LRRC8C/ANO7/GABRG1/SLC4A8/CA2/TG/SLC1A3/SLC1A2
GO:0009057	BP	GO:0009057	macromolecule catabolic process	395	-0.202040198835858	-1.47361882564268	0.00224517287831163	0.00224517287831163	0.107632531825891	2621	tags=56%, list=40%, signal=36%	CTIF/UVRAG/DNASE2/VPS37A/WDR26/CLGN/PAN2/RHBDD1/CTBS/FBXW4/VPS11/STX5/CNOT10/NEDD4/RNF114/GID4/UBE2J1/VPS37C/AUP1/FAF1/SIRT2/TMEM126A/SMG5/UTP25/LONP1/ASB1/METTL1/ZER1/SIRT1/GCLC/AGO3/CD44/RLIM/DNAJC10/RNF187/OTUD7B/OGA/CANX/SHARPIN/MTA1/ZHX2/OS9/DCP1A/CENATAC/ETF1/DDRGK1/KLHL21/PKD1/SH3RF2/FBXW11/UBE3D/ZFAND2B/ANXA2/CSNK2A1/SND1/KCTD13/LTN1/KLHL24/TRIM39/WDR45/PSMC4/SIDT2/RBCK1/NGLY1/PELI1/GTPBP…
GO:0006914	BP	GO:0006914	autophagy	175	-0.249381258755276	-1.61250689962493	0.00230566534914361	0.00230566534914361	0.108993852296818	2718	tags=66%, list=41%, signal=40%	SMCR8/RRAGD/PIP4K2C/VPS37D/EXOC1/BMF/WAC/SNX30/NBR1/UVRAG/VPS37A/ATP6V1E1/ILRUN/VPS11/NPC1/MOAP1/ATG14/NEDD4/TAX1BP1/SCFD1/VPS37C/AUP1/SIRT2/WDR47/PIKFYVE/ATG16L1/SIRT1/MCL1/LEPR/ATG13/FOXK2/DRAM2/RAB2B/DDRGK1/ARFIP2/PLEKHM1/FOXK1/TICAM1/HAX1/CSNK2A1/ATG4B/VMP1/TRAF6/TAFAZZIN/WDR45/SEC22B/DAP/C9orf72/STAM2/SUPT5H/TRIM38/GPSM1/PSAP/KAT8/FOXO3/ORMDL3/DAPK3/OGT/CALCOCO2/CSNK2A2/WDR45B/RNF41/PARL/UBR…
GO:0061919	BP	GO:0061919	process utilizing autophagic mechanism	175	-0.249381258755276	-1.61250689962493	0.00230566534914361	0.00230566534914361	0.108993852296818	2718	tags=66%, list=41%, signal=40%	SMCR8/RRAGD/PIP4K2C/VPS37D/EXOC1/BMF/WAC/SNX30/NBR1/UVRAG/VPS37A/ATP6V1E1/ILRUN/VPS11/NPC1/MOAP1/ATG14/NEDD4/TAX1BP1/SCFD1/VPS37C/AUP1/SIRT2/WDR47/PIKFYVE/ATG16L1/SIRT1/MCL1/LEPR/ATG13/FOXK2/DRAM2/RAB2B/DDRGK1/ARFIP2/PLEKHM1/FOXK1/TICAM1/HAX1/CSNK2A1/ATG4B/VMP1/TRAF6/TAFAZZIN/WDR45/SEC22B/DAP/C9orf72/STAM2/SUPT5H/TRIM38/GPSM1/PSAP/KAT8/FOXO3/ORMDL3/DAPK3/OGT/CALCOCO2/CSNK2A2/WDR45B/RNF41/PARL/UBR…
GO:1903510	BP	GO:1903510	mucopolysaccharide metabolic process	36	0.465016008010238	1.9399402621828	0.00230984985975912	0.00230984985975912	0.108993852296818	2745	tags=78%, list=42%, signal=46%	HAS2/ST3GAL6/ITIH3/HMMR/DSE/ITIH1/CSGALNACT1/HYAL1/HAS1/HYAL2/EDNRB/CHST2/CHST1/GLCE/HAS3/HS2ST1/ITIH4/LYVE1/XYLT1/CEMIP2/ANGPT1/CHSY3/CHST12/CHST14/B3GNT7/HYAL3/ABCC5/NDST1
GO:2000144	BP	GO:2000144	positive regulation of DNA-templated transcription initiation	16	-0.573724140723359	-2.0156284362481	0.00237699072973615	0.00237699072973615	0.111577821425444	2020	tags=81%, list=31%, signal=56%	MED15/TAF1/TAF12/TAF5/MED26/KAT8/MED30/CEBPA/TAF13/MED10/MED8/JUN/FOSL1
GO:0051937	BP	GO:0051937	catecholamine transport	17	0.563581379098169	1.8999662758713	0.00240839497677619	0.00240839497677619	0.112466200115395	1801	tags=65%, list=27%, signal=47%	HTR1B/ADRA2A/FGF20/KCNB1/CNR1/SNCG/CHGA/CHRNB2/RAB3B/TGM2/SLC29A4
GO:0001990	BP	GO:0001990	regulation of systemic arterial blood pressure by hormone	10	0.677216443299125	1.91644447114831	0.00244926522043387	0.00244926522043387	0.113201667030255	1145	tags=60%, list=17%, signal=50%	HSD11B2/AVPR1A/AVPR2/AGTR1/EDNRB/F2R
GO:0003044	BP	GO:0003044	regulation of systemic arterial blood pressure mediated by a chemical signal	10	0.677216443299125	1.91644447114831	0.00244926522043387	0.00244926522043387	0.113201667030255	1145	tags=60%, list=17%, signal=50%	HSD11B2/AVPR1A/AVPR2/AGTR1/EDNRB/F2R
GO:0051983	BP	GO:0051983	regulation of chromosome segregation	53	0.405383591258128	1.86736872444431	0.00254980079681275	0.00254980079681275	0.117247016231529	3120	tags=79%, list=47%, signal=42%	SPC25/SKA3/SPC24/CENPF/ESPL1/NCAPH/ZWINT/SKA1/RMI2/TRIP13/CENPE/GEN1/ANAPC15/NCAPG/SPDL1/NDC80/KNL1/MKI67/NEK6/BUB1B/CDCA8/SMC2/DLGAP5/BUB1/DPF1/PLK1/NUF2/TACC3/CCNB1/CDCA2/AURKB/KAT2B/SMARCE1/NCAPD3/NCAPG2/SMC4/KLHL22/BIRC5/INCENP/XRCC3/CDC20/SMARCD1
GO:0048066	BP	GO:0048066	developmental pigmentation	16	0.576024914790388	1.90245340138003	0.00258843830888697	0.00258843830888697	0.117420468957769	2180	tags=75%, list=33%, signal=50%	KIT/ADAMTS9/SLC45A2/USP13/EDNRB/GPR143/BCL2/RAB38/ENPP1/MREG/TYRP1/GLI3
GO:0015850	BP	GO:0015850	organic hydroxy compound transport	92	0.331613398901407	1.72363096943867	0.00258909533962839	0.00258909533962839	0.117420468957769	1925	tags=46%, list=29%, signal=33%	HTR1B/ADRA2A/ABCB11/FGF20/MAOB/AGTR1/KCNB1/SOAT1/FLVCR2/APOB/STRA6/CNR1/TMEM97/EEPD1/SNCG/CHGA/CAV1/CHRNB2/STAR/BMP6/APOA1/AQP11/SHH/ABCA1/LDLRAP1/GRAMD1C/MYB/LIPG/EMB/RAB3B/ABCA8/DAB2/CD36/SYK/TGM2/SLC10A4/LDLR/OSBPL5/SLC29A4/GRAMD1B/C1QTNF1/SLC16A7
GO:0099529	MF	GO:0099529	neurotransmitter receptor activity involved in regulation of postsynaptic membrane potential	12	0.643185630885167	1.92214410372151	0.00261871508379888	0.00261871508379888	0.117420468957769	1776	tags=83%, list=27%, signal=61%	GRIN3A/CHRNB4/GLRA2/GRIK1/CHRNB2/CHRNA5/GRIK4/CHRNA2/CHRNA3/GRIK2
GO:1904315	MF	GO:1904315	transmitter-gated monoatomic ion channel activity involved in regulation of postsynaptic membrane potential	12	0.643185630885167	1.92214410372151	0.00261871508379888	0.00261871508379888	0.117420468957769	1776	tags=83%, list=27%, signal=61%	GRIN3A/CHRNB4/GLRA2/GRIK1/CHRNB2/CHRNA5/GRIK4/CHRNA2/CHRNA3/GRIK2
GO:0005272	MF	GO:0005272	sodium channel activity	12	0.643162224172696	1.92207415334917	0.00261871508379888	0.00261871508379888	0.117420468957769	1049	tags=58%, list=16%, signal=49%	SCNN1G/SCN2B/SCN1A/SCN3A/GRIK1/HCN3/GRIK4
GO:0086003	BP	GO:0086003	cardiac muscle cell contraction	31	0.467093858514736	1.87440549705217	0.00266090138034259	0.00266090138034259	0.118721404994754	1619	tags=52%, list=25%, signal=39%	SCN2B/STC1/KCND3/SCN1A/CACNA1D/KCNJ5/ADORA1/SCN3A/PDE4B/CAV1/SGCD/GJA1/CACNA2D1/CACNA1G/GJC1/CACNB2
GO:0035249	BP	GO:0035249	synaptic transmission, glutamatergic	37	0.461748561629025	1.93708834598022	0.00281363786825554	0.00281363786825554	0.124486395477663	1329	tags=46%, list=20%, signal=37%	HTR1B/PLPPR4/GRIN3A/GRM1/CACNG2/CACNG5/CNIH2/CNR1/GRM7/ADORA1/GRIK1/CACNG4/GRIK4/RELN/MAPK8IP2/LRRK2/FRRS1L
GO:0006066	BP	GO:0006066	alcohol metabolic process	127	0.302046100662891	1.66839140832795	0.00281773691235355	0.00281773691235355	0.124486395477663	2869	tags=64%, list=44%, signal=37%	HMGCS2/SREBF1/SULT2A1/HSD11B2/SULT1B1/CYP3A7/DHFR/CYP11A1/CYP7B1/SOAT1/DHFRP1/LRP2/APOB/CYP11B1/LRAT/VLDLR/ACSS1/SULT1A1/ACP3/DHCR24/STAR/EDNRB/SPTLC3/CLN6/BMP6/APOA1/LSS/CYP3A5/MVK/INSIG1/HMGCS1/DISP3/ABCA1/LDLRAP1/LBR/COQ2/DHCR7/DAB2/MSMO1/LPCAT3/LDLR/OSBPL5/RDH5/RDH12/ACSS2/CYP2C8/FDXR/FDFT1/GPD2/WNT4/NAPEPLD/HSD17B7/SULT1A2/HMGCR/EBP/CLCN2/CYP39A1/FGFR1/IMPA2/SCARB1/PLPP6/FDPS/CYP51A1/TKFC/AC…
GO:0003018	BP	GO:0003018	vascular process in circulatory system	98	0.325951398607908	1.71610981361772	0.0028792241248674	0.0028792241248674	0.126200820261113	1145	tags=31%, list=17%, signal=26%	HTR1B/ADRA2A/SLC6A1/VSTM4/TBXA2R/TACR2/KCNMB2/AVPR1A/AVPR2/SLC4A4/AMOT/AGTR1/ITGA9/FLVCR2/SVEP1/LRP2/SLC29A2/SLC4A8/SLC6A13/ADORA1/CAV1/CLDN5/PDE3A/SLC1A3/SLC1A2/SLCO3A1/PDE2A/EDNRB/BMP6/F2R
GO:0099172	BP	GO:0099172	presynapse organization	22	0.52741131791832	1.91450229236605	0.00288526816021724	0.00288526816021724	0.126200820261113	2965	tags=77%, list=45%, signal=43%	CACNA2D3/LRRTM1/CBLN1/LRRTM3/LRFN5/IL1RAP/MDGA1/PFN2/EFNB3/PTPRD/FZD1/BSN/NTNG2/LRFN4/WNT5A/NLGN3/PCLO
GO:0014048	BP	GO:0014048	regulation of glutamate secretion	5	0.830568240113725	1.84377574735687	0.00289855072463768	0.00289855072463768	0.126200820261113	662	tags=60%, list=10%, signal=54%	AVPR1A/GRM7/ADORA1
GO:0061014	BP	GO:0061014	positive regulation of mRNA catabolic process	24	-0.490792405130227	-1.94328973809183	0.00295493720758434	0.00295493720758434	0.128037309571544	2587	tags=79%, list=39%, signal=48%	PAN2/CNOT10/DCP1A/GTPBP1/SAMD4B/FXR2/PABPC1/YTHDF1/CSDE1/TUT7/NOCT/DIS3/ZC3H12D/SAMD4A/ALKBH5/DND1/ZFP36/NANOS2/PIWIL2
GO:0005484	MF	GO:0005484	SNAP receptor activity	13	-0.610569600974718	-1.99872730451574	0.00304878048780488	0.00304878048780488	0.130845406198423	2571	tags=100%, list=39%, signal=61%	GOSR1/SNAP25/SEC22B/GOSR2/STX3/STX16/STX11/BNIP1/BET1L/YKT6/STX4/USE1
GO:0002474	BP	GO:0002474	antigen processing and presentation of peptide antigen via MHC class I	15	-0.573164520894268	-1.97218233140039	0.00309745055992376	0.00309745055992376	0.132304174078659	1550	tags=67%, list=24%, signal=51%	HLA-C/HLA-G/RAET1L/CALR/ULBP1/HLA-F/ULBP2/HLA-B/HLA-E/CLEC4A
GO:0006629	BP	GO:0006629	lipid metabolic process	420	0.219900975444616	1.44452908730037	0.00318228105906314	0.00318228105906314	0.135286447009427	2366	tags=44%, list=36%, signal=30%	HMGCS2/RBP3/ST8SIA1/LPA/CYP17A1/SREBF1/ELOVL3/ADRA2A/HSD3B2/AFP/SULT2A1/PIK3C2G/PLPPR1/HSD11B2/KIT/PLPPR4/ABCB11/CYP4X1/ST6GALNAC3/PLA2G1B/C1QTNF2/HSD3B1/GSTA1/PLP1/ST3GAL6/CYP3A7/FADS2/CYP11A1/PNPLA1/CYP7B1/AVPR1A/SOAT1/UGT2B4/FGFR4/LRP2/APOB/CROT/PBX1/SCD5/PLCH2/CNR1/ENPP6/ELOVL2/PTGIS/CYP11B1/DGKI/LRAT/ADORA1/DHRS2/ABCD2/SCD/ACSL6/VLDLR/ACSS1/SULT1A1/ELOVL6/ACP3/ACAT2/ST8SIA5/CAV1/ST8SIA4/DHCR…
GO:0007020	BP	GO:0007020	microtubule nucleation	9	-0.686599353239593	-1.95168195128849	0.00325581395348837	0.00325581395348837	0.135708461615274	2024	tags=89%, list=31%, signal=62%	TUBG2/GIT1/NDEL1/EML2/PDE4DIP/HSPA1B/GOLGA2/HSPA1A
GO:0030970	BP	GO:0030970	retrograde protein transport, ER to cytosol	13	-0.608437404812671	-1.99174746359201	0.00328330206378987	0.00328330206378987	0.135708461615274	2585	tags=100%, list=39%, signal=61%	UBE2J1/AUP1/OS9/SYVN1/HM13/DERL1/SEL1L/YOD1/EDEM1/HSP90B1/SELENOS/HERPUD1
GO:1903513	BP	GO:1903513	endoplasmic reticulum to cytosol transport	13	-0.608437404812671	-1.99174746359201	0.00328330206378987	0.00328330206378987	0.135708461615274	2585	tags=100%, list=39%, signal=61%	UBE2J1/AUP1/OS9/SYVN1/HM13/DERL1/SEL1L/YOD1/EDEM1/HSP90B1/SELENOS/HERPUD1
GO:0051603	BP	GO:0051603	proteolysis involved in protein catabolic process	235	-0.231719609099482	-1.57132560093338	0.00328947368421053	0.00328947368421053	0.135708461615274	2521	tags=58%, list=38%, signal=37%	VPS37A/WDR26/CLGN/RHBDD1/FBXW4/NEDD4/RNF114/GID4/UBE2J1/VPS37C/AUP1/FAF1/SIRT2/TMEM126A/LONP1/ASB1/ZER1/SIRT1/GCLC/RLIM/DNAJC10/RNF187/OTUD7B/CANX/SHARPIN/MTA1/OS9/DDRGK1/KLHL21/PKD1/SH3RF2/FBXW11/UBE3D/ZFAND2B/CSNK2A1/KCTD13/LTN1/KLHL24/TRIM39/PSMC4/RBCK1/PELI1/SYVN1/CRBN/FEM1B/UBXN1/CLPP/RNF6/UBR2/TAF1/RCN3/UFSP2/UGGT2/ZSWIM8/STAM2/CTSB/PJA2/TRIM38/RNF7/MKRN2/AXIN1/CSNK1A1/AGTPBP1/OGT/ZRANB1/RN…
GO:0030071	BP	GO:0030071	regulation of mitotic metaphase/anaphase transition	37	0.457049803427843	1.91737651467537	0.0033101621979477	0.0033101621979477	0.135708461615274	3180	tags=86%, list=48%, signal=45%	SPC25/SKA3/SPC24/CENPF/ESPL1/ZWINT/SKA1/TRIP13/CENPE/GEN1/ANAPC15/SPDL1/NDC80/KNL1/NEK6/BUB1B/CDCA8/DLGAP5/BUB1/DPF1/PLK1/NUF2/CCNB1/AURKB/SMARCE1/KLHL22/BIRC5/INCENP/XRCC3/CDC20/SMARCD1/TTK
GO:0004769	MF	GO:0004769	steroid delta-isomerase activity	4	0.86309077034445	1.76181132282288	0.00333642261353105	0.00333642261353105	0.135708461615274	217	tags=75%, list=3%, signal=73%	HSD3B2/HSD3B1/GSTA1
GO:0036500	BP	GO:0036500	ATF6-mediated unfolded protein response	5	-0.830728020112845	-1.90165633826324	0.00334672021419009	0.00334672021419009	0.135708461615274	380	tags=60%, list=6%, signal=57%	XBP1/HSPA5/DDIT3
GO:0006694	BP	GO:0006694	steroid biosynthetic process	82	0.343026787169852	1.74465514910272	0.00337785966528482	0.00337785966528482	0.135708461615274	2868	tags=68%, list=44%, signal=39%	HMGCS2/CYP17A1/SREBF1/HSD3B2/ABCB11/HSD3B1/CYP3A7/CYP11A1/CYP7B1/FGFR4/APOB/PBX1/CYP11B1/DHCR24/STAR/ACOX2/BMP6/APOA1/LSS/MVK/INSIG1/HMGCS1/LHB/LBR/ERG28/DHCR7/DAB2/CYP21A2/MSMO1/LPCAT3/FDXR/FDFT1/WNT4/HSD17B7/HMGCR/EBP/CLCN2/CYP39A1/BAAT/IGF1R/PLPP6/FDPS/SNAI2/CYP51A1/CYP19A1/ACLY/SRD5A3/CYP46A1/STARD4/IDI1/MVD/FDX1/ABCG1/NSDHL/H6PD/SC5D
GO:0007621	BP	GO:0007621	negative regulation of female receptivity	3	0.920772506082725	1.70494488987923	0.00338664158043274	0.00338664158043274	0.135708461615274	524	tags=100%, list=8%, signal=92%	AVPR1A/PPP1R1B/THRB
GO:0045924	BP	GO:0045924	regulation of female receptivity	3	0.920772506082725	1.70494488987923	0.00338664158043274	0.00338664158043274	0.135708461615274	524	tags=100%, list=8%, signal=92%	AVPR1A/PPP1R1B/THRB
GO:0060180	BP	GO:0060180	female mating behavior	3	0.920772506082725	1.70494488987923	0.00338664158043274	0.00338664158043274	0.135708461615274	524	tags=100%, list=8%, signal=92%	AVPR1A/PPP1R1B/THRB
GO:0006935	BP	GO:0006935	chemotaxis	134	0.293432446870712	1.6361472227012	0.00339533510481252	0.00339533510481252	0.135708461615274	1512	tags=34%, list=23%, signal=27%	CCL22/PIK3C2G/VCAM1/KIT/PLA2G1B/GPR183/PGF/CMKLR1/CXCR4/CYP7B1/S100A8/AMOT/AGTR1/ITGA9/SEMA5B/TAFA4/SEMA7A/FLRT3/DSCAM/CXCL14/SEMA6C/PDGFRB/PTN/CHGA/CAMK1D/PDE4B/EPHA7/LGALS3/ACKR2/EDNRB/HGF/SEMA4G/CSF3R/APOA1/PLD1/ST6GAL1/CX3CR1/NOD2/CX3CL1/BMP4/SEMA3F/SLIT3/S100A4/SEMA6A/TNFRSF11A/SLC8B1
GO:0042330	BP	GO:0042330	taxis	134	0.293432446870712	1.6361472227012	0.00339533510481252	0.00339533510481252	0.135708461615274	1512	tags=34%, list=23%, signal=27%	CCL22/PIK3C2G/VCAM1/KIT/PLA2G1B/GPR183/PGF/CMKLR1/CXCR4/CYP7B1/S100A8/AMOT/AGTR1/ITGA9/SEMA5B/TAFA4/SEMA7A/FLRT3/DSCAM/CXCL14/SEMA6C/PDGFRB/PTN/CHGA/CAMK1D/PDE4B/EPHA7/LGALS3/ACKR2/EDNRB/HGF/SEMA4G/CSF3R/APOA1/PLD1/ST6GAL1/CX3CR1/NOD2/CX3CL1/BMP4/SEMA3F/SLIT3/S100A4/SEMA6A/TNFRSF11A/SLC8B1
GO:1903573	BP	GO:1903573	negative regulation of response to endoplasmic reticulum stress	21	-0.512336134979746	-1.9554217555992	0.00340301409820126	0.00340301409820126	0.135708461615274	1513	tags=57%, list=23%, signal=44%	RACK1/NCK1/PPP1R15B/CREBRF/SELENOS/DNAJB9/HYOU1/HSPA1A/XBP1/HERPUD1/PPP1R15A/HSPA5
GO:0099174	BP	GO:0099174	regulation of presynapse organization	14	0.598611122496477	1.88378408335139	0.00346981263011797	0.00346981263011797	0.137762743978994	1229	tags=50%, list=19%, signal=41%	CACNA2D3/LRRTM1/CBLN1/LRRTM3/LRFN5/IL1RAP/MDGA1
GO:0022834	MF	GO:0022834	ligand-gated channel activity	53	0.395685167302791	1.82269367108462	0.00350597609561753	0.00350597609561753	0.138166971929287	1049	tags=36%, list=16%, signal=30%	SCNN1G/GRIN3A/KCNK2/CHRNB4/GLRA2/P2RX2/KCNMB2/ANO4/RYR3/KCNJ5/ANO7/GABRG1/KCNN3/KCNA10/KCNH3/GRIK1/CHRNB2/CHRNA5/GRIK4
GO:0008217	BP	GO:0008217	regulation of blood pressure	56	0.385350280937696	1.7995762441417	0.00351550015979546	0.00351550015979546	0.138166971929287	1145	tags=39%, list=17%, signal=33%	SCNN1G/HSD11B2/MYH6/TBXA2R/ACVRL1/P2RX2/AVPR1A/AVPR2/AGTR1/NPY1R/EMILIN1/CNR1/CYP11B1/APLN/COL1A2/ADORA1/NCALD/KL/CHGA/EDNRB/QRFP/F2R
GO:0060047	BP	GO:0060047	heart contraction	81	0.337411880622905	1.71224796931181	0.00353628536285363	0.00353628536285363	0.138166971929287	1104	tags=32%, list=17%, signal=27%	SREBF1/MAP2K6/SCN2B/FOXN4/STC1/MYH6/KCND3/CXCR4/SCN1A/CACNA1D/AVPR1A/THRB/ATP2B3/KCNJ5/TNNI2/APLN/ADORA1/SCN3A/ATP2B2/CHGA/PDE4B/CAV1/SGCD/EDNRB/GJA1/CACNA2D1
GO:0051966	BP	GO:0051966	regulation of synaptic transmission, glutamatergic	27	0.486206000206282	1.8747846989207	0.00354131534569983	0.00354131534569983	0.138166971929287	1329	tags=52%, list=20%, signal=42%	HTR1B/PLPPR4/GRM1/CACNG2/CACNG5/CNR1/GRM7/ADORA1/GRIK1/CACNG4/RELN/MAPK8IP2/LRRK2/FRRS1L
GO:0014063	BP	GO:0014063	negative regulation of serotonin secretion	3	0.914993917274939	1.69424498801046	0.00357478833490122	0.00357478833490122	0.138567691005613	562	tags=100%, list=9%, signal=91%	HTR1B/MAOB/CNR1
GO:0033045	BP	GO:0033045	regulation of sister chromatid segregation	42	0.427082304967808	1.85447138208698	0.00359300996243671	0.00359300996243671	0.138567691005613	2579	tags=67%, list=39%, signal=41%	SPC25/SKA3/SPC24/CENPF/ESPL1/ZWINT/SKA1/RMI2/TRIP13/CENPE/GEN1/ANAPC15/SPDL1/NDC80/KNL1/NEK6/BUB1B/CDCA8/DLGAP5/BUB1/DPF1/PLK1/NUF2/TACC3/CCNB1/AURKB/KAT2B/SMARCE1
GO:0070252	BP	GO:0070252	actin-mediated cell contraction	40	0.441891344404487	1.8953502171344	0.0035977105478332	0.0035977105478332	0.138567691005613	1659	tags=48%, list=25%, signal=36%	SCN2B/STC1/MYH6/KCND3/SCN1A/CACNA1D/KCNJ5/ADORA1/SCN3A/PDE4B/CAV1/SGCD/GJA1/CACNA2D1/EMP2/CACNA1G/GJC1/CACNB2/FRMD6
GO:0140467	BP	GO:0140467	integrated stress response signaling	21	-0.503070113311418	-1.92005633996476	0.00364608653378707	0.00364608653378707	0.139833338868017	1461	tags=57%, list=22%, signal=45%	NCK1/ATF4/PPP1R15B/CEBPD/CEBPA/CEBPB/JUN/CEBPG/PPP1R15A/HSPA5/DDIT3/FOSL1
GO:0003094	BP	GO:0003094	glomerular filtration	9	0.67839408568473	1.84849297218832	0.00368291827428972	0.00368291827428972	0.140230010942763	1335	tags=67%, list=20%, signal=53%	SULF2/JCHAIN/ADORA1/F2R/EMP2/KIRREL1
GO:1901985	BP	GO:1901985	positive regulation of protein acetylation	4	-0.868874197138368	-1.84121442618007	0.003690036900369	0.003690036900369	0.140230010942763	421	tags=100%, list=6%, signal=94%	DIP2B/ARID5A/XBP1
GO:0007613	BP	GO:0007613	memory	49	0.400796313460565	1.80901989902689	0.00370310739011431	0.00370310739011431	0.140230010942763	1975	tags=53%, list=30%, signal=37%	CALB1/SLC6A1/RASGRF1/PAK5/KCNK2/SHANK1/TAFA2/ITGA8/CNR1/LRRC66/VLDLR/PTN/BRINP1/PLK2/CHRNB2/CSMD1/RELN/CX3CR1/TUBA1A/SHISA7/SGK1/FOXO6/LDLR/CCND2/ACSS2/CAMK4
GO:0050795	BP	GO:0050795	regulation of behavior	21	0.524825028908129	1.88063163592781	0.00373641304347826	0.00373641304347826	0.140621872392056	1117	tags=52%, list=17%, signal=44%	HTR1B/HCRTR2/NPSR1/GRPR/STRA6/CNR1/ADORA1/NR4A3/CHRNB2/QRFP/RELN
GO:0045654	BP	GO:0045654	positive regulation of megakaryocyte differentiation	3	0.913855347348083	1.69213675935926	0.00376293508936971	0.00376293508936971	0.140621872392056	403	tags=67%, list=6%, signal=63%	TESC/THPO
GO:1900101	BP	GO:1900101	regulation of endoplasmic reticulum unfolded protein response	14	-0.585919305828536	-1.97436931723056	0.00377536573855592	0.00377536573855592	0.140621872392056	1513	tags=64%, list=23%, signal=50%	RACK1/NCK1/PPP1R15B/CREBRF/DNAJB9/XBP1/BBC3/PPP1R15A/HSPA5
GO:0019226	BP	GO:0019226	transmission of nerve impulse	17	0.557241122200404	1.87859176859891	0.00378462067779116	0.00378462067779116	0.140621872392056	388	tags=41%, list=6%, signal=39%	KCNK2/CHRNB4/CACNG2/SCN1A/KCNMB2/AVPR1A/CACNG5
GO:0071466	BP	GO:0071466	cellular response to xenobiotic stimulus	62	0.369155060679243	1.7679372161295	0.0037914691943128	0.0037914691943128	0.140621872392056	2081	tags=52%, list=32%, signal=36%	PON3/HTR1B/SULT2A1/ABCB11/SULT1B1/GSTA5/GSTA2/GSTA1/CYP3A7/CXCR4/KCNC1/NAT2/GSTA4/SULT1A1/PDE4B/BCHE/PDE2A/CYP3A5/GSTA3/GSTM4/PCNA/ABCA1/NAT1/CYP26B1/CMBL/FMO4/N6AMT1/BPHL/CYP2C8/SLC29A1/E2F1/SULT1A2
GO:0005283	MF	GO:0005283	amino acid:sodium symporter activity	10	0.660138342097568	1.86811541335699	0.00384884534639608	0.00384884534639608	0.141905420609599	1645	tags=70%, list=25%, signal=53%	SLC6A1/SLC6A13/SLC6A12/SLC1A3/SLC1A2/SLC38A4/SLC38A3
GO:0016236	BP	GO:0016236	macroautophagy	102	-0.277933641101129	-1.62151514525797	0.00385756676557863	0.00385756676557863	0.141905420609599	2718	tags=73%, list=41%, signal=43%	SMCR8/PIP4K2C/VPS37D/EXOC1/WAC/SNX30/NBR1/UVRAG/VPS37A/ATP6V1E1/ILRUN/NPC1/MOAP1/ATG14/NEDD4/SCFD1/VPS37C/AUP1/PIKFYVE/ATG16L1/SIRT1/ATG13/RAB2B/DDRGK1/ARFIP2/PLEKHM1/CSNK2A1/ATG4B/VMP1/TRAF6/TAFAZZIN/WDR45/SEC22B/C9orf72/STAM2/SUPT5H/GPSM1/OGT/CALCOCO2/CSNK2A2/WDR45B/RNF41/PARL/UFM1/UBXN6/CHMP4BP1/MAP1LC3B/HMOX1/YOD1/SNX32/GABARAPL3/GABARAPL1/RIPK2/HGS/RAB5A/TOM1/MAP1LC3B2/PGAM5/TMEM39A/RAB33B/R…
GO:0014070	BP	GO:0014070	response to organic cyclic compound	277	0.239445842673737	1.49757049889955	0.00390835579514825	0.00390835579514825	0.143189312443557	1700	tags=33%, list=26%, signal=26%	HMGCS2/SCNN1G/HTR1B/SREBF1/ADRA2A/HSD11B2/ABCB11/SLC6A1/CACNA1S/FAM107A/CD83/STC1/RGS8/COL1A1/TBXA2R/DHFR/CXCR4/KCNC2/PTGER2/P2RX2/CYP7B1/MAOB/AVPR1A/PPP1R1B/DHFRP1/GDF10/RYR3/CNR1/GNG2/BORCS7/SSTR3/ASCL1/PITX3/ADORA1/PFKFB1/TGFB3/MMP15/SP5/SDC1/KL/IGFBP5/CAV1/HOXB13/PHEX/CACNG4/NR4A3/PDE3A/SSTR5/SLC1A3/CHRNB2/BCHE/SLC1A2/HCN3/PDE2A/EDNRB/GPR83/PAQR8/RALB/BMP6/TYMS/GJB2/INSIG1/CALCR/MGARP/RAD51/H…
GO:0014061	BP	GO:0014061	regulation of norepinephrine secretion	3	0.903845050940757	1.67360123229573	0.00395108184383819	0.00395108184383819	0.143587278212829	423	tags=67%, list=6%, signal=62%	ADRA2A/KCNB1
GO:0048243	BP	GO:0048243	norepinephrine secretion	3	0.903845050940757	1.67360123229573	0.00395108184383819	0.00395108184383819	0.143587278212829	423	tags=67%, list=6%, signal=62%	ADRA2A/KCNB1
GO:0006891	BP	GO:0006891	intra-Golgi vesicle-mediated transport	16	-0.554929148255371	-1.94959718779866	0.00404088424055146	0.00404088424055146	0.146261047844437	2938	tags=100%, list=45%, signal=55%	RAB6D/RAB6A/COG5/GOSR1/COPG1/TRAPPC10/COG1/COPA/COPB2/GOSR2/COPB1/COG3/RAB33B/COG6/GOLGA5
GO:0097190	BP	GO:0097190	apoptotic signaling pathway	192	-0.226780904323394	-1.48837989433	0.00408580183861083	0.00408580183861083	0.146798441213842	1813	tags=38%, list=28%, signal=28%	FOXO3/MYBBP1A/DAPK3/DDX47/CSNK2A2/VDAC2/PRKCA/ZNF205/ITPRIP/RNF41/PARL/PPARD/AGT/YBX3/NFKBIZ/RACK1/UNC5B/NCK1/FHIT/RELA/RPL26/NRP1/HMOX1/ATF4/IFI16/P4HB/CIB1/SELENOK/EPHA2/PRKRA/CHAC1/MKNK2/STX4/SNAI1/KLF4/TNFRSF25/DEDD2/SELENOS/PMAIP1/PLEKHF1/JMY/DDIT4/CTSK/HRK/CEBPB/PYCR1/HSPA1B/FAIM2/NGF/TPT1/HYOU1/TNFRSF10B/ADCY10/HSPA1A/CD24/GSDME/NGFR/XBP1/SERPINE1/INHBA/BBC3/HERPUD1/WNT16/IL6R/PPARG/ARHGEF…
GO:0044784	BP	GO:0044784	metaphase/anaphase transition of cell cycle	39	0.435658993993568	1.8570640881799	0.00408830744071954	0.00408830744071954	0.146798441213842	3180	tags=85%, list=48%, signal=44%	SPC25/SKA3/SPC24/CENPF/ESPL1/ZWINT/SKA1/TRIP13/CENPE/GEN1/ANAPC15/SPDL1/NDC80/KNL1/NEK6/BUB1B/CDCA8/DLGAP5/BUB1/DPF1/PLK1/NUF2/TACC3/CCNB1/AURKB/SMARCE1/KLHL22/BIRC5/INCENP/XRCC3/CDC20/SMARCD1/TTK
GO:0098978	CC	GO:0098978	glutamatergic synapse	198	0.263739782331784	1.56840155919996	0.00411289178839881	0.00411289178839881	0.147095152432208	1644	tags=33%, list=25%, signal=26%	ADRA2A/LRRTM1/PLPPR4/TENM4/CALB1/RAB17/DLGAP1/GRIN3A/GRM1/FXYD6/CACNG2/CBLN1/CSPG5/CACNG5/AMOT/ARHGAP22/SHANK1/ITGA8/TSPOAP1/DPYSL5/ATP2B3/TAFA4/CNR1/FLRT3/DGKI/SLC4A8/CDH11/MOB4/IGSF9/LRRC4/VLDLR/ATP2B2/LZTS1/LRRTM3/TMEM108/EPHA7/BRINP1/CACNG4/LRFN5/IL1RAP/NETO2/SLC1A2/ADGRB3/CPLX2/ADAM23/PTPRT/C1QL1/PRKAR2B/FAM81A/ADGRL3/LRRK2/ELMO1/NSG1/ATP2B4/EPHB2/DLGAP3/SEMA3F/CTTNBP2/CNTN1/FBXO2/CAMKV/EFNB…
GO:0061157	BP	GO:0061157	mRNA destabilization	23	-0.491788847490651	-1.92910899568901	0.00416462518373346	0.00416462518373346	0.148356649981801	2003	tags=78%, list=30%, signal=55%	PAN2/CNOT10/DCP1A/SAMD4B/FXR2/PABPC1/YTHDF1/CSDE1/TUT7/NOCT/DIS3/ZC3H12D/SAMD4A/ALKBH5/DND1/ZFP36/NANOS2/PIWIL2
GO:0015081	MF	GO:0015081	sodium ion transmembrane transporter activity	45	0.404895654065599	1.79212109972602	0.0042037186742118	0.0042037186742118	0.149159715244929	1053	tags=38%, list=16%, signal=32%	SCNN1G/SCN2B/SLC6A1/SCN1A/SLC4A4/SLC34A3/SLC4A10/SLC4A8/SLC6A13/SCN3A/GRIK1/SLC6A12/SLC1A3/SLC1A2/HCN3/GRIK4/SLC38A4
GO:0034705	CC	GO:0034705	potassium channel complex	36	0.44592111421301	1.86028073941099	0.00428972116812407	0.00428972116812407	0.151557705924003	1049	tags=39%, list=16%, signal=33%	KCNH5/KCNK2/KCND3/KCNC2/KCNMB2/KCNC1/KCNB1/KCNA4/KCNJ5/KCNA10/GRIK1/DPP10/HCN3/GRIK4
GO:0001702	BP	GO:0001702	gastrulation with mouth forming second	7	0.738961428713293	1.83371270965808	0.00430493273542601	0.00430493273542601	0.151557705924003	390	tags=57%, list=6%, signal=54%	TENM4/CRB2/FOXA2/AMOT
GO:0005102	MF	GO:0005102	signaling receptor binding	425	0.216262750707125	1.42128158515359	0.00445349281079018	0.00445349281079018	0.15527802465025	1756	tags=35%, list=27%, signal=27%	MACC1/CCL22/CD300LF/LPA/ADRA2A/VCAM1/LINGO1/FRK/PLA2G1B/RASGRF1/NDP/STC1/PGF/FGF20/ECM2/FCER2/CACNG2/CD86/MMRN2/CSPG5/S100A8/BTNL9/AVPR1A/THPO/NXPH3/AGTR1/ITGA9/SEMA5B/INHA/GDF10/FCN1/SHANK1/PRL/EMILIN1/SVEP1/TAFA2/ANGPTL1/CNIH2/ITGA8/APOB/TSPOAP1/TAFA4/SEMA7A/GREM2/SSTR3/FLRT3/JCHAIN/APLN/DSCAM/FBN2/REEP1/GABRG1/TSPAN8/ADORA1/WNT6/CXCL14/ATP2B2/NRG4/VSTM1/MEGF10/SEMA6C/PDGFRB/PTN/LAMA3/TGFB3/LAM…
GO:0016324	CC	GO:0016324	apical plasma membrane	116	0.303463871934257	1.65149335608196	0.00446162998215348	0.00446162998215348	0.15527802465025	1659	tags=37%, list=25%, signal=28%	SCNN1G/SLC26A7/ABCB11/RAB17/CRB2/SLC26A9/STC1/KCNK2/KCNC2/SLC22A11/CA4/P2RX2/KCNB1/LRP2/SLC34A3/SLC4A10/SLC29A2/SLC4A8/ATP2B2/PDGFRB/MTCL1/KL/CAV1/SHROOM3/SORBS2/SLCO3A1/HYAL2/GJA1/GNAT3/PLD1/GPR143/KIAA1614/MYO7A/EMP2/SLC26A2/AKAP7/ASPM/CLDN1/FZD3/CDHR2/CD36/SLC38A3/FRMD6
GO:0030296	MF	GO:0030296	protein tyrosine kinase activator activity	5	-0.816292276824011	-1.86861083834255	0.00446229361892013	0.00446229361892013	0.15527802465025	648	tags=80%, list=10%, signal=72%	LTK/CD24/TGFA/AREG
GO:0015276	MF	GO:0015276	ligand-gated monoatomic ion channel activity	51	0.393516170731754	1.7939413197437	0.00448717948717949	0.00448717948717949	0.155543444409841	1049	tags=35%, list=16%, signal=30%	SCNN1G/GRIN3A/CHRNB4/GLRA2/P2RX2/KCNMB2/ANO4/RYR3/KCNJ5/ANO7/GABRG1/KCNN3/KCNA10/KCNH3/GRIK1/CHRNB2/CHRNA5/GRIK4
GO:0030212	BP	GO:0030212	hyaluronan metabolic process	14	0.589896754074212	1.85636062275504	0.00451075641915337	0.00451075641915337	0.155761631219162	1966	tags=79%, list=30%, signal=55%	HAS2/ITIH3/HMMR/ITIH1/HYAL1/HAS1/HYAL2/HAS3/ITIH4/LYVE1/CEMIP2
GO:0086002	BP	GO:0086002	cardiac muscle cell action potential involved in contraction	22	0.513862743305056	1.86532098685716	0.00458248472505092	0.00458248472505092	0.157634528790221	1619	tags=55%, list=25%, signal=41%	SCN2B/KCND3/SCN1A/CACNA1D/KCNJ5/SCN3A/CAV1/GJA1/CACNA2D1/CACNA1G/GJC1/CACNB2
GO:1902099	BP	GO:1902099	regulation of metaphase/anaphase transition of cell cycle	38	0.433791753161036	1.83373672964377	0.00460602072709327	0.00460602072709327	0.15784170288322	3180	tags=84%, list=48%, signal=44%	SPC25/SKA3/SPC24/CENPF/ESPL1/ZWINT/SKA1/TRIP13/CENPE/GEN1/ANAPC15/SPDL1/NDC80/KNL1/NEK6/BUB1B/CDCA8/DLGAP5/BUB1/DPF1/PLK1/NUF2/CCNB1/AURKB/SMARCE1/KLHL22/BIRC5/INCENP/XRCC3/CDC20/SMARCD1/TTK
GO:0060048	BP	GO:0060048	cardiac muscle contraction	52	0.394010777500137	1.80738376630207	0.00463554987212276	0.00463554987212276	0.15818572319346	1104	tags=35%, list=17%, signal=29%	MAP2K6/SCN2B/STC1/MYH6/KCND3/CXCR4/SCN1A/CACNA1D/KCNJ5/TNNI2/ADORA1/SCN3A/CHGA/PDE4B/CAV1/SGCD/GJA1/CACNA2D1
GO:0006607	BP	GO:0006607	NLS-bearing protein import into nucleus	9	-0.675416265715825	-1.9198936456677	0.00465116279069767	0.00465116279069767	0.15818572319346	1945	tags=89%, list=30%, signal=63%	KPNA4/RGPD4/RGPD2/RGPD3/RGPD6/RGPD5/RGPD8/CBLB
GO:0098984	CC	GO:0098984	neuron to neuron synapse	148	0.282695876590268	1.60319555681836	0.00467904664424623	0.00467904664424623	0.158535802801885	2458	tags=51%, list=37%, signal=32%	LRFN2/ADRA2A/PLPPR4/CALB1/DLGAP1/GRIN3A/GRM1/KCNK2/CACNG2/CACNG5/AMOT/NEFH/SHANK1/SPOCK1/CNIH2/ITGA8/GRM7/DGKI/SLC4A8/ADORA1/SYNPO/IGSF9/LRRC4/ATP2B2/LZTS1/LRRTM3/PDE4B/GRIK1/TMEM108/SHISA8/CACNG4/LRFN5/NETO2/ADGRB3/GRIK4/PTPRT/CADM1/ANKS1B/C1QL1/MAPK8IP2/FAM81A/EPHB2/DLGAP3/SHISA7/AKAP7/CHRNA3/DNM3/DMTN/CDH2/ADD3/GRIK2/GPSM2/CABP1/ARHGAP33/AKAP5/SLC16A7/SYN2/ELFN2/GSG1L/NAPEPLD/EFNB3/AURKA/CLSTN…
GO:0032229	BP	GO:0032229	negative regulation of synaptic transmission, GABAergic	3	0.899787104622871	1.66608735151369	0.00470366886171214	0.00470366886171214	0.158549683345061	662	tags=100%, list=10%, signal=90%	HTR1B/SLC6A1/ADORA1
GO:0032436	BP	GO:0032436	positive regulation of proteasomal ubiquitin-dependent protein catabolic process	29	-0.4388420744585	-1.8525984414053	0.00471464019851117	0.00471464019851117	0.158549683345061	2459	tags=76%, list=37%, signal=48%	SIRT2/ZER1/SIRT1/GCLC/DDRGK1/SH3RF2/TAF1/AXIN1/CSNK1A1/NUB1/RACK1/CHFR/CEBPA/TRIB1/NOP53/DNAJB2/NKD2/HSPA1B/HSPA1A/ZFAND2A/PLK3/TRIB3
GO:0019229	BP	GO:0019229	regulation of vasoconstriction	22	0.513414581764631	1.86369416113814	0.00475220638153428	0.00475220638153428	0.158862024341403	1304	tags=50%, list=20%, signal=40%	ADRA2A/TBXA2R/KCNMB2/AVPR1A/AVPR2/AGTR1/ITGA9/SVEP1/CAV1/F2R/DOCK5
GO:0005262	MF	GO:0005262	calcium channel activity	38	0.430710488149444	1.82071151931105	0.0047705214673466	0.0047705214673466	0.158862024341403	1867	tags=55%, list=28%, signal=40%	HTR1B/CACNA2D3/CACNA1S/GRIN3A/CACNG2/CACNA1D/CACNG5/TMEM37/TSPOAP1/RYR3/PKD1L1/TRPM3/GRIK1/CACNG4/CACNA2D1/TMC1/CACNA1G/CACNB2/CACHD1/GRIK2/ITPR2
GO:0008076	CC	GO:0008076	voltage-gated potassium channel complex	33	0.442487738721531	1.80721510050319	0.00477680777466645	0.00477680777466645	0.158862024341403	986	tags=36%, list=15%, signal=31%	KCNH5/KCNK2/KCND3/KCNC2/KCNMB2/KCNC1/KCNB1/KCNA4/KCNJ5/KCNA10/DPP10/HCN3
GO:0099601	BP	GO:0099601	regulation of neurotransmitter receptor activity	15	0.573441842788662	1.8509152680277	0.00499569336778639	0.00499569336778639	0.165530675754594	1663	tags=73%, list=25%, signal=55%	CACNG2/CACNG5/SHANK1/CNIH2/SHISA8/CACNG4/RELN/MAPK8IP2/EPHB2/SHISA7/LYNX1
GO:0043279	BP	GO:0043279	response to alkaloid	32	0.44198399406526	1.7932700049751	0.00510036196117144	0.00510036196117144	0.166655134958245	979	tags=41%, list=15%, signal=35%	HTR1B/ADRA2A/SLC6A1/CACNA1S/PPP1R1B/RYR3/CNR1/PITX3/CACNG4/SLC1A3/CHRNB2/BCHE/SLC1A2
GO:0043022	MF	GO:0043022	ribosome binding	34	-0.411191761685099	-1.80317834482073	0.00511770726714432	0.00511770726714432	0.166655134958245	2574	tags=71%, list=39%, signal=43%	CPEB1/CPEB4/NOMO3/NMD3/NOMO2/ETF1/IGHMBP2/SEC61A1/LTN1/EIF1B/DAP/YTHDF1/SBDS/HABP4/RACK1/SRP72/EFL1/EIF2A/DNAJC2/ZNF598/EIF1/EEF2/PIM1/HSPA5
GO:0007059	BP	GO:0007059	chromosome segregation	136	0.284243933164455	1.5909200607399	0.00514327700220426	0.00514327700220426	0.166655134958245	3089	tags=68%, list=47%, signal=37%	UHRF1/SPC25/MEI4/CENPI/ESCO2/CCNE2/CENPM/SKA3/SPC24/BRIP1/CENPF/ESPL1/MYBL2/OIP5/MTCL1/NCAPH/KIF11/ZWINT/DMC1/SKA1/RMI2/TRIP13/CENPE/GEN1/ANAPC15/NCAPG/SPDL1/NDC80/KNL1/TEX15/KIF4B/RNF212B/KIF4A/MKI67/ASPM/FANCD2/CENPH/NEK6/KIFC1/CENPU/BUB1B/GPSM2/CDCA8/TTN/MAPRE2/SMC2/DLGAP5/BRCA1/SGO1/BUB1/AURKA/CCDC69/DPF1/TOP2A/KIF14/PLK1/CENPQ/TUBB8/SKA2/FAM83D/CENPO/ECT2/NUF2/TACC3/SGO2/PTTG3P/NSL1/CCNB1/CD…
GO:0061136	BP	GO:0061136	regulation of proteasomal protein catabolic process	60	-0.329798716725343	-1.69562785547065	0.00515463917525773	0.00515463917525773	0.166655134958245	2459	tags=65%, list=37%, signal=41%	SIRT2/ZER1/SIRT1/GCLC/DDRGK1/PKD1/SH3RF2/CSNK2A1/TRIM39/PSMC4/UBXN1/TAF1/AXIN1/CSNK1A1/OGT/CSNK2A2/NUB1/RACK1/FHIT/CHFR/EIF3H/CEBPA/TRIB1/CAMLG/NOP53/TMF1/DNAJB2/NKD2/BAG2/APOE/HSPA1B/HSPA1A/XBP1/ZFAND2A/PLK3/LAMP3/HERPUD1/NUPR1/TRIB3
GO:0010965	BP	GO:0010965	regulation of mitotic sister chromatid separation	30	0.456499037626106	1.81196224173283	0.00516666666666667	0.00516666666666667	0.166655134958245	3089	tags=87%, list=47%, signal=46%	SPC25/SKA3/SPC24/CENPF/ESPL1/ZWINT/SKA1/TRIP13/GEN1/ANAPC15/SPDL1/NDC80/KNL1/BUB1B/CDCA8/DLGAP5/BUB1/PLK1/NUF2/CCNB1/AURKB/KLHL22/BIRC5/INCENP/XRCC3/CDC20
GO:0051306	BP	GO:0051306	mitotic sister chromatid separation	30	0.456499037626106	1.81196224173283	0.00516666666666667	0.00516666666666667	0.166655134958245	3089	tags=87%, list=47%, signal=46%	SPC25/SKA3/SPC24/CENPF/ESPL1/ZWINT/SKA1/TRIP13/GEN1/ANAPC15/SPDL1/NDC80/KNL1/BUB1B/CDCA8/DLGAP5/BUB1/PLK1/NUF2/CCNB1/AURKB/KLHL22/BIRC5/INCENP/XRCC3/CDC20
GO:0014821	BP	GO:0014821	phasic smooth muscle contraction	4	0.846235741444867	1.7274054621856	0.00518999073215941	0.00518999073215941	0.166655134958245	1015	tags=100%, list=15%, signal=85%	KIT/TACR2/P2RX2/EDNRB
GO:0014062	BP	GO:0014062	regulation of serotonin secretion	4	0.846159926123888	1.72725070176464	0.00518999073215941	0.00518999073215941	0.166655134958245	562	tags=75%, list=9%, signal=69%	HTR1B/MAOB/CNR1
GO:0032890	BP	GO:0032890	regulation of organic acid transport	26	0.483687428193216	1.8469461795394	0.00521885521885522	0.00521885521885522	0.166655134958245	1660	tags=50%, list=25%, signal=38%	HTR1B/MAP2K6/ABCB11/SLC6A1/AVPR1A/GRM7/ADORA1/PTGES/PLA2G3/TNFRSF11A/EPRS1/SLC38A3/SYK
GO:0019233	BP	GO:0019233	sensory perception of pain	26	0.483371495666112	1.84573980050221	0.00521885521885522	0.00521885521885522	0.166655134958245	1189	tags=58%, list=18%, signal=47%	GRM1/TMEM100/CXCR4/SCN1A/NPY1R/TAFA4/HOXB8/ADORA1/ACP3/LXN/CHRNB2/PTGES/ATPSCKMT/F2R/RETREG1
GO:0051899	BP	GO:0051899	membrane depolarization	40	0.421513770531225	1.80794719475248	0.00523303352412101	0.00523303352412101	0.166655134958245	1619	tags=50%, list=25%, signal=38%	SCN2B/CHRNB4/CACNG2/SCN1A/CACNA1D/SCN3A/CAV1/CHRNB2/CHRNA5/HCN3/GJA1/CACNA2D1/PPIF/CHRNA2/LRRK2/CACNA1G/BCL2/CHRNA3/ANK3/CACNB2
GO:0001914	BP	GO:0001914	regulation of T cell mediated cytotoxicity	17	-0.52558959586825	-1.88169909240204	0.00525185008355216	0.00525185008355216	0.166665457432815	1550	tags=65%, list=24%, signal=50%	HLA-C/PVR/HLA-G/RAET1L/ULBP1/HLA-F/ULBP2/HLA-B/HLA-E/IL7R/XCL1
GO:0098793	CC	GO:0098793	presynapse	208	0.254878520495765	1.52822777085229	0.00534458509142053	0.00534458509142053	0.169013250425642	2279	tags=46%, list=35%, signal=31%	LRFN2/CDH9/HTR1B/ADRA2A/CACNA2D3/CALB1/SLC6A1/GRIN3A/KCNK2/FXYD6/KCNC2/SLC35F1/KCNC1/RIMS4/TSPOAP1/ATP2B3/SLC4A10/TAFA4/CNR1/SEMA7A/FLRT3/GRM7/DGKI/SLC4A8/SLC6A13/ADORA1/KCTD12/ATP2B2/OTOF/SNCG/PDE4B/GRIK1/SLC6A12/SLC40A1/SV2B/CHRNB2/SLC1A2/CHRNA5/HCN3/FER1L5/PDE2A/CPLX2/HRH3/ADAM23/GRIK4/AMPH/CACNA2D1/C1QL1/S1PR3/RIMS2/RAD51/LRRK2/STON2/ATP2B4/EPHB2/CTTNBP2/CNTN1/SYP/RAB3B/EFNB1/FZD3/DNM3/CACNB2…
GO:0006702	BP	GO:0006702	androgen biosynthetic process	5	0.802950805694992	1.78246789409907	0.00543478260869565	0.00543478260869565	0.171264662111344	211	tags=60%, list=3%, signal=58%	CYP17A1/HSD3B2/HSD3B1
GO:0060392	BP	GO:0060392	negative regulation of SMAD protein signal transduction	8	-0.689562267243301	-1.88773368298521	0.00547445255474453	0.00547445255474453	0.17191367237749	380	tags=50%, list=6%, signal=47%	XBP1/PPARG/PMEPA1/GDF15
GO:1903052	BP	GO:1903052	positive regulation of proteolysis involved in protein catabolic process	45	-0.369576596738413	-1.75754365593871	0.00550170290804297	0.00550170290804297	0.172169518635467	2459	tags=67%, list=37%, signal=42%	SIRT2/ZER1/SIRT1/GCLC/DDRGK1/SH3RF2/PSMC4/TAF1/AXIN1/CSNK1A1/AGTPBP1/NUB1/RACK1/CHFR/CEBPA/TRIB1/NOP53/PYHIN1/DNAJB2/NKD2/BAG2/HSPA1B/HSPA1A/XBP1/ZFAND2A/TRIM67/PLK3/HERPUD1/NUPR1/TRIB3
GO:0004768	MF	GO:0004768	stearoyl-CoA 9-desaturase activity	3	0.892183698296837	1.65200853326531	0.00564440263405456	0.00564440263405456	0.176023949563923	712	tags=100%, list=11%, signal=89%	FADS2/SCD5/SCD
GO:1902235	BP	GO:1902235	regulation of endoplasmic reticulum stress-induced intrinsic apoptotic signaling pathway	15	-0.555522729366741	-1.91147929016791	0.00571837026447462	0.00571837026447462	0.177715739399026	819	tags=47%, list=12%, signal=41%	SELENOS/PMAIP1/HYOU1/HSPA1A/XBP1/BBC3/HERPUD1
GO:0008201	MF	GO:0008201	heparin binding	54	0.381952157944076	1.76897655298209	0.0057609217474796	0.0057609217474796	0.178422904691338	1760	tags=48%, list=27%, signal=36%	LPA/SMOC1/PGF/ECM2/LTF/FGFR4/APOB/SELL/IMPG2/GREM2/PTN/LXN/ADAMTS3/LTBP2/TGFBR3/CCN4/NDNF/COL11A1/BMP4/LIPG/SLIT3/FSTL1/RTN4RL1/FBLN7/TWSG1/ADAMTS15
GO:0018958	BP	GO:0018958	phenol-containing compound metabolic process	37	0.42942980451424	1.80150744120652	0.00579278384640847	0.00579278384640847	0.178795296658073	2765	tags=70%, list=42%, signal=41%	SULT2A1/SLC26A7/SULT1B1/DIO2/MAOB/SLC45A2/SULT1A1/SLC16A10/KL/TG/CHRNB2/GPR37/BCL2/SLC5A5/RAB38/GNAT2/GPD2/TYRP1/SULT1A2/PMEL/GATA3/GPD1/ABAT/MAOA/HPRT1/WNT5A
GO:1901800	BP	GO:1901800	positive regulation of proteasomal protein catabolic process	38	-0.390116646710869	-1.77362395847676	0.00586286005607953	0.00586286005607953	0.180067980050314	2459	tags=71%, list=37%, signal=45%	SIRT2/ZER1/SIRT1/GCLC/DDRGK1/SH3RF2/PSMC4/TAF1/AXIN1/CSNK1A1/NUB1/RACK1/CHFR/CEBPA/TRIB1/NOP53/DNAJB2/NKD2/BAG2/HSPA1B/HSPA1A/XBP1/ZFAND2A/PLK3/HERPUD1/NUPR1/TRIB3
GO:0008373	MF	GO:0008373	sialyltransferase activity	8	0.702083795881929	1.82614789032042	0.00587397650409398	0.00587397650409398	0.180067980050314	1574	tags=88%, list=24%, signal=67%	ST8SIA1/ST6GALNAC3/ST3GAL6/ST8SIA5/ST8SIA4/ST6GAL1/ST3GAL5
GO:0003407	BP	GO:0003407	neural retina development	27	0.467118734073376	1.80118520719288	0.00590219224283305	0.00590219224283305	0.180319607433137	1700	tags=52%, list=26%, signal=39%	CALB1/CRB2/NDP/FOXN4/THRB/DSCAM/ATP2B2/USH1C/GDF11/FJX1/ATP2B4/TSPAN12/SAMD11/GNAT2
GO:0032026	BP	GO:0032026	response to magnesium ion	6	0.756863127349618	1.78817335380676	0.00609209819028848	0.00609209819028848	0.185492690985953	1568	tags=83%, list=24%, signal=64%	KCNC2/RYR3/SLFN14/BMP6/ANK3
GO:0045839	BP	GO:0045839	negative regulation of mitotic nuclear division	28	0.462381683499587	1.80505708235654	0.00618625647884969	0.00618625647884969	0.187725422547975	3089	tags=89%, list=47%, signal=48%	SPC25/SKA3/SPC24/CENPF/ZWINT/SKA1/TRIP13/GEN1/ANAPC15/SPDL1/NDC80/KNL1/BMP4/BUB1B/CDCA8/BUB1/PLK1/NUF2/CCNB1/AURKB/KLHL22/BIRC5/INCENP/XRCC3/CDC20
GO:0030048	BP	GO:0030048	actin filament-based movement	50	0.385572164201001	1.74972136521635	0.00641642605068977	0.00641642605068977	0.193602618164884	1659	tags=42%, list=25%, signal=32%	SCN2B/STC1/MYH6/KCND3/SCN1A/CACNA1D/KCNJ5/ADORA1/SCN3A/PDE4B/CAV1/SGCD/GJA1/CACNA2D1/MYO7A/EMP2/MYO1H/CACNA1G/GJC1/CACNB2/FRMD6
GO:0006885	BP	GO:0006885	regulation of pH	21	0.506560631375927	1.81518391160399	0.00645380434782609	0.00645380434782609	0.193602618164884	1649	tags=57%, list=25%, signal=43%	AVPR1A/SLC4A4/SLC4A10/SLC4A8/SLC45A2/CA2/EDNRB/CLN6/AQP11/LRRK2/BCL2/RAB38
GO:0031406	MF	GO:0031406	carboxylic acid binding	59	0.363305875333849	1.721114989087	0.00646585712032802	0.00646585712032802	0.193602618164884	1763	tags=46%, list=27%, signal=34%	SIGLEC11/PLA2G1B/GRIN3A/GSTA1/GLRA2/DHFR/EGLN3/S100A8/DHFRP1/FCN1/SELL/SIGLEC10/GRM7/LRAT/ST8SIA4/SIGLEC16/SLC1A3/ACOX2/TYMS/GPR143/NOD2/COL11A1/SESN3/NR2F2/ACOXL/CYP26B1/PLOD2
GO:0043177	MF	GO:0043177	organic acid binding	59	0.363305875333849	1.721114989087	0.00646585712032802	0.00646585712032802	0.193602618164884	1763	tags=46%, list=27%, signal=34%	SIGLEC11/PLA2G1B/GRIN3A/GSTA1/GLRA2/DHFR/EGLN3/S100A8/DHFRP1/FCN1/SELL/SIGLEC10/GRM7/LRAT/ST8SIA4/SIGLEC16/SLC1A3/ACOX2/TYMS/GPR143/NOD2/COL11A1/SESN3/NR2F2/ACOXL/CYP26B1/PLOD2
GO:0003015	BP	GO:0003015	heart process	84	0.323211020332133	1.65103223231	0.006612332769491	0.006612332769491	0.196644955030271	1104	tags=31%, list=17%, signal=26%	SREBF1/MAP2K6/SCN2B/FOXN4/STC1/MYH6/KCND3/CXCR4/SCN1A/CACNA1D/AVPR1A/THRB/ATP2B3/KCNJ5/TNNI2/APLN/ADORA1/SCN3A/ATP2B2/CHGA/PDE4B/CAV1/SGCD/EDNRB/GJA1/CACNA2D1
GO:0042149	BP	GO:0042149	cellular response to glucose starvation	23	-0.47424934171393	-1.86030788613466	0.00661440470357668	0.00661440470357668	0.196644955030271	1813	tags=70%, list=28%, signal=51%	CPEB4/ATG14/SIRT1/EIF2AK3/FOXO3/MYBBP1A/PICK1/ATF4/IFI16/UPP1/PMAIP1/SESN2/XBP1/ASNS/BHLHA15/HSPA5
GO:0060219	BP	GO:0060219	camera-type eye photoreceptor cell differentiation	11	0.627011497010574	1.82876565223384	0.0066329202304067	0.0066329202304067	0.196644955030271	1700	tags=64%, list=26%, signal=47%	CRB2/NDP/THRB/DSCAM/USH1C/SAMD11/GNAT2
GO:0032527	BP	GO:0032527	protein exit from endoplasmic reticulum	16	-0.524890233928071	-1.84406338572475	0.00665557404326123	0.00665557404326123	0.196669628846946	2585	tags=94%, list=39%, signal=57%	RHBDD1/UBE2J1/AUP1/OS9/SYVN1/HM13/DERL1/SEL1L/YOD1/SEC16A/EDEM1/HSP90B1/SEC13/SELENOS/HERPUD1
GO:0045499	MF	GO:0045499	chemorepellent activity	15	0.562242868702946	1.81476800674537	0.00671834625322997	0.00671834625322997	0.197875750327331	1502	tags=60%, list=23%, signal=46%	SEMA5B/SEMA7A/FLRT3/SEMA6C/EPHA7/SEMA4G/APOA1/SEMA3F/SEMA6A
GO:0060078	BP	GO:0060078	regulation of postsynaptic membrane potential	46	0.39338878076455	1.74929935222569	0.00678294573643411	0.00678294573643411	0.198547481137438	1303	tags=41%, list=20%, signal=33%	GRIN3A/GRM1/CHRNB4/GLRA2/CBLN1/P2RX2/SHANK1/GABRG1/ADORA1/GRIK1/TMEM108/CHRNB2/CHRNA5/GRIK4/RELN/RIMS2/MAPK8IP2/CHRNA2/LRRK2
GO:0018455	MF	GO:0018455	alcohol dehydrogenase [NAD(P)+] activity	12	-0.594063384191802	-1.89512744177072	0.00678521291530183	0.00678521291530183	0.198547481137438	203	tags=33%, list=3%, signal=32%	SDR9C7/RDH16/DHRS9/MIOX
GO:0015079	MF	GO:0015079	potassium ion transmembrane transporter activity	54	0.375119264409354	1.73733063031731	0.00688110097615618	0.00688110097615618	0.200454110468998	1049	tags=31%, list=16%, signal=27%	KCNH5/SCN2B/KCNK2/KCND3/KCNC2/KCNMB2/KCNC1/KCNB1/KCNA4/KCNJ5/KCNN3/KCNA10/KCNH3/GRIK1/KCNK13/HCN3/GRIK4
GO:0050779	BP	GO:0050779	RNA destabilization	24	-0.455182017104688	-1.80229060914008	0.00689485348436346	0.00689485348436346	0.200454110468998	2003	tags=75%, list=30%, signal=52%	PAN2/CNOT10/DCP1A/SAMD4B/FXR2/PABPC1/YTHDF1/CSDE1/TUT7/NOCT/DIS3/ZC3H12D/SAMD4A/ALKBH5/DND1/ZFP36/NANOS2/PIWIL2
GO:0001676	BP	GO:0001676	long-chain fatty acid metabolic process	37	0.416237260493315	1.74616320107157	0.00695134061569017	0.00695134061569017	0.201370788958615	2017	tags=57%, list=31%, signal=40%	ELOVL3/GSTA1/PLP1/FADS2/ELOVL2/PTGIS/ACSL6/ELOVL6/GLYATL2/SLC27A6/LTC4S/ALOX15/GSTM4/PNPLA3/ACOT7/SLC27A4/CPT2/CYP2C8/ACOT2/FADS1/ABCD1
GO:0032892	BP	GO:0032892	positive regulation of organic acid transport	13	0.598236896418919	1.82960440874032	0.0069710700592541	0.0069710700592541	0.201370788958615	1645	tags=62%, list=25%, signal=46%	MAP2K6/ABCB11/SLC6A1/AVPR1A/PTGES/PLA2G3/TNFRSF11A/SLC38A3
GO:0031072	MF	GO:0031072	heat shock protein binding	46	-0.360913387312948	-1.72531308830998	0.00708661417322835	0.00708661417322835	0.204054449474293	2160	tags=54%, list=33%, signal=37%	CSNK2A1/CDC37L1/AHR/METTL22/EIF2AK3/HSPA13/HSF1/FICD/CHORDC1/EEF1AKMT3/HSPA9/SGTB/IRAK1/DNAJC2/DNAJB2/ZFP36/BAG2/HSPA1B/DNAJB9/HSPA1A/DNAJB1/PPEF2/HSPA5/HSPA7/HSPA6
GO:0050954	BP	GO:0050954	sensory perception of mechanical stimulus	61	0.354756339139775	1.69283582503369	0.0071360608943863	0.0071360608943863	0.204336333770305	1379	tags=43%, list=21%, signal=34%	LHFPL3/KIT/CLRN1/KCNK2/MYO3B/COL1A1/CXCR4/SCN1A/CACNA1D/P2RX2/LRP2/THRB/GRM7/ATP2B2/USH1C/OTOF/SOBP/SRRM4/MBP/SLC1A3/CHRNB2/LHFPL4/GJB2/MYO7A/TMC1/COL11A1
GO:0006813	BP	GO:0006813	potassium ion transport	76	0.331543548879872	1.65769543963497	0.00714174817574911	0.00714174817574911	0.204336333770305	986	tags=28%, list=15%, signal=24%	KCNH5/ADRA2A/KCNK2/FXYD6/KCND3/KCNC2/CACNA1D/KCNMB2/KCNC1/KCNB1/KCNA4/KCNJ5/ADORA1/KCNN3/KCNA10/KCNH3/CAV1/DPP10/KCNK13/SLC1A3/HCN3
GO:0003071	BP	GO:0003071	renal system process involved in regulation of systemic arterial blood pressure	9	0.658190593556345	1.79344235485388	0.00719045948789898	0.00719045948789898	0.205078994455	1322	tags=67%, list=20%, signal=53%	HSD11B2/AGTR1/ADORA1/EDNRB/F2R/EMP2
GO:0015103	MF	GO:0015103	inorganic anion transmembrane transporter activity	49	0.386773470684389	1.74572689764173	0.00724521011109322	0.00724521011109322	0.20543600414735	660	tags=27%, list=10%, signal=24%	SLC26A7/SLC6A1/SLC26A9/GLRA2/SLC22A11/SLC4A4/ANO4/SLC34A3/SLC4A10/ANO7/GABRG1/SLC4A8/SLC6A13
GO:0010506	BP	GO:0010506	regulation of autophagy	109	-0.264278843628916	-1.55967258901379	0.00724856538810027	0.00724856538810027	0.20543600414735	2718	tags=65%, list=41%, signal=39%	SMCR8/RRAGD/PIP4K2C/EXOC1/BMF/WAC/SNX30/UVRAG/ATP6V1E1/NPC1/MOAP1/ATG14/NEDD4/SCFD1/SIRT2/ATG16L1/SIRT1/MCL1/LEPR/ATG13/FOXK2/DRAM2/DDRGK1/FOXK1/TICAM1/HAX1/CSNK2A1/WDR45/SEC22B/DAP/C9orf72/SUPT5H/TRIM38/GPSM1/PSAP/KAT8/FOXO3/ORMDL3/DAPK3/CALCOCO2/CSNK2A2/RNF41/PARL/UBR4/HMOX1/SNX32/RIPK2/IFI16/TOM1/TMEM39A/RUBCN/EEF1A1/ATP6V1C2/NPRL2/USP36/WIPI1/CDK5RAP3/PLEKHF1/RAB39B/ATG101/GOLGA2/HK2/ADCY10/D…
GO:0006260	BP	GO:0006260	DNA replication	98	0.306906861394112	1.61584174497931	0.00727382936808607	0.00727382936808607	0.205505781387735	3019	tags=66%, list=46%, signal=36%	ADRA2A/FAM111B/TK1/ACVRL1/ESCO2/PCLAF/MCM10/CCNE2/DACH1/CDC45/RMI1/PIF1/SETMAR/E2F8/RMI2/SAMHD1/CDC7/GEN1/RAD51/PCNA/SLX4/POLN/GINS4/GINS1/GINS2/DTL/MCIDAS/BRCA2/BARD1/BLM/MCM2/CHAF1B/DUT/GLI2/BRCA1/GINS3/DYNLL1/CHRAC1/PRIM2/GMNN/FGFR1/TRAIP/DNA2/RBBP7/POLQ/EXO1/NFIB/TONSL/POLA1/CDK2/CCNA2/CHAF1A/MCM9/MCM4/MCM3/RBBP4/DHX9/ORC5/MCM5/TICRR/POLE/E2F7/CDC25A/CCNE1/FEN1
GO:0000956	BP	GO:0000956	nuclear-transcribed mRNA catabolic process	22	-0.474828964977152	-1.84106965468048	0.0072992700729927	0.0072992700729927	0.205580099884748	2621	tags=82%, list=40%, signal=49%	CTIF/PAN2/CNOT10/SMG5/DCP1A/ETF1/SAMD4B/PABPC1/DHX34/NBAS/CSDE1/EDC3/NOCT/DIS3/SAMD4A/ZCCHC7/ZFP36/SKIC2
GO:0020037	MF	GO:0020037	heme binding	42	0.401139297132265	1.74182198163969	0.00734933855952964	0.00734933855952964	0.206345423009322	606	tags=26%, list=9%, signal=24%	CYP17A1/NOX5/CYP4X1/CYP3A7/CYP11A1/CYP7B1/IDO1/CYB5D2/FLVCR2/PTGIS/CYP11B1
GO:0000793	CC	GO:0000793	condensed chromosome	96	0.311073363414543	1.63028362858633	0.00744907266646397	0.00744907266646397	0.207974578888845	2937	tags=69%, list=45%, signal=39%	SPC25/MEI4/CENPI/CENPM/SKA3/SPC24/CENPF/ERCC6L/SETMAR/MTCL1/NCAPH/ZWINT/PLK2/DMC1/SKA1/CENPE/NCAPG/SPDL1/NDC80/KNL1/RAD51/RNF212B/TUBA1A/MKI67/FANCD2/BRCA2/CENPH/BLM/ADD3/CENPU/CENPA/BUB1B/H2AX/RASSF2/TTN/SMC2/BRCA1/SGO1/BUB1/AURKA/DYNLL1/TOP2A/HMGB1/PLK1/CENPQ/SKA2/CENPO/NUF2/HSPA2/SGO2/NSL1/CCNB1/CDK2/AURKB/KAT2B/SMARCE1/NCAPD3/NCAPG2/SEPTIN6/SMC4/CBX5/CENPK/CENPW/SMC1A/RCC1/CENPP
GO:0035825	BP	GO:0035825	homologous recombination	21	0.501601124140964	1.79741226259539	0.00747282608695652	0.00747282608695652	0.207974578888845	1651	tags=67%, list=25%, signal=50%	TEX19/UHRF1/BRIP1/RMI1/DMC1/TRIP13/RAD51AP1/RAD51/RNF212B/SLX4/FANCD2/BRME1/RAD54L/BARD1
GO:0051932	BP	GO:0051932	synaptic transmission, GABAergic	18	0.528765863785358	1.81423957302779	0.00748299319727891	0.00748299319727891	0.207974578888845	702	tags=44%, list=11%, signal=40%	HTR1B/SLC6A1/KCNK2/CNR1/GABBR2/GABRG1/ADORA1/CA2
GO:1905818	BP	GO:1905818	regulation of chromosome separation	39	0.411823056307794	1.75545970379986	0.00752248569092396	0.00752248569092396	0.207974578888845	3089	tags=82%, list=47%, signal=44%	SPC25/SKA3/SPC24/CENPF/ESPL1/NCAPH/ZWINT/SKA1/TRIP13/GEN1/ANAPC15/NCAPG/SPDL1/NDC80/KNL1/BUB1B/CDCA8/SMC2/DLGAP5/BUB1/PLK1/NUF2/CCNB1/AURKB/NCAPD3/NCAPG2/SMC4/KLHL22/BIRC5/INCENP/XRCC3/CDC20
GO:0042403	BP	GO:0042403	thyroid hormone metabolic process	10	0.641615762218563	1.81569864741493	0.00752274317704689	0.00752274317704689	0.207974578888845	830	tags=60%, list=13%, signal=53%	SULT2A1/SLC26A7/SULT1B1/DIO2/SLC16A10/TG
GO:0016477	BP	GO:0016477	cell migration	476	0.208352262733502	1.3855562025388	0.00761548064918851	0.00761548064918851	0.209894560818774	1797	tags=33%, list=27%, signal=26%	CCL22/CDH9/GPR15/ADRA2A/PIK3C2G/VCAM1/HAS2/KIT/RHOJ/FAM107A/PLA2G1B/CRB2/GPR183/STC1/PAK5/PGF/CMKLR1/MIR138-1/FGF20/ATOH8/PLP1/ADAMTS9/KIAA0319/COL1A1/VSTM4/TBXA2R/ACVRL1/CXCR4/MMRN2/CYP7B1/S100A8/APCDD1/DAAM2/GPC5/AMOT/AGTR1/ITGA9/SEMA5B/EMILIN1/SPOCK1/FGFR4/SELL/AUTS2/TAFA4/TMSB15A/DACH1/SEMA7A/ASCL1/FLRT3/FBN2/JCAD/ADORA1/CXCL14/RADIL/CDH11/F10/MEGF10/SEMA6C/PDGFRB/NAV1/PTN/LAMA3/HAS1/SDC1/LAM…
GO:0099054	BP	GO:0099054	presynapse assembly	18	0.527373035817616	1.8094606646478	0.0076530612244898	0.0076530612244898	0.210062172555005	2965	tags=83%, list=45%, signal=46%	LRRTM1/CBLN1/LRRTM3/LRFN5/IL1RAP/MDGA1/EFNB3/PTPRD/FZD1/BSN/NTNG2/LRFN4/WNT5A/NLGN3/PCLO
GO:0004364	MF	GO:0004364	glutathione transferase activity	13	0.593300738182227	1.81450801979114	0.00766817706517951	0.00766817706517951	0.210062172555005	1235	tags=62%, list=19%, signal=50%	GSTA5/GSTA2/GSTA1/GSTA4/PTGES/LTC4S/GSTA3/GSTM4
GO:0005496	MF	GO:0005496	steroid binding	41	0.400789039873567	1.73040779540504	0.00786369593709043	0.00786369593709043	0.214765437363216	1828	tags=49%, list=28%, signal=35%	HSD11B2/CALB1/GPR183/SOAT1/TMEM97/GAS1/KL/CAV1/STAR/PAQR8/APOA1/INSIG1/ESRRG/PGR/ABCA1/GRAMD1C/SYP/CYP21A2/OSBPL5/GRAMD1B
GO:0006402	BP	GO:0006402	mRNA catabolic process	62	-0.323943990174029	-1.67720729434651	0.00789760348583878	0.00789760348583878	0.215039850678173	2435	tags=66%, list=37%, signal=42%	CTIF/PAN2/CNOT10/SMG5/AGO3/ZHX2/DCP1A/ETF1/SND1/GTPBP1/SAMD4B/FXR2/PABPC1/YTHDF1/DHX34/SUPV3L1/PRKCA/NBAS/YBX3/CSDE1/EDC3/TUT7/PCID2/NOCT/DIS3/ZC3H12D/RBM33/SAMD4A/ALKBH5/MAPKAPK2/LARP1B/DND1/ZCCHC7/ZFP36/HSPA1B/IGF2BP2/NANOS2/SKIC2/HSPA1A/ARID5A/PIWIL2
GO:1903671	BP	GO:1903671	negative regulation of sprouting angiogenesis	5	0.789794941886233	1.75326323462064	0.00797101449275362	0.00797101449275362	0.216384990763971	264	tags=60%, list=4%, signal=58%	MIR138-1/ADAMTS9/E2F2
GO:0032279	CC	GO:0032279	asymmetric synapse	139	0.27840635786751	1.56592551057681	0.00803976026896653	0.00803976026896653	0.217100128519256	2458	tags=50%, list=37%, signal=32%	LRFN2/ADRA2A/PLPPR4/DLGAP1/GRIN3A/GRM1/KCNK2/CACNG2/CACNG5/AMOT/NEFH/SHANK1/SPOCK1/CNIH2/ITGA8/GRM7/DGKI/SLC4A8/ADORA1/SYNPO/IGSF9/LRRC4/ATP2B2/LZTS1/LRRTM3/PDE4B/GRIK1/TMEM108/SHISA8/CACNG4/LRFN5/NETO2/ADGRB3/GRIK4/PTPRT/CADM1/ANKS1B/C1QL1/MAPK8IP2/FAM81A/DLGAP3/SHISA7/CHRNA3/DNM3/DMTN/CDH2/ADD3/GRIK2/GPSM2/CABP1/ARHGAP33/AKAP5/SLC16A7/SYN2/ELFN2/GSG1L/EFNB3/AURKA/CLSTN1/NPTN/NOTCH1/LRFN1/SEMA4B…
GO:0042383	CC	GO:0042383	sarcolemma	52	0.373429019472598	1.71297229975045	0.00815217391304348	0.00815217391304348	0.217100128519256	1891	tags=50%, list=29%, signal=36%	SCN2B/VCAM1/CACNA1S/KCNK2/KCND3/SCN1A/CACNA1D/KCNB1/RYR3/TGFB3/CAV1/DTNA/CACNG4/STAC2/SGCD/SLC27A6/CACNA2D1/ATP2B4/COL6A3/SLC8B1/PGM5/ANK3/CACNB2/CDH2/ATP1B1/NOS1AP
GO:0006814	BP	GO:0006814	sodium ion transport	65	0.347017042715458	1.67399256993919	0.00825134877816566	0.00825134877816566	0.217100128519256	1715	tags=40%, list=26%, signal=30%	PON3/SCNN1G/SCN2B/SLC6A1/FXYD6/SCN1A/TESC/SLC4A4/SLC34A3/SLC4A10/SLC4A8/SLC6A13/SCN3A/SLC6A12/HCN3/EDNRB/SLC38A4/ATP2B4/CNTN1/SLC8B1/SLC5A5/SGK1/ANK3/WNK2/SLC38A3/SLC10A4
GO:0098813	BP	GO:0098813	nuclear chromosome segregation	107	0.296246697774534	1.58631139153969	0.00825206301575394	0.00825206301575394	0.217100128519256	3089	tags=70%, list=47%, signal=38%	UHRF1/SPC25/MEI4/CENPI/CCNE2/SKA3/SPC24/BRIP1/CENPF/ESPL1/MYBL2/NCAPH/KIF11/ZWINT/DMC1/SKA1/RMI2/TRIP13/CENPE/GEN1/ANAPC15/NCAPG/SPDL1/NDC80/KNL1/TEX15/KIF4B/RNF212B/KIF4A/ASPM/FANCD2/NEK6/KIFC1/BUB1B/CDCA8/TTN/SMC2/DLGAP5/SGO1/BUB1/AURKA/DPF1/TOP2A/KIF14/PLK1/CENPQ/TUBB8/SKA2/FAM83D/ECT2/NUF2/TACC3/PTTG3P/NSL1/CCNB1/AURKB/KAT2B/SMARCE1/KIF18B/NCAPD3/NCAPG2/SMC4/KLHL22/CENPK/SMC1A/RCC1/CCNB2/BIRC…
GO:0007094	BP	GO:0007094	mitotic spindle assembly checkpoint signaling	27	0.459460041233619	1.77165369144931	0.00826306913996627	0.00826306913996627	0.217100128519256	3089	tags=89%, list=47%, signal=47%	SPC25/SKA3/SPC24/CENPF/ZWINT/SKA1/TRIP13/GEN1/ANAPC15/SPDL1/NDC80/KNL1/BUB1B/CDCA8/BUB1/PLK1/NUF2/CCNB1/AURKB/KLHL22/BIRC5/INCENP/XRCC3/CDC20
GO:0033046	BP	GO:0033046	negative regulation of sister chromatid segregation	27	0.459460041233619	1.77165369144931	0.00826306913996627	0.00826306913996627	0.217100128519256	3089	tags=89%, list=47%, signal=47%	SPC25/SKA3/SPC24/CENPF/ZWINT/SKA1/TRIP13/GEN1/ANAPC15/SPDL1/NDC80/KNL1/BUB1B/CDCA8/BUB1/PLK1/NUF2/CCNB1/AURKB/KLHL22/BIRC5/INCENP/XRCC3/CDC20
GO:0033048	BP	GO:0033048	negative regulation of mitotic sister chromatid segregation	27	0.459460041233619	1.77165369144931	0.00826306913996627	0.00826306913996627	0.217100128519256	3089	tags=89%, list=47%, signal=47%	SPC25/SKA3/SPC24/CENPF/ZWINT/SKA1/TRIP13/GEN1/ANAPC15/SPDL1/NDC80/KNL1/BUB1B/CDCA8/BUB1/PLK1/NUF2/CCNB1/AURKB/KLHL22/BIRC5/INCENP/XRCC3/CDC20
GO:0045841	BP	GO:0045841	negative regulation of mitotic metaphase/anaphase transition	27	0.459460041233619	1.77165369144931	0.00826306913996627	0.00826306913996627	0.217100128519256	3089	tags=89%, list=47%, signal=47%	SPC25/SKA3/SPC24/CENPF/ZWINT/SKA1/TRIP13/GEN1/ANAPC15/SPDL1/NDC80/KNL1/BUB1B/CDCA8/BUB1/PLK1/NUF2/CCNB1/AURKB/KLHL22/BIRC5/INCENP/XRCC3/CDC20
GO:0071173	BP	GO:0071173	spindle assembly checkpoint signaling	27	0.459460041233619	1.77165369144931	0.00826306913996627	0.00826306913996627	0.217100128519256	3089	tags=89%, list=47%, signal=47%	SPC25/SKA3/SPC24/CENPF/ZWINT/SKA1/TRIP13/GEN1/ANAPC15/SPDL1/NDC80/KNL1/BUB1B/CDCA8/BUB1/PLK1/NUF2/CCNB1/AURKB/KLHL22/BIRC5/INCENP/XRCC3/CDC20
GO:0071174	BP	GO:0071174	mitotic spindle checkpoint signaling	27	0.459460041233619	1.77165369144931	0.00826306913996627	0.00826306913996627	0.217100128519256	3089	tags=89%, list=47%, signal=47%	SPC25/SKA3/SPC24/CENPF/ZWINT/SKA1/TRIP13/GEN1/ANAPC15/SPDL1/NDC80/KNL1/BUB1B/CDCA8/BUB1/PLK1/NUF2/CCNB1/AURKB/KLHL22/BIRC5/INCENP/XRCC3/CDC20
GO:2000816	BP	GO:2000816	negative regulation of mitotic sister chromatid separation	27	0.459460041233619	1.77165369144931	0.00826306913996627	0.00826306913996627	0.217100128519256	3089	tags=89%, list=47%, signal=47%	SPC25/SKA3/SPC24/CENPF/ZWINT/SKA1/TRIP13/GEN1/ANAPC15/SPDL1/NDC80/KNL1/BUB1B/CDCA8/BUB1/PLK1/NUF2/CCNB1/AURKB/KLHL22/BIRC5/INCENP/XRCC3/CDC20
GO:0046165	BP	GO:0046165	alcohol biosynthetic process	54	0.369090988701638	1.70941122166869	0.00832133141302608	0.00832133141302608	0.217100128519256	2868	tags=70%, list=44%, signal=40%	HMGCS2/SREBF1/DHFR/DHFRP1/APOB/CYP11B1/DHCR24/SPTLC3/BMP6/APOA1/LSS/MVK/INSIG1/HMGCS1/LBR/DHCR7/DAB2/MSMO1/LPCAT3/FDFT1/WNT4/HSD17B7/HMGCR/EBP/CLCN2/IMPA2/PLPP6/FDPS/CYP51A1/ACLY/SRD5A3/IDI1/MVD/ABCG1/ACER3/NSDHL/H6PD/SC5D
GO:0086008	MF	GO:0086008	voltage-gated potassium channel activity involved in cardiac muscle cell action potential repolarization	5	0.788153077011901	1.74961846410146	0.00833333333333333	0.00833333333333333	0.217100128519256	567	tags=60%, list=9%, signal=55%	SCN2B/KCND3/KCNJ5
GO:0007611	BP	GO:0007611	learning or memory	98	0.304651171083093	1.60396570365611	0.00833459615093196	0.00833459615093196	0.217100128519256	2191	tags=49%, list=33%, signal=33%	KIT/CALB1/SLC6A1/RASGRF1/PAK5/KCNK2/TACR2/PPP1R1B/SHANK1/TAFA2/GRPR/ITGA8/STRA6/CNR1/LRRC66/VLDLR/PTN/CLDN5/BRINP1/PLK2/CHRNB2/BCHE/CSMD1/ADGRB3/RELN/C1QL1/MAPK8IP2/CX3CR1/PRKAR2B/TUBA1A/EPHB2/SHISA7/SGK1/FOXO6/CNTN2/TMOD2/PIANP/LDLR/CCND2/NPTX2/ACSS2/MEIS2/CAMK4/ZNF385A/FOXB1/HMGCR/EN1/AFF2
GO:1901570	BP	GO:1901570	fatty acid derivative biosynthetic process	13	0.587531870277162	1.79686493188445	0.00871383757406762	0.00871383757406762	0.22589647629805	1186	tags=46%, list=18%, signal=38%	HMGCS2/ELOVL3/ELOVL2/ACSL6/ELOVL6/ALOX15
GO:0045727	BP	GO:0045727	positive regulation of translation	41	-0.369036904063373	-1.7134432324227	0.00872242175474602	0.00872242175474602	0.22589647629805	2239	tags=56%, list=34%, signal=37%	CDK5RAP1/ZCCHC4/SERP1/NGRN/FXR2/PABPC1/YTHDF1/EIF3D/OGT/UCN/HABP4/YBX3/CSDE1/NCK1/RPL26/RPS6KB2/SAMD4A/DNAJC3/EEF2/LARP1B/PRKCH/PIWIL2/NIBAN1
GO:0006729	BP	GO:0006729	tetrahydrobiopterin biosynthetic process	3	0.878088100336215	1.6259084732027	0.00884289746001882	0.00884289746001882	0.227707933993026	453	tags=67%, list=7%, signal=62%	DHFR/DHFRP1
GO:0046146	BP	GO:0046146	tetrahydrobiopterin metabolic process	3	0.878088100336215	1.6259084732027	0.00884289746001882	0.00884289746001882	0.227707933993026	453	tags=67%, list=7%, signal=62%	DHFR/DHFRP1
GO:0044305	CC	GO:0044305	calyx of Held	16	0.538070272214117	1.77709955467417	0.0089732528041415	0.0089732528041415	0.230314927060291	1025	tags=44%, list=16%, signal=37%	HTR1B/CALB1/KCNK2/KCNC1/TSPOAP1/ADORA1/CPLX2
GO:0050919	BP	GO:0050919	negative chemotaxis	22	0.487474293132538	1.76953095234164	0.00899524779361847	0.00899524779361847	0.230314927060291	2853	tags=86%, list=43%, signal=49%	SEMA5B/SEMA7A/FLRT3/SEMA6C/EPHA7/SEMA4G/APOA1/SEMA3F/SLIT3/SEMA6A/UNC5C/SLIT2/NRP2/SEMA4B/SEMA4F/ITGAV/SEMA6D/WNT5A/FLRT2
GO:0007605	BP	GO:0007605	sensory perception of sound	52	0.371251773287703	1.70298496022946	0.00911125319693095	0.00911125319693095	0.232624272766133	1379	tags=44%, list=21%, signal=35%	LHFPL3/KIT/CLRN1/MYO3B/COL1A1/CACNA1D/P2RX2/LRP2/THRB/GRM7/ATP2B2/USH1C/OTOF/SOBP/SRRM4/MBP/SLC1A3/CHRNB2/LHFPL4/GJB2/MYO7A/TMC1/COL11A1
GO:0031960	BP	GO:0031960	response to corticosteroid	50	0.377350692186809	1.71241243430177	0.00914340712223292	0.00914340712223292	0.232785762059347	1533	tags=48%, list=23%, signal=37%	HMGCS2/SCNN1G/HTR1B/HSD11B2/FAM107A/STC1/MAOB/AVPR1A/SSTR3/PFKFB1/SDC1/SSTR5/BCHE/GPR83/BMP6/TYMS/GJB2/CALCR/PCNA/AGL/SLIT3/BCL2/CLDN1/SGK1
GO:0070972	BP	GO:0070972	protein localization to endoplasmic reticulum	29	-0.416840975496297	-1.75971946735325	0.00918114143920595	0.00918114143920595	0.233088014833155	2465	tags=72%, list=37%, signal=45%	GBF1/SEC63/OS9/DDRGK1/SEC61A1/ZFAND2B/SSR3/MIA3/SRP54/SGTB/SRP72/SEC16A/EDEM1/SRPRB/BHLHE40-AS1/SRPRA/ZFAND2A/HERPUD1/KDELR3/PPP1R15A/HSPA5
GO:0030054	CC	GO:0030054	cell junction	765	0.19058235684152	1.32019542483867	0.00922143107272091	0.00922143107272091	0.233453260924413	1806	tags=31%, list=27%, signal=26%	LRFN2/CDH9/CCDC85A/HTR1B/ADRA2A/PTPN5/SCN2B/ACAN/CACNA2D3/PDE7B/KIT/LRRTM1/PLPPR4/ABCB11/TENM4/CALB1/SLC6A1/FAM107A/RAB17/DOK7/CRB2/DLGAP1/PALMD/GRIN3A/PAK5/GRM1/KCNK2/HCRTR2/PLP1/RGS8/FXYD6/CHRNB4/KCND3/FOXA2/PLEKHA7/GLRA2/CACNG2/CBLN1/CXCR4/KCNC2/SCN1A/P2RX2/SLC35F1/KCNC1/CSPG5/CACNG5/AMOT/ESCO2/ARHGAP22/RIMS4/KCNB1/NEFH/LDB3/SHANK1/SPOCK1/CNIH2/ITGA8/FGFR4/LYPD6/KCNA4/TSPOAP1/DPYSL5/ATP2B3/SLC…
GO:0007411	BP	GO:0007411	axon guidance	89	0.311225608070873	1.60777394480902	0.00930303492450816	0.00930303492450816	0.234859457536898	2614	tags=54%, list=40%, signal=33%	NDP/SEMA5B/DPYSL5/SEMA7A/FLRT3/DSCAM/IGSF9/SEMA6C/EPHA7/NTN3/UNC5A/SEMA4G/RELN/LHX2/EFNA4/SHH/EPHB2/SEMA3F/SLIT3/CNTN1/CHN1/SEMA6A/EMB/CNTN2/EFNB1/FZD3/EFNA3/UNC5C/LHX4/GLI2/EVX1/EFNB3/CSF1R/SLIT2/GLI3/GATA3/NRP2/NOTCH1/FEZF1/PRKCQ/SEMA4B/SEMA4F/NFIB/NOTCH2/EFNA2/CYFIP2/SEMA6D/TUBB2B
GO:2001235	BP	GO:2001235	positive regulation of apoptotic signaling pathway	53	-0.334001826819823	-1.66493542283329	0.00939093104373491	0.00939093104373491	0.236416205811403	837	tags=26%, list=13%, signal=23%	DEDD2/PMAIP1/PLEKHF1/CTSK/ADCY10/GSDME/NGFR/INHBA/BBC3/PPARG/NUPR1/TNFRSF12A/DDIT3/ATF3
GO:1902282	MF	GO:1902282	voltage-gated potassium channel activity involved in ventricular cardiac muscle cell action potential repolarization	4	0.825694462453698	1.68547492700277	0.00945319740500463	0.00945319740500463	0.236568282178405	567	tags=75%, list=9%, signal=69%	SCN2B/KCND3/KCNJ5
GO:2001251	BP	GO:2001251	negative regulation of chromosome organization	39	0.402644081499041	1.71633289884769	0.00948487326246934	0.00948487326246934	0.236568282178405	2159	tags=56%, list=33%, signal=38%	SPC25/SKA3/SPC24/CENPF/PIF1/ESPL1/SETMAR/ZWINT/SKA1/TRIP13/GEN1/ANAPC15/SPDL1/NDC80/KNL1/SLX4/MCM2/BUB1B/CDCA8/BUB1/TOP2A/PLK1
GO:0086001	BP	GO:0086001	cardiac muscle cell action potential	30	0.43867647444733	1.74121989866289	0.0095	0.0095	0.236568282178405	2228	tags=60%, list=34%, signal=40%	SCN2B/KCND3/SCN1A/CACNA1D/KCNJ5/SCN3A/CAV1/GJA1/CACNA2D1/CACNA1G/GJC1/ANK3/CACNB2/ATP1B1/NOS1AP/CALM3/KCNH6/GPD1L
GO:0006805	BP	GO:0006805	xenobiotic metabolic process	41	0.396007634049597	1.70976406244916	0.00950196592398427	0.00950196592398427	0.236568282178405	1948	tags=54%, list=30%, signal=38%	SULT2A1/ABCB11/SULT1B1/GSTA5/GSTA2/GSTA1/CYP3A7/NAT2/GSTA4/SULT1A1/BCHE/CYP3A5/GSTA3/GSTM4/NAT1/CYP26B1/CMBL/FMO4/N6AMT1/BPHL/CYP2C8/SLC29A1
GO:0008180	CC	GO:0008180	COP9 signalosome	9	-0.638124023036856	-1.81388918088602	0.00953488372093023	0.00953488372093023	0.236733868112526	467	tags=44%, list=7%, signal=41%	HSPA1A/HSPA5/HSPA7/HSPA6
GO:0006749	BP	GO:0006749	glutathione metabolic process	20	0.503584186551215	1.78212689608485	0.00968235094275522	0.00968235094275522	0.239734785343754	1235	tags=45%, list=19%, signal=37%	GSTA5/GSTA2/NDP/GSTA1/GSTA4/CHAC2/SLC1A2/GSTA3/GSTM4
GO:0010876	BP	GO:0010876	lipid localization	158	0.263731127712897	1.51363133385362	0.009882284551664	0.009882284551664	0.242551178336401	1945	tags=41%, list=30%, signal=30%	LPA/SREBF1/MAP2K6/XKR5/PLPPR4/ABCB11/PLA2G1B/ABCA6/SLC22A11/AGTR1/ABCA9/SOAT1/APOB/CROT/ANO4/STRA6/TMEM97/ANO7/LRAT/ABCD2/VLDLR/EEPD1/CAV1/XKR4/APOLD1/PTGES/SLCO3A1/STAR/SLC27A6/BMP6/APOA1/PLA2G3/ABCA10/B4GALNT1/SHH/DISP3/ATP8B3/ABCA1/LDAH/LDLRAP1/GRAMD1C/MYB/LIPG/TNFRSF11A/EPRS1/ABCA8/DAB2/CD36/SYK/LPCAT3/SLC10A4/LDLR/OSBPL5/SLC27A4/ENPP1/ACVR1C/GRAMD1B/PROCA1/SLC25A10/IKBKE/APOO/CPT2/C1QTNF1/SL…
GO:0005179	MF	GO:0005179	hormone activity	35	-0.382501858699368	-1.69713216987575	0.0099009900990099	0.0099009900990099	0.242551178336401	736	tags=34%, list=11%, signal=31%	GAL/NPPC/INHBE/BGLAP/SCT/STC2/INHBA/C1QTNF12/SPX/ADM2/CALCB/GDF15
GO:0071312	BP	GO:0071312	cellular response to alkaloid	13	0.583185290632903	1.783571667414	0.00993377483443709	0.00993377483443709	0.242551178336401	2005	tags=77%, list=30%, signal=54%	HTR1B/CACNA1S/PPP1R1B/RYR3/SLC1A3/SLC1A2/RAD51/BLM/TGM2/CASP6
GO:0005231	MF	GO:0005231	excitatory extracellular ligand-gated monoatomic ion channel activity	10	0.624925958595739	1.76846842701199	0.00997200839748076	0.00997200839748076	0.242551178336401	2145	tags=90%, list=33%, signal=61%	CHRNB4/GLRA2/P2RX2/CHRNB2/CHRNA5/CHRNA2/CHRNA3/GRIK2/P2RX5
GO:0033260	BP	GO:0033260	nuclear DNA replication	20	0.499746446522582	1.7685455726282	0.0100220825547817	0.0100220825547817	0.242551178336401	2807	tags=85%, list=43%, signal=49%	TK1/DACH1/CDC45/CDC7/RAD51/PCNA/GINS1/BRCA2/BLM/MCM2/GINS3/GMNN/FGFR1/DNA2/POLA1/MCM4/MCM3
GO:1901617	BP	GO:1901617	organic hydroxy compound biosynthetic process	93	0.306244248849193	1.59576702163301	0.010034970351224	0.010034970351224	0.242551178336401	2868	tags=63%, list=44%, signal=36%	HMGCS2/SREBF1/ABCB11/DHFR/CYP7B1/DHFRP1/FGFR4/APOB/CYP11B1/SLC45A2/KL/DHCR24/STAR/GPR37/SPTLC3/ACOX2/BMP6/APOA1/LSS/MVK/ALOX15/INSIG1/HMGCS1/LBR/ERG28/DHCR7/DAB2/RAB38/MSMO1/LPCAT3/FDFT1/TYRP1/WNT4/HSD17B7/PMEL/HMGCR/EBP/CLCN2/GATA3/CYP39A1/BAAT/IMPA2/PLPP6/FDPS/SNAI2/CYP51A1/CYP19A1/ACLY/SRD5A3/CYP46A1/STARD4/IDI1/MVD/WNT5A/ABCG1/ACER3/NSDHL/H6PD/SC5D
GO:1902236	BP	GO:1902236	negative regulation of endoplasmic reticulum stress-induced intrinsic apoptotic signaling pathway	8	-0.665316623074283	-1.82135922872961	0.010036496350365	0.010036496350365	0.242551178336401	819	tags=62%, list=12%, signal=55%	SELENOS/HYOU1/HSPA1A/XBP1/HERPUD1
GO:0097485	BP	GO:0097485	neuron projection guidance	90	0.310086854207326	1.60474700650596	0.0100625095288916	0.0100625095288916	0.242551178336401	2915	tags=60%, list=44%, signal=34%	NDP/SEMA5B/DPYSL5/SEMA7A/FLRT3/DSCAM/IGSF9/SEMA6C/EPHA7/NTN3/UNC5A/SEMA4G/RELN/LHX2/EFNA4/SHH/EPHB2/SEMA3F/SLIT3/CNTN1/CHN1/SEMA6A/EMB/CNTN2/EFNB1/FZD3/EFNA3/UNC5C/LHX4/GLI2/EVX1/EFNB3/CSF1R/SLIT2/GLI3/GATA3/NRP2/NOTCH1/FEZF1/PRKCQ/SEMA4B/SEMA4F/NFIB/NOTCH2/EFNA2/CYFIP2/SEMA6D/TUBB2B/PLXNA1/WNT5A/ARHGEF25/FLRT2/NOVA2/CHL1
GO:1901681	MF	GO:1901681	sulfur compound binding	94	0.304920077772384	1.59029285256821	0.0100778744846541	0.0100778744846541	0.242551178336401	2702	tags=59%, list=41%, signal=35%	LPA/SULT2A1/SMOC1/PGF/FGF20/ECM2/LTF/SOAT1/FGFR4/APOB/SELL/IMPG2/GREM2/SULT1A1/PTN/LXN/ADAMTS3/LTBP2/TGFBR3/PTGES/GSTM4/HS3ST5/CCN4/NDNF/COL11A1/BMP4/PNPLA3/LIPG/SLIT3/ACOT7/FSTL1/RTN4RL1/FBLN7/TWSG1/ADAMTS15/ENPP1/ECI2/N6AMT1/MGST2/LIPH/SLIT2/HMGCR/CCDC80/NRP2/DPYSL3/FGFR1/CHST12/ACACB/PANK1/ITGA2/SOD3/FBN1/LANCL1/MPO/NRTN
GO:0015108	MF	GO:0015108	chloride transmembrane transporter activity	37	0.405515087173939	1.70118245027666	0.0100959947037405	0.0100959947037405	0.242551178336401	847	tags=30%, list=13%, signal=26%	SLC26A7/SLC6A1/SLC26A9/GLRA2/ANO4/SLC4A10/ANO7/GABRG1/SLC4A8/SLC6A13/SLC6A12
GO:0045178	CC	GO:0045178	basal part of cell	115	0.286518727175519	1.5587856631531	0.0101130279595479	0.0101130279595479	0.242551178336401	1974	tags=43%, list=30%, signal=30%	SLCO4C1/ADRA2A/SLC26A7/RAB17/CLRN1/RHBG/KCNC2/SLC22A11/SLC4A4/ITGA9/TSHR/SLC4A10/SLC29A2/SLC4A8/SLC6A13/ADORA1/SCN3A/ATP2B2/SLC16A10/OTOF/ST14/SLC6A12/CAV1/SLC40A1/HFE/SLC1A3/TGFBR3/SLCO3A1/CADM1/NOD2/ATP2B4/ABCA1/LDLRAP1/CLDN1/ABCA8/ANK3/PHLDB1/SLC38A3/PIANP/LDLR/CDH2/ENPP1/SLC29A4/ITGA1/ATP1B1/SLC16A7/SLCO4A1/SLC29A1/FAP
GO:0006360	BP	GO:0006360	transcription by RNA polymerase I	19	-0.48667946741842	-1.79745708372685	0.0101375814627082	0.0101375814627082	0.242551178336401	2334	tags=79%, list=35%, signal=51%	DDX21/BAZ2A/MYO1C/EIF2AK3/TAF1/MYBBP1A/SIRT7/POLR1H/PHF8/MARS1/TAF1A/ATF4/SPTY2D1/CEBPA/NOP53
GO:0019228	BP	GO:0019228	neuronal action potential	8	0.677620363716159	1.76251752981138	0.0101459594161623	0.0101459594161623	0.242551178336401	341	tags=50%, list=5%, signal=47%	KCNK2/CHRNB4/SCN1A/KCNMB2
GO:0042612	CC	GO:0042612	MHC class I protein complex	6	-0.735298569764211	-1.81123286896068	0.0101786926034834	0.0101786926034834	0.24268996399617	1550	tags=83%, list=24%, signal=64%	HLA-C/HLA-G/HLA-F/HLA-B/HLA-E
GO:0099505	BP	GO:0099505	regulation of presynaptic membrane potential	6	0.740931421687804	1.75053292647493	0.0102132234366601	0.0102132234366601	0.242757948040386	1049	tags=83%, list=16%, signal=70%	KCNC2/SCN1A/KCNC1/KCNA4/GRIK4
GO:0015711	BP	GO:0015711	organic anion transport	148	0.268263174961093	1.52134631513906	0.0102354145342886	0.0102354145342886	0.242757948040386	1934	tags=39%, list=29%, signal=28%	SLCO4C1/HTR1B/MAP2K6/SLC26A7/ABCB11/SLC6A1/PLA2G1B/SLC26A9/GRM1/KCNK2/SLC36A2/SLC22A11/CA4/SLC2A6/AVPR1A/SLC4A4/SLC16A13/LRP2/CROT/SLC4A10/LRRC8C/GRM7/SLC4A8/SLC6A13/ADORA1/ABCD2/SLC16A10/SLC6A12/SLC1A3/SLC1A2/PTGES/SLCO3A1/SLC27A6/SLC38A4/GJA1/GFAP/PLA2G3/SLC26A2/SLC16A9/TNFRSF11A/EMB/EPRS1/SLC37A4/CD36/SLC38A3/SYK/GNAT2/SFXN2/SLC10A4/SLC35B4/PIANP/SLC27A4/PROCA1/SLC25A10/CPT2/SLC16A7/SLCO4A1/AN…
GO:0061013	BP	GO:0061013	regulation of mRNA catabolic process	47	-0.345492788620096	-1.66266361361767	0.0103092783505155	0.0103092783505155	0.243527520415686	2066	tags=55%, list=31%, signal=38%	GTPBP1/SAMD4B/FXR2/PABPC1/YTHDF1/DHX34/PRKCA/NBAS/YBX3/CSDE1/TUT7/PCID2/NOCT/DIS3/ZC3H12D/RBM33/SAMD4A/ALKBH5/MAPKAPK2/LARP1B/DND1/ZFP36/IGF2BP2/NANOS2/ARID5A/PIWIL2
GO:2000311	BP	GO:2000311	regulation of AMPA receptor activity	10	0.623637033599994	1.76482091784965	0.0103219034289713	0.0103219034289713	0.243527520415686	1204	tags=70%, list=18%, signal=57%	CACNG2/CACNG5/SHANK1/CNIH2/CACNG4/RELN/MAPK8IP2
GO:0090079	MF	GO:0090079	translation regulator activity, nucleic acid binding	36	-0.379954921895684	-1.69881307713841	0.0104034509007866	0.0104034509007866	0.244810626941143	2621	tags=75%, list=40%, signal=45%	CTIF/CPEB1/CPEB4/EIF2D/ETF1/EIF2B2/EIF1B/GTPBP1/RARA/EIF3L/EIF2B4/EIF5/PABPC1/EIF3D/GCN1/EIF3F/EFL1/EIF2A/EIF3G/EIF3H/EIF4B/ZNF540/EEF1A1/EEF1A1P5/EIF1/EEF2/IGF2BP2
GO:0014046	BP	GO:0014046	dopamine secretion	9	0.646158340963333	1.76065678843001	0.0105226236408278	0.0105226236408278	0.246970130517455	974	tags=56%, list=15%, signal=47%	HTR1B/FGF20/CNR1/SNCG/CHRNB2
GO:0000407	CC	GO:0000407	phagophore assembly site	14	-0.541327985533355	-1.82411017108225	0.0106182161396885	0.0106182161396885	0.247832694116796	2775	tags=93%, list=42%, signal=54%	RB1CC1/SNX30/NBR1/ILRUN/ATG14/TAX1BP1/ATG16L1/ATG13/VMP1/WDR45/WDR45B/WIPI1/ATG101
GO:0005416	MF	GO:0005416	amino acid:monoatomic cation symporter activity	13	0.578600259515134	1.76954914022201	0.0106308818403625	0.0106308818403625	0.247832694116796	1053	tags=54%, list=16%, signal=45%	SLC6A1/SLC36A2/SLC6A13/SLC6A12/SLC1A3/SLC1A2/SLC38A4
GO:0071880	BP	GO:0071880	adenylate cyclase-activating adrenergic receptor signaling pathway	5	0.771711434655657	1.71311971546281	0.0106884057971014	0.0106884057971014	0.247832694116796	1360	tags=80%, list=21%, signal=64%	ADRA2A/CHGA/PDE4B/ATP2B4
GO:0033047	BP	GO:0033047	regulation of mitotic sister chromatid segregation	29	0.442713886735697	1.73854768648185	0.0107166778298727	0.0107166778298727	0.247832694116796	3089	tags=86%, list=47%, signal=46%	SPC25/SKA3/SPC24/CENPF/ZWINT/SKA1/TRIP13/GEN1/ANAPC15/SPDL1/NDC80/KNL1/BUB1B/CDCA8/BUB1/PLK1/NUF2/CCNB1/AURKB/KAT2B/KLHL22/BIRC5/INCENP/XRCC3/CDC20
GO:0005332	MF	GO:0005332	gamma-aminobutyric acid:sodium:chloride symporter activity	3	0.871654501216545	1.61399572399467	0.0107243650047037	0.0107243650047037	0.247832694116796	847	tags=100%, list=13%, signal=87%	SLC6A1/SLC6A13/SLC6A12
GO:0051936	BP	GO:0051936	gamma-aminobutyric acid reuptake	3	0.871654501216545	1.61399572399467	0.0107243650047037	0.0107243650047037	0.247832694116796	847	tags=100%, list=13%, signal=87%	SLC6A1/SLC6A13/SLC6A12
GO:0045471	BP	GO:0045471	response to ethanol	42	0.389954067560986	1.6932536192872	0.0107790298873101	0.0107790298873101	0.248344660069659	369	tags=26%, list=6%, signal=25%	HMGCS2/HTR1B/SREBF1/VCAM1/ABCB11/GRIN3A/TBXA2R/GLRA2/KCNC2/S100A8/MAOB
GO:0008509	MF	GO:0008509	monoatomic anion transmembrane transporter activity	46	0.379184362677208	1.68613593584499	0.0108204134366925	0.0108204134366925	0.248344660069659	979	tags=30%, list=15%, signal=26%	SLC26A7/SLC6A1/SLC26A9/GLRA2/SLC4A4/ANO4/SLC4A10/LRRC8C/ANO7/GABRG1/SLC4A8/SLC6A13/SLC6A12/SLC1A2
GO:0046906	MF	GO:0046906	tetrapyrrole binding	44	0.38484799342862	1.69368412799679	0.0108819230144551	0.0108819230144551	0.248344660069659	606	tags=25%, list=9%, signal=23%	CYP17A1/NOX5/CYP4X1/CYP3A7/CYP11A1/CYP7B1/IDO1/CYB5D2/FLVCR2/PTGIS/CYP11B1
GO:0060191	BP	GO:0060191	regulation of lipase activity	7	0.70664184864576	1.75351254976091	0.0109417040358744	0.0109417040358744	0.248344660069659	415	tags=43%, list=6%, signal=40%	PLA2G1B/MIR138-1/AGTR1
GO:0051304	BP	GO:0051304	chromosome separation	40	0.397669149590835	1.70567339362664	0.0109566639411284	0.0109566639411284	0.248344660069659	3089	tags=80%, list=47%, signal=43%	SPC25/SKA3/SPC24/CENPF/ESPL1/NCAPH/ZWINT/SKA1/TRIP13/GEN1/ANAPC15/NCAPG/SPDL1/NDC80/KNL1/BUB1B/CDCA8/SMC2/DLGAP5/BUB1/PLK1/NUF2/CCNB1/AURKB/NCAPD3/NCAPG2/SMC4/KLHL22/BIRC5/INCENP/XRCC3/CDC20
GO:0007423	BP	GO:0007423	sensory organ development	183	0.253913940074654	1.49214734942495	0.0110220440881764	0.0110220440881764	0.248344660069659	1730	tags=36%, list=26%, signal=27%	SMOC1/KIT/RHOJ/PLPPR4/CALB1/CACNA1S/CRB2/NDP/FOXN4/LGR5/CLRN1/KCNK2/FGF20/ADAMTS9/MYO3B/VSTM4/ACVRL1/OLIG1/ITGA8/OSR2/STRA6/THRB/PBX1/IMPG2/ASCL1/PITX3/DSCAM/FBN2/WNT6/ATP2B2/USH1C/PDGFRB/TGFB3/SOBP/MAFB/GDF11/GJA1/B3GLCT/BMP6/CDON/LHX2/ASCL2/GJB2/INSIG1/COL4A1/HOXA13/SHH/MYO7A/FJX1/ATP2B4/TMC1/COL11A1/EPHB2/BMP4/TSPAN12/TMEM135/BCL2/SAMD11/FZD3/SIX1/GNAT2/MCM2/MFAP2/CYP26B1/TWSG1
GO:0030595	BP	GO:0030595	leukocyte chemotaxis	63	0.341106000145154	1.63939063059419	0.0110427512225903	0.0110427512225903	0.248344660069659	1670	tags=40%, list=25%, signal=30%	CCL22/KIT/PLA2G1B/GPR183/PGF/CMKLR1/CXCR4/CYP7B1/S100A8/ITGA9/TAFA4/PTN/CHGA/CAMK1D/PDE4B/LGALS3/EDNRB/CSF3R/CX3CR1/NOD2/CX3CL1/TNFRSF11A/SLC8B1/SYK/IL16
GO:2001233	BP	GO:2001233	regulation of apoptotic signaling pathway	126	-0.242636262732567	-1.4804575107025	0.0110463332310525	0.0110463332310525	0.248344660069659	869	tags=22%, list=13%, signal=20%	SNAI1/KLF4/DEDD2/SELENOS/PMAIP1/PLEKHF1/CTSK/PYCR1/HSPA1B/FAIM2/TPT1/HYOU1/ADCY10/HSPA1A/GSDME/NGFR/XBP1/SERPINE1/INHBA/BBC3/HERPUD1/WNT16/PPARG/ARHGEF2/NUPR1/TNFRSF12A/DDIT3/ATF3
GO:0070588	BP	GO:0070588	calcium ion transmembrane transport	106	0.289234589668333	1.54739917047939	0.0110927896867036	0.0110927896867036	0.248344660069659	1926	tags=41%, list=29%, signal=29%	ADRA2A/CACNA2D3/CACNA1S/PLA2G1B/GRIN3A/NPSR1/PLP1/CACNG2/CACNA1D/P2RX2/CACNG5/TMEM37/ATP2B3/PLCH2/RYR3/PKD1L1/SLC35G1/TRPM3/ATP2B2/PPP3R2/PDE4B/CAV1/CACNG4/STAC2/EDNRB/JPH2/CACNA2D1/F2R/PLCB2/CX3CL1/ATP2B4/TMC1/CACNA1G/BCL2/SLC8B1/CACNB2/CD19/CACHD1/ITPR2/ATP1B1/AKAP5/NOS1AP/CALM3
GO:0005248	MF	GO:0005248	voltage-gated sodium channel activity	6	0.738634182453014	1.74510544317111	0.0111091202293496	0.0111091202293496	0.248344660069659	986	tags=67%, list=15%, signal=57%	SCN2B/SCN1A/SCN3A/HCN3
GO:0022410	BP	GO:0022410	circadian sleep/wake cycle process	4	0.82062400638878	1.67512469825049	0.0111214087117702	0.0111214087117702	0.248344660069659	974	tags=75%, list=15%, signal=64%	HCRTR2/ADORA1/CHRNB2
GO:0043652	BP	GO:0043652	engulfment of apoptotic cell	4	0.820228136882129	1.67431661710405	0.0111214087117702	0.0111214087117702	0.248344660069659	1186	tags=100%, list=18%, signal=82%	XKR5/MEGF10/XKR4/ALOX15
GO:0060042	BP	GO:0060042	retina morphogenesis in camera-type eye	23	0.476039614272733	1.75279020179496	0.0111486486486486	0.0111486486486486	0.248344660069659	1700	tags=57%, list=26%, signal=42%	CALB1/CRB2/NDP/FOXN4/THRB/IMPG2/DSCAM/USH1C/CDON/FJX1/TSPAN12/SAMD11/GNAT2
GO:0030594	MF	GO:0030594	neurotransmitter receptor activity	22	0.479114114678654	1.73918351710319	0.0112016293279022	0.0112016293279022	0.248344660069659	1262	tags=55%, list=19%, signal=44%	HTR1B/GRIN3A/GRM1/CHRNB4/GLRA2/GABRG1/GRIK1/CHRNB2/CHRNA5/HRH3/GRIK4/CHRNA2
GO:1990918	BP	GO:1990918	double-strand break repair involved in meiotic recombination	5	0.769546699117737	1.70831422605027	0.011231884057971	0.011231884057971	0.248344660069659	1520	tags=100%, list=23%, signal=77%	BRIP1/DMC1/RAD51/FANCD2/BRME1
GO:0043269	BP	GO:0043269	regulation of monoatomic ion transport	147	0.266997693437106	1.51209052207078	0.0112737920937042	0.0112737920937042	0.248344660069659	1670	tags=35%, list=25%, signal=26%	SEMG1/HTR1B/ADRA2A/SCN2B/PLA2G1B/STC1/NPSR1/PLP1/FXYD6/CXCR4/KCNC2/TACR2/CACNA1D/P2RX2/KCNC1/TESC/MAOB/FFAR1/CNR1/KCNJ5/ADORA1/CA2/PDGFRB/PPP3R2/PDE4B/CAV1/LGALS3/DPP10/CRACR2B/HFE/STAC2/JPH2/CACNA2D1/RELN/ATPSCKMT/F2R/PPIF/CX3CL1/ATP2B4/TMC1/CTSS/EPHB2/AKAP7/CNTN1/BCL2/SLC8B1/ANK3/CACNB2/WNK2/CD19/IL16
GO:0006598	BP	GO:0006598	polyamine catabolic process	3	-0.879257907542579	-1.66936638944971	0.0113054607508532	0.0113054607508532	0.248344660069659	798	tags=100%, list=12%, signal=88%	DHPS/SAT1
GO:0033559	BP	GO:0033559	unsaturated fatty acid metabolic process	31	0.425079844939444	1.70580705251435	0.011308830866456	0.011308830866456	0.248344660069659	1252	tags=42%, list=19%, signal=34%	ELOVL3/GSTA1/FADS2/AVPR1A/SCD5/ELOVL2/PTGIS/ABCD2/SCD/ELOVL6/PTGES/ALOX15/PLA2G3
GO:0005343	MF	GO:0005343	organic acid:sodium symporter activity	11	0.604069854374376	1.76185318211339	0.011345784604643	0.011345784604643	0.248344660069659	1053	tags=55%, list=16%, signal=46%	SLC6A1/SLC6A13/SLC6A12/SLC1A3/SLC1A2/SLC38A4
GO:0090263	BP	GO:0090263	positive regulation of canonical Wnt signaling pathway	32	0.421082819802143	1.70846727596661	0.0113524185587364	0.0113524185587364	0.248344660069659	1626	tags=41%, list=25%, signal=31%	SCEL/LGR5/COL1A1/DAAM2/GPC5/LYPD6/SULF2/AMER1/LRRK2/ASPM/DKK2/LGR4/WNK2
GO:0034706	CC	GO:0034706	sodium channel complex	10	0.619859874759726	1.75413199372841	0.011371588523443	0.011371588523443	0.248344660069659	1049	tags=60%, list=16%, signal=51%	SCNN1G/SCN2B/SCN1A/SCN3A/GRIK1/GRIK4
GO:0044304	CC	GO:0044304	main axon	29	0.44055287775646	1.73006135417133	0.0113864701942398	0.0113864701942398	0.248344660069659	979	tags=41%, list=15%, signal=35%	SCN2B/KCNK2/KCNC2/SCN1A/KCNC1/SPOCK1/KCNA4/ADORA1/NAV1/CLDN5/MBP/SLC1A2
GO:0034663	CC	GO:0034663	endoplasmic reticulum chaperone complex	8	-0.661006048642665	-1.80955867505356	0.0114051094890511	0.0114051094890511	0.248344660069659	1398	tags=100%, list=21%, signal=79%	PDIA6/DNAJB11/P4HB/HSP90B1/HYOU1/SDF2L1/HSPA5
GO:0030641	BP	GO:0030641	regulation of cellular pH	19	0.509687909834328	1.7753628444265	0.0114353985321727	0.0114353985321727	0.248344660069659	1649	tags=58%, list=25%, signal=44%	AVPR1A/SLC4A4/SLC4A10/SLC4A8/SLC45A2/CA2/CLN6/AQP11/LRRK2/BCL2/RAB38
GO:0051453	BP	GO:0051453	regulation of intracellular pH	19	0.509687909834328	1.7753628444265	0.0114353985321727	0.0114353985321727	0.248344660069659	1649	tags=58%, list=25%, signal=44%	AVPR1A/SLC4A4/SLC4A10/SLC4A8/SLC45A2/CA2/CLN6/AQP11/LRRK2/BCL2/RAB38
GO:0050931	BP	GO:0050931	pigment cell differentiation	14	0.558467949050591	1.75745654223054	0.0116238723108952	0.0116238723108952	0.251117321599334	2180	tags=71%, list=33%, signal=48%	KIT/ADAMTS9/USP13/EDNRB/BCL2/RAB38/ENPP1/MREG/TYRP1/GLI3
GO:0097305	BP	GO:0097305	response to alcohol	86	0.3087190419566	1.58395096662648	0.011633246594214	0.011633246594214	0.251117321599334	580	tags=21%, list=9%, signal=19%	HMGCS2/SCNN1G/HTR1B/SREBF1/ADRA2A/VCAM1/ABCB11/GRIN3A/TBXA2R/GLRA2/KCNC2/PTGER2/S100A8/MAOB/AVPR1A/CNR1/GNG2/BORCS7
GO:0016553	BP	GO:0016553	base conversion or substitution editing	6	0.733607180891526	1.73322859263239	0.0116466583049633	0.0116466583049633	0.251117321599334	1757	tags=100%, list=27%, signal=73%	APOBEC3B/APOBEC3A/RBM47/ADAD2/APOBEC3C/APOBEC3F
GO:0035338	BP	GO:0035338	long-chain fatty-acyl-CoA biosynthetic process	7	0.70189192664259	1.74172574735329	0.0118385650224215	0.0118385650224215	0.254039583263091	756	tags=57%, list=11%, signal=51%	ELOVL3/ELOVL2/ACSL6/ELOVL6
GO:2000142	BP	GO:2000142	regulation of DNA-templated transcription initiation	21	-0.462112969481361	-1.763736134099	0.0119105493437044	0.0119105493437044	0.254385993480596	2020	tags=71%, list=31%, signal=50%	ZNF451/MED15/TAF1/TAF12/TAF5/MED26/KAT8/MED30/PCID2/CEBPA/TAF13/MED10/MED8/JUN/FOSL1
GO:0047555	MF	GO:0047555	3',5'-cyclic-GMP phosphodiesterase activity	8	0.671162880879169	1.74572135999701	0.0119259522961908	0.0119259522961908	0.254385993480596	1014	tags=62%, list=15%, signal=53%	PDE7B/PDE11A/PDE4B/PDE3A/PDE2A
GO:0060326	BP	GO:0060326	cell chemotaxis	86	0.308065730957689	1.58059901081036	0.0119393846624828	0.0119393846624828	0.254385993480596	1093	tags=28%, list=17%, signal=24%	CCL22/VCAM1/KIT/PLA2G1B/GPR183/PGF/CMKLR1/CXCR4/CYP7B1/S100A8/AGTR1/ITGA9/TAFA4/CXCL14/PDGFRB/PTN/CHGA/CAMK1D/PDE4B/LGALS3/ACKR2/EDNRB/HGF/CSF3R
GO:0009925	CC	GO:0009925	basal plasma membrane	104	0.289771903171167	1.54523919910726	0.0121493925303735	0.0121493925303735	0.257227156689744	1948	tags=42%, list=30%, signal=30%	SLCO4C1/ADRA2A/SLC26A7/RAB17/RHBG/KCNC2/SLC22A11/SLC4A4/ITGA9/TSHR/SLC4A10/SLC29A2/SLC4A8/SLC6A13/ADORA1/SCN3A/ATP2B2/SLC16A10/OTOF/ST14/SLC6A12/CAV1/SLC40A1/SLC1A3/TGFBR3/SLCO3A1/CADM1/NOD2/ATP2B4/ABCA1/LDLRAP1/CLDN1/ABCA8/ANK3/SLC38A3/PIANP/LDLR/CDH2/ENPP1/SLC29A4/ATP1B1/SLC16A7/SLCO4A1/SLC29A1
GO:0050829	BP	GO:0050829	defense response to Gram-negative bacterium	21	-0.460530945469596	-1.75769805878228	0.0121536217792902	0.0121536217792902	0.257227156689744	398	tags=29%, list=6%, signal=27%	TSLP/SERPINE1/GSDMB/IL6R/DMBT1/TAC1
GO:0098802	CC	GO:0098802	plasma membrane signaling receptor complex	62	0.33984270794733	1.62755610042243	0.0121642969984202	0.0121642969984202	0.257227156689744	1905	tags=48%, list=29%, signal=35%	GRIN3A/GRM1/PLP1/CHRNB4/ACVRL1/CACNG2/CACNG5/ITGA9/EMILIN1/CNIH2/ITGA8/GABBR2/GRIK1/SHISA8/CACNG4/HFE/CHRNB2/CHRNA5/GRIK4/CALCR/CHRNA2/IL23R/CHRNA3/ITGB7/SYK/GRIK2/ITGB8/ACVR1C/ITGA1/TLR6
GO:0050661	MF	GO:0050661	NADP binding	17	0.523152621901184	1.76367136248616	0.0122140030965078	0.0122140030965078	0.257227156689744	2276	tags=71%, list=35%, signal=46%	NOX5/DHFR/DHFRP1/DECR1/LBR/DHCR7/FMO4/HIBADH/TP53I3/HMGCR/DHFR2/DPYD
GO:1903050	BP	GO:1903050	regulation of proteolysis involved in protein catabolic process	73	-0.295358022402055	-1.59796584431371	0.0122154358689617	0.0122154358689617	0.257227156689744	2459	tags=59%, list=37%, signal=37%	SIRT2/ZER1/SIRT1/GCLC/DDRGK1/PKD1/SH3RF2/CSNK2A1/TRIM39/PSMC4/UBXN1/TAF1/UFSP2/AXIN1/CSNK1A1/AGTPBP1/OGT/CSNK2A2/NUB1/RACK1/FHIT/CHFR/EIF3H/CEBPA/TRIB1/CAMLG/NOP53/PYHIN1/TMF1/DNAJB2/NKD2/BAG2/APOE/HSPA1B/HSPA1A/XBP1/ZFAND2A/TRIM67/PLK3/LAMP3/HERPUD1/NUPR1/TRIB3
GO:0015698	BP	GO:0015698	inorganic anion transport	56	0.349905596269286	1.63405044679402	0.0123042505592841	0.0123042505592841	0.258493419920478	966	tags=29%, list=15%, signal=25%	SLC26A7/SLC6A1/SLC26A9/KCNK2/GLRA2/SLC22A11/SLC4A4/ANO4/SLC34A3/SLC4A10/ANO7/GABRG1/SLC4A8/CA2/TG/SLC1A3
GO:0015874	BP	GO:0015874	norepinephrine transport	6	0.730751992974673	1.72648289348477	0.0123633757391149	0.0123633757391149	0.258596838348198	423	tags=33%, list=6%, signal=31%	ADRA2A/KCNB1
GO:0007168	BP	GO:0007168	receptor guanylyl cyclase signaling pathway	4	-0.820476552779116	-1.7386559185378	0.0123724766659431	0.0123724766659431	0.258596838348198	649	tags=75%, list=10%, signal=68%	NPPC/GNG7/GUCA1B
GO:0060074	BP	GO:0060074	synapse maturation	12	0.582016570705866	1.73934190369098	0.012395251396648	0.012395251396648	0.258596838348198	1213	tags=58%, list=18%, signal=48%	SEZ6L/SHANK1/SEMA7A/IGSF9/ADGRB3/RELN/CX3CR1
GO:0002183	BP	GO:0002183	cytoplasmic translational initiation	13	-0.548585515277082	-1.7958195863268	0.0124296435272045	0.0124296435272045	0.258715468287164	2385	tags=85%, list=36%, signal=54%	EIF2D/EIF2B2/EIF3L/EIF2B4/EIF5/EIF3D/EIF3F/NCK1/EIF3G/EIF3H/RPL13A
GO:0014069	CC	GO:0014069	postsynaptic density	132	0.271978514938221	1.51301183949234	0.0125702454895001	0.0125702454895001	0.261033039378286	2458	tags=50%, list=37%, signal=32%	LRFN2/ADRA2A/PLPPR4/DLGAP1/GRIN3A/GRM1/KCNK2/CACNG2/CACNG5/AMOT/NEFH/SHANK1/SPOCK1/CNIH2/ITGA8/DGKI/SYNPO/IGSF9/LRRC4/ATP2B2/LZTS1/LRRTM3/PDE4B/GRIK1/TMEM108/SHISA8/CACNG4/LRFN5/NETO2/ADGRB3/GRIK4/PTPRT/CADM1/ANKS1B/MAPK8IP2/FAM81A/DLGAP3/SHISA7/CHRNA3/DNM3/DMTN/CDH2/ADD3/GRIK2/GPSM2/CABP1/ARHGAP33/AKAP5/SLC16A7/SYN2/ELFN2/GSG1L/EFNB3/AURKA/CLSTN1/NPTN/NOTCH1/LRFN1/SEMA4B/SAMD14/GRIN2C/SEMA4F/RTN…
GO:0099624	BP	GO:0099624	atrial cardiac muscle cell membrane repolarization	3	0.867114938430386	1.60559005992085	0.0126058325493885	0.0126058325493885	0.261033039378286	567	tags=67%, list=9%, signal=61%	CACNA1D/KCNJ5
GO:1904064	BP	GO:1904064	positive regulation of cation transmembrane transport	52	0.361850166568832	1.65985844610552	0.0126278772378517	0.0126278772378517	0.261033039378286	2363	tags=58%, list=36%, signal=37%	PLA2G1B/NPSR1/PLP1/FXYD6/KCNC2/P2RX2/KCNC1/TESC/PPP3R2/CAV1/STAC2/JPH2/ATPSCKMT/F2R/CX3CL1/CTSS/AKAP7/ANK3/CACNB2/WNK2/CD19/ATP1B1/AKAP5/NOS1AP/CALM3/P2RX5/TRPC3/FXYD7/TOR2A/HSPA2
GO:0097193	BP	GO:0097193	intrinsic apoptotic signaling pathway	107	-0.25565835393457	-1.5044738665097	0.012885825591849	0.012885825591849	0.265755603317863	1549	tags=33%, list=24%, signal=25%	YBX3/RACK1/NCK1/FHIT/RPL26/ATF4/IFI16/P4HB/SELENOK/EPHA2/PRKRA/CHAC1/SNAI1/SELENOS/PMAIP1/PLEKHF1/JMY/DDIT4/CEBPB/PYCR1/TPT1/HYOU1/TNFRSF10B/ADCY10/HSPA1A/CD24/GSDME/XBP1/BBC3/HERPUD1/ARHGEF2/PPP1R15A/NUPR1/DDIT3/TRIB3
GO:0043197	CC	GO:0043197	dendritic spine	57	0.345327134826668	1.62087064083538	0.0131997455470738	0.0131997455470738	0.270989620846531	1479	tags=40%, list=22%, signal=32%	CALB1/PALMD/KCND3/SHANK1/CNIH2/ITGA8/KCNA4/DGKI/ADORA1/SYNPO/MOB4/LRRC4/ATP2B2/LZTS1/PDE4B/SHISA8/ANKS1B/PRKAR2B/ZDHHC12/EPHB2/SHISA7/CTTNBP2/FBXO2
GO:0044309	CC	GO:0044309	neuron spine	57	0.345327134826668	1.62087064083538	0.0131997455470738	0.0131997455470738	0.270989620846531	1479	tags=40%, list=22%, signal=32%	CALB1/PALMD/KCND3/SHANK1/CNIH2/ITGA8/KCNA4/DGKI/ADORA1/SYNPO/MOB4/LRRC4/ATP2B2/LZTS1/PDE4B/SHISA8/ANKS1B/PRKAR2B/ZDHHC12/EPHB2/SHISA7/CTTNBP2/FBXO2
GO:0060402	BP	GO:0060402	calcium ion transport into cytosol	9	0.637269027145138	1.73643512366723	0.0133286566117152	0.0133286566117152	0.273014253372023	2174	tags=89%, list=33%, signal=60%	PLA2G1B/P2RX2/CAV1/JPH2/CACNA2D1/BCL2/P2RX5/TRPC3
GO:0007131	BP	GO:0007131	reciprocal meiotic recombination	17	0.51767233133692	1.74519600535009	0.0134182005848959	0.0134182005848959	0.273604747339554	1600	tags=71%, list=24%, signal=54%	TEX19/BRIP1/RMI1/DMC1/TRIP13/RAD51AP1/RAD51/RNF212B/SLX4/FANCD2/BRME1/RAD54L
GO:0140527	BP	GO:0140527	reciprocal homologous recombination	17	0.51767233133692	1.74519600535009	0.0134182005848959	0.0134182005848959	0.273604747339554	1600	tags=71%, list=24%, signal=54%	TEX19/BRIP1/RMI1/DMC1/TRIP13/RAD51AP1/RAD51/RNF212B/SLX4/FANCD2/BRME1/RAD54L
GO:0007193	BP	GO:0007193	adenylate cyclase-inhibiting G protein-coupled receptor signaling pathway	26	0.446094711839414	1.7033995008351	0.0134680134680135	0.0134680134680135	0.274000549633198	1179	tags=46%, list=18%, signal=38%	HTR1B/ADRA2A/ADCY4/GRM1/NPY1R/GABBR2/GRM7/ADORA1/PDE2A/GPR37/HRH3/S1PR3
GO:0070493	BP	GO:0070493	thrombin-activated receptor signaling pathway	4	0.813690565440637	1.66097159270437	0.013531047265987	0.013531047265987	0.274396106365614	1160	tags=75%, list=18%, signal=62%	IQGAP2/F2R/STMN1
GO:0051604	BP	GO:0051604	protein maturation	165	-0.223060302487519	-1.42873192274934	0.0136186770428016	0.0136186770428016	0.274396106365614	2171	tags=42%, list=33%, signal=29%	FNTA/SDE2/ANXA2/CSNK2A1/ATG4B/PDIA6/CDC37L1/NGLY1/CAST/ERP44/XIAP/HSPA13/CORIN/SLC30A5/MOGS/FKBP11/OGT/HM13/CHORDC1/PARL/GAK/DNAJB5/PIGA/NKTR/HSPA9/CDK20/DNAJB11/BAG1/CALR/PDIA4/SEC11C/RIPK2/IFI16/TMEM208/P4HB/DNAJC2/HSP90B2P/DNAJC25/CHAC1/DNAJC3/POFUT2/PRNP/HSP90B1/DNAJB2/ZPR1/NKD2/TBC1D10A/DNAJC1/NPPC/BAG2/HSPA1B/MBOAT4/DHH/ZMYND10/GZMM/HYOU1/HSPA1A/DNAJB1/SDF2L1/PIGL/DHPS/SERPINE1/SERPINE2/GZM…
GO:0030856	BP	GO:0030856	regulation of epithelial cell differentiation	56	-0.317604337022114	-1.60403147338062	0.0136217948717949	0.0136217948717949	0.274396106365614	1042	tags=32%, list=16%, signal=27%	AQP3/SPRY2/ZEB1/HES1/MAFG/FOXC1/ETV4/CEBPB/ZFP36/MYCL/CCND1/NKX6-1/PRKCH/CD24/SERPINE1/ESRP1/FRZB/MAFF
GO:0061659	MF	GO:0061659	ubiquitin-like protein ligase activity	102	-0.257187016899194	-1.50047558623542	0.0136498516320475	0.0136498516320475	0.274396106365614	2521	tags=58%, list=38%, signal=36%	NEDD4/RNF114/GID4/UBE2O/ASB1/RLIM/TRIM50/HERC2P3/ZNF451/TRIM35/SH3RF2/UBE3D/BRAP/LTN1/TRAF6/TRIM39/LONRF1/PELI1/SYVN1/MEX3C/RNF6/XIAP/UBR2/TRIM11/UBOX5/PJA2/TRIM38/RNF7/MKRN2/RNF126/IRF2BP1/MKRN1/RNF41/PPP1R11/CBX4/MED30/UBR4/CHFR/MKRN4P/RNF166/NEURL4/TRIM25/UHRF2/LONRF3/RNF113A/TRIM54/KCMF1/MED10/MED8/ZNF598/LONRF2/CBLB/PELI2/BIRC3/RNF39/MIB2/CCNB1IP1/NEURL3/TRIM75
GO:0034330	BP	GO:0034330	cell junction organization	272	0.227465266852289	1.41941362214118	0.0136504933099067	0.0136504933099067	0.274396106365614	1667	tags=32%, list=25%, signal=25%	LRFN2/CDH9/CACNA2D3/LRRTM1/PLPPR4/TENM4/SLC6A1/CACNA1S/FAM107A/RAB17/DOK7/PLEKHA7/ACVRL1/CACNG2/CBLN1/P2RX2/SEZ6L/AMOT/ARHGAP22/NEFH/SHANK1/SVEP1/LRRN3/SEMA7A/FLRT3/DSCAM/GABRG1/SYNPO/CDH11/IGSF9/LRRC4/VLDLR/LZTS1/SNCG/LAMA3/TGFB3/LRRTM3/TMEM108/CAV1/EPHA7/CLDN5/LRFN5/IL1RAP/CHRNB2/ADGRB3/LGI2/INAVA/PTPRT/GJA1/LHFPL4/BMP6/RELN/CLDN16/F2R/C1QL1/GJB2/CX3CR1/COL4A1/MDGA1/TUBA1A/ADGRL3/LRRK2/ELMO1/ZD…
GO:0098656	BP	GO:0098656	monoatomic anion transmembrane transport	48	0.368969032912529	1.65823104481378	0.0136986301369863	0.0136986301369863	0.274396106365614	979	tags=29%, list=15%, signal=25%	SLC26A7/SLC6A1/SLC26A9/KCNK2/GLRA2/SLC4A4/ANO4/SLC4A10/LRRC8C/ANO7/GABRG1/SLC4A8/SLC1A3/SLC1A2
GO:0036302	BP	GO:0036302	atrioventricular canal development	4	0.811808466350828	1.65712969843203	0.0137164040778499	0.0137164040778499	0.274396106365614	185	tags=50%, list=3%, signal=49%	HAS2/FOXN4
GO:0003828	MF	GO:0003828	alpha-N-acetylneuraminate alpha-2,8-sialyltransferase activity	3	0.865571776155718	1.60273266939597	0.0137347130761994	0.0137347130761994	0.274396106365614	887	tags=100%, list=13%, signal=87%	ST8SIA1/ST8SIA5/ST8SIA4
GO:0006821	BP	GO:0006821	chloride transport	41	0.386313758423423	1.66791072744651	0.0137614678899083	0.0137614678899083	0.274396106365614	702	tags=27%, list=11%, signal=24%	SLC26A7/SLC6A1/SLC26A9/KCNK2/GLRA2/ANO4/SLC4A10/ANO7/GABRG1/SLC4A8/CA2
GO:0043632	BP	GO:0043632	modification-dependent macromolecule catabolic process	178	-0.219803359561583	-1.42554337055634	0.013898080741231	0.013898080741231	0.275462658219422	2521	tags=55%, list=38%, signal=35%	NEDD4/RNF114/GID4/VPS37C/FAF1/SIRT2/LONP1/ASB1/ZER1/SIRT1/GCLC/RLIM/RNF187/OTUD7B/SHARPIN/MTA1/OS9/DDRGK1/KLHL21/SH3RF2/FBXW11/UBE3D/ZFAND2B/CSNK2A1/KCTD13/LTN1/KLHL24/TRIM39/PSMC4/RBCK1/PELI1/SYVN1/CRBN/FEM1B/UBXN1/RNF6/UBR2/TAF1/ZSWIM8/STAM2/PJA2/TRIM38/RNF7/MKRN2/AXIN1/CSNK1A1/AGTPBP1/OGT/ZRANB1/RNF126/CSNK2A2/CDC34/PTPN23/DERL1/PPP1R11/UBR4/NUB1/AMN1/RPS27A/RACK1/CHMP4BP1/TUT7/FHIT/CHFR/RNF16…
GO:0043473	BP	GO:0043473	pigmentation	39	0.392675756099085	1.67384136447156	0.0139002452984464	0.0139002452984464	0.275462658219422	2364	tags=56%, list=36%, signal=36%	KIT/RAB17/ADAMTS9/SLC45A2/SHROOM3/USP13/EDNRB/VANGL1/GPR143/MYO7A/BCL2/RAB38/GNAT2/ENPP1/MREG/AP1S3/TYRP1/PMEL/EN1/GLI3/BLOC1S1/SNAI2
GO:0035725	BP	GO:0035725	sodium ion transmembrane transport	52	0.358554036573553	1.64473862658463	0.0139066496163683	0.0139066496163683	0.275462658219422	1626	tags=38%, list=25%, signal=29%	SCNN1G/SCN2B/SLC6A1/FXYD6/SCN1A/TESC/SLC4A4/SLC34A3/SLC4A10/SLC4A8/SLC6A13/SCN3A/SLC6A12/HCN3/SLC38A4/ATP2B4/SLC8B1/SLC5A5/ANK3/WNK2
GO:0030163	BP	GO:0030163	protein catabolic process	292	-0.196082131199244	-1.37255287891455	0.0140224358974359	0.0140224358974359	0.277147036366219	2602	tags=55%, list=40%, signal=35%	VPS37A/WDR26/CLGN/RHBDD1/FBXW4/VPS11/STX5/NEDD4/RNF114/GID4/UBE2J1/VPS37C/AUP1/FAF1/SIRT2/TMEM126A/UTP25/LONP1/ASB1/ZER1/SIRT1/GCLC/RLIM/DNAJC10/RNF187/OTUD7B/OGA/CANX/SHARPIN/MTA1/OS9/CENATAC/DDRGK1/KLHL21/PKD1/SH3RF2/FBXW11/UBE3D/ZFAND2B/ANXA2/CSNK2A1/KCTD13/LTN1/KLHL24/TRIM39/PSMC4/RBCK1/NGLY1/PELI1/SYVN1/SEC22B/CRBN/FEM1B/UBXN1/CLPP/RNF6/UBR2/TAF1/RCN3/UFSP2/UGGT2/ZSWIM8/STAM2/CTSB/PJA2/TRIM3…
GO:0015669	BP	GO:0015669	gas transport	3	0.864625704899282	1.60098088017174	0.0141110065851364	0.0141110065851364	0.277300428375373	702	tags=67%, list=11%, signal=60%	RHBG/CA2
GO:0015670	BP	GO:0015670	carbon dioxide transport	3	0.864625704899282	1.60098088017174	0.0141110065851364	0.0141110065851364	0.277300428375373	702	tags=67%, list=11%, signal=60%	RHBG/CA2
GO:0008016	BP	GO:0008016	regulation of heart contraction	65	0.331771391197387	1.60044832218286	0.0141225007933989	0.0141225007933989	0.277300428375373	1104	tags=31%, list=17%, signal=26%	SREBF1/SCN2B/FOXN4/STC1/MYH6/KCND3/CACNA1D/AVPR1A/THRB/ATP2B3/KCNJ5/APLN/ADORA1/ATP2B2/CHGA/PDE4B/CAV1/EDNRB/GJA1/CACNA2D1
GO:0034767	BP	GO:0034767	positive regulation of monoatomic ion transmembrane transport	56	0.347243417015584	1.6216181357783	0.0142217961009907	0.0142217961009907	0.278643062280738	2363	tags=57%, list=36%, signal=37%	PLA2G1B/NPSR1/PLP1/FXYD6/KCNC2/P2RX2/KCNC1/TESC/PPP3R2/CAV1/STAC2/JPH2/RELN/ATPSCKMT/F2R/CX3CL1/CTSS/EPHB2/AKAP7/ANK3/CACNB2/WNK2/CD19/ATP1B1/AKAP5/NOS1AP/CALM3/P2RX5/TRPC3/FXYD7/TOR2A/HSPA2
GO:0098900	BP	GO:0098900	regulation of action potential	15	0.538464428676395	1.73801762961734	0.0142980189491817	0.0142980189491817	0.278923759951912	1926	tags=60%, list=29%, signal=43%	KCNC2/KCNB1/CNR1/CAV1/CHRNB2/CACNA2D1/CD36/NOS1AP/CALM3
GO:0006911	BP	GO:0006911	phagocytosis, engulfment	15	0.538196110886967	1.73715157231897	0.0142980189491817	0.0142980189491817	0.278923759951912	2480	tags=67%, list=38%, signal=42%	XKR5/MEGF10/XKR4/ALOX15/ELMO1/ABCA1/CD36/CLCN2/GULP1/ITGA2
GO:0050953	BP	GO:0050953	sensory perception of light stimulus	54	0.35158465738634	1.62833224624886	0.014402304368699	0.014402304368699	0.280333346947908	1933	tags=50%, list=29%, signal=36%	RBP3/CRB2/NDP/CLRN1/MYO3B/COL1A1/SEMA5B/SLC4A10/IMPG2/LRAT/SLC45A2/USH1C/CHRNB2/CLN6/POU6F2/NXNL2/ARRB1/GPR143/MYO7A/COL11A1/GJC1/CACNB2/GNAT2/RDH5/RDH12/CABP1/PDE6D
GO:1903008	BP	GO:1903008	organelle disassembly	25	-0.426999585142	-1.71883112240969	0.0144324853228963	0.0144324853228963	0.280333346947908	2571	tags=76%, list=39%, signal=46%	STX5/GBF1/EIF2D/DDRGK1/LTN1/DYRK3/UFSP2/GCN1/PLAAT3/RACK1/ANKZF1/ASCC2/KLHDC10/ZFAND1/ZNF598/CDK5RAP3/GOLGA2/SKIC2/PLK3
GO:0019941	BP	GO:0019941	modification-dependent protein catabolic process	177	-0.217316338519768	-1.40750921628008	0.014555077737347	0.014555077737347	0.281754168148484	2521	tags=55%, list=38%, signal=35%	NEDD4/RNF114/GID4/VPS37C/FAF1/SIRT2/LONP1/ASB1/ZER1/SIRT1/GCLC/RLIM/RNF187/OTUD7B/SHARPIN/MTA1/OS9/DDRGK1/KLHL21/SH3RF2/FBXW11/UBE3D/ZFAND2B/CSNK2A1/KCTD13/LTN1/KLHL24/TRIM39/PSMC4/RBCK1/PELI1/SYVN1/CRBN/FEM1B/UBXN1/RNF6/UBR2/TAF1/ZSWIM8/STAM2/PJA2/TRIM38/RNF7/MKRN2/AXIN1/CSNK1A1/AGTPBP1/OGT/ZRANB1/RNF126/CSNK2A2/CDC34/PTPN23/DERL1/PPP1R11/UBR4/NUB1/AMN1/RPS27A/RACK1/CHMP4BP1/FHIT/CHFR/RNF166/KLH…
GO:0050890	BP	GO:0050890	cognition	112	0.281043281128265	1.52156989973223	0.0145681581685744	0.0145681581685744	0.281754168148484	1993	tags=42%, list=30%, signal=30%	KIT/CALB1/SLC6A1/FAM107A/RASGRF1/PAK5/KCNK2/TACR2/PPP1R1B/SHANK1/TAFA2/GRPR/ITGA8/STRA6/CNR1/ADORA1/LRRC66/VLDLR/PTN/SOBP/CLDN5/BRINP1/PLK2/CHRNB2/BCHE/CSMD1/ADGRB3/RELN/C1QL1/MAPK8IP2/CX3CR1/PRKAR2B/TUBA1A/EPHB2/SHISA7/SGK1/FOXO6/CNTN2/TMOD2/PIANP/LDLR/CCND2/NPTX2/ACSS2/MEIS2/CAMK4/ZNF385A
GO:0006414	BP	GO:0006414	translational elongation	28	-0.409349435416148	-1.70529532911547	0.0146729669236508	0.0146729669236508	0.28317354401059	2265	tags=68%, list=34%, signal=45%	DDRGK1/LTN1/GTPBP1/UFSP2/GCN1/RACK1/ANKZF1/EFL1/ASCC2/KLHDC10/EEF1A1/EEF1A1P5/ZNF598/SARS1/EEF2/CDK5RAP3/AARS1/GTPBP2/SKIC2
GO:0140513	CC	GO:0140513	nuclear protein-containing complex	323	-0.189472173197177	-1.3422157237402	0.0147120638923918	0.0147120638923918	0.283321392367652	2622	tags=52%, list=40%, signal=33%	CTC1/UVRAG/ATF7/RCOR3/MED13L/FOSL2/NR1H2/PRPF40B/RNF113B/ZNF335/SNRPN/ELL/TOPBP1/PRDM4/FAAP100/SIRT2/ARFGEF1/CREB1/NFRKB/SMG5/PMS1/BRD1/MXI1/SIRT1/SIN3B/SUPT3H/DDX21/NELFA/MTA1/PRPF39/PELP1/E2F4/PES1/BAZ2A/CRY2/CWF19L1/MYO1C/POLR2C/PHC3/BOD1L1/ETV3/SETD5/KDM3A/ANXA2/CSNK2A1/AHR/POLR3E/MAX/TNKS/PRPF3/MED15/RARA/GTF2E2/TAF1/CPSF1/CDK9/KPNA4/LUC7L/HDAC5/SUPT5H/HELB/GATAD2B/TAF12/TAF5/SRRM1/RGPD4/MED…
GO:0009410	BP	GO:0009410	response to xenobiotic stimulus	130	0.270213426098888	1.49937186831154	0.014792899408284	0.014792899408284	0.283651049140907	1965	tags=38%, list=30%, signal=28%	HMGCS2/PON3/HTR1B/SREBF1/MAP2K6/SULT2A1/HSD11B2/ABCB11/SULT1B1/GSTA5/GSTA2/GSTA1/COL1A1/CYP3A7/TBXA2R/CXCR4/KCNC1/MAOB/NAT2/GSTA4/CENPF/SULT1A1/PDE4B/PDE3A/SLC1A3/NFATC2/BCHE/SLC1A2/PDE2A/TYMS/CYP3A5/GSTA3/GSTM4/PCNA/ABCA1/NAT1/BCL2/RAD54L/FZD3/CYP26B1/CMBL/ADD3/FMO4/DUSP6/N6AMT1/BPHL/CYP2C8/TP73/SLC29A1/GATA6
GO:0032434	BP	GO:0032434	regulation of proteasomal ubiquitin-dependent protein catabolic process	44	-0.340510512558212	-1.60777382334994	0.0148244473342003	0.0148244473342003	0.283651049140907	2459	tags=68%, list=37%, signal=43%	SIRT2/ZER1/SIRT1/GCLC/DDRGK1/SH3RF2/CSNK2A1/TRIM39/UBXN1/TAF1/AXIN1/CSNK1A1/OGT/CSNK2A2/NUB1/RACK1/FHIT/CHFR/EIF3H/CEBPA/TRIB1/CAMLG/NOP53/DNAJB2/NKD2/HSPA1B/HSPA1A/ZFAND2A/PLK3/TRIB3
GO:0043488	BP	GO:0043488	regulation of mRNA stability	44	-0.340450197051983	-1.60748903422162	0.0148244473342003	0.0148244473342003	0.283651049140907	1843	tags=50%, list=28%, signal=36%	FXR2/PABPC1/YTHDF1/PRKCA/YBX3/CSDE1/TUT7/PCID2/NOCT/DIS3/ZC3H12D/RBM33/SAMD4A/ALKBH5/MAPKAPK2/LARP1B/DND1/ZFP36/IGF2BP2/NANOS2/ARID5A/PIWIL2
GO:1990454	CC	GO:1990454	L-type voltage-gated calcium channel complex	5	0.754487374505628	1.67488408009673	0.0148550724637681	0.0148550724637681	0.283651049140907	1619	tags=100%, list=25%, signal=75%	CACNA1S/CACNA1D/CACNG4/CACNA2D1/CACNB2
GO:0090596	BP	GO:0090596	sensory organ morphogenesis	89	0.299645248870203	1.54795046206358	0.0149458593869147	0.0149458593869147	0.284364276664734	1716	tags=38%, list=26%, signal=29%	CALB1/CRB2/NDP/FOXN4/CLRN1/ADAMTS9/MYO3B/ITGA8/OSR2/STRA6/THRB/IMPG2/PITX3/DSCAM/FBN2/USH1C/SOBP/MAFB/GDF11/CDON/INSIG1/MYO7A/FJX1/COL11A1/EPHB2/BMP4/TSPAN12/BCL2/SAMD11/FZD3/SIX1/GNAT2/MFAP2/CYP26B1
GO:0001916	BP	GO:0001916	positive regulation of T cell mediated cytotoxicity	16	-0.500613729387879	-1.75877429047729	0.0149750415973378	0.0149750415973378	0.284364276664734	1550	tags=62%, list=24%, signal=48%	HLA-C/PVR/HLA-G/RAET1L/ULBP1/HLA-F/ULBP2/HLA-B/HLA-E/XCL1
GO:0098960	MF	GO:0098960	postsynaptic neurotransmitter receptor activity	15	0.53592296402031	1.72981446866169	0.0149870801033592	0.0149870801033592	0.284364276664734	1776	tags=73%, list=27%, signal=54%	GRIN3A/GRM1/CHRNB4/GLRA2/GRIK1/CHRNB2/CHRNA5/GRIK4/CHRNA2/CHRNA3/GRIK2
GO:0051928	BP	GO:0051928	positive regulation of calcium ion transport	40	0.38742045952456	1.66171494730623	0.0150449713818479	0.0150449713818479	0.284840288832444	2363	tags=57%, list=36%, signal=37%	PLA2G1B/STC1/NPSR1/PLP1/CACNA1D/P2RX2/FFAR1/PDGFRB/PPP3R2/CAV1/LGALS3/STAC2/JPH2/F2R/CX3CL1/CACNB2/CD19/AKAP5/CALM3/P2RX5/TRPC3/TOR2A/HSPA2
GO:0006575	BP	GO:0006575	cellular modified amino acid metabolic process	67	0.326658091294433	1.58894576909132	0.0150753768844221	0.0150753768844221	0.284840288832444	1763	tags=45%, list=27%, signal=33%	CHDH/SULT2A1/SLC26A7/SULT1B1/GSTA5/GSTA2/NDP/DIO2/GSTA1/DHFR/VNN1/DHFRP1/CROT/GSTA4/SLC16A10/TG/CHAC2/SLC1A2/TYMS/CKMT1A/GSTA3/GSTM4/PLA2G3/SLC5A5/CKMT1B/ALDH4A1/GSTT2/LPCAT3/OSBPL5/PLOD2
GO:0090187	BP	GO:0090187	positive regulation of pancreatic juice secretion	3	-0.861805480601813	-1.63623106624214	0.0151450511945392	0.0151450511945392	0.285083557251451	361	tags=67%, list=5%, signal=63%	SCT/SPINK1
GO:0051480	BP	GO:0051480	regulation of cytosolic calcium ion concentration	26	0.44204732279283	1.68794466512721	0.0151515151515152	0.0151515151515152	0.285083557251451	874	tags=46%, list=13%, signal=40%	HTR1B/CALB1/GRM1/HCRTR2/TSPOAP1/ATP2B3/CNR1/SLC35G1/ADORA1/ATP2B2/CAV1/SV2B
GO:0016500	MF	GO:0016500	protein-hormone receptor activity	10	0.606143312824375	1.71531570457261	0.015220433869839	0.015220433869839	0.285783672792899	439	tags=40%, list=7%, signal=37%	GNRHR/LGR5/CMKLR1/TSHR
GO:0005035	MF	GO:0005035	death receptor activity	7	-0.682202549734099	-1.78095880210719	0.0153602891348543	0.0153602891348543	0.286618275193685	847	tags=71%, list=13%, signal=62%	TNFRSF25/TNFRSF10B/TNFRSF4/NGFR/TNFRSF18
GO:0016282	CC	GO:0016282	eukaryotic 43S preinitiation complex	7	-0.681984175289105	-1.78038871351676	0.0153602891348543	0.0153602891348543	0.286618275193685	2098	tags=100%, list=32%, signal=68%	EIF3L/EIF3D/EIF3F/EIF3G/EIF3H/EIF1
GO:0070993	CC	GO:0070993	translation preinitiation complex	7	-0.681984175289105	-1.78038871351676	0.0153602891348543	0.0153602891348543	0.286618275193685	2098	tags=100%, list=32%, signal=68%	EIF3L/EIF3D/EIF3F/EIF3G/EIF3H/EIF1
GO:0098943	BP	GO:0098943	neurotransmitter receptor transport, postsynaptic endosome to lysosome	3	0.860249391727494	1.5928774966221	0.0154280338664158	0.0154280338664158	0.286736726180222	922	tags=100%, list=14%, signal=86%	CACNG2/CACNG5/CACNG4
GO:0007218	BP	GO:0007218	neuropeptide signaling pathway	27	0.437742007517347	1.68791009864166	0.0155143338954469	0.0155143338954469	0.287705711095552	1035	tags=48%, list=16%, signal=41%	PRLHR/HCRTR2/NPSR1/GLRA2/NXPH3/NPY1R/GRPR/RXFP3/SSTR3/SSTR5/GPR37/GPR83/QRFP
GO:0045953	BP	GO:0045953	negative regulation of natural killer cell mediated cytotoxicity	5	-0.753270459385458	-1.72434480219198	0.0156180276662204	0.0156180276662204	0.288963039918297	1628	tags=100%, list=25%, signal=75%	HLA-G/HLA-F/HLA-B/HLA-E
GO:0008207	BP	GO:0008207	C21-steroid hormone metabolic process	18	0.500152285047431	1.71606400908222	0.0156462585034014	0.0156462585034014	0.288963039918297	1586	tags=61%, list=24%, signal=47%	CYP17A1/HSD3B2/AFP/HSD3B1/CYP11A1/CYP11B1/DHRS2/EDNRB/BMP6/LHB/DAB2
GO:2000058	BP	GO:2000058	regulation of ubiquitin-dependent protein catabolic process	56	-0.312509292002507	-1.57829941743212	0.015758547008547	0.015758547008547	0.290441673635087	2459	tags=61%, list=37%, signal=38%	SIRT2/ZER1/SIRT1/GCLC/DDRGK1/SH3RF2/CSNK2A1/TRIM39/UBXN1/TAF1/AXIN1/CSNK1A1/AGTPBP1/OGT/CSNK2A2/NUB1/RACK1/FHIT/CHFR/EIF3H/CEBPA/TRIB1/CAMLG/NOP53/PYHIN1/DNAJB2/NKD2/HSPA1B/HSPA1A/ZFAND2A/TRIM67/PLK3/HERPUD1/TRIB3
GO:0048592	BP	GO:0048592	eye morphogenesis	54	0.349625378977951	1.61925802715331	0.0158425348055689	0.0158425348055689	0.291393733631108	1711	tags=43%, list=26%, signal=32%	CALB1/CRB2/NDP/FOXN4/ADAMTS9/STRA6/THRB/IMPG2/PITX3/DSCAM/FBN2/USH1C/GDF11/CDON/MYO7A/FJX1/EPHB2/BMP4/TSPAN12/BCL2/SAMD11/GNAT2/MFAP2
GO:0006383	BP	GO:0006383	transcription by RNA polymerase III	18	-0.479569249335716	-1.73614425455817	0.0160116448326055	0.0160116448326055	0.292242819966577	2777	tags=83%, list=42%, signal=48%	SNAPC1/POLR3C/SNAPC3/ELL/DDX21/MYO1C/SETD5/POLR3E/GTF3C3/SNAPC4/MYBBP1A/NAB2/SNAPC2/POLR3D/INHBA
GO:0045777	BP	GO:0045777	positive regulation of blood pressure	13	0.559861573181998	1.71224009871298	0.0160334611362844	0.0160334611362844	0.292242819966577	1683	tags=69%, list=26%, signal=52%	HSD11B2/TBXA2R/AVPR1A/AVPR2/CNR1/ADORA1/QRFP/NR2F2/ID2
GO:0031577	BP	GO:0031577	spindle checkpoint signaling	28	0.430640979729518	1.68114693586132	0.0160508276207992	0.0160508276207992	0.292242819966577	3089	tags=86%, list=47%, signal=46%	SPC25/SKA3/SPC24/CENPF/ZWINT/SKA1/TRIP13/GEN1/ANAPC15/SPDL1/NDC80/KNL1/BUB1B/CDCA8/BUB1/PLK1/NUF2/CCNB1/AURKB/KLHL22/BIRC5/INCENP/XRCC3/CDC20
GO:1902100	BP	GO:1902100	negative regulation of metaphase/anaphase transition of cell cycle	28	0.430640979729518	1.68114693586132	0.0160508276207992	0.0160508276207992	0.292242819966577	3089	tags=86%, list=47%, signal=46%	SPC25/SKA3/SPC24/CENPF/ZWINT/SKA1/TRIP13/GEN1/ANAPC15/SPDL1/NDC80/KNL1/BUB1B/CDCA8/BUB1/PLK1/NUF2/CCNB1/AURKB/KLHL22/BIRC5/INCENP/XRCC3/CDC20
GO:1905819	BP	GO:1905819	negative regulation of chromosome separation	28	0.430640979729518	1.68114693586132	0.0160508276207992	0.0160508276207992	0.292242819966577	3089	tags=86%, list=47%, signal=46%	SPC25/SKA3/SPC24/CENPF/ZWINT/SKA1/TRIP13/GEN1/ANAPC15/SPDL1/NDC80/KNL1/BUB1B/CDCA8/BUB1/PLK1/NUF2/CCNB1/AURKB/KLHL22/BIRC5/INCENP/XRCC3/CDC20
GO:1902221	BP	GO:1902221	erythrose 4-phosphate/phosphoenolpyruvate family amino acid metabolic process	3	0.858239963920378	1.58915674730705	0.0161806208842897	0.0161806208842897	0.294012045864365	685	tags=67%, list=10%, signal=60%	IDO1/SLC45A2
GO:0060076	CC	GO:0060076	excitatory synapse	22	0.469014661352199	1.70252251668808	0.0162932790224033	0.0162932790224033	0.295463422619542	1925	tags=59%, list=29%, signal=42%	LRRTM1/CBLN1/SHANK1/ATP2B3/LRRC4/ATP2B2/PDE4B/ADGRB3/C1QL1/SYP/CBLN3/AKAP5/SLC16A7
GO:0032096	BP	GO:0032096	negative regulation of response to food	3	-0.860064711561423	-1.63292602763754	0.0164249146757679	0.0164249146757679	0.295834980990103	238	tags=100%, list=4%, signal=96%	SPX/GDF15
GO:0032099	BP	GO:0032099	negative regulation of appetite	3	-0.860064711561423	-1.63292602763754	0.0164249146757679	0.0164249146757679	0.295834980990103	238	tags=100%, list=4%, signal=96%	SPX/GDF15
GO:0032108	BP	GO:0032108	negative regulation of response to nutrient levels	3	-0.860064711561423	-1.63292602763754	0.0164249146757679	0.0164249146757679	0.295834980990103	238	tags=100%, list=4%, signal=96%	SPX/GDF15
GO:0036120	BP	GO:0036120	cellular response to platelet-derived growth factor stimulus	10	0.602478233509179	1.70494395258781	0.016445066480056	0.016445066480056	0.295834980990103	799	tags=40%, list=12%, signal=35%	HAS2/HYAL1/PDGFRB/HAS1
GO:0001754	BP	GO:0001754	eye photoreceptor cell differentiation	17	0.509103276641379	1.71630769295823	0.0165147084121796	0.0165147084121796	0.296042497862226	1700	tags=47%, list=26%, signal=35%	CRB2/NDP/THRB/DSCAM/USH1C/MYO7A/SAMD11/GNAT2
GO:0044306	CC	GO:0044306	neuron projection terminus	50	0.356608311520541	1.61828378605656	0.0165222970805261	0.0165222970805261	0.296042497862226	1025	tags=32%, list=16%, signal=27%	HTR1B/ADRA2A/CALB1/KCNK2/KCNC2/KCNC1/TSPOAP1/SLC4A10/FLRT3/FLRT1/SLC4A8/ADORA1/SNCG/SLC1A2/HCN3/CPLX2
GO:0000819	BP	GO:0000819	sister chromatid segregation	82	0.305358182243629	1.55307032831871	0.0165822201750345	0.0165822201750345	0.296341552573593	3180	tags=74%, list=48%, signal=39%	UHRF1/SPC25/CENPI/SKA3/SPC24/CENPF/ESPL1/MYBL2/NCAPH/KIF11/ZWINT/SKA1/RMI2/TRIP13/CENPE/GEN1/ANAPC15/NCAPG/SPDL1/NDC80/KNL1/KIF4B/KIF4A/NEK6/KIFC1/BUB1B/CDCA8/TTN/SMC2/DLGAP5/BUB1/DPF1/TOP2A/KIF14/PLK1/SKA2/NUF2/TACC3/NSL1/CCNB1/AURKB/KAT2B/SMARCE1/KIF18B/NCAPD3/NCAPG2/SMC4/KLHL22/CENPK/SMC1A/RCC1/BIRC5/RAB11A/CDCA5/INCENP/PSRC1/XRCC3/CDC20/SMARCD1/SPAG5/TTK
GO:0042995	CC	GO:0042995	cell projection	695	0.188572568181955	1.29616040340288	0.0166251039068994	0.0166251039068994	0.296341552573593	1622	tags=27%, list=25%, signal=23%	CYP17A1/HTR1B/ADRA2A/PLPPR1/SCN2B/VCAM1/LRRTM1/PRLHR/TENM4/CALB1/SLC6A1/FAM107A/RAB17/RASGRF1/PALMD/GRIN3A/CLRN1/ADCY4/GRM1/KCNK2/MYO3B/RGS8/CHRNB4/KCND3/ACVRL1/GLRA2/CFAP276/CACNG2/KCNC2/TACR2/SCN1A/CA4/KCNC1/TESC/MAOB/AMOT/NPY1R/KCNB1/TMEM266/NEFH/INHA/LDB3/SHANK1/SPOCK1/CNIH2/ITGA8/LYPD6/LRP2/KCNA4/HHIP/TSPOAP1/DPYSL5/SLC34A3/ATP2B3/C2CD6/AUTS2/SLC4A10/IMPG2/CNR1/GABBR2/PKD1L1/SSTR3/FLRT3/GRM7…
GO:0033604	BP	GO:0033604	negative regulation of catecholamine secretion	5	0.746426712585434	1.65699024279558	0.0166666666666667	0.0166666666666667	0.296341552573593	829	tags=60%, list=13%, signal=52%	ADRA2A/CNR1/CHGA
GO:0099094	MF	GO:0099094	ligand-gated monoatomic cation channel activity	41	0.381552895530252	1.64735568865155	0.0167103538663172	0.0167103538663172	0.296341552573593	2174	tags=54%, list=33%, signal=36%	SCNN1G/CHRNB4/P2RX2/KCNMB2/RYR3/KCNJ5/KCNN3/KCNA10/KCNH3/GRIK1/CHRNB2/CHRNA5/GRIK4/CHRNA2/KCNH7/CHRNA3/KCNN1/GRIK2/ITPR2/P2RX5/KCNH6/TRPC3
GO:0030371	MF	GO:0030371	translation repressor activity	19	0.493329103693808	1.71838127582211	0.0168970814132104	0.0168970814132104	0.296341552573593	1118	tags=37%, list=17%, signal=31%	MIR202/MIR138-1/DHFR/DHFRP1/MIR196A1/PTENP1-AS/TYMS
GO:0008395	MF	GO:0008395	steroid hydroxylase activity	13	0.55821436601194	1.7072023995699	0.0169048448936912	0.0169048448936912	0.296341552573593	2611	tags=85%, list=40%, signal=51%	CYP17A1/CYP3A7/CYP11A1/CYP7B1/CYP11B1/CYP3A5/CYP21A2/CYP2C8/CYP39A1/CYP19A1/CYP46A1
GO:0003854	MF	GO:0003854	3-beta-hydroxy-delta5-steroid dehydrogenase (NAD+) activity	3	0.855024477226135	1.58320280366559	0.0169332079021637	0.0169332079021637	0.296341552573593	211	tags=67%, list=3%, signal=65%	HSD3B2/HSD3B1
GO:0030318	BP	GO:0030318	melanocyte differentiation	12	0.571309880110022	1.70734522775336	0.0169343575418994	0.0169343575418994	0.296341552573593	2180	tags=75%, list=33%, signal=50%	KIT/ADAMTS9/USP13/EDNRB/BCL2/ENPP1/MREG/TYRP1/GLI3
GO:0046643	BP	GO:0046643	regulation of gamma-delta T cell activation	6	0.712926034850153	1.68436708393811	0.0170220390611002	0.0170220390611002	0.296341552573593	1660	tags=67%, list=25%, signal=50%	TCF7/SOX13/NOD2/SYK
GO:0002428	BP	GO:0002428	antigen processing and presentation of peptide antigen via MHC class Ib	10	-0.599570241775607	-1.7774012808069	0.0170321978534764	0.0170321978534764	0.296341552573593	1550	tags=80%, list=24%, signal=61%	HLA-C/HLA-G/RAET1L/ULBP1/HLA-F/ULBP2/HLA-B/HLA-E
GO:0002475	BP	GO:0002475	antigen processing and presentation via MHC class Ib	10	-0.599570241775607	-1.7774012808069	0.0170321978534764	0.0170321978534764	0.296341552573593	1550	tags=80%, list=24%, signal=61%	HLA-C/HLA-G/RAET1L/ULBP1/HLA-F/ULBP2/HLA-B/HLA-E
GO:0002476	BP	GO:0002476	antigen processing and presentation of endogenous peptide antigen via MHC class Ib	10	-0.599570241775607	-1.7774012808069	0.0170321978534764	0.0170321978534764	0.296341552573593	1550	tags=80%, list=24%, signal=61%	HLA-C/HLA-G/RAET1L/ULBP1/HLA-F/ULBP2/HLA-B/HLA-E
GO:0002484	BP	GO:0002484	antigen processing and presentation of endogenous peptide antigen via MHC class I via ER pathway	10	-0.599570241775607	-1.7774012808069	0.0170321978534764	0.0170321978534764	0.296341552573593	1550	tags=80%, list=24%, signal=61%	HLA-C/HLA-G/RAET1L/ULBP1/HLA-F/ULBP2/HLA-B/HLA-E
GO:0002486	BP	GO:0002486	antigen processing and presentation of endogenous peptide antigen via MHC class I via ER pathway, TAP-independent	10	-0.599570241775607	-1.7774012808069	0.0170321978534764	0.0170321978534764	0.296341552573593	1550	tags=80%, list=24%, signal=61%	HLA-C/HLA-G/RAET1L/ULBP1/HLA-F/ULBP2/HLA-B/HLA-E
GO:0019885	BP	GO:0019885	antigen processing and presentation of endogenous peptide antigen via MHC class I	10	-0.599570241775607	-1.7774012808069	0.0170321978534764	0.0170321978534764	0.296341552573593	1550	tags=80%, list=24%, signal=61%	HLA-C/HLA-G/RAET1L/ULBP1/HLA-F/ULBP2/HLA-B/HLA-E
GO:0016482	BP	GO:0016482	cytosolic transport	39	-0.357515594943821	-1.63309459992947	0.0172369436583483	0.0172369436583483	0.298720833222488	2624	tags=79%, list=40%, signal=48%	RAB6D/ARL8B/RAB6A/BLTP3B/ATP9A/STX5/PREPL/DENND5A/GBF1/UBE2O/PIKFYVE/GOSR1/MON2/TRAPPC10/PLEKHA3/RBSN/RNF126/GAK/VPS53/TANC2/TBC1D23/STX16/SNX32/VPS51/GOLT1B/BET1L/YKT6/WIPI1/ASB15/TBC1D10A/KIF1A
GO:0005452	MF	GO:0005452	solute:inorganic anion antiporter activity	13	0.557712595026678	1.70566781951924	0.0172533983966539	0.0172533983966539	0.298720833222488	656	tags=46%, list=10%, signal=42%	SLC26A7/SLC26A9/SLC22A11/SLC4A4/SLC4A10/SLC4A8
GO:0045132	BP	GO:0045132	meiotic chromosome segregation	35	0.392995665182973	1.62898930664822	0.0173181593270658	0.0173181593270658	0.298720833222488	2477	tags=69%, list=38%, signal=43%	MEI4/CCNE2/SKA3/BRIP1/ESPL1/NCAPH/ZWINT/DMC1/SKA1/TRIP13/NDC80/KNL1/TEX15/RNF212B/ASPM/FANCD2/SMC2/SGO1/AURKA/PLK1/TUBB8/SKA2/NUF2/PTTG3P
GO:1903313	BP	GO:1903313	positive regulation of mRNA metabolic process	29	-0.397436700126476	-1.67780314164294	0.0173697270471464	0.0173697270471464	0.298720833222488	2066	tags=59%, list=31%, signal=40%	GTPBP1/SAMD4B/FXR2/PABPC1/YTHDF1/CSDE1/TUT7/NOCT/DIS3/ZC3H12D/SAMD4A/ALKBH5/EIF1/DND1/ZFP36/NANOS2/PIWIL2
GO:0043194	CC	GO:0043194	axon initial segment	7	0.684785587791674	1.69927683223026	0.0173991031390135	0.0173991031390135	0.298720833222488	1568	tags=86%, list=24%, signal=65%	SCN2B/SCN1A/KCNA4/NAV1/CNTN2/ANK3
GO:2001242	BP	GO:2001242	regulation of intrinsic apoptotic signaling pathway	62	-0.299039849178907	-1.5482670818301	0.0174291938997821	0.0174291938997821	0.298720833222488	1549	tags=37%, list=24%, signal=29%	YBX3/RACK1/NCK1/RPL26/ATF4/P4HB/PRKRA/SNAI1/SELENOS/PMAIP1/PLEKHF1/PYCR1/TPT1/HYOU1/ADCY10/HSPA1A/GSDME/XBP1/BBC3/HERPUD1/ARHGEF2/NUPR1/DDIT3
GO:0050909	BP	GO:0050909	sensory perception of taste	12	0.569964607759721	1.70332491512219	0.0174581005586592	0.0174581005586592	0.298720833222488	1700	tags=67%, list=26%, signal=50%	SCNN1G/P2RX2/GNAT3/PLCB2/GNG13/CST1/CD36/GNAT2
GO:0045047	BP	GO:0045047	protein targeting to ER	18	-0.476488491322269	-1.72499124520209	0.0174672489082969	0.0174672489082969	0.298720833222488	2231	tags=78%, list=34%, signal=52%	SEC63/SEC61A1/ZFAND2B/SSR3/SRP54/SGTB/SRP72/EDEM1/SRPRB/BHLHE40-AS1/SRPRA/ZFAND2A/HERPUD1/HSPA5
GO:0072599	BP	GO:0072599	establishment of protein localization to endoplasmic reticulum	18	-0.476488491322269	-1.72499124520209	0.0174672489082969	0.0174672489082969	0.298720833222488	2231	tags=78%, list=34%, signal=52%	SEC63/SEC61A1/ZFAND2B/SSR3/SRP54/SGTB/SRP72/EDEM1/SRPRB/BHLHE40-AS1/SRPRA/ZFAND2A/HERPUD1/HSPA5
GO:0032700	BP	GO:0032700	negative regulation of interleukin-17 production	5	-0.746833791054025	-1.7096103393673	0.0178491744756805	0.0178491744756805	0.304674305942537	1262	tags=80%, list=19%, signal=65%	ARG2/PRNP/IL27RA/DDIT3
GO:0006401	BP	GO:0006401	RNA catabolic process	81	-0.271605488806723	-1.50414992150389	0.0180102915951973	0.0180102915951973	0.306145982504411	2435	tags=58%, list=37%, signal=37%	SMG5/METTL1/AGO3/ZHX2/DCP1A/ETF1/SND1/SIDT2/GTPBP1/SAMD4B/DDX49/ZSWIM8/FXR2/PABPC1/YTHDF1/DHX34/SUPV3L1/PRKCA/NBAS/YBX3/CSDE1/EDC3/TUT7/PCID2/NOCT/DIS3/ZC3H12D/RBM33/EXOSC1/SAMD4A/ALKBH5/MAPKAPK2/NEAT1/DEDD2/ZPR1/LARP1B/DND1/ZCCHC7/ZFP36/HSPA1B/IGF2BP2/NANOS2/SKIC2/HSPA1A/ARID5A/MALAT1/PIWIL2
GO:0036498	BP	GO:0036498	IRE1-mediated unfolded protein response	8	-0.642737035652877	-1.75954574248173	0.0180200729927007	0.0180200729927007	0.306145982504411	587	tags=50%, list=9%, signal=46%	DNAJB9/XBP1/BBC3/HSPA5
GO:0048762	BP	GO:0048762	mesenchymal cell differentiation	88	0.296028487001189	1.52598503749452	0.0180372974625497	0.0180372974625497	0.306145982504411	2565	tags=55%, list=39%, signal=34%	MIR202/HAS2/CRB2/TMEM100/COL1A1/FOXA2/SEMA5B/SEMA7A/RADIL/RANBP3L/SEMA6C/TGFB3/AMER1/TGFBR3/EDNRB/HGF/SEMA4G/SP6/SHH/EMP2/GLIPR2/BMP4/SEMA3F/S100A4/BCL2/SEMA6A/EFNB1/PHLDB1/DAB2/SIX1/CDH2/IL17RD/WNT4/OLFM1/WNT11/FUZ/GATA3/NRP2/NOTCH1/FGFR1/FAM83D/DAB2IP/SNAI2/SEMA4B/SEMA4F/SLC39A10/TGFBR1/SEMA6D
GO:0034308	BP	GO:0034308	primary alcohol metabolic process	33	0.401589649015856	1.64017850529406	0.0181189260418382	0.0181189260418382	0.306953392897149	2165	tags=67%, list=33%, signal=45%	SULT2A1/HSD11B2/SULT1B1/CYP3A7/CYP11A1/CYP11B1/LRAT/ACSS1/SULT1A1/ACP3/EDNRB/BMP6/CYP3A5/DAB2/RDH5/RDH12/ACSS2/CYP2C8/WNT4/NAPEPLD/SULT1A2/CLCN2
GO:0000725	BP	GO:0000725	recombinational repair	58	0.33609302921328	1.58390632020388	0.0181933238411644	0.0181933238411644	0.307635506523253	3019	tags=69%, list=46%, signal=38%	UHRF1/USP51/CDC45/RMI1/DMC1/RMI2/SAMHD1/CDC7/XRCC2/GEN1/RAD51AP1/TEX15/RAD51/SLX4/POLN/GINS4/GINS2/RAD54L/BRCA2/BLM/MCM2/H2AX/SKP2/SFPQ/BRCA1/FUS/PLK1/AUNIP/CTBP1-DT/POLQ/TONSL/MCM9/MCM4/MCM3/UBE2N/ZMYND8/MCM5/RHNO1/AP5S1/FEN1
GO:0001678	BP	GO:0001678	intracellular glucose homeostasis	50	-0.32205711470425	-1.58075103829648	0.018312101910828	0.018312101910828	0.309064097300433	1038	tags=32%, list=16%, signal=27%	RAB11FIP5/STX4/PTPRN/NR1D1/NDUFAF2/HK2/C2CD2L/NKX6-1/PIM3/NGFR/XBP1/C1QTNF12/FGF21/HKDC1/TUNAR/GCKR
GO:0000038	BP	GO:0000038	very long-chain fatty acid metabolic process	15	0.52752463215446	1.70270692345559	0.0184323858742463	0.0184323858742463	0.310512715898273	2017	tags=67%, list=31%, signal=46%	ELOVL3/ELOVL2/ABCD2/ACSL6/ELOVL6/SLC27A6/ACOX2/SLC27A4/ACOT2/ABCD1
GO:0097205	BP	GO:0097205	renal filtration	10	0.598150112516393	1.69269586908488	0.0185444366689993	0.0185444366689993	0.311556730773351	1335	tags=60%, list=20%, signal=48%	SULF2/JCHAIN/ADORA1/F2R/EMP2/KIRREL1
GO:1905606	BP	GO:1905606	regulation of presynapse assembly	13	0.554966770254853	1.69727018784819	0.0186476124085047	0.0186476124085047	0.312386729488588	1229	tags=46%, list=19%, signal=38%	LRRTM1/CBLN1/LRRTM3/LRFN5/IL1RAP/MDGA1
GO:0014074	BP	GO:0014074	response to purine-containing compound	48	0.359442582201875	1.61541700106979	0.0186946011281225	0.0186946011281225	0.312592861749799	1014	tags=29%, list=15%, signal=25%	HMGCS2/SREBF1/SLC6A1/CACNA1S/STC1/COL1A1/P2RX2/RYR3/ADORA1/PFKFB1/SDC1/IGFBP5/PDE3A/PDE2A
GO:0010968	BP	GO:0010968	regulation of microtubule nucleation	5	-0.745664739884393	-1.7069342125091	0.0187416331994645	0.0187416331994645	0.312798954101004	1678	tags=100%, list=26%, signal=75%	EML2/PDE4DIP/HSPA1B/HSPA1A
GO:0006869	BP	GO:0006869	lipid transport	143	0.259787235154718	1.46729715119447	0.018845872899927	0.018845872899927	0.313957318356211	2021	tags=43%, list=31%, signal=30%	LPA/MAP2K6/XKR5/PLPPR4/ABCB11/PLA2G1B/ABCA6/SLC22A11/AGTR1/ABCA9/SOAT1/APOB/CROT/ANO4/STRA6/TMEM97/ANO7/LRAT/ABCD2/VLDLR/EEPD1/CAV1/XKR4/APOLD1/PTGES/SLCO3A1/STAR/SLC27A6/BMP6/APOA1/PLA2G3/ABCA10/SHH/DISP3/ATP8B3/ABCA1/LDLRAP1/GRAMD1C/MYB/LIPG/TNFRSF11A/EPRS1/ABCA8/DAB2/CD36/SYK/LPCAT3/SLC10A4/LDLR/OSBPL5/SLC27A4/GRAMD1B/PROCA1/SLC25A10/APOO/CPT2/C1QTNF1/SLCO4A1/TTPA/ABCD1/ATP11C
GO:0033044	BP	GO:0033044	regulation of chromosome organization	72	0.318221837007668	1.57262553594761	0.0188826466916355	0.0188826466916355	0.313989553260406	3120	tags=71%, list=47%, signal=38%	SPC25/SKA3/SPC24/CENPF/PIF1/ESPL1/SETMAR/NCAPH/ZWINT/SKA1/RMI2/TRIP13/CENPE/GEN1/ANAPC15/NCAPG/SPDL1/NDC80/KNL1/SLX4/MCM2/NEK6/BUB1B/CDCA8/SMC2/DLGAP5/PPP1R10/BUB1/DPF1/TOP2A/PLK1/HNRNPA2B1/NUF2/PRKCQ/TACC3/CCNB1/CDK2/AURKB/KAT2B/SMARCE1/NCAPD3/NCAPG2/SMC4/CTNNB1/KLHL22/BIRC5/FEN1/INCENP/XRCC3/CDC20/SMARCD1
GO:1905820	BP	GO:1905820	positive regulation of chromosome separation	16	0.511639385655287	1.68980553536316	0.0189818809318378	0.0189818809318378	0.315058378479006	3089	tags=94%, list=47%, signal=50%	SKA3/ESPL1/NCAPH/SKA1/NCAPG/CDCA8/SMC2/DLGAP5/AURKB/NCAPD3/NCAPG2/SMC4/BIRC5/INCENP/CDC20
GO:0140115	BP	GO:0140115	export across plasma membrane	24	0.448024480698774	1.67361201729522	0.0190203669415923	0.0190203669415923	0.315116837759121	1926	tags=54%, list=29%, signal=38%	FXYD6/KCND3/SLC4A4/SLC30A10/KCNB1/ATP2B3/SLC35G1/SLC40A1/GJA1/ABCA1/SLC29A4/ATP1B1/CALM3
GO:0005125	MF	GO:0005125	cytokine activity	50	-0.320206075965218	-1.57166559576142	0.0191082802547771	0.0191082802547771	0.315969148385355	510	tags=24%, list=8%, signal=22%	IL15/INHBE/TNFSF13B/TSLP/IL32/INHBA/WNT16/XCL1/AREG/CXCL3/IL24/GDF15
GO:0090277	BP	GO:0090277	positive regulation of peptide hormone secretion	28	-0.40000883185733	-1.66638361642732	0.0191494653071375	0.0191494653071375	0.315969148385355	494	tags=25%, list=8%, signal=23%	C2CD2L/NKX6-1/GIPR/SCT/C1QTNF12/TUNAR/SPINK1
GO:0009894	BP	GO:0009894	regulation of catabolic process	296	-0.190916542390628	-1.33885560760446	0.0191769876148622	0.0191769876148622	0.315969148385355	2587	tags=53%, list=39%, signal=34%	PAN2/ATP6V1E1/RHBDD1/VPS11/STX5/NPC1/CNOT10/MOAP1/ATG14/NEDD4/SCFD1/FAF1/SIRT2/IRS2/ATG16L1/METTL1/ZER1/SIRT1/GCLC/MCL1/LEPR/ATG13/ZBTB20/FOXK2/DCP1A/DRAM2/CENATAC/DDRGK1/PKD1/FOXK1/SH3RF2/TICAM1/CIDEC/HAX1/ANXA2/CSNK2A1/TRIM39/WDR45/PSMC4/GTPBP1/SEC22B/UBXN1/DAP/TAF1/SAMD4B/C9orf72/DDX49/ZSWIM8/SUPT5H/HSF1/TRIM38/GPSM1/PSAP/AXIN1/KAT8/FXR2/CSNK1A1/AGTPBP1/PABPC1/YTHDF1/FOXO3/ORMDL3/DHX34/DAPK3/O…
GO:0002040	BP	GO:0002040	sprouting angiogenesis	52	0.348707186074454	1.59956971558633	0.0193414322250639	0.0193414322250639	0.31609725193972	990	tags=29%, list=15%, signal=25%	RHOJ/PGF/MIR138-1/ADAMTS9/E2F2/VSTM4/TBXA2R/ACVRL1/MMRN2/AGTR1/JCAD/MIR196A1/PLK2/E2F8/TGFBR3
GO:0042974	MF	GO:0042974	nuclear retinoic acid receptor binding	5	-0.743932441478365	-1.70296873143247	0.0194109772423025	0.0194109772423025	0.31609725193972	421	tags=60%, list=6%, signal=56%	ARID5A/HMGA1/PPARG
GO:0046965	MF	GO:0046965	nuclear retinoid X receptor binding	5	-0.743932441478365	-1.70296873143247	0.0194109772423025	0.0194109772423025	0.31609725193972	421	tags=60%, list=6%, signal=56%	ARID5A/HMGA1/PPARG
GO:0051770	BP	GO:0051770	positive regulation of nitric-oxide synthase biosynthetic process	4	0.795589353612167	1.62402192176364	0.0194624652455978	0.0194624652455978	0.31609725193972	1348	tags=100%, list=20%, signal=80%	MAP2K6/FCER2/LRRK2/NOD2
GO:0010842	BP	GO:0010842	retina layer formation	9	0.62164310024277	1.69385748823015	0.0194668537355314	0.0194668537355314	0.31609725193972	1485	tags=67%, list=23%, signal=52%	CALB1/NDP/FOXN4/DSCAM/FJX1/TSPAN12
GO:0007601	BP	GO:0007601	visual perception	52	0.348351517722614	1.59793821400817	0.0195012787723785	0.0195012787723785	0.31609725193972	1933	tags=50%, list=29%, signal=36%	RBP3/CRB2/NDP/CLRN1/MYO3B/COL1A1/SEMA5B/SLC4A10/IMPG2/LRAT/SLC45A2/CHRNB2/CLN6/POU6F2/NXNL2/ARRB1/GPR143/MYO7A/COL11A1/GJC1/CACNB2/GNAT2/RDH5/RDH12/CABP1/PDE6D
GO:0008330	MF	GO:0008330	protein tyrosine/threonine phosphatase activity	4	-0.792481072566293	-1.6793312404596	0.0195354894725418	0.0195354894725418	0.31609725193972	468	tags=75%, list=7%, signal=70%	DUSP5/DUSP4/DUSP8
GO:0017017	MF	GO:0017017	MAP kinase tyrosine/serine/threonine phosphatase activity	4	-0.792481072566293	-1.6793312404596	0.0195354894725418	0.0195354894725418	0.31609725193972	468	tags=75%, list=7%, signal=70%	DUSP5/DUSP4/DUSP8
GO:0033549	MF	GO:0033549	MAP kinase phosphatase activity	4	-0.792481072566293	-1.6793312404596	0.0195354894725418	0.0195354894725418	0.31609725193972	468	tags=75%, list=7%, signal=70%	DUSP5/DUSP4/DUSP8
GO:0033550	MF	GO:0033550	MAP kinase tyrosine phosphatase activity	4	-0.792481072566293	-1.6793312404596	0.0195354894725418	0.0195354894725418	0.31609725193972	468	tags=75%, list=7%, signal=70%	DUSP5/DUSP4/DUSP8
GO:0008610	BP	GO:0008610	lipid biosynthetic process	240	0.229008824072249	1.4032944384723	0.0197159795946505	0.0197159795946505	0.316931088986837	2464	tags=46%, list=37%, signal=30%	HMGCS2/ST8SIA1/CYP17A1/SREBF1/ELOVL3/HSD3B2/PIK3C2G/ABCB11/ST6GALNAC3/PLA2G1B/HSD3B1/PLP1/ST3GAL6/CYP3A7/FADS2/CYP11A1/PNPLA1/CYP7B1/AVPR1A/FGFR4/APOB/PBX1/SCD5/ELOVL2/PTGIS/CYP11B1/DGKI/ABCD2/SCD/ACSL6/ACSS1/ELOVL6/ST8SIA5/ST8SIA4/DHCR24/PIGU/PTGES/STAR/SPTLC3/ACOX2/LTC4S/BMP6/APOA1/LSS/PPM1L/MVK/PLD1/ALOX15/INSIG1/HMGCS1/GSTM4/PLA2G3/B4GALNT1/LHB/PNPLA3/PGAP3/LIPG/LBR/ACOT7/PAQR4/ERG28/COQ2/PIK…
GO:0008206	BP	GO:0008206	bile acid metabolic process	18	0.489364313774395	1.67904958410381	0.0197278911564626	0.0197278911564626	0.316931088986837	1043	tags=39%, list=16%, signal=33%	SULT2A1/KIT/ABCB11/CYP7B1/FGFR4/STAR/ACOX2
GO:0009922	MF	GO:0009922	fatty acid elongase activity	4	0.793305854253186	1.619360656501	0.0198331788693234	0.0198331788693234	0.316931088986837	756	tags=75%, list=11%, signal=66%	ELOVL3/ELOVL2/ELOVL6
GO:0019367	BP	GO:0019367	fatty acid elongation, saturated fatty acid	4	0.793305854253186	1.619360656501	0.0198331788693234	0.0198331788693234	0.316931088986837	756	tags=75%, list=11%, signal=66%	ELOVL3/ELOVL2/ELOVL6
GO:0019368	BP	GO:0019368	fatty acid elongation, unsaturated fatty acid	4	0.793305854253186	1.619360656501	0.0198331788693234	0.0198331788693234	0.316931088986837	756	tags=75%, list=11%, signal=66%	ELOVL3/ELOVL2/ELOVL6
GO:0034625	BP	GO:0034625	fatty acid elongation, monounsaturated fatty acid	4	0.793305854253186	1.619360656501	0.0198331788693234	0.0198331788693234	0.316931088986837	756	tags=75%, list=11%, signal=66%	ELOVL3/ELOVL2/ELOVL6
GO:0034626	BP	GO:0034626	fatty acid elongation, polyunsaturated fatty acid	4	0.793305854253186	1.619360656501	0.0198331788693234	0.0198331788693234	0.316931088986837	756	tags=75%, list=11%, signal=66%	ELOVL3/ELOVL2/ELOVL6
GO:0051087	MF	GO:0051087	protein-folding chaperone binding	46	-0.326007161038387	-1.55844710003676	0.0199475065616798	0.0199475065616798	0.317983658782862	2122	tags=54%, list=32%, signal=37%	CDC37L1/SYVN1/FNIP1/TIMM9/FICD/GAK/DNAJB5/SGTB/TIMM44/BAG1/CALR/DNAJC2/DNAJC3/PRNP/HLA-B/HES1/ATP1A2/DNAJB2/DNAJC1/BAG2/DNAJB9/DNAJB1/PPEF2/SDF2L1/HSPA5
GO:1901611	MF	GO:1901611	phosphatidylglycerol binding	4	-0.789824604124961	-1.67370196980916	0.0199696114608205	0.0199696114608205	0.317983658782862	705	tags=75%, list=11%, signal=67%	PLTP/GSDME/GSDMB
GO:0007631	BP	GO:0007631	feeding behavior	27	0.430992815561918	1.66188557034965	0.0200674536256324	0.0200674536256324	0.318978070997242	1564	tags=59%, list=24%, signal=45%	HTR1B/PRLHR/HCRTR2/NPSR1/NPY1R/STRA6/CNR1/DACH1/APLN/RMI1/NR4A3/GPR83/QRFP/DMBX1/CCK/CNTN2
GO:0006261	BP	GO:0006261	DNA-templated DNA replication	64	0.322967766256739	1.55392841134366	0.020174741858618	0.020174741858618	0.319964549120774	3019	tags=70%, list=46%, signal=38%	TK1/MCM10/CCNE2/DACH1/CDC45/SETMAR/E2F8/SAMHD1/CDC7/GEN1/RAD51/PCNA/POLN/GINS4/GINS1/GINS2/MCIDAS/BRCA2/BARD1/BLM/MCM2/BRCA1/GINS3/DYNLL1/CHRAC1/PRIM2/GMNN/FGFR1/TRAIP/DNA2/POLQ/EXO1/TONSL/POLA1/CDK2/MCM9/MCM4/MCM3/ORC5/MCM5/TICRR/POLE/E2F7/CCNE1/FEN1
GO:0036503	BP	GO:0036503	ERAD pathway	41	-0.344451994003802	-1.59929516945808	0.0202668034889687	0.0202668034889687	0.319964549120774	2597	tags=73%, list=39%, signal=45%	CLGN/RHBDD1/UBE2J1/AUP1/FAF1/DNAJC10/CANX/OS9/SYVN1/UBXN1/RCN3/UGGT2/HM13/DERL1/SEL1L/UBXN6/ANKZF1/YOD1/CALR/EDEM1/TRIM25/FAM8A1/HSP90B1/SELENOS/DNAJB2/DNAJB9/SDF2L1/XBP1/HERPUD1/HSPA5
GO:0045616	BP	GO:0045616	regulation of keratinocyte differentiation	10	-0.589438578739053	-1.74736638313662	0.0202986467568829	0.0202986467568829	0.319964549120774	1042	tags=50%, list=16%, signal=42%	AQP3/FOXC1/ETV4/ZFP36/PRKCH
GO:0050681	MF	GO:0050681	nuclear androgen receptor binding	8	-0.634431503701208	-1.73680866250351	0.0203010948905109	0.0203010948905109	0.319964549120774	2169	tags=88%, list=33%, signal=59%	KDM3A/RNF6/PKN1/CALR/TMF1/WIPI1/ARID5A
GO:0061156	BP	GO:0061156	pulmonary artery morphogenesis	3	0.847019354627395	1.568380149017	0.0203198494825964	0.0203198494825964	0.319964549120774	523	tags=67%, list=8%, signal=61%	LRP2/STRA6
GO:0007565	BP	GO:0007565	female pregnancy	57	0.335859959104113	1.57643432050967	0.0203562340966921	0.0203562340966921	0.319964549120774	1645	tags=39%, list=25%, signal=29%	ADRA2A/HSD11B2/PRLHR/NDP/STC1/IDO1/PRL/CNR1/FBN2/PTN/TGFB3/IGFBP5/CSMD1/GJA1/GJB2/PGR/EMP2/BCL2/NR2F2/STS/ARHGDIB/SLC38A3
GO:0061630	MF	GO:0061630	ubiquitin protein ligase activity	99	-0.251266803183465	-1.45565108857323	0.0203780271707029	0.0203780271707029	0.319964549120774	2521	tags=58%, list=38%, signal=36%	NEDD4/RNF114/GID4/UBE2O/ASB1/RLIM/TRIM50/HERC2P3/TRIM35/SH3RF2/UBE3D/BRAP/LTN1/TRAF6/TRIM39/LONRF1/PELI1/SYVN1/MEX3C/RNF6/XIAP/UBR2/TRIM11/UBOX5/PJA2/TRIM38/RNF7/MKRN2/RNF126/IRF2BP1/MKRN1/RNF41/PPP1R11/MED30/UBR4/CHFR/MKRN4P/RNF166/NEURL4/TRIM25/UHRF2/LONRF3/RNF113A/TRIM54/KCMF1/MED10/MED8/ZNF598/LONRF2/CBLB/PELI2/BIRC3/RNF39/MIB2/CCNB1IP1/NEURL3/TRIM75
GO:0002227	BP	GO:0002227	innate immune response in mucosa	5	0.737612288846072	1.63742313207228	0.0204710144927536	0.0204710144927536	0.319992499389516	1348	tags=60%, list=20%, signal=48%	PLA2G1B/LTF/NOD2
GO:0051082	MF	GO:0051082	unfolded protein binding	31	-0.378992655368405	-1.62686096533993	0.0205565304587616	0.0205565304587616	0.319992499389516	2387	tags=65%, list=36%, signal=41%	DNAJA3/SIL1/CANX/LMAN1/CDC37L1/SYVN1/UGGT2/DNAJB5/HSPA9/DNAJB11/CALR/HSP90B2P/HSP90B1/DNAJB2/HSPA1B/HYOU1/HSPA1A/DNAJB1/HSPA5/HSPA6
GO:0015701	BP	GO:0015701	bicarbonate transport	13	0.55062406915134	1.68398878522593	0.0205646566747996	0.0205646566747996	0.319992499389516	656	tags=46%, list=10%, signal=42%	SLC26A7/SLC26A9/CA4/SLC4A4/SLC4A10/SLC4A8
GO:0099010	BP	GO:0099010	modification of postsynaptic structure	12	0.563404366265402	1.68371979818271	0.0206005586592179	0.0206005586592179	0.319992499389516	2094	tags=75%, list=32%, signal=51%	AMOT/SYNPO/DLGAP3/CTTNBP2/CAMKV/MRTFB/PFN2/DIXDC1/WASF3
GO:0099563	BP	GO:0099563	modification of synaptic structure	12	0.563404366265402	1.68371979818271	0.0206005586592179	0.0206005586592179	0.319992499389516	2094	tags=75%, list=32%, signal=51%	AMOT/SYNPO/DLGAP3/CTTNBP2/CAMKV/MRTFB/PFN2/DIXDC1/WASF3
GO:0014041	BP	GO:0014041	regulation of neuron maturation	6	0.700837470629205	1.65580650588303	0.0206056262318581	0.0206056262318581	0.319992499389516	1494	tags=67%, list=23%, signal=52%	EDNRB/LRRK2/BCL11A/BCL2
GO:0030512	BP	GO:0030512	negative regulation of transforming growth factor beta receptor signaling pathway	32	-0.380187831898418	-1.64212438468742	0.0206422018348624	0.0206422018348624	0.319992499389516	497	tags=25%, list=8%, signal=23%	HTRA3/PRDM16/HSPA1A/XBP1/PPARG/HSPA5/PMEPA1/GDF15
GO:0030203	BP	GO:0030203	glycosaminoglycan metabolic process	43	0.369847994470984	1.61770314665677	0.0206638464041653	0.0206638464041653	0.319992499389516	2646	tags=70%, list=40%, signal=42%	HAS2/ST3GAL6/HS3ST1/ITIH3/HMMR/DSE/ITIH1/CSGALNACT1/HYAL1/HAS1/HYAL2/EDNRB/CLN6/CHST2/PXYLP1/CHST1/GLCE/HAS3/HS2ST1/ITIH4/LYVE1/XYLT1/CEMIP2/ANGPT1/CHSY3/CHST12/CHST14/B3GNT7/HYAL3/ABCC5
GO:0046717	BP	GO:0046717	acid secretion	13	0.549367502841347	1.68014579380498	0.0207389334262809	0.0207389334262809	0.320604401906324	141	tags=31%, list=2%, signal=30%	HTR1B/SLC26A7/ABCB11/SLC6A1
GO:0042462	BP	GO:0042462	eye photoreceptor cell development	10	0.591434443453808	1.67369129975936	0.0208187543736879	0.0208187543736879	0.321198650629187	1700	tags=60%, list=26%, signal=45%	CRB2/THRB/USH1C/MYO7A/SAMD11/GNAT2
GO:0004118	MF	GO:0004118	3',5'-cGMP-stimulated cyclic-nucleotide phosphodiesterase activity	3	0.846259124087591	1.56697247104507	0.0208842897460019	0.0208842897460019	0.321198650629187	1014	tags=100%, list=15%, signal=85%	PDE11A/PDE3A/PDE2A
GO:0043951	BP	GO:0043951	negative regulation of cAMP-mediated signaling	3	0.846259124087591	1.56697247104507	0.0208842897460019	0.0208842897460019	0.321198650629187	1014	tags=100%, list=15%, signal=85%	PDE11A/PDE3A/PDE2A
GO:0120025	CC	GO:0120025	plasma membrane bounded cell projection	667	0.187525790306794	1.28475086844251	0.0210174349176021	0.0210174349176021	0.322695737047448	2279	tags=38%, list=35%, signal=27%	CYP17A1/HTR1B/ADRA2A/PLPPR1/SCN2B/VCAM1/LRRTM1/PRLHR/TENM4/CALB1/SLC6A1/FAM107A/RAB17/RASGRF1/PALMD/GRIN3A/CLRN1/ADCY4/GRM1/KCNK2/MYO3B/RGS8/CHRNB4/KCND3/ACVRL1/GLRA2/CFAP276/CACNG2/KCNC2/TACR2/SCN1A/CA4/KCNC1/TESC/MAOB/AMOT/NPY1R/KCNB1/TMEM266/NEFH/INHA/LDB3/SHANK1/SPOCK1/CNIH2/ITGA8/LYPD6/LRP2/KCNA4/HHIP/TSPOAP1/DPYSL5/SLC34A3/ATP2B3/C2CD6/AUTS2/SLC4A10/CNR1/GABBR2/PKD1L1/SSTR3/FLRT3/GRM7/DGKI/…
GO:0002483	BP	GO:0002483	antigen processing and presentation of endogenous peptide antigen	11	-0.571267952264788	-1.76202123094382	0.021062485373274	0.021062485373274	0.322805977484004	1550	tags=73%, list=24%, signal=56%	HLA-C/HLA-G/RAET1L/ULBP1/HLA-F/ULBP2/HLA-B/HLA-E
GO:0072562	CC	GO:0072562	blood microparticle	28	-0.396952930885389	-1.65365313922904	0.0211390201442427	0.0211390201442427	0.322805977484004	618	tags=32%, list=9%, signal=29%	EIF2A/PROS1/FN1/APOE/HSPA1B/HSPA1A/CFHR1/HSPA7/HSPA6
GO:0008066	MF	GO:0008066	glutamate receptor activity	7	0.673839555372645	1.67211455015818	0.0211659192825112	0.0211659192825112	0.322805977484004	1049	tags=71%, list=16%, signal=60%	GRIN3A/GRM1/GRM7/GRIK1/GRIK4
GO:0001913	BP	GO:0001913	T cell mediated cytotoxicity	22	-0.43013785486526	-1.66778737257508	0.0211678832116788	0.0211678832116788	0.322805977484004	1550	tags=55%, list=24%, signal=42%	HLA-C/PVR/HLA-G/RAET1L/ULBP1/HLA-F/ULBP2/HLA-B/HLA-E/GZMM/IL7R/XCL1
GO:0015800	BP	GO:0015800	acidic amino acid transport	27	0.426564291890931	1.64480941659249	0.021247892074199	0.021247892074199	0.322969887398646	1077	tags=37%, list=16%, signal=31%	SLC6A1/GRM1/KCNK2/AVPR1A/GRM7/SLC6A13/ADORA1/SLC1A3/SLC1A2/GJA1
GO:0004983	MF	GO:0004983	neuropeptide Y receptor activity	3	0.84382603406326	1.56246724920559	0.0212605832549389	0.0212605832549389	0.322969887398646	1030	tags=100%, list=16%, signal=84%	PRLHR/NPY1R/GPR83
GO:0009746	BP	GO:0009746	response to hexose	59	-0.299656276318474	-1.53008936609836	0.0213056541928435	0.0213056541928435	0.322969887398646	1038	tags=31%, list=16%, signal=26%	RAB11FIP5/STX4/PTPRN/NR1D1/SELENOS/NDUFAF2/HNF4A/C2CD2L/NKX6-1/GIPR/SESN2/PIM3/XBP1/C1QTNF12/FGF21/TUNAR/GCKR/PCSK1
GO:0046928	BP	GO:0046928	regulation of neurotransmitter secretion	30	0.41157455148464	1.63364538691339	0.0213333333333333	0.0213333333333333	0.322969887398646	1749	tags=57%, list=27%, signal=42%	HTR1B/CHRNB4/TACR2/CSPG5/RIMS4/TSPOAP1/SLC4A8/OTOF/SNCG/SV2B/FER1L5/RIMS2/LRRK2/CHRNA3/PFN2/SV2C/SYT8
GO:0016554	BP	GO:0016554	cytidine to uridine editing	5	0.733495588682689	1.62828448270694	0.0213768115942029	0.0213768115942029	0.322969887398646	1757	tags=100%, list=27%, signal=73%	APOBEC3B/APOBEC3A/RBM47/APOBEC3C/APOBEC3F
GO:0043161	BP	GO:0043161	proteasome-mediated ubiquitin-dependent protein catabolic process	122	-0.234050332754251	-1.41812406951964	0.0213936430317848	0.0213936430317848	0.322969887398646	2466	tags=57%, list=37%, signal=37%	FAF1/SIRT2/ASB1/ZER1/SIRT1/GCLC/RNF187/SHARPIN/MTA1/DDRGK1/KLHL21/SH3RF2/FBXW11/UBE3D/ZFAND2B/CSNK2A1/KCTD13/LTN1/KLHL24/TRIM39/PSMC4/RBCK1/PELI1/SYVN1/CRBN/FEM1B/UBXN1/UBR2/TAF1/ZSWIM8/PJA2/TRIM38/RNF7/AXIN1/CSNK1A1/OGT/RNF126/CSNK2A2/CDC34/DERL1/UBR4/NUB1/AMN1/RACK1/FHIT/CHFR/KLHDC2/FBXW5/ASCC2/EIF3H/AGAP3/SOCS7/KLHDC10/CEBPA/TRIB1/KCMF1/KLHL11/CAMLG/NOP53/KLHL28/ZNF598/DNAJB2/GAN/NKD2/HSPA1B/H…
GO:0001732	BP	GO:0001732	formation of cytoplasmic translation initiation complex	6	-0.69739844819717	-1.71787494778066	0.0214883510517982	0.0214883510517982	0.323316512969856	1996	tags=100%, list=30%, signal=70%	EIF5/EIF3D/EIF3F/EIF3G/EIF3H
GO:0033290	CC	GO:0033290	eukaryotic 48S preinitiation complex	6	-0.69739844819717	-1.71787494778066	0.0214883510517982	0.0214883510517982	0.323316512969856	1996	tags=100%, list=30%, signal=70%	EIF3D/EIF3F/EIF3G/EIF3H/EIF1
GO:0070887	BP	GO:0070887	cellular response to chemical stimulus	634	0.188233206069127	1.28453769374962	0.0217000359669104	0.0217000359669104	0.325946780796749	1535	tags=26%, list=23%, signal=22%	HMGCS2/PON3/SCNN1G/GNRHR/CCL22/HTR1B/SREBF1/ADRA2A/MAP2K6/SULT2A1/VCAM1/GPR22/KIT/ABCB11/SULT1B1/GSTA5/CACNA1S/GSTA2/FAM107A/PLA2G1B/NDP/GPR183/STC1/GSTA1/KCNK2/PGF/CMKLR1/HCRTR2/RGS8/CHRNB4/RCSD1/COL1A1/FOXA2/CYP3A7/TBXA2R/GLRA2/DHFR/FADS2/CXCR4/CD86/CYP11A1/KCNC2/PTGER2/P2RX2/VSNL1/EGLN3/KCNC1/CYP7B1/S100A8/TESC/AVPR1A/AVPR2/LTF/SLC30A10/AGTR1/ITGA9/KCNB1/TSHR/PPP1R1B/DHFRP1/PRL/THRB/TAFA4/NAT2…
GO:0005253	MF	GO:0005253	monoatomic anion channel activity	28	0.417669037804478	1.63050674729136	0.0217354957364989	0.0217354957364989	0.325946780796749	642	tags=25%, list=10%, signal=23%	SLC26A7/SLC26A9/GLRA2/ANO4/LRRC8C/ANO7/GABRG1
GO:0003779	MF	GO:0003779	actin binding	129	0.264393564389345	1.46451474512289	0.0217842323651452	0.0217842323651452	0.326134984281122	3169	tags=66%, list=48%, signal=35%	FAM107A/MYH6/MYO3B/RCSD1/CXCR4/DAAM2/LDB3/SYNE3/TMSB15A/TNNI2/SYNPO/MARCKSL1/NCALD/CORO2A/TNNC2/SHROOM3/IQGAP2/PHACTR2/PARVG/LIMD2/FHOD3/MYO7A/LRRK2/MYO1H/NOD2/TMSB15C/VASH2/S100A4/ENC1/IPP/CACNB2/TMOD2/PFN2/DMTN/ADD3/SYNPO2/ANLN/MARCKS/TTN/MYO16/PLS3/EPB41L1/DIXDC1/WASF3/MYH10/SORBS1/MYO10/CCDC88A/HIP1/GAS2L1/ARPC1B/SAMD14/NEBL/SYNE2/PHACTR1/SMTN/FGD4/YWHAH/SPIRE2/IQGAP3/TNS1/MYBPC3/RUSC1/LCP1/F…
GO:0008510	MF	GO:0008510	sodium:bicarbonate symporter activity	4	0.789859050359288	1.61232475907691	0.0218721037998146	0.0218721037998146	0.326907484915795	656	tags=75%, list=10%, signal=68%	SLC4A4/SLC4A10/SLC4A8
GO:0030215	MF	GO:0030215	semaphorin receptor binding	11	0.57778697922974	1.68519554579312	0.0219933670797696	0.0219933670797696	0.327093813240645	2565	tags=82%, list=39%, signal=50%	SEMA5B/SEMA7A/SEMA6C/SEMA4G/SEMA3F/SEMA6A/SEMA4B/SEMA4F/SEMA6D
GO:0019883	BP	GO:0019883	antigen processing and presentation of endogenous antigen	12	-0.54350682111493	-1.73384645290967	0.0219934487599438	0.0219934487599438	0.327093813240645	1550	tags=67%, list=24%, signal=51%	HLA-C/HLA-G/RAET1L/ULBP1/HLA-F/ULBP2/HLA-B/HLA-E
GO:0060261	BP	GO:0060261	positive regulation of transcription initiation by RNA polymerase II	12	-0.54340456507344	-1.7335202449065	0.0219934487599438	0.0219934487599438	0.327093813240645	2020	tags=83%, list=31%, signal=58%	MED15/TAF1/TAF12/TAF5/MED26/KAT8/MED30/TAF13/MED10/MED8
GO:0071826	BP	GO:0071826	protein-RNA complex organization	38	-0.35011396927157	-1.59175602818528	0.0221769054295182	0.0221769054295182	0.32927887676673	2402	tags=63%, list=37%, signal=40%	AGO3/EIF2D/METTL17/PRPF39/PRPF3/DYRK3/EIF3L/LUC7L/RSRP1/PRPF18/EIF5/XAB2/EIF3D/EIF3F/TSSC4/EIF3G/EIF3H/RPS5/RPL13A/PRKRA/NOP53/RPS27/ZFAND1/ZRSR2
GO:0098796	CC	GO:0098796	membrane protein complex	348	0.209207724436381	1.34733312476716	0.022265625	0.022265625	0.32997918841839	1191	tags=23%, list=18%, signal=20%	SCNN1G/CDH9/KCNH5/SCN2B/VCAM1/CACNA2D3/CACNA1S/NOX5/CRB2/GRIN3A/GRM1/KCNK2/PLP1/CHRNB4/KCND3/PLEKHA7/ACVRL1/GLRA2/CACNG2/KCNC2/SCN1A/CACNA1D/KCNMB2/KCNC1/CACNG5/ITGA9/KCNB1/TMEM37/INHA/EMILIN1/CNIH2/ITGA8/KCNA4/SYNE3/C2CD6/RYR3/KCNJ5/GNG2/LRRC8C/GABBR2/PKD1L1/GABRG1/HLA-DMB/CDH11/SCN3A/ELOVL6/KCNA10/KCNH3/MTCO2P12/NCALD/PDE4B/GRIK1/STXBP5L/CAV1/SHISA8/DPP10/CACNG4/PIGU/KCNK13/HFE/SLC1A3/CHRNB2/SG…
GO:0044786	BP	GO:0044786	cell cycle DNA replication	23	0.448472811067067	1.65128851768087	0.0222972972972973	0.0222972972972973	0.32997918841839	3019	tags=87%, list=46%, signal=47%	TK1/DACH1/CDC45/E2F8/CDC7/RAD51/PCNA/GINS1/BRCA2/BLM/MCM2/GINS3/GMNN/FGFR1/DNA2/POLA1/MCM4/MCM3/E2F7/FEN1
GO:2000177	BP	GO:2000177	regulation of neural precursor cell proliferation	44	0.365307018789175	1.60768591790465	0.0227383465973688	0.0227383465973688	0.335573060193501	1758	tags=43%, list=27%, signal=32%	ACAN/LRP2/ASCL1/PITX3/PTN/CDON/LHX2/CX3CR1/SHH/LRRK2/CEND1/VCAN/DISP3/CX3CL1/ASPM/LIMS2/FZD3/ID2/CDH2
GO:0051301	BP	GO:0051301	cell division	200	0.235413629118141	1.4021732686598	0.0227497527200791	0.0227497527200791	0.335573060193501	3043	tags=63%, list=46%, signal=35%	MACC1/NOX5/SPC25/PGF/CCNE2/RXFP3/SKA3/SPC24/BRIP1/CENPF/ESPL1/ERCC6L/PTN/OIP5/MTCL1/TGFB3/NCAPH/KIF11/ZWINT/IQGAP2/E2F8/SSTR5/NAP1L2/CCNF/CDC7/CENPE/RALB/ROPN1B/ANAPC15/STMN1/NCAPG/SPDL1/NDC80/KNL1/KIF4B/CCNB3/TUBA1A/SHH/KIF4A/KIF20A/CKAP2/HELLS/ASPM/ANK3/BRCA2/PIMREG/BLM/NEK6/KIFC1/CCND2/CDCA3/ANLN/CENPA/BUB1B/GPSM2/CALM3/CDCA8/MAPRE2/SMC2/TDRD12/CIT/FBXL7/KAT14/SGO1/BUB1/AURKA/DIXDC1/CABLES2/TO…
GO:0009749	BP	GO:0009749	response to glucose	58	-0.300401423089922	-1.52850294393129	0.0228198859005705	0.0228198859005705	0.336057556038329	1038	tags=31%, list=16%, signal=26%	RAB11FIP5/STX4/PTPRN/NR1D1/SELENOS/NDUFAF2/HNF4A/C2CD2L/NKX6-1/GIPR/SESN2/PIM3/XBP1/C1QTNF12/FGF21/TUNAR/GCKR/PCSK1
GO:0036499	BP	GO:0036499	PERK-mediated unfolded protein response	10	-0.583022090349492	-1.72834496765057	0.0230984601026598	0.0230984601026598	0.339605074953161	1461	tags=90%, list=22%, signal=70%	TMED2/DDRGK1/EIF2AK3/NCK1/ATF4/PPP1R15B/PPP1R15A/HSPA5/DDIT3
GO:0072330	BP	GO:0072330	monocarboxylic acid biosynthetic process	80	0.300155889663756	1.51905977286876	0.0234062211271943	0.0234062211271943	0.343010809227279	1252	tags=31%, list=19%, signal=26%	ELOVL3/ABCB11/PLA2G1B/PLP1/FADS2/CYP7B1/AVPR1A/IDO1/FGFR4/SCD5/ELOVL2/PTGIS/DSE/ABCD2/SCD/ACSS1/ELOVL6/PTGES/STAR/ACOX2/LTC4S/ALOX15/INSIG1/GSTM4/PLA2G3
GO:0001977	BP	GO:0001977	renal system process involved in regulation of blood volume	6	0.694589649737432	1.64104533383711	0.0234724959684644	0.0234724959684644	0.343423633769639	1322	tags=67%, list=20%, signal=53%	HSD11B2/ADORA1/F2R/EMP2
GO:0045143	BP	GO:0045143	homologous chromosome segregation	19	0.477712580835484	1.6639852544395	0.0235535074244752	0.0235535074244752	0.343928538656204	1515	tags=58%, list=23%, signal=45%	MEI4/CCNE2/BRIP1/ESPL1/ZWINT/DMC1/TRIP13/KNL1/TEX15/RNF212B/FANCD2
GO:0086091	BP	GO:0086091	regulation of heart rate by cardiac conduction	15	0.517560091382331	1.670544079244	0.0236003445305771	0.0236003445305771	0.343928538656204	1619	tags=53%, list=25%, signal=40%	SCN2B/KCND3/CACNA1D/KCNJ5/CAV1/CACNA2D1/CACNA1G/CACNB2
GO:0006995	BP	GO:0006995	cellular response to nitrogen starvation	4	-0.779771863117871	-1.65239940169761	0.0236596483611895	0.0236596483611895	0.343928538656204	1453	tags=100%, list=22%, signal=78%	GABARAPL3/GABARAPL1/MAP1LC3B2
GO:0043562	BP	GO:0043562	cellular response to nitrogen levels	4	-0.779771863117871	-1.65239940169761	0.0236596483611895	0.0236596483611895	0.343928538656204	1453	tags=100%, list=22%, signal=78%	GABARAPL3/GABARAPL1/MAP1LC3B2
GO:0005254	MF	GO:0005254	chloride channel activity	24	0.439173065863569	1.64054722981941	0.023733378219155	0.023733378219155	0.344444756864828	642	tags=25%, list=10%, signal=23%	SLC26A7/SLC26A9/GLRA2/ANO4/ANO7/GABRG1
GO:0061097	BP	GO:0061097	regulation of protein tyrosine kinase activity	8	0.635978669951812	1.65420582732919	0.0240299038803845	0.0240299038803845	0.347065000869328	1117	tags=62%, list=17%, signal=52%	DOK7/MIR138-1/CAV1/HYAL2/RELN
GO:0006837	BP	GO:0006837	serotonin transport	7	0.668838984442662	1.65970576924816	0.0240358744394619	0.0240358744394619	0.347065000869328	1801	tags=71%, list=27%, signal=52%	HTR1B/MAOB/CNR1/SYK/SLC29A4
GO:0032620	BP	GO:0032620	interleukin-17 production	14	-0.499426884913392	-1.68291624454784	0.024067956583294	0.024067956583294	0.347065000869328	1262	tags=50%, list=19%, signal=40%	ARG2/PRNP/IL27RA/IL15/ARID5A/SPHK1/DDIT3
GO:0032660	BP	GO:0032660	regulation of interleukin-17 production	14	-0.499426884913392	-1.68291624454784	0.024067956583294	0.024067956583294	0.347065000869328	1262	tags=50%, list=19%, signal=40%	ARG2/PRNP/IL27RA/IL15/ARID5A/SPHK1/DDIT3
GO:0051985	BP	GO:0051985	negative regulation of chromosome segregation	29	0.412682574893306	1.62061402935043	0.0242799732083054	0.0242799732083054	0.348762057179272	3089	tags=83%, list=47%, signal=44%	SPC25/SKA3/SPC24/CENPF/ZWINT/SKA1/TRIP13/GEN1/ANAPC15/SPDL1/NDC80/KNL1/BUB1B/CDCA8/BUB1/PLK1/NUF2/CCNB1/AURKB/KLHL22/BIRC5/INCENP/XRCC3/CDC20
GO:0042255	BP	GO:0042255	ribosome assembly	11	-0.56625609568804	-1.74656263982268	0.0243388719868945	0.0243388719868945	0.348762057179272	2394	tags=91%, list=36%, signal=58%	MRPS2/METTL17/NGRN/EIF5/SBDS/EFL1/EIF2A/RPS5/NOP53/RPS27
GO:0006368	BP	GO:0006368	transcription elongation by RNA polymerase II	24	-0.411651765518019	-1.6299328254403	0.0243782319625708	0.0243782319625708	0.348762057179272	2512	tags=79%, list=38%, signal=49%	EAF1/ELL/NELFA/CTDP1/USP15/MED15/CDK9/SUPT5H/AXIN1/MED26/CCNK/CCNT1/MED30/ELP2/TCEA1/PCID2/MED10/MED8/EAF2
GO:0030029	BP	GO:0030029	actin filament-based process	250	0.223889059141335	1.3809579806109	0.0243969298245614	0.0243969298245614	0.348762057179272	3067	tags=57%, list=47%, signal=32%	ADRA2A/SCN2B/KIT/RHOJ/FAM107A/PLA2G1B/STC1/CLRN1/MIR138-1/MYH6/MYO3B/KCND3/SCN1A/CACNA1D/DAAM2/AMOT/LDB3/SHANK1/AUTS2/KCNJ5/TMSB15A/ADORA1/SYNPO/SCN3A/MARCKSL1/USH1C/PDGFRB/TGFB3/ODAM/PDE4B/CAV1/SHROOM3/RHOBTB1/IQGAP2/SGCD/PHACTR2/ARHGAP28/GJA1/PARVG/CACNA2D1/CYRIA/APOA1/LIMD2/FHOD3/STMN1/ALOX15/ARRB1/MYO7A/ELMO1/EMP2/CARMIL1/KIRREL1/MYO1H/CX3CL1/KANK2/TMSB15C/CACNA1G/NOSTRIN/ARHGEF26/BCL2/GJC1/P…
GO:0098685	CC	GO:0098685	Schaffer collateral - CA1 synapse	41	0.368125020129216	1.5893807992259	0.0244102228047182	0.0244102228047182	0.348762057179272	2851	tags=66%, list=43%, signal=38%	LRFN2/PLPPR4/GRM1/KCNK2/CACNG2/NEFH/SHANK1/CDH11/LRRC4/PTN/SYP/PFN2/SLC16A7/SYN2/GSG1L/CPLX1/PTPRD/HIP1/NOTCH1/BSN/SYNGR1/TUBB2B/NTNG2/WNT5A/CTNNB1/PRKAR1B/BAIAP2
GO:2000179	BP	GO:2000179	positive regulation of neural precursor cell proliferation	27	0.420831142893673	1.62270269637075	0.0244519392917369	0.0244519392917369	0.348762057179272	1606	tags=48%, list=24%, signal=37%	ACAN/LRP2/ASCL1/PITX3/CDON/LHX2/CX3CR1/SHH/VCAN/DISP3/CX3CL1/ASPM/FZD3
GO:0001820	BP	GO:0001820	serotonin secretion	5	0.728194009321948	1.6165155238473	0.0244565217391304	0.0244565217391304	0.348762057179272	562	tags=60%, list=9%, signal=55%	HTR1B/MAOB/CNR1
GO:0031400	BP	GO:0031400	negative regulation of protein modification process	97	-0.249852933946484	-1.44520987693774	0.0244969378827647	0.0244969378827647	0.348786533885809	2407	tags=53%, list=37%, signal=34%	SIRT1/GCLC/DNAJC10/DNAJA3/GPRC5A/LATS2/CDK5RAP1/CDYL/SH3RF2/UBXN1/TAF1/C9orf72/SPRED2/KLF15/RGS14/BEX4/DBNDD2/OGT/CHORDC1/BEX2/TERF2IP/AGT/SIRT7/RACK1/NCK1/RELA/MINAR1/WARS1/OCLN/DCUN1D3/PPP1R15B/CIB1/TRIB1/DNAJC3/SPRY2/PRNP/CAMLG/SH3GL2/DNAJB2/CDK5RAP3/PKIB/ISG15/BAG2/APOE/HSPA1B/HSPA1A/PRKCH/PPEF2/GADD45A/NIBAN1/TRIB3
GO:0007606	BP	GO:0007606	sensory perception of chemical stimulus	25	0.43041019966015	1.62344889475914	0.0248562732499155	0.0248562732499155	0.352788083822256	1700	tags=56%, list=26%, signal=42%	SCNN1G/OR1L3/OR2M4/OR6C74/OR2W6P/P2RX2/GNAT3/OR2B6/PLCB2/GNG13/NXNL2/CST1/CD36/GNAT2
GO:0006511	BP	GO:0006511	ubiquitin-dependent protein catabolic process	173	-0.212885356407856	-1.37372801150463	0.0249507550886408	0.0249507550886408	0.353572269230293	2521	tags=54%, list=38%, signal=34%	NEDD4/RNF114/GID4/VPS37C/FAF1/SIRT2/ASB1/ZER1/SIRT1/GCLC/RLIM/RNF187/OTUD7B/SHARPIN/MTA1/OS9/DDRGK1/KLHL21/SH3RF2/FBXW11/UBE3D/ZFAND2B/CSNK2A1/KCTD13/LTN1/KLHL24/TRIM39/PSMC4/RBCK1/PELI1/SYVN1/CRBN/FEM1B/UBXN1/RNF6/UBR2/TAF1/ZSWIM8/STAM2/PJA2/TRIM38/RNF7/MKRN2/AXIN1/CSNK1A1/AGTPBP1/OGT/ZRANB1/RNF126/CSNK2A2/CDC34/PTPN23/DERL1/PPP1R11/UBR4/NUB1/AMN1/RACK1/CHMP4BP1/FHIT/CHFR/RNF166/KLHDC2/FBXW5/TTC…
GO:0009593	BP	GO:0009593	detection of chemical stimulus	26	0.422669450483073	1.61395083120889	0.0250841750841751	0.0250841750841751	0.354904911295889	1926	tags=58%, list=29%, signal=41%	OR1L3/OR2M4/OR6C74/OR2W6P/P2RX2/KCNMB2/TGFB3/GNAT3/OR2B6/PLCB2/NOD2/CST1/GNAT2/TLR6/CALM3
GO:0048545	BP	GO:0048545	response to steroid hormone	111	0.271840429180075	1.46678131936792	0.0252201164005372	0.0252201164005372	0.356130081320343	1586	tags=35%, list=24%, signal=27%	HMGCS2/SCNN1G/HTR1B/SREBF1/HSD11B2/FAM107A/STC1/COL1A1/PTGER2/CYP7B1/MAOB/AVPR1A/SSTR3/PFKFB1/TGFB3/SDC1/CAV1/NR4A3/PDE3A/SSTR5/BCHE/GPR83/PAQR8/BMP6/TYMS/GJB2/CALCR/MGARP/PCNA/ESRRG/PGR/KANK2/AGL/SLIT3/BCL2/CLDN1/SGK1/TRERF1/DAB2
GO:1902476	BP	GO:1902476	chloride transmembrane transport	36	0.378013377863529	1.57698521928096	0.0254083484573503	0.0254083484573503	0.357806380743146	656	tags=25%, list=10%, signal=23%	SLC26A7/SLC6A1/SLC26A9/KCNK2/GLRA2/ANO4/ANO7/GABRG1/SLC4A8
GO:0031644	BP	GO:0031644	regulation of nervous system process	49	0.347987154338322	1.57066236804522	0.0255997423925294	0.0255997423925294	0.359939230420948	1848	tags=49%, list=28%, signal=35%	ZNF488/TENM4/GRM1/TMEM100/CHRNB4/CBLN1/AVPR1A/SHANK1/TAFA4/ADORA1/ACP3/TMEM108/SHISA8/RELN/ATPSCKMT/F2R/RIMS2/CHRNA2/LRRK2/SHISA7/CTSC/JAM2/GRIK2/TNFRSF1B
GO:0030003	BP	GO:0030003	intracellular monoatomic cation homeostasis	152	0.249675672757054	1.42355512294485	0.0256597171599359	0.0256597171599359	0.360220525206379	1183	tags=26%, list=18%, signal=22%	SCNN1G/HTR1B/FATE1/CALB1/CACNA1S/STC1/SCARA5/GRM1/GPR12/HCRTR2/NPSR1/S100A8/AVPR1A/SLC4A4/SLC30A10/TSPOAP1/ATP2B3/SLC4A10/PLCH2/RYR3/CNR1/SLC35G1/SLC4A8/ADORA1/SLC45A2/CA2/ATP2B2/CAV1/SLC40A1/SV2B/HFE/SLC1A3/JPH2/CYB561A3/CLN6/BMP6/CLDN16/AQP11/F2R/PLCB2
GO:0141188	BP	GO:0141188	nucleic acid catabolic process	87	-0.255011252100201	-1.4396096487794	0.0257672264041691	0.0257672264041691	0.361167213673563	2435	tags=56%, list=37%, signal=36%	SMG5/METTL1/AGO3/ZHX2/DCP1A/ETF1/SND1/SIDT2/GTPBP1/SAMD4B/DDX49/ZSWIM8/HSF1/FXR2/PABPC1/YTHDF1/DHX34/SUPV3L1/PRKCA/NBAS/YBX3/CSDE1/EDC3/TUT7/PCID2/NOCT/DIS3/ZC3H12D/RBM33/EXOSC1/SAMD4A/ALKBH5/MAPKAPK2/NEAT1/DEDD2/ZPR1/LARP1B/DND1/ZCCHC7/ZFP36/HSPA1B/IGF2BP2/NANOS2/SKIC2/HSPA1A/ARID5A/CECR2/MALAT1/PIWIL2
GO:0099566	BP	GO:0099566	regulation of postsynaptic cytosolic calcium ion concentration	5	0.724969115231973	1.6093565918972	0.0259057971014493	0.0259057971014493	0.362302282478991	736	tags=60%, list=11%, signal=53%	CALB1/GRM1/ATP2B2
GO:0032098	BP	GO:0032098	regulation of appetite	7	-0.660097240815476	-1.72325065588688	0.0259769595662977	0.0259769595662977	0.362302282478991	361	tags=43%, list=5%, signal=41%	SCT/SPX/GDF15
GO:0007215	BP	GO:0007215	glutamate receptor signaling pathway	21	0.460631437451768	1.650603546056	0.0259850543478261	0.0259850543478261	0.362302282478991	1353	tags=43%, list=21%, signal=34%	GRIN3A/GRM1/PLP1/KCNB1/GRM7/GRIK1/GRIK4/FRRS1L/CX3CL1
GO:0086011	BP	GO:0086011	membrane repolarization during action potential	12	0.552112244150789	1.64997357485488	0.0260125698324022	0.0260125698324022	0.362302282478991	2153	tags=67%, list=33%, signal=45%	SCN2B/KCND3/KCNJ5/CAV1/CACNA2D1/ATP1B1/NOS1AP/KCNH6
GO:0030177	BP	GO:0030177	positive regulation of Wnt signaling pathway	47	0.353009712765152	1.58033353924586	0.0260492040520984	0.0260492040520984	0.362302282478991	1626	tags=36%, list=25%, signal=27%	SCEL/LGR5/COL1A1/DAAM2/GPC5/LYPD6/SULF2/AMER1/SHH/CCN4/LRRK2/DEPDC1B/ASPM/DKK2/LGR4/DAB2/WNK2
GO:0045446	BP	GO:0045446	endothelial cell differentiation	48	0.348957929739829	1.56829657996179	0.0261079774375504	0.0261079774375504	0.362560218668893	1518	tags=42%, list=23%, signal=32%	NDP/STC1/TMEM100/ATOH8/ACVRL1/CXCR4/SCUBE1/APOLD1/CLDN5/PDE2A/EDNRB/BMP6/S1PR3/HOXA13/MAGI1/BMP4/ARHGEF26/FSTL1/CLDN1/NR2F2
GO:0007189	BP	GO:0007189	adenylate cyclase-activating G protein-coupled receptor signaling pathway	54	0.333569620161058	1.54489724584421	0.0262441990718515	0.0262441990718515	0.363891226644846	1580	tags=43%, list=24%, signal=33%	ADRA2A/LGR5/ADCY4/GPR12/TBXA2R/GPR61/PTGER2/TSHR/CNR1/GNG2/CHGA/PDE4B/PDE3A/ADGRB3/PDE2A/S1PR3/CALCR/PRKAR2B/ADGRL3/ATP2B4/ABCA1/ADGRL2/LGR4
GO:1902969	BP	GO:1902969	mitotic DNA replication	12	0.551044046093308	1.64678129178884	0.0263617318435754	0.0263617318435754	0.364959411504071	2807	tags=92%, list=43%, signal=53%	TK1/CDC45/RAD51/GINS1/BRCA2/MCM2/GINS3/FGFR1/POLA1/MCM4/MCM3
GO:0120178	BP	GO:0120178	steroid hormone biosynthetic process	18	0.479501221524397	1.64520849583032	0.0267006802721088	0.0267006802721088	0.368367637600834	2535	tags=78%, list=39%, signal=48%	CYP17A1/HSD3B2/HSD3B1/CYP11A1/CYP11B1/BMP6/LHB/DAB2/CYP21A2/WNT4/HSD17B7/CLCN2/CYP19A1/SRD5A3
GO:0014003	BP	GO:0014003	oligodendrocyte development	15	0.510717908882396	1.64845936356616	0.0267011197243755	0.0267011197243755	0.368367637600834	2094	tags=67%, list=32%, signal=46%	ZNF488/TENM4/PLP1/OLIG1/ASCL1/SHH/CNTN1/CNTN2/B4GALT6/WASF3
GO:0044770	BP	GO:0044770	cell cycle phase transition	180	0.238504926821765	1.39918802913049	0.0267869932674402	0.0267869932674402	0.368367637600834	3121	tags=63%, list=47%, signal=34%	KCNH5/GFI1B/FAM107A/RRM2/SPC25/CDKN2C/CCNE2/PBX1/SKA3/CDC45/SPC24/BRIP1/CENPF/ESPL1/USH1C/SETMAR/ZWINT/PTENP1-AS/PLK2/SKA1/TRIP13/CCNF/CDC7/CENPE/GTSE1/TFDP3/GEN1/ANAPC15/SPDL1/NDC80/CCNJL/KNL1/PKMYT1/WDR76/RAD51/CCNB3/CLSPN/KANK2/ATP2B4/DTL/BCL2/FANCD2/KDM8/BRCA2/BARD1/BLM/ID2/NEK6/CCND2/ANLN/BUB1B/H2AX/MELK/SKP2/CALM3/CDCA8/DLGAP5/MYO16/FBXL7/PPP1R10/E2F1/BRCA1/BUB1/AURKA/DPF1/KIF14/PLK1/PAGR1/…
GO:0051955	BP	GO:0051955	regulation of amino acid transport	15	0.510294642120957	1.64709317286862	0.0268733850129199	0.0268733850129199	0.368367637600834	662	tags=33%, list=10%, signal=30%	HTR1B/SLC6A1/AVPR1A/GRM7/ADORA1
GO:0042446	BP	GO:0042446	hormone biosynthetic process	25	0.426241391557399	1.60772471602867	0.0268853567805208	0.0268853567805208	0.368367637600834	2535	tags=72%, list=39%, signal=44%	CYP17A1/HSD3B2/DIO2/HSD3B1/CYP11A1/CYP11B1/TG/HFE/BMP6/LHB/DAB2/CYP21A2/WNT4/HSD17B7/CLCN2/IGF1R/CYP19A1/SRD5A3
GO:0032590	CC	GO:0032590	dendrite membrane	14	0.518456850773687	1.63154463171156	0.0268910478834143	0.0268910478834143	0.368367637600834	869	tags=50%, list=13%, signal=43%	KCNC2/KCNC1/KCNB1/ITGA8/GABRG1/ATP2B2/SHISA8
GO:1901654	BP	GO:1901654	response to ketone	59	0.322736741151517	1.52892391903802	0.026967355306734	0.026967355306734	0.368367637600834	1572	tags=37%, list=24%, signal=29%	HMGCS2/SCNN1G/SREBF1/TBXA2R/PTGER2/MAOB/AVPR1A/GNG2/BORCS7/TGFB3/CAV1/HOXB13/TGFBR3/TYMS/GJB2/HOXA13/PCNA/SLIT3/CLDN1/SLC5A5/SGK1/TRERF1
GO:1900426	BP	GO:1900426	positive regulation of defense response to bacterium	5	0.722634896950403	1.60417486829071	0.0269927536231884	0.0269927536231884	0.368367637600834	1348	tags=80%, list=20%, signal=64%	MMRN2/EMILIN1/SIGLEC16/NOD2
GO:0019239	MF	GO:0019239	deaminase activity	9	0.601402167022624	1.63870485114574	0.0270080673447913	0.0270080673447913	0.368367637600834	1757	tags=67%, list=27%, signal=49%	APOBEC3B/APOBEC3A/ADAD2/ADAT3/APOBEC3C/APOBEC3F
GO:0099024	BP	GO:0099024	plasma membrane invagination	18	0.478649663686817	1.64228673019931	0.0270408163265306	0.0270408163265306	0.368367637600834	2590	tags=67%, list=39%, signal=41%	XKR5/MEGF10/XKR4/ALOX15/ELMO1/ABCA1/CD36/CLCN2/GULP1/ITGA2/AURKB/SPIRE2
GO:0035095	BP	GO:0035095	behavioral response to nicotine	4	0.773079847908745	1.5780736815761	0.027062094531974	0.027062094531974	0.368367637600834	1496	tags=100%, list=23%, signal=77%	CHRNB4/CHRNB2/CHRNA5/CHRNA3
GO:0015370	MF	GO:0015370	solute:sodium symporter activity	26	0.419875160455236	1.60328091714741	0.0271043771043771	0.0271043771043771	0.368367637600834	2080	tags=58%, list=32%, signal=40%	SLC6A1/SLC4A4/SLC34A3/SLC4A10/SLC4A8/SLC6A13/SLC6A12/SLC1A3/SLC1A2/SLC38A4/SLC5A5/SLC38A3/SLC10A4/SLC29A1/SLC13A5
GO:0015849	BP	GO:0015849	organic acid transport	126	0.261342434568299	1.44182756439831	0.0271392555242474	0.0271392555242474	0.368367637600834	2438	tags=50%, list=37%, signal=32%	HTR1B/MAP2K6/SLC26A7/ABCB11/SLC6A1/PLA2G1B/SLC26A9/GRM1/KCNK2/SLC36A2/SLC22A11/AVPR1A/SLC16A13/LRP2/CROT/LRRC8C/GRM7/SLC6A13/ADORA1/ABCD2/SLC16A10/SLC6A12/SLC1A3/SLC1A2/PTGES/SLCO3A1/SLC27A6/SLC38A4/GJA1/GFAP/PLA2G3/SLC26A2/SLC16A9/TNFRSF11A/EMB/EPRS1/CD36/SLC38A3/SYK/GNAT2/SFXN2/SLC10A4/PIANP/SLC27A4/SLC29A4/PROCA1/SLC25A10/CPT2/SLC16A7/SLCO4A1/SLC36A1/ABCD1/SLC13A5/SLC35D1/SLC25A13/TTYH1/SLC7A8…
GO:0005509	MF	GO:0005509	calcium ion binding	209	0.230651665921122	1.38421450265118	0.0273377260619655	0.0273377260619655	0.370074507166695	1966	tags=40%, list=30%, signal=29%	CDH9/SMOC1/CALB1/NOX5/PLA2G1B/CRB2/PCDH11X/MATN3/VSNL1/S100A8/TESC/PCDHA12/SCUBE1/SPOCK1/SVEP1/LRP2/SELL/PLCH2/RYR3/SULF2/REPS2/GRM7/FBN2/PCDHGB3/CDH11/CABP7/ITIH1/VLDLR/ATP2B2/F10/OTOF/PPP3R2/FBLN5/NCALD/TNNC2/TLL2/LTBP2/CRACR2B/FER1L5/RHBDL3/GALNT3/PLA2G4D/GJB2/PLCB2/ADGRL3/SHH/PCDH18/DLK2/VCAN/FLG/CAPN8/GLCE/PCDHA7/SLIT3/LTBP1/S100A4/FSTL1/CDH24/CDHR2/TUBB4A/PCDHA3/MAN1C1/EFHD2/FBLN7/PRRG4/TGM…
GO:0042761	BP	GO:0042761	very long-chain fatty acid biosynthetic process	5	0.721731807790272	1.60217010358779	0.0273550724637681	0.0273550724637681	0.370074507166695	756	tags=60%, list=11%, signal=53%	ELOVL3/ELOVL2/ELOVL6
GO:0000724	BP	GO:0000724	double-strand break repair via homologous recombination	56	0.330333111900157	1.54264743075414	0.0274848194311282	0.0274848194311282	0.370074507166695	3019	tags=68%, list=46%, signal=37%	UHRF1/USP51/CDC45/RMI1/DMC1/RMI2/SAMHD1/CDC7/XRCC2/GEN1/RAD51AP1/TEX15/RAD51/SLX4/POLN/GINS4/GINS2/RAD54L/BRCA2/BLM/MCM2/H2AX/SKP2/SFPQ/BRCA1/FUS/PLK1/AUNIP/POLQ/TONSL/MCM9/MCM4/MCM3/UBE2N/ZMYND8/MCM5/AP5S1/FEN1
GO:0097094	BP	GO:0097094	craniofacial suture morphogenesis	8	0.629969322255262	1.63857527484725	0.0275898896404414	0.0275898896404414	0.370074507166695	2180	tags=75%, list=33%, signal=50%	TGFB3/INSIG1/BMP4/TMEM107/MMP16/GLI3
GO:0050321	MF	GO:0050321	tau-protein kinase activity	5	-0.723485495188384	-1.65616272023618	0.0276662204373048	0.0276662204373048	0.370074507166695	1588	tags=80%, list=24%, signal=61%	PHKG2/MARK4/BRSK1/PHKG1
GO:0008514	MF	GO:0008514	organic anion transmembrane transporter activity	100	0.277459208202071	1.46790433722145	0.0276983290681921	0.0276983290681921	0.370074507166695	2107	tags=42%, list=32%, signal=29%	SLCO4C1/SLC26A7/ABCB11/SLC6A1/SLC26A9/GRIN3A/SLC36A2/SLC22A11/SLC2A6/SLC4A4/SLC16A13/SLC4A10/SLC4A8/SLC6A13/ABCD2/SLC16A10/GRIK1/SLC6A12/SLC1A3/SLC1A2/SLCO3A1/SLC27A6/GRIK4/SLC38A4/GJA1/SLC26A2/SLC16A9/SLC37A4/CD36/SLC38A3/SLC10A4/SLC35B4/SLC27A4/GRIK2/SLC25A10/SLC16A7/SLCO4A1/ANKH/SLC36A1/ABCD1/SLC13A5/SLC35D1
GO:0005892	CC	GO:0005892	acetylcholine-gated channel complex	6	0.686062199744699	1.62089828438799	0.0277728005733739	0.0277728005733739	0.370074507166695	1496	tags=83%, list=23%, signal=64%	CHRNB4/CHRNB2/CHRNA5/CHRNA2/CHRNA3
GO:0022848	MF	GO:0022848	acetylcholine-gated monoatomic cation-selective channel activity	6	0.686062199744699	1.62089828438799	0.0277728005733739	0.0277728005733739	0.370074507166695	1496	tags=83%, list=23%, signal=64%	CHRNB4/CHRNB2/CHRNA5/CHRNA2/CHRNA3
GO:0001660	BP	GO:0001660	fever generation	4	0.77171102661597	1.57527953183496	0.0278035217794254	0.0278035217794254	0.370074507166695	1505	tags=100%, list=23%, signal=77%	CNR1/PTGES/EDNRB/TNFRSF11A
GO:0031620	BP	GO:0031620	regulation of fever generation	4	0.77171102661597	1.57527953183496	0.0278035217794254	0.0278035217794254	0.370074507166695	1505	tags=100%, list=23%, signal=77%	CNR1/PTGES/EDNRB/TNFRSF11A
GO:0032306	BP	GO:0032306	regulation of prostaglandin secretion	4	0.77171102661597	1.57527953183496	0.0278035217794254	0.0278035217794254	0.370074507166695	1505	tags=100%, list=23%, signal=77%	MAP2K6/PTGES/PLA2G3/TNFRSF11A
GO:0032308	BP	GO:0032308	positive regulation of prostaglandin secretion	4	0.77171102661597	1.57527953183496	0.0278035217794254	0.0278035217794254	0.370074507166695	1505	tags=100%, list=23%, signal=77%	MAP2K6/PTGES/PLA2G3/TNFRSF11A
GO:0032310	BP	GO:0032310	prostaglandin secretion	4	0.77171102661597	1.57527953183496	0.0278035217794254	0.0278035217794254	0.370074507166695	1505	tags=100%, list=23%, signal=77%	MAP2K6/PTGES/PLA2G3/TNFRSF11A
GO:0043679	CC	GO:0043679	axon terminus	44	0.357334807733019	1.57260087767731	0.0279356829624817	0.0279356829624817	0.370074507166695	1025	tags=32%, list=16%, signal=27%	HTR1B/ADRA2A/CALB1/KCNK2/KCNC2/KCNC1/TSPOAP1/SLC4A10/FLRT3/SLC4A8/ADORA1/SNCG/HCN3/CPLX2
GO:1901568	BP	GO:1901568	fatty acid derivative metabolic process	16	0.495883296931936	1.63776746580311	0.0279551337359793	0.0279551337359793	0.370074507166695	2017	tags=56%, list=31%, signal=39%	HMGCS2/ELOVL3/ELOVL2/ACSL6/ELOVL6/ALOX15/ACOT7/TYRP1/ABCD1
GO:0000045	BP	GO:0000045	autophagosome assembly	41	-0.33153353917572	-1.53931461262268	0.0279630579784505	0.0279630579784505	0.370074507166695	2775	tags=76%, list=42%, signal=44%	RB1CC1/SMCR8/PIP4K2C/SNX30/MOAP1/ATG14/SCFD1/PIKFYVE/ATG16L1/ATG13/ARFIP2/ATG4B/VMP1/TRAF6/WDR45/SEC22B/C9orf72/WDR45B/MAP1LC3B/GABARAPL3/GABARAPL1/RAB5A/TOM1/MAP1LC3B2/TMEM39A/RAB33B/WIPI1/ATG101/RAB43/RAB33A/NUPR1
GO:1905037	BP	GO:1905037	autophagosome organization	41	-0.33153353917572	-1.53931461262268	0.0279630579784505	0.0279630579784505	0.370074507166695	2775	tags=76%, list=42%, signal=44%	RB1CC1/SMCR8/PIP4K2C/SNX30/MOAP1/ATG14/SCFD1/PIKFYVE/ATG16L1/ATG13/ARFIP2/ATG4B/VMP1/TRAF6/WDR45/SEC22B/C9orf72/WDR45B/MAP1LC3B/GABARAPL3/GABARAPL1/RAB5A/TOM1/MAP1LC3B2/TMEM39A/RAB33B/WIPI1/ATG101/RAB43/RAB33A/NUPR1
GO:0015378	MF	GO:0015378	sodium:chloride symporter activity	6	0.685460618929542	1.61947698277486	0.0281311592904497	0.0281311592904497	0.37025079295826	847	tags=50%, list=13%, signal=44%	SLC6A1/SLC6A13/SLC6A12
GO:0070841	BP	GO:0070841	inclusion body assembly	9	-0.596540906245455	-1.6956877608917	0.0281395348837209	0.0281395348837209	0.37025079295826	805	tags=78%, list=12%, signal=68%	HSF1/CDC34/DNAJB2/APOE/HSPA1B/HSPA1A/DNAJB1
GO:0090083	BP	GO:0090083	regulation of inclusion body assembly	9	-0.596540906245455	-1.6956877608917	0.0281395348837209	0.0281395348837209	0.37025079295826	805	tags=78%, list=12%, signal=68%	HSF1/CDC34/DNAJB2/APOE/HSPA1B/HSPA1A/DNAJB1
GO:0006886	BP	GO:0006886	intracellular protein transport	188	-0.204937854933771	-1.3427113321833	0.0281407035175879	0.0281407035175879	0.37025079295826	2602	tags=55%, list=40%, signal=34%	VPS37A/ARCN1/RHBDD1/VPS11/STX5/ATG14/NEDD4/BCL3/UBE2J1/SCFD1/SAR1B/VPS37C/AUP1/USO1/SEC63/TMED2/RPAIN/EIF2D/SIL1/SEC23A/OS9/COPG1/CRY2/ARFIP2/PKD1/SEC61A1/EMD/ZFAND2B/TMED4/RILPL1/ARFGAP3/SYVN1/COPA/COPB2/KPNA4/STAM2/TIMM9/ARL5B/NAPB/RGPD4/RGPD2/SEC24A/HM13/PTPN23/DERL1/STX3/SRP54/VPS53/TMED9/COPB1/SEL1L/SIRT7/UFM1/HSPA9/COG3/SORCS2/NUP58/ARF4/TIMM44/PICK1/SNX33/YOD1/STX16/CALR/MAPK8IP3/SEC16A/ED…
GO:0016713	MF	GO:0016713	oxidoreductase activity, acting on paired donors, with incorporation or reduction of molecular oxygen, reduced iron-sulfur protein as one donor, and incorporation of one atom of oxygen	3	0.828225257948209	1.5335801317691	0.0282220131702728	0.0282220131702728	0.370779310670363	606	tags=67%, list=9%, signal=61%	CYP11A1/CYP11B1
GO:0014052	BP	GO:0014052	regulation of gamma-aminobutyric acid secretion	4	0.770233517863459	1.57226352038033	0.0283595922150139	0.0283595922150139	0.372044477966673	141	tags=50%, list=2%, signal=49%	HTR1B/SLC6A1
GO:0006067	BP	GO:0006067	ethanol metabolic process	7	0.659922519741669	1.63757980433021	0.0285201793721973	0.0285201793721973	0.372311040687585	746	tags=57%, list=11%, signal=51%	SULT2A1/SULT1B1/ACSS1/SULT1A1
GO:0006068	BP	GO:0006068	ethanol catabolic process	7	0.659922519741669	1.63757980433021	0.0285201793721973	0.0285201793721973	0.372311040687585	746	tags=57%, list=11%, signal=51%	SULT2A1/SULT1B1/ACSS1/SULT1A1
GO:0034310	BP	GO:0034310	primary alcohol catabolic process	7	0.659922519741669	1.63757980433021	0.0285201793721973	0.0285201793721973	0.372311040687585	746	tags=57%, list=11%, signal=51%	SULT2A1/SULT1B1/ACSS1/SULT1A1
GO:0004114	MF	GO:0004114	3',5'-cyclic-nucleotide phosphodiesterase activity	9	0.599142659753158	1.63254812985888	0.0285864608909155	0.0285864608909155	0.372311040687585	1014	tags=56%, list=15%, signal=47%	PDE7B/PDE11A/PDE4B/PDE3A/PDE2A
GO:0004115	MF	GO:0004115	3',5'-cyclic-AMP phosphodiesterase activity	9	0.599142659753158	1.63254812985888	0.0285864608909155	0.0285864608909155	0.372311040687585	1014	tags=56%, list=15%, signal=47%	PDE7B/PDE11A/PDE4B/PDE3A/PDE2A
GO:0098686	CC	GO:0098686	hippocampal mossy fiber to CA3 synapse	15	0.507770543662944	1.63894606530629	0.0287683031869078	0.0287683031869078	0.374138698088107	2829	tags=87%, list=43%, signal=50%	CALB1/CACNG2/GRIK4/EPHB2/AKAP7/GRIK2/SLC16A7/NAPEPLD/EFNB3/PTPRD/NECTIN3/SYT7/PRKAR1B
GO:0090497	BP	GO:0090497	mesenchymal cell migration	22	0.445699385463237	1.61788810020884	0.0288526816021724	0.0288526816021724	0.374369312884834	2702	tags=77%, list=41%, signal=46%	SEMA5B/SEMA7A/RADIL/SEMA6C/EDNRB/SEMA4G/SHH/BMP4/SEMA3F/SEMA6A/EFNB1/CDH2/NRP2/SEMA4B/SEMA4F/SEMA6D/NRTN
GO:0071499	BP	GO:0071499	cellular response to laminar fluid shear stress	4	-0.76928258041785	-1.63017176656796	0.028869112220534	0.028869112220534	0.374369312884834	854	tags=75%, list=13%, signal=65%	KLF4/ASS1/XBP1
GO:0048593	BP	GO:0048593	camera-type eye morphogenesis	45	0.355143295789767	1.57191065752453	0.0289409862570736	0.0289409862570736	0.374762136014918	1528	tags=40%, list=23%, signal=31%	CALB1/CRB2/NDP/FOXN4/ADAMTS9/STRA6/THRB/IMPG2/PITX3/DSCAM/USH1C/GDF11/CDON/FJX1/EPHB2/BMP4/TSPAN12/SAMD11
GO:1903749	BP	GO:1903749	positive regulation of establishment of protein localization to mitochondrion	11	-0.549882003684923	-1.69605832283353	0.0290194242920665	0.0290194242920665	0.375238708432641	884	tags=45%, list=13%, signal=39%	ABLIM3/USP36/ADCY10/BBC3/GZMB
GO:0055080	BP	GO:0055080	monoatomic cation homeostasis	177	0.237796091338462	1.39191980692533	0.0290872617853561	0.0290872617853561	0.375577040274798	1183	tags=25%, list=18%, signal=21%	SCNN1G/HTR1B/FATE1/CALB1/CACNA1S/STC1/SCARA5/GRM1/GPR12/HCRTR2/NPSR1/S100A8/AVPR1A/SLC4A4/SLC30A10/AGTR1/TSPOAP1/ATP2B3/SLC4A10/PLCH2/RYR3/CNR1/SLC35G1/SLC4A8/ADORA1/SLC45A2/CA2/ATP2B2/KL/CAV1/SLC40A1/SV2B/HFE/SLC1A3/SGCD/HYAL2/EDNRB/JPH2/CYB561A3/CLN6/BMP6/CLDN16/AQP11/F2R/PLCB2
GO:0032228	BP	GO:0032228	regulation of synaptic transmission, GABAergic	11	0.564117333511318	1.64532613560329	0.0291499389073137	0.0291499389073137	0.375847868269588	1497	tags=73%, list=23%, signal=56%	HTR1B/SLC6A1/KCNK2/CNR1/ADORA1/CA2/ZDHHC12/PLCL2
GO:0042219	BP	GO:0042219	cellular modified amino acid catabolic process	11	-0.549646025732045	-1.69533047146124	0.0292534519073251	0.0292534519073251	0.375966367333057	138	tags=36%, list=2%, signal=36%	CHAC1/ALDH1L2/DMGDH/BHMT
GO:0051383	BP	GO:0051383	kinetochore organization	11	0.563032886723508	1.64216319673107	0.0293244894396928	0.0293244894396928	0.375966367333057	2881	tags=100%, list=44%, signal=56%	CENPF/CENPE/NDC80/CENPH/CENPA/SMC2/DLGAP5/NUF2/SMC4/CENPK/CENPW
GO:0032303	BP	GO:0032303	regulation of icosanoid secretion	6	0.682317319170236	1.61205058734151	0.029385414800215	0.029385414800215	0.375966367333057	1660	tags=83%, list=25%, signal=62%	MAP2K6/PTGES/PLA2G3/TNFRSF11A/SYK
GO:0071875	BP	GO:0071875	adrenergic receptor signaling pathway	6	0.68227568315317	1.61195221761839	0.029385414800215	0.029385414800215	0.375966367333057	1360	tags=67%, list=21%, signal=53%	ADRA2A/CHGA/PDE4B/ATP2B4
GO:0030297	MF	GO:0030297	transmembrane receptor protein tyrosine kinase activator activity	3	-0.833101538482596	-1.58173352256641	0.0294368600682594	0.0294368600682594	0.375966367333057	212	tags=100%, list=3%, signal=97%	TGFA/AREG
GO:0060456	BP	GO:0060456	positive regulation of digestive system process	5	-0.718489512322003	-1.64472619437731	0.0294511378848728	0.0294511378848728	0.375966367333057	361	tags=40%, list=5%, signal=38%	SCT/SPINK1
GO:0033018	CC	GO:0033018	sarcoplasmic reticulum lumen	5	-0.717278693483409	-1.64195445529647	0.0294511378848728	0.0294511378848728	0.375966367333057	1340	tags=80%, list=20%, signal=64%	CALR/MANF/HSP90B1/CASQ1
GO:0032429	BP	GO:0032429	regulation of phospholipase A2 activity	3	0.824121262975655	1.52598098517173	0.0295390404515522	0.0295390404515522	0.376555146796978	415	tags=67%, list=6%, signal=62%	PLA2G1B/AGTR1
GO:0000070	BP	GO:0000070	mitotic sister chromatid segregation	71	0.306179826702647	1.50846296053865	0.0295820942244483	0.0295820942244483	0.376571351099801	3089	tags=73%, list=47%, signal=39%	UHRF1/SPC25/CENPI/SKA3/SPC24/CENPF/ESPL1/MYBL2/NCAPH/KIF11/ZWINT/SKA1/TRIP13/CENPE/GEN1/ANAPC15/NCAPG/SPDL1/NDC80/KNL1/KIF4B/KIF4A/KIFC1/BUB1B/CDCA8/TTN/SMC2/DLGAP5/BUB1/KIF14/PLK1/SKA2/NUF2/NSL1/CCNB1/AURKB/KAT2B/KIF18B/NCAPD3/NCAPG2/SMC4/KLHL22/CENPK/SMC1A/RCC1/BIRC5/RAB11A/CDCA5/INCENP/PSRC1/XRCC3/CDC20
GO:0060041	BP	GO:0060041	retina development in camera-type eye	56	0.32644525755439	1.52449124749069	0.0297219558964525	0.0297219558964525	0.376724560989651	1528	tags=39%, list=23%, signal=30%	RHOJ/CALB1/CRB2/NDP/FOXN4/VSTM4/ACVRL1/THRB/IMPG2/DSCAM/ATP2B2/USH1C/PDGFRB/GDF11/CDON/LHX2/COL4A1/FJX1/ATP2B4/TSPAN12/TMEM135/SAMD11
GO:0045646	BP	GO:0045646	regulation of erythrocyte differentiation	13	-0.50520111649663	-1.6537987875611	0.0297842401500938	0.0297842401500938	0.376724560989651	679	tags=85%, list=10%, signal=76%	BRD1/P4HTM/FOXO3/SMAP1/HSPA9/ISG15/ZFP36/HSPA1B/HSPA1A/KLF13/INHBA
GO:1901700	BP	GO:1901700	response to oxygen-containing compound	486	0.193439033329442	1.28946655587584	0.0298359025360517	0.0298359025360517	0.376724560989651	1535	tags=28%, list=23%, signal=24%	HMGCS2/SCNN1G/GNRHR/HTR1B/SREBF1/ADRA2A/MAP2K6/VCAM1/HSD11B2/ABCB11/SLC6A1/PLA2G1B/DIO2/GRIN3A/STC1/KCNK2/RGS8/CHRNB4/COL1A1/FOXA2/TBXA2R/GLRA2/DHFR/CXCR4/CD86/CYP11A1/KCNC2/PTGER2/P2RX2/VSNL1/S100A8/TESC/MAOB/AVPR1A/LTF/SLC30A10/AGTR1/KCNB1/FFAR1/IDO1/TSHR/PPP1R1B/DHFRP1/GDF10/RYR3/CNR1/GNG2/BORCS7/SSTR3/ASCL1/CYP11B1/PITX3/LRAT/BRIP1/WNT6/RMI1/CD96/CA2/SCD/PFKFB1/BRINP2/HYAL1/TGFB3/MMP15/SDC1/F…
GO:0008429	MF	GO:0008429	phosphatidylethanolamine binding	6	-0.672775689267628	-1.65722264661818	0.0298574983035512	0.0298574983035512	0.376724560989651	1453	tags=83%, list=22%, signal=65%	MAP1LC3B/GABARAPL3/GABARAPL1/MAP1LC3B2/PLTP
GO:0170034	BP	GO:0170034	L-amino acid biosynthetic process	20	-0.433803078327666	-1.63075961612116	0.0298906439854192	0.0298906439854192	0.376724560989651	1869	tags=80%, list=28%, signal=57%	CBS/PSAT1/ENOPH1/PLOD3/BHMT2/CTH/GOT1/MTHFD2L/ALDH18A1/MRI1/SHMT2/ASS1/PYCR1/ASNS/BCAT1/BHMT
GO:0170038	BP	GO:0170038	proteinogenic amino acid biosynthetic process	20	-0.433803078327666	-1.63075961612116	0.0298906439854192	0.0298906439854192	0.376724560989651	1869	tags=80%, list=28%, signal=57%	CBS/PSAT1/ENOPH1/PLOD3/BHMT2/CTH/GOT1/MTHFD2L/ALDH18A1/MRI1/SHMT2/ASS1/PYCR1/ASNS/BCAT1/BHMT
GO:0001654	BP	GO:0001654	eye development	125	0.258724528778834	1.42547229081694	0.0299703264094956	0.0299703264094956	0.376724560989651	1528	tags=31%, list=23%, signal=24%	SMOC1/RHOJ/CALB1/CACNA1S/CRB2/NDP/FOXN4/ADAMTS9/VSTM4/ACVRL1/OSR2/STRA6/THRB/PBX1/IMPG2/PITX3/DSCAM/FBN2/WNT6/ATP2B2/USH1C/PDGFRB/GDF11/GJA1/B3GLCT/BMP6/CDON/LHX2/COL4A1/SHH/MYO7A/FJX1/ATP2B4/EPHB2/BMP4/TSPAN12/TMEM135/BCL2/SAMD11
GO:0048880	BP	GO:0048880	sensory system development	125	0.258724528778834	1.42547229081694	0.0299703264094956	0.0299703264094956	0.376724560989651	1528	tags=31%, list=23%, signal=24%	SMOC1/RHOJ/CALB1/CACNA1S/CRB2/NDP/FOXN4/ADAMTS9/VSTM4/ACVRL1/OSR2/STRA6/THRB/PBX1/IMPG2/PITX3/DSCAM/FBN2/WNT6/ATP2B2/USH1C/PDGFRB/GDF11/GJA1/B3GLCT/BMP6/CDON/LHX2/COL4A1/SHH/MYO7A/FJX1/ATP2B4/EPHB2/BMP4/TSPAN12/TMEM135/BCL2/SAMD11
GO:0150063	BP	GO:0150063	visual system development	125	0.258724528778834	1.42547229081694	0.0299703264094956	0.0299703264094956	0.376724560989651	1528	tags=31%, list=23%, signal=24%	SMOC1/RHOJ/CALB1/CACNA1S/CRB2/NDP/FOXN4/ADAMTS9/VSTM4/ACVRL1/OSR2/STRA6/THRB/PBX1/IMPG2/PITX3/DSCAM/FBN2/WNT6/ATP2B2/USH1C/PDGFRB/GDF11/GJA1/B3GLCT/BMP6/CDON/LHX2/COL4A1/SHH/MYO7A/FJX1/ATP2B4/EPHB2/BMP4/TSPAN12/TMEM135/BCL2/SAMD11
GO:0001991	BP	GO:0001991	regulation of systemic arterial blood pressure by circulatory renin-angiotensin	3	0.822623920204024	1.52320843615444	0.0301034807149577	0.0301034807149577	0.377536433830022	1145	tags=67%, list=17%, signal=55%	EDNRB/F2R
GO:0046942	BP	GO:0046942	carboxylic acid transport	125	0.258585255724846	1.42470495004622	0.0301186943620178	0.0301186943620178	0.377536433830022	2438	tags=50%, list=37%, signal=32%	HTR1B/MAP2K6/SLC26A7/ABCB11/SLC6A1/PLA2G1B/SLC26A9/GRM1/KCNK2/SLC36A2/SLC22A11/AVPR1A/SLC16A13/LRP2/CROT/LRRC8C/GRM7/SLC6A13/ADORA1/ABCD2/SLC16A10/SLC6A12/SLC1A3/SLC1A2/PTGES/SLCO3A1/SLC27A6/SLC38A4/GJA1/GFAP/PLA2G3/SLC26A2/SLC16A9/TNFRSF11A/EMB/EPRS1/CD36/SLC38A3/SYK/GNAT2/SFXN2/SLC10A4/PIANP/SLC27A4/PROCA1/SLC25A10/CPT2/SLC16A7/SLCO4A1/SLC36A1/ABCD1/SLC13A5/SLC35D1/SLC25A13/TTYH1/SLC7A8/RBP5/SL…
GO:0032253	BP	GO:0032253	dense core granule localization	6	-0.67183934276586	-1.65491618006095	0.0303098846414838	0.0303098846414838	0.379300495165078	2164	tags=100%, list=33%, signal=67%	CADPS2/TANC2/RAB3A/UNC13A/KIF1A
GO:0160111	CC	GO:0160111	axonemal A tubule inner sheath	5	-0.714455746788704	-1.63549232287214	0.0303435966086569	0.0303435966086569	0.379300495165078	664	tags=60%, list=10%, signal=54%	TEKT3/TEKT1/TEKT4
GO:0070424	BP	GO:0070424	regulation of nucleotide-binding domain, leucine rich repeat containing receptor signaling pathway	4	-0.766793606133534	-1.62489742953072	0.0303885391795094	0.0303885391795094	0.37933616045336	615	tags=100%, list=9%, signal=91%	HSPA1B/BIRC3/HSPA1A
GO:0008625	BP	GO:0008625	extrinsic apoptotic signaling pathway via death domain receptors	21	-0.424933960513767	-1.6218358502361	0.0306271268838114	0.0306271268838114	0.381785630602305	1025	tags=43%, list=16%, signal=36%	STX4/DEDD2/PMAIP1/FAIM2/NGF/TNFRSF10B/SERPINE1/ARHGEF2/ATF3
GO:0006301	BP	GO:0006301	postreplication repair	10	0.573907748515756	1.62409277340359	0.0307907627711686	0.0307907627711686	0.383295305098497	2809	tags=100%, list=43%, signal=57%	PCLAF/PCNA/POLN/DTL/USP43/BRCA1/CTBP1-DT/POLQ/MSH2/UBE2N
GO:0006356	BP	GO:0006356	regulation of transcription by RNA polymerase I	12	-0.522883925862826	-1.66805715203533	0.0308844174075807	0.0308844174075807	0.383698459512655	2334	tags=83%, list=35%, signal=54%	DDX21/BAZ2A/MYO1C/EIF2AK3/MYBBP1A/SIRT7/PHF8/MARS1/ATF4/NOP53
GO:0006873	BP	GO:0006873	intracellular monoatomic ion homeostasis	154	0.245715416662396	1.40347313774204	0.0309082956699227	0.0309082956699227	0.383698459512655	1183	tags=26%, list=18%, signal=22%	SCNN1G/HTR1B/FATE1/CALB1/CACNA1S/STC1/SCARA5/GRM1/GPR12/HCRTR2/NPSR1/S100A8/AVPR1A/SLC4A4/SLC30A10/TSPOAP1/ATP2B3/SLC4A10/PLCH2/RYR3/CNR1/SLC35G1/SLC4A8/ADORA1/SLC45A2/CA2/ATP2B2/CAV1/SLC40A1/SV2B/HFE/SLC1A3/JPH2/CYB561A3/CLN6/BMP6/CLDN16/AQP11/F2R/PLCB2
GO:0051057	BP	GO:0051057	positive regulation of small GTPase mediated signal transduction	18	0.474672370896511	1.62864030846921	0.030952380952381	0.030952380952381	0.38371720222151	2514	tags=78%, list=38%, signal=48%	RASGRF1/MMD2/AUTS2/CDON/RELN/APOA1/F2R/ARRB1/TGM2/MAPRE2/ARHGEF3/NOTCH1/ITGAV/NOTCH2
GO:0010155	BP	GO:0010155	regulation of proton transport	3	0.821776155717762	1.52163867628528	0.0310442144873001	0.0310442144873001	0.38432701625255	1175	tags=100%, list=18%, signal=82%	TESC/ATPSCKMT/PPIF
GO:0070402	MF	GO:0070402	NADPH binding	6	0.6777727065267	1.60131343429641	0.031177208385594	0.031177208385594	0.384989057450753	2124	tags=100%, list=32%, signal=68%	DHFR/DHFRP1/DECR1/LBR/TP53I3/HMGCR
GO:0006302	BP	GO:0006302	double-strand break repair	88	0.285292501135051	1.47064254677533	0.0311831244267808	0.0311831244267808	0.384989057450753	3019	tags=61%, list=46%, signal=34%	UHRF1/ESCO2/USP51/CDC45/BRIP1/RMI1/SETMAR/DMC1/RMI2/SAMHD1/TRIP13/CDC7/XRCC2/GEN1/RAD51AP1/TEX15/RAD51/SLX4/POLN/GINS4/GINS2/FANCD2/BRME1/RAD54L/BRCA2/BLM/MCM2/H2AX/SKP2/SFPQ/BRCA1/DPF1/FUS/HMGB1/PLK1/AUNIP/DNA2/POLQ/TONSL/POLA1/SMARCE1/SPIRE2/MCM9/MSH2/MCM4/FOXM1/MCM3/UBE2N/ZMYND8/MCM5/RHNO1/AP5S1/CDCA5/FEN1
GO:0036488	CC	GO:0036488	CHOP-C/EBP complex	3	-0.829835766423358	-1.57553310052354	0.0313566552901024	0.0313566552901024	0.385263585365428	1123	tags=100%, list=17%, signal=83%	CEBPB/DDIT3
GO:0004022	MF	GO:0004022	alcohol dehydrogenase (NAD+) activity	7	-0.643628496224436	-1.68025733132294	0.0313982380844816	0.0313982380844816	0.385263585365428	203	tags=43%, list=3%, signal=42%	SDR9C7/RDH16/DHRS9
GO:0004745	MF	GO:0004745	all-trans-retinol dehydrogenase (NAD+) activity	7	-0.643628496224436	-1.68025733132294	0.0313982380844816	0.0313982380844816	0.385263585365428	203	tags=43%, list=3%, signal=42%	SDR9C7/RDH16/DHRS9
GO:0050431	MF	GO:0050431	transforming growth factor beta binding	11	0.557657981209683	1.62648654226054	0.0314190958282423	0.0314190958282423	0.385263585365428	2561	tags=82%, list=39%, signal=50%	ACVRL1/TGFB3/TGFBR3/HYAL2/LTBP1/CD36/TWSG1/ITGAV/TGFBR1
GO:0016323	CC	GO:0016323	basolateral plasma membrane	93	0.279218793719303	1.45494370755295	0.0316253611068876	0.0316253611068876	0.386872151938802	1948	tags=42%, list=30%, signal=30%	SLCO4C1/ADRA2A/SLC26A7/RAB17/RHBG/KCNC2/SLC4A4/TSHR/SLC4A10/SLC29A2/SLC4A8/SLC6A13/ADORA1/ATP2B2/SLC16A10/OTOF/ST14/SLC6A12/CAV1/SLC40A1/TGFBR3/SLCO3A1/CADM1/NOD2/ATP2B4/ABCA1/CLDN1/ABCA8/ANK3/SLC38A3/PIANP/LDLR/CDH2/ENPP1/SLC29A4/ATP1B1/SLC16A7/SLCO4A1/SLC29A1
GO:0030157	BP	GO:0030157	pancreatic juice secretion	6	-0.669145891568204	-1.64828150465052	0.0316670436552816	0.0316670436552816	0.386872151938802	361	tags=83%, list=5%, signal=79%	NR1H2/COPA/WNK4/SCT/SPINK1
GO:0005782	CC	GO:0005782	peroxisomal matrix	16	0.489483160780813	1.61662955930399	0.0317515099223468	0.0317515099223468	0.386872151938802	2335	tags=56%, list=35%, signal=36%	CROT/ACOX2/ACOXL/ECI2/ACOT2/EHHADH/NUDT12/BAAT/AGPS
GO:0031907	CC	GO:0031907	microbody lumen	16	0.489483160780813	1.61662955930399	0.0317515099223468	0.0317515099223468	0.386872151938802	2335	tags=56%, list=35%, signal=36%	CROT/ACOX2/ACOXL/ECI2/ACOT2/EHHADH/NUDT12/BAAT/AGPS
GO:0042220	BP	GO:0042220	response to cocaine	20	0.457766964684058	1.6199849830265	0.0317649057244777	0.0317649057244777	0.386872151938802	979	tags=45%, list=15%, signal=38%	HTR1B/SLC6A1/PPP1R1B/CNR1/PITX3/CACNG4/SLC1A3/CHRNB2/SLC1A2
GO:0050821	BP	GO:0050821	protein stabilization	62	-0.282256288606167	-1.46137085571835	0.0318627450980392	0.0318627450980392	0.387540057574276	2160	tags=52%, list=33%, signal=35%	CSNK2A1/TRIM39/CDC37L1/SYVN1/TAF1/AAK1/FLOT1/SEL1L/UBR4/COG3/BAG1/TNIP2/CALR/MAPK8IP3/MORC3/SEC16A/MDM4/CDK7/USP2/PRKRA/CAMLG/NOP53/PYHIN1/ABTB3/CCNH/USP36/TMEM88/BAG2/PIM1/HSPA1B/RASSF1/HSPA1A
GO:0010038	BP	GO:0010038	response to metal ion	103	0.271193151484343	1.44430556243827	0.031953195319532	0.031953195319532	0.388116411300656	1568	tags=32%, list=24%, signal=25%	HMGCS2/VCAM1/KIT/SLC6A1/GLRA2/CACNG2/KCNC2/KCNMB2/KCNC1/S100A8/MAOB/SLC30A10/KCNB1/RYR3/CYP11B1/SLFN14/SDC1/CAV1/HFE/NFATC2/BMP6/PPIF/ALOX15/CPNE2/TUBA1A/SHH/PCNA/LRRK2/FXN/CACNA1G/BCL2/CLDN1/ANK3
GO:0070670	BP	GO:0070670	response to interleukin-4	17	-0.453667195772617	-1.62420481160343	0.0322272618763428	0.0322272618763428	0.390393061948567	380	tags=29%, list=6%, signal=28%	XBP1/XCL1/NFIL3/HSPA5/IL24
GO:0071353	BP	GO:0071353	cellular response to interleukin-4	17	-0.453667195772617	-1.62420481160343	0.0322272618763428	0.0322272618763428	0.390393061948567	380	tags=29%, list=6%, signal=28%	XBP1/XCL1/NFIL3/HSPA5/IL24
GO:0043388	BP	GO:0043388	positive regulation of DNA binding	16	-0.46224893100972	-1.62398969092315	0.0323270739244117	0.0323270739244117	0.390704435342859	961	tags=44%, list=15%, signal=37%	HES1/PYHIN1/H1-0/FOXC1/CEBPG/NGF/IL32
GO:0032095	BP	GO:0032095	regulation of response to food	5	-0.710542747266567	-1.62653490219687	0.0323516287371709	0.0323516287371709	0.390704435342859	238	tags=40%, list=4%, signal=39%	SPX/GDF15
GO:0001667	BP	GO:0001667	ameboidal-type cell migration	78	0.295947753052757	1.48779502637392	0.0323830182832352	0.0323830182832352	0.390704435342859	2702	tags=58%, list=41%, signal=34%	HAS2/KIT/CRB2/DAAM2/AMOT/SEMA5B/SEMA7A/FBN2/RADIL/SEMA6C/HAS1/HYAL2/EDNRB/GJA1/SEMA4G/SHH/DOCK5/KANK2/GLIPR2/BMP4/SEMA3F/SEMA6A/ITGB7/MACIR/EFNB1/ARHGDIB/PFN2/DMTN/CDH2/ANLN/ACVR1C/MAPRE2/NRP2/DAB2IP/ACTA2/SEMA4B/SEMA4F/ARHGAP4/ITGA2/NHERF1/SEMA6D/TNS1/FUT8/MARVELD3/NRTN
GO:0046549	BP	GO:0046549	retinal cone cell development	5	0.713550869587012	1.58400926535524	0.0324275362318841	0.0324275362318841	0.390718498757939	1700	tags=80%, list=26%, signal=59%	CRB2/THRB/USH1C/GNAT2
GO:0048870	BP	GO:0048870	cell motility	539	0.188707290439985	1.2708138643142	0.0327505540507264	0.0327505540507264	0.391618266371275	1797	tags=32%, list=27%, signal=25%	SEMG1/CCL22/CDH9/GPR15/ADRA2A/PIK3C2G/VCAM1/HAS2/KIT/RHOJ/FAM107A/PLA2G1B/CRB2/GPR183/STC1/PAK5/CLRN1/PGF/CMKLR1/MIR138-1/FGF20/ATOH8/PLP1/ADAMTS9/KIAA0319/COL1A1/VSTM4/TBXA2R/ACVRL1/CFAP276/CXCR4/TACR2/MMRN2/CYP7B1/S100A8/APCDD1/DAAM2/GPC5/AMOT/AGTR1/ITGA9/SEMA5B/EMILIN1/SPOCK1/FGFR4/APOB/SELL/C2CD6/AUTS2/TAFA4/TMSB15A/DACH1/SEMA7A/ASCL1/FLRT3/FBN2/JCAD/ADORA1/CXCL14/RADIL/CDH11/F10/MEGF10/SEMA6…
GO:0035336	BP	GO:0035336	long-chain fatty-acyl-CoA metabolic process	8	0.615542883608245	1.60105153387129	0.032751868992524	0.032751868992524	0.391618266371275	756	tags=50%, list=11%, signal=44%	ELOVL3/ELOVL2/ACSL6/ELOVL6
GO:0033500	BP	GO:0033500	carbohydrate homeostasis	80	-0.261223018120278	-1.44310580676795	0.0327822120866591	0.0327822120866591	0.391618266371275	642	tags=22%, list=10%, signal=21%	NDUFAF2/HNF4A/HK2/C2CD2L/NKX6-1/BGLAP/SESN2/PIM3/NGFR/XBP1/DHPS/C1QTNF12/PPARG/BHLHA15/FGF21/HKDC1/TUNAR/GCKR
GO:0042593	BP	GO:0042593	glucose homeostasis	80	-0.261223018120278	-1.44310580676795	0.0327822120866591	0.0327822120866591	0.391618266371275	642	tags=22%, list=10%, signal=21%	NDUFAF2/HNF4A/HK2/C2CD2L/NKX6-1/BGLAP/SESN2/PIM3/NGFR/XBP1/DHPS/C1QTNF12/PPARG/BHLHA15/FGF21/HKDC1/TUNAR/GCKR
GO:0050906	BP	GO:0050906	detection of stimulus involved in sensory perception	36	0.370500191424804	1.54564192653683	0.0328328658637189	0.0328328658637189	0.391618266371275	1385	tags=47%, list=21%, signal=37%	OR1L3/OR2M4/OR6C74/KIT/OR2W6P/KCNK2/CXCR4/SCN1A/SEMA5B/ADORA1/LXN/GNAT3/OR2B6/PLCB2/TMC1/COL11A1/CST1
GO:0034975	BP	GO:0034975	protein folding in endoplasmic reticulum	8	-0.608472605740395	-1.66574403443198	0.0328467153284672	0.0328467153284672	0.391618266371275	1340	tags=100%, list=20%, signal=80%	DNAJC10/CANX/CALR/P4HB/DNAJC3/HSP90B1/HSPA5
GO:0032823	BP	GO:0032823	regulation of natural killer cell differentiation	3	-0.826794403892944	-1.56975874428192	0.0328498293515358	0.0328498293515358	0.391618266371275	1143	tags=100%, list=17%, signal=83%	IL15/IL15RA
GO:0032825	BP	GO:0032825	positive regulation of natural killer cell differentiation	3	-0.826794403892944	-1.56975874428192	0.0328498293515358	0.0328498293515358	0.391618266371275	1143	tags=100%, list=17%, signal=83%	IL15/IL15RA
GO:0016863	MF	GO:0016863	intramolecular oxidoreductase activity, transposing C=C bonds	7	0.648983153454447	1.6104340640831	0.0330044843049327	0.0330044843049327	0.391830266812274	217	tags=43%, list=3%, signal=41%	HSD3B2/HSD3B1/GSTA1
GO:0001910	BP	GO:0001910	regulation of leukocyte mediated cytotoxicity	20	-0.428665267271586	-1.61144547289789	0.0330498177399757	0.0330498177399757	0.391830266812274	1628	tags=60%, list=25%, signal=45%	GFER/HLA-C/PVR/HLA-G/RAET1L/ULBP1/HLA-F/ULBP2/HLA-B/HLA-E/IL7R/XCL1
GO:0005643	CC	GO:0005643	nuclear pore	21	-0.421529750921605	-1.60884308036755	0.0330578512396694	0.0330578512396694	0.391830266812274	2032	tags=71%, list=31%, signal=50%	TNKS/KPNA4/RGPD4/RGPD2/NUP58/CHMP4BP1/PCID2/RGPD3/RGPD6/MX2/RGPD5/NXT1/SEC13/RGPD8/XPOT
GO:0044322	CC	GO:0044322	endoplasmic reticulum quality control compartment	8	-0.607974433115203	-1.66438024570805	0.0330748175182482	0.0330748175182482	0.391830266812274	2585	tags=100%, list=39%, signal=61%	CANX/SYVN1/UGGT2/DERL1/CALR/EDEM1/HERPUD1
GO:0030424	CC	GO:0030424	axon	212	0.22659174643448	1.36336032134858	0.0331005586592179	0.0331005586592179	0.391830266812274	2324	tags=42%, list=35%, signal=28%	CYP17A1/HTR1B/ADRA2A/SCN2B/LRRTM1/CALB1/SLC6A1/RASGRF1/KCNK2/CACNG2/KCNC2/SCN1A/KCNC1/KCNB1/NEFH/SPOCK1/LRP2/KCNA4/TSPOAP1/ATP2B3/AUTS2/SLC4A10/CNR1/FLRT3/GRM7/DGKI/DSCAM/SLC4A8/ADORA1/NEFM/IGSF9/SNCG/NAV1/TMEM108/DTNA/CLDN5/MBP/STMN3/SLC1A2/HCN3/CPLX2/C1QL1/CALCR/MGARP/MDGA1/ADGRL3/KIF4A/LRRK2/CCK/EPHB2/LDLRAP1/CNTN1/SYP/SEMA6A/EMB/BASP1/CNTN2/ANK3/KIF21B/FZD3/DNM3/TUBB4A/ATCAY/SYT8/NMU/GRIK2/KI…
GO:0060485	BP	GO:0060485	mesenchyme development	106	0.269318488350583	1.44084843360656	0.0331284664967771	0.0331284664967771	0.391830266812274	2404	tags=46%, list=37%, signal=30%	MIR202/HAS2/CRB2/TMEM100/COL1A1/FOXA2/ACVRL1/SEMA5B/SEMA7A/RADIL/RANBP3L/SEMA6C/TGFB3/AMER1/TGFBR3/EDNRB/HGF/SEMA4G/SP6/SHH/DAND5/EMP2/GLIPR2/BMP4/SEMA3F/S100A4/BCL2/SEMA6A/BASP1/EFNB1/PHLDB1/DAB2/SIX1/CDH2/IL17RD/WNT4/OLFM1/WNT11/FUZ/GATA3/NRP2/NOTCH1/FGFR1/FAM83D/DAB2IP/ACTA2/SNAI2/SEMA4B/SEMA4F
GO:0004812	MF	GO:0004812	aminoacyl-tRNA ligase activity	19	-0.438501377107931	-1.61952056594365	0.0333091962346126	0.0333091962346126	0.392422893926045	1931	tags=63%, list=29%, signal=45%	VARS1/IARS1/KARS1/MARS1/WARS1/DALRD3/TARS3/YARS1/SARS1/CARS1/GARS1/AARS1
GO:0006418	BP	GO:0006418	tRNA aminoacylation for protein translation	19	-0.438501377107931	-1.61952056594365	0.0333091962346126	0.0333091962346126	0.392422893926045	1931	tags=63%, list=29%, signal=45%	VARS1/IARS1/KARS1/MARS1/WARS1/DALRD3/TARS3/YARS1/SARS1/CARS1/GARS1/AARS1
GO:0016875	MF	GO:0016875	ligase activity, forming carbon-oxygen bonds	19	-0.438501377107931	-1.61952056594365	0.0333091962346126	0.0333091962346126	0.392422893926045	1931	tags=63%, list=29%, signal=45%	VARS1/IARS1/KARS1/MARS1/WARS1/DALRD3/TARS3/YARS1/SARS1/CARS1/GARS1/AARS1
GO:1901987	BP	GO:1901987	regulation of cell cycle phase transition	147	0.24726534491006	1.4003401290174	0.0333821376281113	0.0333821376281113	0.392768809086009	3121	tags=63%, list=47%, signal=34%	KCNH5/GFI1B/FAM107A/RRM2/SPC25/CDKN2C/CCNE2/PBX1/SKA3/CDC45/SPC24/BRIP1/CENPF/ESPL1/SETMAR/ZWINT/PTENP1-AS/PLK2/SKA1/TRIP13/CDC7/CENPE/GTSE1/TFDP3/GEN1/ANAPC15/SPDL1/NDC80/KNL1/PKMYT1/WDR76/RAD51/CLSPN/KANK2/ATP2B4/DTL/BCL2/FANCD2/BRCA2/BARD1/BLM/ID2/NEK6/CCND2/ANLN/BUB1B/H2AX/CDCA8/DLGAP5/MYO16/PPP1R10/E2F1/BRCA1/BUB1/AURKA/DPF1/KIF14/PLK1/PAGR1/FAM83D/DNA2/STOX1/TCIM/NUF2/HSPA2/PAXIP1/MAPK14/CC…
GO:0061337	BP	GO:0061337	cardiac conduction	34	0.376667870766507	1.55302973540191	0.0334755497210371	0.0334755497210371	0.393354363153118	2153	tags=50%, list=33%, signal=34%	SCN2B/KCND3/CACNA1D/ATP2B3/KCNJ5/ATP2B2/CAV1/GJA1/CACNA2D1/ATP2B4/CACNA1G/GJC1/CACNB2/ATP1B1/CALM3/IRX3/KCNH6
GO:0051984	BP	GO:0051984	positive regulation of chromosome segregation	15	0.499154936338167	1.61113721364801	0.0335917312661499	0.0335917312661499	0.393683308901484	3027	tags=93%, list=46%, signal=51%	SKA3/NCAPH/SKA1/NCAPG/CDCA8/SMC2/CCNB1/AURKB/KAT2B/NCAPD3/NCAPG2/SMC4/BIRC5/INCENP
GO:0042940	BP	GO:0042940	D-amino acid transport	3	0.816757907542579	1.51234665624135	0.0336782690498589	0.0336782690498589	0.393683308901484	1208	tags=100%, list=18%, signal=82%	SLC1A3/SLC1A2/GFAP
GO:0070777	BP	GO:0070777	D-aspartate transmembrane transport	3	0.816757907542579	1.51234665624135	0.0336782690498589	0.0336782690498589	0.393683308901484	1208	tags=100%, list=18%, signal=82%	SLC1A3/SLC1A2/GFAP
GO:0070779	BP	GO:0070779	D-aspartate import across plasma membrane	3	0.816757907542579	1.51234665624135	0.0336782690498589	0.0336782690498589	0.393683308901484	1208	tags=100%, list=18%, signal=82%	SLC1A3/SLC1A2/GFAP
GO:0015355	MF	GO:0015355	secondary active monocarboxylate transmembrane transporter activity	6	0.672379824931677	1.58857215146734	0.0340440781222003	0.0340440781222003	0.396929797620044	1925	tags=83%, list=29%, signal=59%	SLC6A1/SLC6A13/SLC6A12/SLC10A4/SLC16A7
GO:0019985	BP	GO:0019985	translesion synthesis	6	0.672125273974484	1.58797074650733	0.0340440781222003	0.0340440781222003	0.396929797620044	1470	tags=83%, list=22%, signal=65%	PCLAF/PCNA/POLN/DTL/USP43
GO:1905599	BP	GO:1905599	positive regulation of low-density lipoprotein receptor activity	3	-0.8239893831987	-1.56443310861972	0.0341296928327645	0.0341296928327645	0.397121018404603	235	tags=100%, list=4%, signal=96%	PPARG/FGF21
GO:0010043	BP	GO:0010043	response to zinc ion	12	0.538187281455166	1.60835917357682	0.0342178770949721	0.0342178770949721	0.397121018404603	408	tags=33%, list=6%, signal=31%	VCAM1/GLRA2/S100A8/SLC30A10
GO:0098981	CC	GO:0098981	cholinergic synapse	7	0.64409753551936	1.59831053590694	0.0342600896860987	0.0342600896860987	0.397121018404603	1415	tags=86%, list=22%, signal=67%	CHRNB4/KCNB1/CHRNB2/CHRNA5/PLD1/DLGAP3
GO:0051384	BP	GO:0051384	response to glucocorticoid	44	0.350396003361783	1.54206377463531	0.0342699366574631	0.0342699366574631	0.397121018404603	1509	tags=48%, list=23%, signal=37%	HMGCS2/HSD11B2/FAM107A/STC1/MAOB/AVPR1A/SSTR3/PFKFB1/SDC1/SSTR5/BCHE/GPR83/BMP6/TYMS/GJB2/CALCR/PCNA/AGL/SLIT3/BCL2/CLDN1
GO:0099622	BP	GO:0099622	cardiac muscle cell membrane repolarization	15	0.497873624686745	1.60700148597389	0.0342807924203273	0.0342807924203273	0.397121018404603	2153	tags=60%, list=33%, signal=40%	SCN2B/KCND3/CACNA1D/KCNJ5/GJA1/CACNA2D1/ATP1B1/NOS1AP/KCNH6
GO:0002176	BP	GO:0002176	male germ cell proliferation	3	-0.823448905109489	-1.56340695241615	0.0343430034129693	0.0343430034129693	0.397264802602961	1165	tags=100%, list=18%, signal=82%	PTGDR2/DMRT1
GO:0090084	BP	GO:0090084	negative regulation of inclusion body assembly	6	-0.666189903375715	-1.64100013189304	0.0343813616828772	0.0343813616828772	0.397264802602961	805	tags=83%, list=12%, signal=73%	HSF1/DNAJB2/HSPA1B/HSPA1A/DNAJB1
GO:0030315	CC	GO:0030315	T-tubule	21	0.4451633649277	1.5951760322499	0.034476902173913	0.034476902173913	0.39785866488718	1891	tags=57%, list=29%, signal=41%	SCN2B/CACNA1S/SCN1A/CACNA1D/TGFB3/CACNG4/CACNA2D1/ATP2B4/ANK3/CACNB2/ATP1B1/NOS1AP
GO:1902532	BP	GO:1902532	negative regulation of intracellular signal transduction	205	-0.196936980365967	-1.30799534089472	0.0346008907159986	0.0346008907159986	0.398778875098102	1464	tags=27%, list=22%, signal=22%	PER1/NCK1/RELA/HLA-G/MINAR1/ATF4/RIOK3/CALR/ITGA3/IFI16/HOMER3/GMIP/PPP1R15B/CIB1/SYNGAP1/SPRY2/PRNP/NOP53/NFKBIL1/RUBCN/CREBRF/SNAI1/SEC13/KLF4/NR1D1/NPRL2/SELENOS/CDK5RAP3/DDIT4/PYCR1/APOE/DNAJB9/TPT1/AARS1/HYOU1/DUSP5/HSPA1A/SESN2/PPEF2/SPRY4/XBP1/TRIM67/PLK3/HERPUD1/SERPINE2/PPARG/ARHGEF2/DUSP4/DUSP8/PPP1R15A/HSPA5/PMEPA1/DDIT3/ATF3/SPINK1/GDF15
GO:0050801	BP	GO:0050801	monoatomic ion homeostasis	179	0.233829426952629	1.37090718660179	0.0346605557146949	0.0346605557146949	0.398956346076787	1183	tags=25%, list=18%, signal=21%	SCNN1G/HTR1B/FATE1/CALB1/CACNA1S/STC1/SCARA5/GRM1/GPR12/HCRTR2/NPSR1/S100A8/AVPR1A/SLC4A4/SLC30A10/AGTR1/TSPOAP1/ATP2B3/SLC4A10/PLCH2/RYR3/CNR1/SLC35G1/SLC4A8/ADORA1/SLC45A2/CA2/ATP2B2/KL/CAV1/SLC40A1/SV2B/HFE/SLC1A3/SGCD/HYAL2/EDNRB/JPH2/CYB561A3/CLN6/BMP6/CLDN16/AQP11/F2R/PLCB2
GO:0015185	MF	GO:0015185	gamma-aminobutyric acid transmembrane transporter activity	5	0.709262949457009	1.57449052534031	0.0347826086956522	0.0347826086956522	0.399064675123233	847	tags=60%, list=13%, signal=52%	SLC6A1/SLC6A13/SLC6A12
GO:0060079	BP	GO:0060079	excitatory postsynaptic potential	35	0.371621281182263	1.54039127349399	0.0348012535048656	0.0348012535048656	0.399064675123233	1303	tags=40%, list=20%, signal=32%	CHRNB4/GLRA2/CBLN1/P2RX2/SHANK1/ADORA1/TMEM108/CHRNB2/CHRNA5/RELN/RIMS2/MAPK8IP2/CHRNA2/LRRK2
GO:1904951	BP	GO:1904951	positive regulation of establishment of protein localization	89	-0.248850933027933	-1.41437934018552	0.034833091436865	0.034833091436865	0.399064675123233	1025	tags=24%, list=16%, signal=20%	STX4/PRNP/ZFAND1/ABLIM3/USP36/ZPR1/APOE/C2CD2L/ACHE/ADCY10/NKX6-1/GIPR/XBP1/KCNN4/PLK3/BBC3/C1QTNF12/PPARG/GZMB/TUNAR/PCSK1
GO:0039706	MF	GO:0039706	co-receptor binding	4	0.761673003802281	1.55478910039998	0.0348470806302132	0.0348470806302132	0.399064675123233	1571	tags=100%, list=24%, signal=76%	HFE/LRRK2/BMP4/DKK2
GO:0002551	BP	GO:0002551	mast cell chemotaxis	5	0.708147865460854	1.5720151539872	0.0351449275362319	0.0351449275362319	0.401455365973207	829	tags=60%, list=13%, signal=52%	KIT/PGF/CHGA
GO:0097531	BP	GO:0097531	mast cell migration	5	0.708147865460854	1.5720151539872	0.0351449275362319	0.0351449275362319	0.401455365973207	829	tags=60%, list=13%, signal=52%	KIT/PGF/CHGA
GO:0040011	BP	GO:0040011	locomotion	379	0.200317704688008	1.30163929771687	0.0352622061482821	0.0352622061482821	0.402285155285265	1533	tags=29%, list=23%, signal=24%	SEMG1/CCL22/ADRA2A/PIK3C2G/VCAM1/HAS2/KIT/RHOJ/FAM107A/PLA2G1B/GPR183/STC1/PGF/CMKLR1/MIR138-1/HCRTR2/FGF20/ATOH8/PLP1/ADAMTS9/COL1A1/TBXA2R/ACVRL1/CXCR4/TACR2/MMRN2/CYP7B1/S100A8/DAAM2/AMOT/AGTR1/ITGA9/SEMA5B/EMILIN1/TAFA4/TMSB15A/DACH1/SEMA7A/FLRT3/DSCAM/FBN2/JCAD/ADORA1/CXCL14/CDH11/F10/SEMA6C/PDGFRB/PTN/LAMA3/HAS1/LAMA4/CHGA/IGFBP5/CAMK1D/PDE4B/CAV1/EPHA7/TNFSF18/CLDN5/LGALS3/MIR196A1/PLK2/NR…
GO:0030551	MF	GO:0030551	cyclic nucleotide binding	11	0.552426837987876	1.61122919037534	0.0354337580729621	0.0354337580729621	0.403731235106397	2833	tags=91%, list=43%, signal=52%	PDE11A/PDE4B/HCN3/PDE2A/PRKAR2B/PDE6G/FKBP1B/PDE4D/PRKAR1B/SLC19A1
GO:0042445	BP	GO:0042445	hormone metabolic process	75	0.29724146401836	1.48004470077338	0.0356138706654171	0.0356138706654171	0.405171102463507	1152	tags=31%, list=18%, signal=26%	CYP17A1/HSD3B2/AFP/SULT2A1/SLC26A7/PRLHR/SULT1B1/DIO2/HSD3B1/CYP3A7/CYP11A1/UGT2B4/CYP11B1/LRAT/DHRS2/SULT1A1/SLC16A10/TG/HFE/BCHE/EDNRB/BMP6/CYP3A5
GO:0048709	BP	GO:0048709	oligodendrocyte differentiation	39	0.359934879606961	1.53427829613753	0.0356500408830744	0.0356500408830744	0.405171102463507	2256	tags=59%, list=34%, signal=39%	ZNF488/TENM4/SOX6/PLP1/OLIG1/CXCR4/DAAM2/CDKN2C/ASCL1/SOX13/PTN/SHH/CNTN1/CNTN2/TNFRSF1B/TP73/B4GALT6/TMEM98/WASF3/CLCN2/GLI3/NOTCH1/SRSF1
GO:0006801	BP	GO:0006801	superoxide metabolic process	23	0.430499309200208	1.58510961781704	0.0358108108108108	0.0358108108108108	0.406485698213128	810	tags=26%, list=12%, signal=23%	PON3/NOX5/DHFR/DHFRP1/TAFA4/FBLN5
GO:0044070	BP	GO:0044070	regulation of monoatomic anion transport	4	0.760055322560152	1.55148695741916	0.0359592215013902	0.0359592215013902	0.407586074015527	702	tags=50%, list=11%, signal=45%	STC1/CA2
GO:0050900	BP	GO:0050900	leukocyte migration	104	0.268502830917894	1.43181963076841	0.0359982000899955	0.0359982000899955	0.407586074015527	1670	tags=35%, list=25%, signal=26%	CCL22/GPR15/VCAM1/KIT/PLA2G1B/GPR183/PGF/CMKLR1/CXCR4/CYP7B1/S100A8/ITGA9/EMILIN1/SELL/TAFA4/ADORA1/PTN/CHGA/CAMK1D/PDE4B/TNFSF18/LGALS3/EDNRB/CSF3R/CHST2/ASCL2/CX3CR1/EMP2/NOD2/CX3CL1/TNFRSF11A/SLC8B1/ITGB7/JAM2/SYK/IL16
GO:0033209	BP	GO:0033209	tumor necrosis factor-mediated signaling pathway	31	-0.360460609886133	-1.54731044905431	0.0360992730007521	0.0360992730007521	0.408217625876562	1457	tags=42%, list=22%, signal=33%	RELA/EXT1/NSMAF/MAPKAPK2/TNFRSF25/HSPA1B/BIRC3/MIB2/TNFRSF4/HSPA1A/TNFSF13B/SPHK1/TNFRSF18
GO:0090186	BP	GO:0090186	regulation of pancreatic juice secretion	4	-0.756121267933982	-1.60228188504936	0.036249186021272	0.036249186021272	0.408570997294958	361	tags=75%, list=5%, signal=71%	WNK4/SCT/SPINK1
GO:0071805	BP	GO:0071805	potassium ion transmembrane transport	68	0.304584200810636	1.48501901685558	0.0363036303630363	0.0363036303630363	0.408570997294958	986	tags=26%, list=15%, signal=23%	KCNH5/KCNK2/KCND3/KCNC2/CACNA1D/KCNMB2/KCNC1/KCNB1/KCNA4/KCNJ5/KCNN3/KCNA10/KCNH3/CAV1/DPP10/KCNK13/SLC1A3/HCN3
GO:0090575	CC	GO:0090575	RNA polymerase II transcription regulator complex	81	-0.256019732653349	-1.41783607711999	0.0363064608347627	0.0363064608347627	0.408570997294958	1411	tags=32%, list=21%, signal=26%	TCEA1/ATF4/ASCC2/BACH2/CEBPD/CDK7/CEBPA/JUND/TAF13/MED10/MAFK/MED8/TLE3/MAFG/CCNH/CEBPB/JUN/CEBPG/XBP1/HMGA1/PPARG/NFIL3/MAFF/DDIT3/FOSL1/ATF3
GO:0099186	MF	GO:0099186	structural constituent of postsynapse	8	0.608244765887276	1.58206883927326	0.036311854752581	0.036311854752581	0.408570997294958	1616	tags=38%, list=25%, signal=28%	NEFH/SHANK1/DNM3
GO:0098915	BP	GO:0098915	membrane repolarization during ventricular cardiac muscle cell action potential	6	0.668861875521338	1.58026060454652	0.036373409783193	0.036373409783193	0.40875329382294	567	tags=50%, list=9%, signal=46%	SCN2B/KCND3/KCNJ5
GO:0098687	CC	GO:0098687	chromosomal region	124	0.255624716230408	1.4056328754536	0.036541889483066	0.036541889483066	0.409512620547959	3180	tags=68%, list=48%, signal=36%	SPC25/CENPI/ESCO2/CENPM/SKA3/SPC24/CENPF/PIF1/ERCC6L/OIP5/MTCL1/ZWINT/PLK2/DMC1/SKA1/CENPE/NCAPG/RAD51AP1/SPDL1/NDC80/KNL1/RAD51/PCNA/SLX4/HELLS/ZNF618/BRCA2/CENPH/BLM/MCM2/CENPU/CENPA/BUB1B/H2AX/RASSF2/CDCA8/PPP1R10/SGO1/BUB1/AURKA/DYNLL1/CHRAC1/TOP2A/PLK1/CENPQ/SKA2/DNA2/HNRNPA2B1/CENPO/RBBP7/NUF2/SGO2/NSL1/CCNB1/CDK2/AURKB/KAT2B/SMARCE1/NCAPD3/SEPTIN6/MSH2/MCM4/SUV39H2/SMC4/MCM3/CBX5/RBBP4/PDS…
GO:0090329	BP	GO:0090329	regulation of DNA-templated DNA replication	18	0.468528135405269	1.60755892644804	0.0365646258503401	0.0365646258503401	0.409512620547959	2989	tags=89%, list=45%, signal=49%	DACH1/E2F8/CDC7/PCNA/MCIDAS/BLM/MCM2/DYNLL1/GMNN/FGFR1/CDK2/MCM4/MCM3/MCM5/TICRR/E2F7
GO:0061640	BP	GO:0061640	cytoskeleton-dependent cytokinesis	37	0.362362583437756	1.52015273186817	0.0365772922873221	0.0365772922873221	0.409512620547959	3029	tags=78%, list=46%, signal=43%	NOX5/ESPL1/IQGAP2/ROPN1B/STMN1/KIF4B/KIF4A/KIF20A/CKAP2/ANK3/ANLN/CENPA/CDCA8/CIT/MYH10/PLK1/CEP55/ECT2/AURKB/SPIRE2/IQGAP3/SEPTIN6/EXOC6B/EXOC6/SEPTIN10/BIRC5/RAB11A/INCENP/SEPTIN12
GO:0006047	BP	GO:0006047	UDP-N-acetylglucosamine metabolic process	6	-0.663624288002735	-1.63468034958455	0.0366432933725402	0.0366432933725402	0.409742559560779	1705	tags=83%, list=26%, signal=62%	MGAT1/UAP1/UAP1L1/GFPT1/PGM3
GO:0050714	BP	GO:0050714	positive regulation of protein secretion	42	-0.319211463330897	-1.49085581127149	0.0368651714359371	0.0368651714359371	0.411712773540068	494	tags=21%, list=8%, signal=20%	C2CD2L/ACHE/NKX6-1/GIPR/KCNN4/C1QTNF12/PPARG/TUNAR/PCSK1
GO:1990404	MF	GO:1990404	NAD+-protein ADP-ribosyltransferase activity	8	-0.603590306211955	-1.6523783360635	0.0369525547445256	0.0369525547445256	0.412177923036253	2459	tags=100%, list=37%, signal=63%	SIRT2/TNKS2/PARP2/TNKS/ARF4/PARP6/TIPARP
GO:0050901	BP	GO:0050901	leukocyte tethering or rolling	10	0.564627875613538	1.59783180279016	0.0370888733379986	0.0370888733379986	0.413187084145396	1654	tags=60%, list=25%, signal=45%	VCAM1/SELL/CHST2/CX3CR1/ITGB7/JAM2
GO:0007032	BP	GO:0007032	endosome organization	23	-0.401651097553046	-1.5755313471859	0.0372366487016169	0.0372366487016169	0.414195318806861	2689	tags=78%, list=41%, signal=46%	VPS37D/VPS37A/VPS11/VPS37C/ARFGEF2/ATP6V1F/AKTIP/FHIP1B/PLEKHA3/SYNJ1/STAM2/UBR4/SNX33/HGS/TOM1/VAMP4/PLEKHF1/RILP
GO:0034497	BP	GO:0034497	protein localization to phagophore assembly site	7	-0.632075471698113	-1.65009699151018	0.0372712898125141	0.0372712898125141	0.414195318806861	2426	tags=100%, list=37%, signal=63%	ATG13/ARFIP2/ATG4B/WDR45/WDR45B/WIPI1
GO:0000184	BP	GO:0000184	nuclear-transcribed mRNA catabolic process, nonsense-mediated decay	8	-0.602495814944453	-1.64938207578427	0.0374087591240876	0.0374087591240876	0.41465463498135	2621	tags=100%, list=40%, signal=60%	SMG5/DCP1A/ETF1/PABPC1/DHX34/NBAS/SKIC2
GO:0051606	BP	GO:0051606	detection of stimulus	65	0.304959578190243	1.47110949948602	0.0374484290701365	0.0374484290701365	0.41465463498135	1974	tags=49%, list=30%, signal=35%	OR1L3/OR2M4/OR6C74/KIT/OR2W6P/KCNK2/CXCR4/SCN1A/P2RX2/KCNMB2/SEMA5B/DACH1/PKD1L1/ADORA1/TGFB3/LXN/GNAT3/CADM1/OR2B6/PLCB2/NOD2/TMC1/COL11A1/CST1/CDHR2/GNAT2/CDH2/GRIK2/TLR6/CALM3/TTN/FAP
GO:1900424	BP	GO:1900424	regulation of defense response to bacterium	7	0.637524163597874	1.58199889206549	0.0374887892376682	0.0374887892376682	0.41465463498135	1348	tags=71%, list=20%, signal=57%	MMRN2/EMILIN1/SPINK5/SIGLEC16/NOD2
GO:0003413	BP	GO:0003413	chondrocyte differentiation involved in endochondral bone morphogenesis	3	-0.819091585251426	-1.55513410862739	0.037542662116041	0.037542662116041	0.41465463498135	649	tags=100%, list=10%, signal=90%	NPPC/MATN1
GO:0003418	BP	GO:0003418	growth plate cartilage chondrocyte differentiation	3	-0.819091585251426	-1.55513410862739	0.037542662116041	0.037542662116041	0.41465463498135	649	tags=100%, list=10%, signal=90%	NPPC/MATN1
GO:0086070	BP	GO:0086070	SA node cell to atrial cardiac muscle cell communication	4	0.755531582092205	1.5422527291644	0.0376274328081557	0.0376274328081557	0.41508223887577	1539	tags=75%, list=23%, signal=57%	CACNA1D/CACNA1G/GJC1
GO:0045618	BP	GO:0045618	positive regulation of keratinocyte differentiation	5	-0.703084291046483	-1.60946141941888	0.0377063810798751	0.0377063810798751	0.415231324349479	758	tags=60%, list=12%, signal=53%	FOXC1/ETV4/PRKCH
GO:2000121	BP	GO:2000121	regulation of removal of superoxide radicals	4	0.754524714828897	1.54019742952961	0.0379981464318814	0.0379981464318814	0.415231324349479	1618	tags=100%, list=25%, signal=75%	DHFR/DHFRP1/FBLN5/CD36
GO:0086007	MF	GO:0086007	voltage-gated calcium channel activity involved in cardiac muscle cell action potential	4	0.754372623574144	1.53988696844726	0.0379981464318814	0.0379981464318814	0.415231324349479	1619	tags=100%, list=25%, signal=75%	CACNA1D/CACNA2D1/CACNA1G/CACNB2
GO:0008328	CC	GO:0008328	ionotropic glutamate receptor complex	17	0.470983622716759	1.58779731346245	0.0380182349905384	0.0380182349905384	0.415231324349479	1049	tags=47%, list=16%, signal=40%	GRIN3A/CACNG2/CACNG5/CNIH2/GRIK1/SHISA8/CACNG4/GRIK4
GO:0098878	CC	GO:0098878	neurotransmitter receptor complex	17	0.470983622716759	1.58779731346245	0.0380182349905384	0.0380182349905384	0.415231324349479	1049	tags=47%, list=16%, signal=40%	GRIN3A/CACNG2/CACNG5/CNIH2/GRIK1/SHISA8/CACNG4/GRIK4
GO:0045586	BP	GO:0045586	regulation of gamma-delta T cell differentiation	5	0.70352364585452	1.56174986385349	0.0380434782608696	0.0380434782608696	0.415231324349479	1660	tags=60%, list=25%, signal=45%	TCF7/SOX13/SYK
GO:0043062	BP	GO:0043062	extracellular structure organization	112	0.260833829489366	1.41215581525244	0.0380555968485209	0.0380555968485209	0.415231324349479	1384	tags=29%, list=21%, signal=24%	SMOC1/HAS2/OLFML2B/ECM2/ADAMTS9/COL1A1/COL14A1/MATN3/EMILIN1/ITGA8/FGFR4/IMPG2/SULF2/COL1A2/CSGALNACT1/SPINK5/MMP15/HAS1/FBLN5/ADAMTS3/CAV1/TLL2/KLK4/TGFBR3/GFAP/COL4A1/COL22A1/MFAP4/ADAMTS6/NDNF/VWA1/COL11A1/CTSS
GO:0045229	BP	GO:0045229	external encapsulating structure organization	112	0.260833829489366	1.41215581525244	0.0380555968485209	0.0380555968485209	0.415231324349479	1384	tags=29%, list=21%, signal=24%	SMOC1/HAS2/OLFML2B/ECM2/ADAMTS9/COL1A1/COL14A1/MATN3/EMILIN1/ITGA8/FGFR4/IMPG2/SULF2/COL1A2/CSGALNACT1/SPINK5/MMP15/HAS1/FBLN5/ADAMTS3/CAV1/TLL2/KLK4/TGFBR3/GFAP/COL4A1/COL22A1/MFAP4/ADAMTS6/NDNF/VWA1/COL11A1/CTSS
GO:0051588	BP	GO:0051588	regulation of neurotransmitter transport	36	0.364960304332563	1.52253078663399	0.0381125226860254	0.0381125226860254	0.415349607634124	1749	tags=53%, list=27%, signal=39%	HTR1B/CHRNB4/TACR2/CSPG5/RIMS4/TSPOAP1/SLC4A8/OTOF/SNCG/SV2B/FER1L5/RIMS2/GFAP/LRRK2/CHRNA3/RAB3B/PFN2/SV2C/SYT8
GO:0045684	BP	GO:0045684	positive regulation of epidermis development	9	-0.577948876891588	-1.6428392868048	0.0383720930232558	0.0383720930232558	0.417297218262236	758	tags=44%, list=12%, signal=39%	FOXC1/KRT10/ETV4/PRKCH
GO:0030134	CC	GO:0030134	COPII-coated ER to Golgi transport vesicle	37	-0.335699721735722	-1.51630224162174	0.0383838383838384	0.0383838383838384	0.417297218262236	2571	tags=78%, list=39%, signal=48%	MCFD2/CNIH3/SEC23B/STX5/SAR1B/USO1/TMED2/SEC23A/LMAN1/TMED4/SEC22B/SEC31A/YIF1A/SLC30A5/SEC24A/GOSR2/TMED9/HLA-C/HLA-G/SEC16A/HLA-F/HLA-B/TMED3/SEC13/HLA-E/GOLGA2/SEC24D/TGFA/AREG
GO:0001912	BP	GO:0001912	positive regulation of leukocyte mediated cytotoxicity	17	-0.443702257025143	-1.5885286560167	0.0384339937932681	0.0384339937932681	0.417339067670211	1550	tags=59%, list=24%, signal=45%	HLA-C/PVR/HLA-G/RAET1L/ULBP1/HLA-F/ULBP2/HLA-B/HLA-E/XCL1
GO:0006816	BP	GO:0006816	calcium ion transport	135	0.249100676177473	1.39216037769152	0.0385124209907394	0.0385124209907394	0.417687438751929	1183	tags=27%, list=18%, signal=23%	SEMG1/ADRA2A/CACNA2D3/CACNA1S/PLA2G1B/GRIN3A/STC1/NPSR1/PLP1/CACNG2/CXCR4/CACNA1D/P2RX2/CACNG5/FFAR1/TMEM37/ATP2B3/PLCH2/RYR3/PKD1L1/SLC35G1/TRPM3/ATP2B2/PDGFRB/PPP3R2/PDE4B/CAV1/LGALS3/CACNG4/CRACR2B/STAC2/CHRNB2/EDNRB/JPH2/CACNA2D1/F2R/PLCB2
GO:0070306	BP	GO:0070306	lens fiber cell differentiation	7	-0.630671438430495	-1.64643162056222	0.0386266094420601	0.0386266094420601	0.418037217127906	1971	tags=100%, list=30%, signal=70%	PROX1/SPRED2/PLAAT3/ATF4/EPHA2/SPRY2
GO:0097529	BP	GO:0097529	myeloid leukocyte migration	59	0.312941872763737	1.48252198627861	0.038637438889765	0.038637438889765	0.418037217127906	1353	tags=32%, list=21%, signal=26%	CCL22/KIT/PLA2G1B/PGF/CMKLR1/S100A8/ITGA9/EMILIN1/TAFA4/CHGA/CAMK1D/PDE4B/LGALS3/EDNRB/CSF3R/CX3CR1/EMP2/NOD2/CX3CL1
GO:0046703	MF	GO:0046703	natural killer cell lectin-like receptor binding	4	-0.753080077498113	-1.59583735749667	0.0388539179509442	0.0388539179509442	0.419875357182866	1168	tags=75%, list=18%, signal=62%	ULBP1/ULBP2/HLA-E
GO:1905939	BP	GO:1905939	regulation of gonad development	6	-0.661014897974241	-1.6282527388399	0.0389052250622031	0.0389052250622031	0.419926299379241	779	tags=50%, list=12%, signal=44%	ZFPM2/DMRT1/NUPR1
GO:0001755	BP	GO:0001755	neural crest cell migration	21	0.438992840433648	1.57306488484917	0.0390625	0.0390625	0.421119522790229	2702	tags=76%, list=41%, signal=45%	SEMA5B/SEMA7A/RADIL/SEMA6C/EDNRB/SEMA4G/SHH/BMP4/SEMA3F/SEMA6A/EFNB1/NRP2/SEMA4B/SEMA4F/SEMA6D/NRTN
GO:0030534	BP	GO:0030534	adult behavior	40	0.355718290417618	1.52573873084187	0.0392477514309076	0.0392477514309076	0.421823210706616	1564	tags=40%, list=24%, signal=31%	CHRNB4/FOXA2/SCN1A/PPP1R1B/SHANK1/HOXB8/SNCG/CHRNB2/SLC1A2/CHRNA5/DMBX1/TUBA1A/CEND1/FXN/CHRNA3/CNTN2
GO:0043171	BP	GO:0043171	peptide catabolic process	3	-0.815380328306721	-1.54808788526908	0.0392491467576792	0.0392491467576792	0.421823210706616	274	tags=100%, list=4%, signal=96%	TPP1/LVRN
GO:0007567	BP	GO:0007567	parturition	5	-0.700229580439574	-1.60292657481499	0.0392681838464971	0.0392681838464971	0.421823210706616	743	tags=100%, list=11%, signal=89%	MMP2/PLA2G4B/PLA2G4C/MAFF
GO:0042759	BP	GO:0042759	long-chain fatty acid biosynthetic process	12	0.529838538836594	1.58340916594731	0.0394553072625698	0.0394553072625698	0.423328747847272	1973	tags=67%, list=30%, signal=47%	PLP1/ELOVL6/LTC4S/ALOX15/GSTM4/ACOT7/CYP2C8/FADS1
GO:0017121	BP	GO:0017121	plasma membrane phospholipid scrambling	7	0.634593776180626	1.57472721530073	0.0396412556053812	0.0396412556053812	0.424818111888446	876	tags=57%, list=13%, signal=50%	XKR5/ANO4/ANO7/XKR4
GO:0009629	BP	GO:0009629	response to gravity	3	-0.814378689547833	-1.54618616557556	0.0398890784982935	0.0398890784982935	0.426966233407162	448	tags=67%, list=7%, signal=62%	BGLAP/FOSL1
GO:0005852	CC	GO:0005852	eukaryotic translation initiation factor 3 complex	5	-0.697292363857621	-1.59620286212602	0.0399375278893351	0.0399375278893351	0.426977728399185	1996	tags=100%, list=30%, signal=70%	EIF3D/EIF3F/EIF3G/EIF3H
GO:0035727	MF	GO:0035727	lysophosphatidic acid binding	4	0.750430784679491	1.53184056517664	0.0400370713623726	0.0400370713623726	0.427534802949157	1432	tags=75%, list=22%, signal=59%	LPAR4/CLN6/PNPLA3
GO:0032252	BP	GO:0032252	secretory granule localization	7	-0.626445526475959	-1.63539944969846	0.0404337022814547	0.0404337022814547	0.431103336823553	2463	tags=100%, list=37%, signal=63%	SNAP25/CADPS2/TANC2/RAB3A/UNC13A/KIF1A
GO:0021516	BP	GO:0021516	dorsal spinal cord development	6	0.664767301491025	1.57058671780053	0.0406737143881025	0.0406737143881025	0.431103336823553	1229	tags=67%, list=19%, signal=54%	DAAM2/HOXB8/ASCL1/MDGA1
GO:0046887	BP	GO:0046887	positive regulation of hormone secretion	42	-0.317250268695483	-1.48169618276463	0.0407321474606857	0.0407321474606857	0.431103336823553	494	tags=29%, list=8%, signal=27%	STX4/TMF1/GAL/C2CD2L/NKX6-1/GIPR/SCT/INHBA/C1QTNF12/PPARG/TUNAR/SPINK1
GO:0061158	BP	GO:0061158	3'-UTR-mediated mRNA destabilization	3	-0.812956204379562	-1.5434854233826	0.0407423208191126	0.0407423208191126	0.431103336823553	1234	tags=100%, list=19%, signal=81%	DND1/ZFP36
GO:0007389	BP	GO:0007389	pattern specification process	146	0.243407655276371	1.37804257425921	0.0407537248028046	0.0407537248028046	0.431103336823553	2267	tags=42%, list=34%, signal=28%	CRB2/FOXN4/STC1/FOXA2/ACVRL1/HOXD12/DAAM2/LRP2/OSR2/HHIP/PBX1/HOXB8/GREM2/PKD1L1/ASCL1/WNT6/SSBP3/SHROOM3/TLL2/MAFB/HOXB6/GDF11/GJA1/XRCC2/CDON/RELN/LHX2/RIPPLY3/SHH/HOXA6/DAND5/BMP4/SEMA3F/LFNG/NR2F2/BASP1/TMEM107/EFNB1/SIX1/SIM2/CYP26B1/CCDC103/CELSR2/ODAD3/HOXB5/BICC1/MEIS2/GLI2/HOXB9/FOXB1/WDR77/AURKA/WNT11/FUZ/IRX3/HOXA7/EN1/GLI3/NRP2/NOTCH1/FGFR1
GO:0042923	MF	GO:0042923	neuropeptide binding	10	0.559513639215524	1.58335910330671	0.0407627711686494	0.0407627711686494	0.431103336823553	1029	tags=60%, list=16%, signal=51%	PRLHR/NPY1R/GRPR/SSTR3/SSTR5/GPR37
GO:0010753	BP	GO:0010753	positive regulation of cGMP-mediated signaling	4	-0.748402748089586	-1.58592571964237	0.0408074668981984	0.0408074668981984	0.431103336823553	654	tags=100%, list=10%, signal=90%	RUNDC3A/ADORA2B/NPPC
GO:0032934	MF	GO:0032934	sterol binding	26	0.4043463076951	1.54398445086318	0.0409090909090909	0.0409090909090909	0.431103336823553	1828	tags=50%, list=28%, signal=36%	GPR183/SOAT1/TMEM97/GAS1/CAV1/STAR/APOA1/INSIG1/ABCA1/GRAMD1C/SYP/OSBPL5/GRAMD1B
GO:0032589	CC	GO:0032589	neuron projection membrane	21	0.436900652253621	1.56556784285813	0.0409307065217391	0.0409307065217391	0.431103336823553	1083	tags=48%, list=16%, signal=40%	KCNC2/KCNC1/KCNB1/ITGA8/GABRG1/ADORA1/ATP2B2/SHISA8/SLC1A2/UNC5A
GO:0046645	BP	GO:0046645	positive regulation of gamma-delta T cell activation	5	0.698730732284643	1.55111009053624	0.0409420289855072	0.0409420289855072	0.431103336823553	1660	tags=60%, list=25%, signal=45%	SOX13/NOD2/SYK
GO:0032768	BP	GO:0032768	regulation of monooxygenase activity	14	0.498663678159861	1.56925700936761	0.0409437890353921	0.0409437890353921	0.431103336823553	453	tags=29%, list=7%, signal=27%	MIR138-1/FCER2/DHFR/DHFRP1
GO:1990090	BP	GO:1990090	cellular response to nerve growth factor stimulus	12	-0.506532421013272	-1.61589405567349	0.0409452503509593	0.0409452503509593	0.431103336823553	1252	tags=50%, list=19%, signal=41%	BRAF/CIB1/HES1/SH3GL2/NGF/TAC1
GO:1903531	BP	GO:1903531	negative regulation of secretion by cell	48	0.334617372249952	1.503846841614	0.0410958904109589	0.0410958904109589	0.432184503713849	662	tags=25%, list=10%, signal=23%	HTR1B/SREBF1/ADRA2A/TACR2/VSNL1/MAOB/RSAD2/KCNB1/INHA/CNR1/GRM7/ADORA1
GO:0070412	MF	GO:0070412	R-SMAD binding	8	-0.595581187402687	-1.63045271155431	0.041286496350365	0.041286496350365	0.433682961295332	651	tags=38%, list=10%, signal=34%	JUN/PPARG/PMEPA1
GO:0046949	BP	GO:0046949	fatty-acyl-CoA biosynthetic process	10	0.559122222495764	1.58225143910877	0.0414625612316305	0.0414625612316305	0.434751701025693	756	tags=40%, list=11%, signal=35%	ELOVL3/ELOVL2/ACSL6/ELOVL6
GO:0051898	BP	GO:0051898	negative regulation of phosphatidylinositol 3-kinase/protein kinase B signal transduction	18	-0.433755477748785	-1.57028850707131	0.0414847161572052	0.0414847161572052	0.434751701025693	1585	tags=50%, list=24%, signal=38%	SIRT7/RACK1/HLA-G/CIB1/NOP53/RUBCN/PLK3/SERPINE2/DDIT3
GO:0098719	BP	GO:0098719	sodium ion import across plasma membrane	5	0.69746222810168	1.54829414220712	0.0416666666666667	0.0416666666666667	0.435934626638574	141	tags=40%, list=2%, signal=39%	SCNN1G/SLC6A1
GO:0010469	BP	GO:0010469	regulation of signaling receptor activity	29	0.388655674940955	1.52625983677362	0.0416945746818486	0.0416945746818486	0.435934626638574	1420	tags=48%, list=22%, signal=38%	ADRA2A/CACNG2/CACNG5/SHANK1/CNIH2/TAFA4/GREM2/SHISA8/CACNG4/HFE/RELN/MAPK8IP2/EPHB2/SHISA7
GO:0048156	MF	GO:0048156	tau protein binding	8	-0.59502684433226	-1.62893515159535	0.041742700729927	0.041742700729927	0.435934626638574	1534	tags=50%, list=23%, signal=38%	MARK4/BAG2/APOE/BRSK1
GO:0090063	BP	GO:0090063	positive regulation of microtubule nucleation	4	-0.745551330798479	-1.57988333667285	0.0418927718688952	0.0418927718688952	0.436995507725975	1678	tags=100%, list=26%, signal=75%	PDE4DIP/HSPA1B/HSPA1A
GO:0070847	CC	GO:0070847	core mediator complex	5	-0.69364161849711	-1.58784577907824	0.0419455600178492	0.0419455600178492	0.437040322327745	2020	tags=100%, list=31%, signal=69%	MED26/MED30/MED10/MED8
GO:0030018	CC	GO:0030018	Z disc	35	0.364718680062743	1.51177960062345	0.0420583869371598	0.0420583869371598	0.437709868671402	1932	tags=54%, list=29%, signal=39%	MYH6/SCN1A/CACNA1D/LDB3/RYR3/SYNPO/KCNN3/FHL2/PDE4B/SORBS2/JPH2/FHOD3/ATP2B4/PGM5/ANK3/KCNN1/SYNPO2/NOS1AP/TTN
GO:0050957	BP	GO:0050957	equilibrioception	3	0.802615571776156	1.48616005429935	0.0423330197554092	0.0423330197554092	0.440059873909808	1301	tags=100%, list=20%, signal=80%	CLRN1/USH1C/MYO7A
GO:0045454	BP	GO:0045454	cell redox homeostasis	9	-0.570830397143951	-1.62260476666066	0.0425581395348837	0.0425581395348837	0.441471786233784	85	tags=89%, list=1%, signal=88%	NFE2L1/TXNRD1/GCLC/ERP44/GIT1/SELENOS/DDIT3/BOLA2
GO:0051048	BP	GO:0051048	negative regulation of secretion	54	0.317495939777959	1.47045346243719	0.0425668106897104	0.0425668106897104	0.441471786233784	662	tags=24%, list=10%, signal=22%	HTR1B/SREBF1/ADRA2A/NPSR1/TACR2/VSNL1/MAOB/RSAD2/KCNB1/INHA/CNR1/GRM7/ADORA1
GO:0045296	MF	GO:0045296	cadherin binding	96	-0.241389620617984	-1.39144397023743	0.0426401869158878	0.0426401869158878	0.441724477161321	2271	tags=48%, list=35%, signal=32%	KLC2/ARFIP2/EMD/SCYL1/MICALL1/ANXA2/SND1/EXOC3/CAST/PDXDC1/WASF2/ATXN2L/EIF5/GCN1/RSL1D1/AHNAK/HDLBP/TJP2/RPL14/RACK1/NCK1/PFKP/EIF2A/CNN2/TRIM25/EPS8L1/EPHA2/S100A11/PPFIBP1/PPP1R13L/PTPRM/EHD4/YKT6/PTPRH/EEF2/NDRG1/TBC1D10A/ANXA1/GOLGA3/GOLGA2/CDH15/HSPA1A/DNAJB1/SLC3A2/HSPA5/CDH17
GO:0016241	BP	GO:0016241	regulation of macroautophagy	51	-0.294602989768248	-1.45402332225701	0.0427963849016481	0.0427963849016481	0.442175311103804	2718	tags=75%, list=41%, signal=44%	SMCR8/PIP4K2C/EXOC1/WAC/SNX30/UVRAG/ATP6V1E1/NPC1/MOAP1/ATG14/NEDD4/SCFD1/SIRT1/DDRGK1/CSNK2A1/WDR45/SEC22B/C9orf72/SUPT5H/GPSM1/CALCOCO2/CSNK2A2/RNF41/PARL/HMOX1/SNX32/RIPK2/TOM1/TMEM39A/RUBCN/ATP6V1C2/USP36/WIPI1/CDK5RAP3/HK2/ADCY10/SESN2/NUPR1
GO:0005891	CC	GO:0005891	voltage-gated calcium channel complex	17	0.465089251074486	1.56792599096473	0.0428350249440908	0.0428350249440908	0.442175311103804	1671	tags=65%, list=25%, signal=48%	CACNA2D3/CACNA1S/CACNG2/CACNA1D/C2CD6/PDE4B/CACNG4/CACNA2D1/CACNA1G/CACNB2/CACHD1
GO:0006310	BP	GO:0006310	DNA recombination	96	0.270493352802625	1.41761055937112	0.0428701733049559	0.0428701733049559	0.442175311103804	3019	tags=62%, list=46%, signal=34%	TEX19/UHRF1/MEI4/USP51/CDC45/BRIP1/RMI1/PIF1/DMC1/RMI2/SAMHD1/TRIP13/CDC7/XRCC2/GEN1/RAD51AP1/TEX15/RAD51/RNF212B/SLX4/POLN/GINS4/GINS2/FANCD2/BRME1/UNG/RAD54L/BRCA2/BARD1/BLM/MCM2/HMGB3/H2AX/SKP2/SFPQ/BRCA1/TNFSF13/TOP2A/FUS/HMGB1/PLK1/PAGR1/AUNIP/CTBP1-DT/PAXIP1/POLQ/EXO1/TONSL/PGBD5/MCM9/MSH2/MCM4/MCM3/UBE2N/ZMYND8/MCM5/RHNO1/AP5S1/HSPD1/FEN1
GO:0140110	MF	GO:0140110	transcription regulator activity	550	-0.15952190335875	-1.20686550972433	0.0429114611624117	0.0429114611624117	0.442175311103804	2643	tags=51%, list=40%, signal=34%	HOXC10/RUNX1/ZNF770/TFB1M/MEF2A/SATB1/CALCOCO1/ATF7/ASAH1/RCOR3/MED13L/FOSL2/NR1H2/ZBTB41/ZNF8/BHLHE41/ZNF317/GLIS3/GFI1/ZSCAN9/ZKSCAN8/CSRNP2/BCL3/NFXL1/ZNF792/ZNF438/ZNF383/PRDM4/SUPT7L/ZNF808/ARID3A/CREB1/MXI1/E4F1/MESP1/ZBTB4/ZNF213/ZNF354A/SIRT1/RLIM/ZSCAN18/RLF/PAX6/SIN3B/SUPT3H/ZNF777/HINFP/ZNF483/ZNF329/CBFA2T2/MTA1/ZNF850/ZHX2/SETD3/ZNF211/RAD54L2/ISL2/ZNF473/ZBTB20/FOXK2/E2F4/ZNF516/RFX…
GO:0032305	BP	GO:0032305	positive regulation of icosanoid secretion	5	0.696066585300282	1.54519595927054	0.0429347826086957	0.0429347826086957	0.442175311103804	1505	tags=80%, list=23%, signal=62%	MAP2K6/PTGES/PLA2G3/TNFRSF11A
GO:0006617	BP	GO:0006617	SRP-dependent cotranslational protein targeting to membrane, signal sequence recognition	4	-0.743574144486692	-1.57569351958253	0.0429780768395919	0.0429780768395919	0.442175311103804	1691	tags=100%, list=26%, signal=74%	SRPRB/BHLHE40-AS1/SRPRA
GO:0032591	CC	GO:0032591	dendritic spine membrane	6	0.661341853035144	1.5624937146771	0.043182225407633	0.043182225407633	0.443769085927089	2232	tags=100%, list=34%, signal=66%	ITGA8/ATP2B2/SHISA8/SHISA7/CLCN2/DDN
GO:0086005	BP	GO:0086005	ventricular cardiac muscle cell action potential	10	0.556822835838619	1.57574443992155	0.0433869839048285	0.0433869839048285	0.44471367230804	855	tags=40%, list=13%, signal=35%	SCN2B/KCND3/KCNJ5/CAV1
GO:0045947	BP	GO:0045947	negative regulation of translational initiation	5	-0.690447216306663	-1.58053333141143	0.0435073627844712	0.0435073627844712	0.44471367230804	2041	tags=100%, list=31%, signal=69%	ATF4/RPL13A/EIF4EBP1/ZNF598
GO:0003697	MF	GO:0003697	single-stranded DNA binding	40	0.352103368112856	1.51023368902104	0.0436631234668847	0.0436631234668847	0.44471367230804	2993	tags=65%, list=45%, signal=36%	MCM10/JCHAIN/CDC45/SETMAR/SSBP3/DMC1/SAMHD1/RAD51AP1/RAD51/NEIL3/RAD54L/BRCA2/BLM/MCM2/SMC2/HMGB1/HNRNPA2B1/POLA1/MCM9/MSH2/MCM4/SMC4/MCM3/DHX9/MCM5/HSPD1
GO:0000303	BP	GO:0000303	response to superoxide	9	0.577464465138112	1.57347923282509	0.0436688881094353	0.0436688881094353	0.44471367230804	2692	tags=89%, list=41%, signal=53%	DHFR/DHFRP1/FBLN5/CD36/MT3/FANCC/SOD3/MPO
GO:0000305	BP	GO:0000305	response to oxygen radical	9	0.577464465138112	1.57347923282509	0.0436688881094353	0.0436688881094353	0.44471367230804	2692	tags=89%, list=41%, signal=53%	DHFR/DHFRP1/FBLN5/CD36/MT3/FANCC/SOD3/MPO
GO:0019430	BP	GO:0019430	removal of superoxide radicals	9	0.577464465138112	1.57347923282509	0.0436688881094353	0.0436688881094353	0.44471367230804	2692	tags=89%, list=41%, signal=53%	DHFR/DHFRP1/FBLN5/CD36/MT3/FANCC/SOD3/MPO
GO:0071450	BP	GO:0071450	cellular response to oxygen radical	9	0.577464465138112	1.57347923282509	0.0436688881094353	0.0436688881094353	0.44471367230804	2692	tags=89%, list=41%, signal=53%	DHFR/DHFRP1/FBLN5/CD36/MT3/FANCC/SOD3/MPO
GO:0071451	BP	GO:0071451	cellular response to superoxide	9	0.577464465138112	1.57347923282509	0.0436688881094353	0.0436688881094353	0.44471367230804	2692	tags=89%, list=41%, signal=53%	DHFR/DHFRP1/FBLN5/CD36/MT3/FANCC/SOD3/MPO
GO:0050807	BP	GO:0050807	regulation of synapse organization	110	0.259886169115468	1.40115025824811	0.0438871473354232	0.0438871473354232	0.445835041693254	1629	tags=32%, list=25%, signal=24%	LRFN2/CACNA2D3/LRRTM1/PLPPR4/RAB17/CBLN1/AMOT/ARHGAP22/LRRN3/SEMA7A/FLRT3/IGSF9/VLDLR/LZTS1/LRRTM3/EPHA7/LRFN5/IL1RAP/CHRNB2/ADGRB3/PTPRT/LHFPL4/RELN/C1QL1/MDGA1/TUBA1A/LRRK2/ELMO1/EPHB2/SEMA3F/CTTNBP2/CAMKV/DNM3/MRTFB/SIX1
GO:0038024	MF	GO:0038024	cargo receptor activity	23	0.418831017496872	1.54214666524735	0.0439189189189189	0.0439189189189189	0.445835041693254	1885	tags=61%, list=29%, signal=44%	SCARA5/LRP2/HMMR/SCARA3/VLDLR/MEGF10/SDC1/ACKR2/ABCA1/DAB2/CD36/LDLR/ENPP1/LYVE1
GO:0030431	BP	GO:0030431	sleep	3	0.798719729971021	1.47894633371847	0.0440263405456256	0.0440263405456256	0.445835041693254	974	tags=67%, list=15%, signal=57%	ADORA1/CHRNB2
GO:0045187	BP	GO:0045187	regulation of circadian sleep/wake cycle, sleep	3	0.798719729971021	1.47894633371847	0.0440263405456256	0.0440263405456256	0.445835041693254	974	tags=67%, list=15%, signal=57%	ADORA1/CHRNB2
GO:0050802	BP	GO:0050802	circadian sleep/wake cycle, sleep	3	0.798719729971021	1.47894633371847	0.0440263405456256	0.0440263405456256	0.445835041693254	974	tags=67%, list=15%, signal=57%	ADORA1/CHRNB2
GO:0007417	BP	GO:0007417	central nervous system development	334	0.202276847198168	1.29593787497844	0.0441272751080267	0.0441272751080267	0.446355637633558	2614	tags=47%, list=40%, signal=30%	ZNF488/ACAN/TENM4/NDP/FOXN4/SOX6/PLP1/OLIG1/CBLN1/CXCR4/KCNC2/KCNC1/S100A8/DAAM2/MAOB/AVPR1A/AVPR2/GDF10/CDKN2C/SPOCK1/LRP2/PBX1/SLC4A10/HOXB8/SEMA7A/SSTR3/ASCL1/PITX3/DSCAM/SOX13/CENPF/CDH11/MARCKSL1/VLDLR/BRINP2/SPINK5/PTN/GRIK1/TMEM108/EPHA7/SSBP3/MBP/MAFB/BRINP1/CHRNB2/SLC1A2/GDF11/ADAM23/B3GLCT/CDON/RELN/POU6F2/LHX2/GFAP/CX3CR1/COL4A1/DMBX1/MGARP/MDGA1/TUBA1A/SHH/PCDH18/LRRK2/CCDC141/NDNF/CE…
GO:0010996	BP	GO:0010996	response to auditory stimulus	10	0.553497087711034	1.56633295608266	0.0442617214835549	0.0442617214835549	0.447148976343157	966	tags=60%, list=15%, signal=51%	CALB1/KIAA0319/KCNC1/STRA6/PTN/SLC1A3
GO:0010522	BP	GO:0010522	regulation of calcium ion transport into cytosol	7	0.627412056392938	1.55690597275656	0.044304932735426	0.044304932735426	0.447148976343157	2174	tags=86%, list=33%, signal=57%	PLA2G1B/P2RX2/CAV1/BCL2/P2RX5/TRPC3
GO:1901976	BP	GO:1901976	regulation of cell cycle checkpoint	23	0.417646031999818	1.53778351792467	0.0444256756756757	0.0444256756756757	0.447866048669652	2052	tags=61%, list=31%, signal=42%	SKA3/ZWINT/SKA1/GEN1/ANAPC15/NDC80/KNL1/WDR76/RAD51/BRCA2/BARD1/CDCA8/PPP1R10/BRCA1
GO:0043178	MF	GO:0043178	alcohol binding	34	0.366180565594619	1.50978979369137	0.0446340662947161	0.0446340662947161	0.449269730078069	1867	tags=47%, list=28%, signal=34%	RBP3/SOAT1/STRA6/TMEM97/LRAT/CAV1/STAR/APOA1/ABCA1/GRAMD1C/SYP/PLCL2/OSBPL5/ASTN2/GRAMD1B/ITPR2
GO:0043038	BP	GO:0043038	amino acid activation	20	-0.416416143634946	-1.56539836729293	0.0447144592952612	0.0447144592952612	0.449269730078069	1931	tags=60%, list=29%, signal=43%	VARS1/IARS1/KARS1/MARS1/WARS1/DALRD3/TARS3/YARS1/SARS1/CARS1/GARS1/AARS1
GO:0043039	BP	GO:0043039	tRNA aminoacylation	20	-0.416416143634946	-1.56539836729293	0.0447144592952612	0.0447144592952612	0.449269730078069	1931	tags=60%, list=29%, signal=43%	VARS1/IARS1/KARS1/MARS1/WARS1/DALRD3/TARS3/YARS1/SARS1/CARS1/GARS1/AARS1
GO:0004984	MF	GO:0004984	olfactory receptor activity	7	0.626132134390124	1.55372988107879	0.0450224215246637	0.0450224215246637	0.450823290435727	134	tags=57%, list=2%, signal=56%	OR1L3/OR2M4/OR6C74/OR2W6P
GO:0050911	BP	GO:0050911	detection of chemical stimulus involved in sensory perception of smell	7	0.626132134390124	1.55372988107879	0.0450224215246637	0.0450224215246637	0.450823290435727	134	tags=57%, list=2%, signal=56%	OR1L3/OR2M4/OR6C74/OR2W6P
GO:0006022	BP	GO:0006022	aminoglycan metabolic process	46	0.336234726028825	1.49514988021491	0.0450581395348837	0.0450581395348837	0.450823290435727	2646	tags=65%, list=40%, signal=39%	HAS2/ST3GAL6/HS3ST1/ITIH3/HMMR/DSE/ITIH1/CSGALNACT1/HYAL1/HAS1/HYAL2/EDNRB/CLN6/CHST2/PXYLP1/CHST1/GLCE/HAS3/HS2ST1/ITIH4/LYVE1/XYLT1/CEMIP2/ANGPT1/CHSY3/CHST12/CHST14/B3GNT7/HYAL3/ABCC5
GO:0036513	CC	GO:0036513	Derlin-1 retrotranslocation complex	5	-0.687100699726194	-1.57287267195096	0.0450691655510933	0.0450691655510933	0.450823290435727	2063	tags=100%, list=31%, signal=69%	HM13/DERL1/SEL1L/SELENOS
GO:0060170	CC	GO:0060170	ciliary membrane	13	0.507245001586158	1.55132138584051	0.0451376786336703	0.0451376786336703	0.451008057488021	2507	tags=69%, list=38%, signal=43%	HHIP/PKD1L1/SSTR3/TMEM17/GNAT2/MXRA8/NAPEPLD/ADCY3/PDE6G
GO:0033165	CC	GO:0033165	interphotoreceptor matrix	3	0.797901459854015	1.47743118698536	0.045343367826905	0.045343367826905	0.452561537954142	1332	tags=100%, list=20%, signal=80%	RBP3/IMPG2/VCAN
GO:0022804	MF	GO:0022804	active transmembrane transporter activity	124	0.251155789371901	1.38105907600671	0.0454545454545455	0.0454545454545455	0.453169327179574	2017	tags=39%, list=31%, signal=27%	SLCO4C1/SLC26A7/ABCB11/SLC6A1/SLC26A9/ABCA6/SLC36A2/SLC22A11/SLC4A4/SLC30A10/ABCA9/SLC16A13/SLC34A3/ATP2B3/SLC4A10/SLC4A8/SLC6A13/SLC45A2/ABCD2/ATP2B2/SLC16A10/MTCO2P12/SLC6A12/SLC1A3/SLC1A2/SLCO3A1/CYB561A3/SLC38A4/ABCA10/ATP2B4/ABCA1/SLC26A2/SLC16A9/SLC8B1/SLC5A5/ABCA8/SLC37A4/SLC38A3/SLC10A4/SLC29A4/SLC25A10/ATP1B1/SLC16A7/SLCO4A1/ANKH/SLC29A1/SLC36A1/ABCD1
GO:1905952	BP	GO:1905952	regulation of lipid localization	56	0.313729487249032	1.46510891588371	0.0455417066155321	0.0455417066155321	0.453536600223537	1887	tags=46%, list=29%, signal=33%	MAP2K6/AGTR1/APOB/TMEM97/LRAT/EEPD1/CAV1/PTGES/BMP6/APOA1/PLA2G3/SHH/DISP3/ABCA1/LDLRAP1/MYB/LIPG/TNFRSF11A/EPRS1/ABCA8/DAB2/CD36/SYK/LPCAT3/IKBKE/C1QTNF1
GO:0016215	MF	GO:0016215	acyl-CoA desaturase activity	4	0.742651727120195	1.51596131798762	0.0455977757182576	0.0455977757182576	0.45359376751449	712	tags=75%, list=11%, signal=67%	FADS2/SCD5/SCD
GO:0000281	BP	GO:0000281	mitotic cytokinesis	31	0.37537069734593	1.50632872967933	0.0457342424746383	0.0457342424746383	0.454449700072945	3027	tags=77%, list=46%, signal=42%	ESPL1/IQGAP2/STMN1/KIF4B/KIF4A/KIF20A/CKAP2/ANK3/ANLN/CENPA/CDCA8/CIT/MYH10/PLK1/CEP55/ECT2/AURKB/IQGAP3/SEPTIN6/EXOC6B/EXOC6/BIRC5/RAB11A/INCENP
GO:0031297	BP	GO:0031297	replication fork processing	21	0.428948827090129	1.53707367214958	0.0458559782608696	0.0458559782608696	0.455157530569865	2495	tags=71%, list=38%, signal=44%	SETMAR/SAMHD1/GEN1/RAD51/PCNA/BRCA2/BARD1/BLM/BRCA1/DYNLL1/TRAIP/DNA2/POLQ/EXO1/TONSL
GO:0050885	BP	GO:0050885	neuromuscular process controlling balance	13	0.505970077737983	1.54742225105396	0.046009062391077	0.046009062391077	0.455404215121845	1301	tags=46%, list=20%, signal=37%	CLRN1/SHANK1/IGDCC3/USH1C/SLC1A3/MYO7A
GO:1903047	BP	GO:1903047	mitotic cell cycle process	250	0.213563570668667	1.31726989435638	0.0460526315789474	0.0460526315789474	0.455404215121845	3089	tags=62%, list=47%, signal=34%	KCNH5/GFI1B/UHRF1/FAM107A/RRM2/SPC25/TK1/CENPI/CDKN2C/CCNE2/PBX1/FBXO43/SKA3/CDC45/SPC24/CENPF/ESPL1/USH1C/MYBL2/PDGFRB/SETMAR/NCAPH/CCDC8/KIF11/ZWINT/PTENP1-AS/PLK2/IQGAP2/SKA1/TRIP13/CCNF/CDC7/CENPE/GTSE1/GJA1/TFDP3/GEN1/ANAPC15/STMN1/NCAPG/SPDL1/NDC80/CCNJL/KNL1/PKMYT1/RAD51/KIF4B/CCNB3/HOXA13/PCNA/KIF4A/CLSPN/KANK2/KIF20A/GINS1/MKI67/CKAP2/BMP4/DTL/BCL2/FANCD2/KDM8/ANK3/BRCA2/BARD1/CENPH/BLM/…
GO:1901861	BP	GO:1901861	regulation of muscle tissue development	19	0.447208368308235	1.55773190906003	0.0460829493087558	0.0460829493087558	0.455404215121845	1620	tags=53%, list=25%, signal=40%	CENPF/MEGF10/IGFBP5/JPH2/GJA1/CDON/SHH/BMP4/BCL2/MRTFB
GO:0005005	MF	GO:0005005	transmembrane-ephrin receptor activity	5	0.690599330696684	1.53305921847563	0.046195652173913	0.046195652173913	0.455886447332042	2039	tags=100%, list=31%, signal=69%	EPHA7/EFNA4/EPHB2/EFNA3/EFNB3
GO:1903311	BP	GO:1903311	regulation of mRNA metabolic process	74	-0.255913162073482	-1.39171416565349	0.0462988633213197	0.0462988633213197	0.455886447332042	2066	tags=49%, list=31%, signal=34%	GTPBP1/SAMD4B/CDK9/RBM39/SRRM1/KAT8/FXR2/PABPC1/YTHDF1/DHX34/PRKCA/NBAS/CDK11B/SAFB2/YBX3/CSDE1/TUT7/CDK11A/PCID2/NOCT/DIS3/ZC3H12D/RBM33/SAMD4A/ALKBH5/RBM15/MAPKAPK2/EIF1/LARP1B/DND1/ZFP36/JMJD6/IGF2BP2/NANOS2/ARID5A/PIWIL2
GO:0005776	CC	GO:0005776	autophagosome	39	-0.32169481649664	-1.46946895485361	0.0463082068433239	0.0463082068433239	0.455886447332042	2691	tags=77%, list=41%, signal=46%	RB1CC1/PIP4K2C/NBR1/UVRAG/VPS11/ATG14/TAX1BP1/AUP1/ATG16L1/ATG13/RAB2B/TICAM1/ATG4B/VMP1/ENTPD4/C9orf72/CALCOCO2/NRBF2/CHMP4BP1/MAP1LC3B/GABARAPL3/GABARAPL1/GRAMD1A/MAP1LC3B2/RAB24/WIPI1/FTH1/JMY/FTL/RUBCNL
GO:0000278	BP	GO:0000278	mitotic cell cycle	312	0.20354264411565	1.29416235259412	0.046334079241806	0.046334079241806	0.455886447332042	3089	tags=61%, list=47%, signal=34%	KCNH5/GFI1B/UHRF1/FAM107A/RRM2/NDP/SPC25/TK1/CENPI/CDKN2C/CCNE2/RPRM/PBX1/FBXO43/ASCL1/SKA3/GAS1/CDC45/SPC24/CENPF/ESPL1/USH1C/MYBL2/BRINP2/PDGFRB/SETMAR/NCAPH/CCDC8/KIF11/ZWINT/PTENP1-AS/BRINP1/PLK2/IQGAP2/E2F8/SKA1/TRIP13/CCNF/CDC7/CENPE/GTSE1/HGF/GJA1/XRCC2/TFDP3/GEN1/ANAPC15/STMN1/NCAPG/SPDL1/NDC80/CCNJL/KNL1/PKMYT1/RAD51/KIF4B/CCNB3/TUBA1A/HOXA13/PCNA/KIF4A/CLSPN/KANK2/KIF20A/GINS1/MKI67/CKA…
GO:2000543	BP	GO:2000543	positive regulation of gastrulation	3	0.79701368082176	1.47578733433512	0.0464722483537159	0.0464722483537159	0.456747277052764	279	tags=67%, list=4%, signal=64%	TENM4/FOXA2
GO:0008028	MF	GO:0008028	monocarboxylic acid transmembrane transporter activity	29	0.384694273923298	1.51070332323108	0.0467180174146015	0.0467180174146015	0.457850584279197	2017	tags=48%, list=31%, signal=34%	ABCB11/SLC6A1/SLC16A13/SLC6A13/ABCD2/SLC16A10/SLC6A12/SLC27A6/SLC16A9/CD36/SLC10A4/SLC27A4/SLC16A7/ABCD1
GO:0031369	MF	GO:0031369	translation initiation factor binding	7	-0.616660227899552	-1.60985393739029	0.0467585272193359	0.0467585272193359	0.457850584279197	1919	tags=86%, list=29%, signal=61%	EIF2B4/EIF5/EIF3F/NCK1/EIF4EBP1/ZPR1
GO:0031674	CC	GO:0031674	I band	40	0.348331587162359	1.49405585269536	0.0467702371218316	0.0467702371218316	0.457850584279197	1932	tags=50%, list=29%, signal=36%	CACNA1S/MYH6/SCN1A/CACNA1D/LDB3/RYR3/SYNPO/KCNN3/FHL2/PDE4B/SORBS2/JPH2/FHOD3/ATP2B4/PGM5/ANK3/KCNN1/SYNPO2/NOS1AP/TTN
GO:0042554	BP	GO:0042554	superoxide anion generation	12	0.519848854100834	1.55355524401431	0.0467877094972067	0.0467877094972067	0.457850584279197	537	tags=25%, list=8%, signal=23%	PON3/NOX5/TAFA4
GO:1904427	BP	GO:1904427	positive regulation of calcium ion transmembrane transport	32	0.371770515968688	1.50839153447336	0.0468904244817374	0.0468904244817374	0.458358048193442	2363	tags=56%, list=36%, signal=36%	PLA2G1B/NPSR1/PLP1/P2RX2/PPP3R2/CAV1/STAC2/JPH2/F2R/CX3CL1/CACNB2/CD19/AKAP5/CALM3/P2RX5/TRPC3/TOR2A/HSPA2
GO:0009268	BP	GO:0009268	response to pH	6	0.656352691119407	1.55070626451185	0.0469449919369289	0.0469449919369289	0.458394276060883	1384	tags=67%, list=21%, signal=53%	SCNN1G/HYAL1/GJA1/CTSS
GO:0140410	MF	GO:0140410	monoatomic cation:bicarbonate symporter activity	5	0.688846710372516	1.52916858229193	0.0471014492753623	0.0471014492753623	0.459424252330431	656	tags=60%, list=10%, signal=54%	SLC4A4/SLC4A10/SLC4A8
GO:0045601	BP	GO:0045601	regulation of endothelial cell differentiation	16	0.470393876366442	1.55358285224056	0.0472821397756687	0.0472821397756687	0.460688114662049	1426	tags=50%, list=22%, signal=39%	TMEM100/ATOH8/ACVRL1/APOLD1/CLDN5/BMP6/S1PR3/BMP4
GO:0061982	BP	GO:0061982	meiosis I cell cycle process	43	0.341100937896527	1.49196445245583	0.0473478685323788	0.0473478685323788	0.460830340314002	1662	tags=51%, list=25%, signal=38%	TEX19/MEI4/CCNE2/BRIP1/RMI1/ESPL1/ZWINT/DMC1/TRIP13/RAD51AP1/NDC80/KNL1/PKMYT1/TEX15/RAD51/RNF212B/SLX4/FANCD2/BRME1/RAD54L/BRCA2/TDRD9
GO:0032786	BP	GO:0032786	positive regulation of DNA-templated transcription, elongation	12	-0.499786672969618	-1.59437437852626	0.0474964904071128	0.0474964904071128	0.460984082467536	2020	tags=83%, list=31%, signal=58%	ELL/MED15/CDK9/SUPT5H/MED26/CCNK/CCNT1/MED30/MED10/MED8
GO:0019992	MF	GO:0019992	diacylglycerol binding	4	-0.736882129277567	-1.56151260019991	0.0475363577165183	0.0475363577165183	0.460984082467536	1735	tags=100%, list=26%, signal=74%	UNC13A/PLTP/RASGRP4
GO:0047023	MF	GO:0047023	androsterone dehydrogenase activity	3	-0.804032991158087	-1.52654373640993	0.0475682593856655	0.0475682593856655	0.460984082467536	157	tags=67%, list=2%, signal=65%	RDH16/DHRS9
GO:0047044	MF	GO:0047044	androstan-3-alpha,17-beta-diol dehydrogenase activity	3	-0.804032991158087	-1.52654373640993	0.0475682593856655	0.0475682593856655	0.460984082467536	157	tags=67%, list=2%, signal=65%	RDH16/DHRS9
GO:0098883	BP	GO:0098883	synapse pruning	5	0.688529768713102	1.52846500452826	0.0476449275362319	0.0476449275362319	0.461231126197317	1353	tags=80%, list=21%, signal=64%	ADGRB3/C1QL1/CX3CR1/CX3CL1
GO:0042634	BP	GO:0042634	regulation of hair cycle	6	-0.644463036551274	-1.58748117109243	0.0477267586518887	0.0477267586518887	0.461527566724047	1464	tags=67%, list=22%, signal=52%	PER1/TRPV3/GAL/NGFR
GO:0051923	BP	GO:0051923	sulfation	7	0.621750581725612	1.54285717717739	0.0478923766816143	0.0478923766816143	0.462098179118836	1259	tags=57%, list=19%, signal=46%	SULT2A1/SULT1B1/SULT1A1/HS3ST5
GO:0046189	BP	GO:0046189	phenol-containing compound biosynthetic process	11	0.533456339269004	1.55589911010054	0.048001396404259	0.048001396404259	0.462098179118836	2188	tags=64%, list=33%, signal=43%	SLC45A2/KL/GPR37/RAB38/TYRP1/PMEL/GATA3
GO:0006637	BP	GO:0006637	acyl-CoA metabolic process	32	0.370413403331212	1.50288529574337	0.048042119118131	0.048042119118131	0.462098179118836	2715	tags=62%, list=41%, signal=37%	HMGCS2/ELOVL3/ELOVL2/ACSL6/ACSS1/ELOVL6/MVK/HMGCS1/PDK3/ACOT7/ACSS2/GPAM/ACOT2/ABCD1/BAAT/ACACB/ACLY/FASN/MVD/PPT2
GO:0035383	BP	GO:0035383	thioester metabolic process	32	0.370413403331212	1.50288529574337	0.048042119118131	0.048042119118131	0.462098179118836	2715	tags=62%, list=41%, signal=37%	HMGCS2/ELOVL3/ELOVL2/ACSL6/ACSS1/ELOVL6/MVK/HMGCS1/PDK3/ACOT7/ACSS2/GPAM/ACOT2/ABCD1/BAAT/ACACB/ACLY/FASN/MVD/PPT2
GO:0044772	BP	GO:0044772	mitotic cell cycle phase transition	150	0.238099327195849	1.35411320561013	0.0480783282186176	0.0480783282186176	0.462098179118836	3121	tags=64%, list=47%, signal=34%	KCNH5/GFI1B/FAM107A/RRM2/SPC25/CDKN2C/CCNE2/PBX1/SKA3/SPC24/CENPF/ESPL1/USH1C/ZWINT/PTENP1-AS/PLK2/SKA1/TRIP13/CCNF/CDC7/CENPE/GTSE1/TFDP3/GEN1/ANAPC15/SPDL1/NDC80/CCNJL/KNL1/PKMYT1/CCNB3/CLSPN/KANK2/DTL/BCL2/KDM8/BARD1/BLM/ID2/NEK6/CCND2/ANLN/BUB1B/MELK/SKP2/CALM3/CDCA8/DLGAP5/MYO16/FBXL7/E2F1/BRCA1/BUB1/AURKA/DPF1/KIF14/PLK1/STOX1/NUF2/HSPA2/TACC3/NFIB/CCNB1/CDK2/CALM2/AURKB/CASP2/SMARCE1/IQGAP…
GO:0051276	BP	GO:0051276	chromosome organization	180	0.227633115979767	1.33540860206456	0.0481306403094113	0.0481306403094113	0.462098179118836	3089	tags=62%, list=47%, signal=34%	UHRF1/SPC25/MEI4/CENPI/ESCO2/CCNE2/SKA3/CDC45/SPC24/BRIP1/CENPF/PIF1/ESPL1/MYBL2/OIP5/SETMAR/NCAPH/KIF11/ZWINT/DMC1/SKA1/RMI2/TRIP13/CENPE/GEN1/ANAPC15/H3C12/NCAPG/SPDL1/NDC80/KNL1/TEX15/RAD51/KIF4B/RNF212B/PCNA/SLX4/CIP2A/KIF4A/GINS4/GINS1/GINS2/FANCD2/RAD54L/BRCA2/CENPH/BLM/MCM2/HMGB3/NEK6/KIFC1/CENPA/BUB1B/CDCA8/TTN/SMC2/DLGAP5/PPP1R10/SGO1/BUB1/GINS3/DPF1/TOP2A/KIF14/HMGB1/PLK1/SKA2/DNA2/HNRN…
GO:0046888	BP	GO:0046888	negative regulation of hormone secretion	25	0.402789908585141	1.51926890308131	0.0481907338518769	0.0481907338518769	0.462098179118836	1077	tags=36%, list=16%, signal=30%	SREBF1/ADRA2A/TACR2/VSNL1/KCNB1/INHA/ADORA1/CHGA/GJA1
GO:0043487	BP	GO:0043487	regulation of RNA stability	48	-0.298991522609106	-1.44801257622471	0.0481959441664472	0.0481959441664472	0.462098179118836	2003	tags=50%, list=30%, signal=35%	SAMD4B/DDX49/FXR2/PABPC1/YTHDF1/PRKCA/YBX3/CSDE1/TUT7/PCID2/NOCT/DIS3/ZC3H12D/RBM33/SAMD4A/ALKBH5/MAPKAPK2/LARP1B/DND1/ZFP36/IGF2BP2/NANOS2/ARID5A/PIWIL2
GO:0005793	CC	GO:0005793	endoplasmic reticulum-Golgi intermediate compartment	46	-0.301407863128982	-1.44085243012907	0.0485564304461942	0.0485564304461942	0.464983339911805	2279	tags=70%, list=35%, signal=46%	UVRAG/STX5/GBF1/TMED2/COPG1/INPP5B/LMAN1/SCYL1/TMED4/NUCB2/PDIA6/VMP1/SEC22B/ERP44/UGGT2/YIF1A/GOSR2/MGAT1/CD55/TMED9/COPB1/CALR/P4HB/MYDGF/YKT6/TMED3/FN1/WHAMM/GOLGA2/TGFA/AREG/HSPA5
GO:0050805	BP	GO:0050805	negative regulation of synaptic transmission	17	0.45908107390472	1.54767100308652	0.0486839841734044	0.0486839841734044	0.464983339911805	975	tags=41%, list=15%, signal=35%	HTR1B/SLC6A1/CBLN1/KCNB1/ADORA1/PLK2/BCHE
GO:0009267	BP	GO:0009267	cellular response to starvation	69	-0.261242682357486	-1.39336346603037	0.0486932599724897	0.0486932599724897	0.464983339911805	2135	tags=46%, list=32%, signal=32%	WRN/WDR45/EIF2AK3/DAP/KLF10/FNIP1/FOXO3/MYBBP1A/GCN1/WDR45B/MAP1LC3B/PICK1/ATF4/GABARAPL3/GABARAPL1/IFI16/MAP1LC3B2/UPP1/NPRL2/WIPI1/PMAIP1/JMY/CTSK/PRKCH/BGLAP/SESN2/XBP1/ASNS/BHLHA15/MFSD2A/HSPA5/ATF3
GO:0010517	BP	GO:0010517	regulation of phospholipase activity	5	0.687720590943887	1.526668713418	0.048731884057971	0.048731884057971	0.464983339911805	415	tags=40%, list=6%, signal=38%	PLA2G1B/AGTR1
GO:0040019	BP	GO:0040019	positive regulation of embryonic development	9	0.572038697329264	1.55869506256916	0.0487548228691687	0.0487548228691687	0.464983339911805	390	tags=33%, list=6%, signal=31%	TENM4/FOXA2/AMOT
GO:0044255	BP	GO:0044255	cellular lipid metabolic process	284	0.207459597159015	1.30086958670056	0.0488463095398732	0.0488463095398732	0.465363416357398	2052	tags=38%, list=31%, signal=27%	HMGCS2/RBP3/ST8SIA1/SREBF1/ELOVL3/PIK3C2G/PLPPR1/KIT/PLPPR4/ABCB11/ST6GALNAC3/PLA2G1B/GSTA1/PLP1/ST3GAL6/CYP3A7/FADS2/PNPLA1/AVPR1A/LRP2/APOB/CROT/SCD5/PLCH2/CNR1/ENPP6/ELOVL2/PTGIS/DGKI/LRAT/ABCD2/SCD/ACSL6/ACSS1/ELOVL6/ST8SIA5/CAV1/ST8SIA4/PIGU/PTGES/GLYATL2/STAR/SPTLC3/SLC27A6/ACOX2/CLN6/LTC4S/APOA1/LSS/PPM1L/CYP3A5/PLA2G4D/MVK/PLD1/PLCB2/ALOX15/INSIG1/PRKAR2B/HMGCS1/GSTM4/PLA2G3/B4GALNT1/DECR…
GO:0140296	MF	GO:0140296	general transcription initiation factor binding	16	-0.442467305976129	-1.5544921692002	0.0489660090325648	0.0489660090325648	0.465444867782894	2226	tags=75%, list=34%, signal=50%	CTDP1/AHR/GTF2E2/TAF1/BTAF1/HSF1/TAF12/RELA/ZBTB43/ATF4/TAF13/JUN
GO:0008081	MF	GO:0008081	phosphoric diester hydrolase activity	22	0.418825673942475	1.52033656772759	0.0490495587236931	0.0490495587236931	0.465444867782894	1183	tags=41%, list=18%, signal=34%	PDE7B/PDE11A/PLCH2/ENPP6/PDE4B/PDE3A/PDE2A/PLD1/PLCB2
GO:0040015	BP	GO:0040015	negative regulation of multicellular organism growth	3	-0.802395894646722	-1.52343553133277	0.049061433447099	0.049061433447099	0.465444867782894	332	tags=67%, list=5%, signal=63%	STC2/GDF15
GO:0140803	MF	GO:0140803	NAD+-protein-cysteine ADP-ribosyltransferase activity	3	-0.802222609134304	-1.52310653001504	0.049061433447099	0.049061433447099	0.465444867782894	950	tags=100%, list=14%, signal=86%	PARP6/TIPARP
GO:0002793	BP	GO:0002793	positive regulation of peptide secretion	30	-0.352267474352649	-1.49965617961622	0.0492253873063468	0.0492253873063468	0.465567172665189	494	tags=23%, list=8%, signal=22%	C2CD2L/NKX6-1/GIPR/SCT/C1QTNF12/TUNAR/SPINK1
GO:0033162	CC	GO:0033162	melanosome membrane	9	0.571879569082939	1.55826146880528	0.0492809540512101	0.0492809540512101	0.465567172665189	2098	tags=67%, list=32%, signal=45%	SLC45A2/GPR143/RAB38/MREG/TYRP1/PMEL
GO:0045009	CC	GO:0045009	chitosome	9	0.571879569082939	1.55826146880528	0.0492809540512101	0.0492809540512101	0.465567172665189	2098	tags=67%, list=32%, signal=45%	SLC45A2/GPR143/RAB38/MREG/TYRP1/PMEL
GO:0090741	CC	GO:0090741	pigment granule membrane	9	0.571879569082939	1.55826146880528	0.0492809540512101	0.0492809540512101	0.465567172665189	2098	tags=67%, list=32%, signal=45%	SLC45A2/GPR143/RAB38/MREG/TYRP1/PMEL
GO:0060590	MF	GO:0060590	ATPase regulator activity	13	-0.480646247632667	-1.57341730971016	0.049484052532833	0.049484052532833	0.466233945914592	1380	tags=77%, list=21%, signal=61%	DNAJC10/SIL1/FNIP1/BAG1/DNAJC2/DNAJB2/DNAJC1/BAG2/HYOU1/DNAJB1
GO:1903332	BP	GO:1903332	regulation of protein folding	4	-0.733781098539823	-1.5549412662264	0.0494899066637725	0.0494899066637725	0.466233945914592	1031	tags=75%, list=16%, signal=63%	POFUT2/DNAJB2/HSPA5
GO:1901661	BP	GO:1901661	quinone metabolic process	7	0.619209687716463	1.53655201772328	0.0495067264573991	0.0495067264573991	0.466233945914592	2350	tags=86%, list=36%, signal=55%	COQ2/COQ7/RTN4IP1/GPD2/PDSS1/GPD1
GO:0140161	MF	GO:0140161	monocarboxylate:sodium symporter activity	4	0.739771863117871	1.51008270454183	0.04967562557924	0.04967562557924	0.467090271253523	1715	tags=100%, list=26%, signal=74%	SLC6A1/SLC6A13/SLC6A12/SLC10A4
GO:0051954	BP	GO:0051954	positive regulation of amine transport	11	0.531492950264956	1.55017261482941	0.0497469017280503	0.0497469017280503	0.467090271253523	1645	tags=64%, list=25%, signal=48%	SLC6A1/TACR2/AVPR1A/KCNB1/CHRNB2/RAB3B/SLC38A3
GO:0043687	BP	GO:0043687	post-translational protein modification	266	-0.181284211452348	-1.25288536742503	0.0497531333080137	0.0497531333080137	0.467090271253523	2459	tags=53%, list=37%, signal=35%	SIRT2/UBE2O/ASB6/USPL1/E4F1/ATG16L1/ASB1/SIRT1/GCLC/RLIM/DNAJA3/TNKS2/RNF187/OTUD7B/ESCO1/SHARPIN/MTA1/OS9/HERC2P3/TRPM4/DDRGK1/KLHL21/DCAF5/SENP5/ZNF451/TRIM35/USP15/FBXO32/SH3RF2/FBXW11/UBE3D/TICAM1/BRAP/AKTIP/SDE2/KCTD13/UBE2M/LTN1/KLHL24/TRAF6/TRIM39/WDR45/RBCK1/PARP2/PELI1/SYVN1/CRBN/FEM1B/UBXN1/TNKS/RNF6/XIAP/UBR2/TAF1/USP53/TRIM11/LCMT1/ZSWIM8/UBOX5/PJA2/TRIM38/RNF7/MKRN2/AXIN1/BEX4/AGTPBP…
GO:0007088	BP	GO:0007088	regulation of mitotic nuclear division	47	0.330563625442255	1.47984818901752	0.0498472423219167	0.0498472423219167	0.467486816101923	1426	tags=43%, list=22%, signal=34%	SPC25/FBXO43/SKA3/SPC24/CENPF/ESPL1/PDGFRB/CCDC8/ZWINT/SKA1/TRIP13/GEN1/ANAPC15/SPDL1/NDC80/KNL1/PKMYT1/HOXA13/MKI67/BMP4

## Sheet: GO_results
Supplementary Table 2B. Gene ontology analysis of common, differentially expressed genes upon mitotane treatment in H295R in vitro 2D, 3D
Extracellular matrix (ECM), cell adhesion, and ECM/focal adhesion signaling-related terms are indicated by red.
ONTOLOGY	ID	Description	GeneRatio	BgRatio	RichFactor	FoldEnrichment	zScore	pvalue	p.adjust	qvalue	geneID	Count
BP	GO:0098742	cell-cell adhesion via plasma-membrane adhesion molecules	54/2148	280/18760	0.192857142857143	1.68435754189944	4.14879626975465	8.11189118075171e-05	0.00337352565398115	0.0029300736123628	VCAM1/CRB2/CDH11/PCDH11X/IGSF9/TENM4/MDGA1/IL1RAP/PCDHA12/LRRC4/CDH2/PCDHGB3/MPZL2/LRFN5/NPTN/ADGRL3/CLSTN1/CX3CL1/CLDN5/CDHR2/MAPK14/CELSR2/CNTN2/CADM1/PCDHB14/CLDN16/CDH22/PCDHA7/PCDHA3/PCDHA11/CDH24/PCDHA10/DSCAM/CDH9/PCDHB7/AMIGO2/PCDHGA5/NTNG2/NECTIN3/PTPRT/PCDHB1/PCDHB13/APOA1/MMP24/SELL/CADM3/KIRREL3/SDK2/CDH4/ELFN2/MBP/PCDH19/SLITRK5/PTPRD	54
BP	GO:0044331	cell-cell adhesion mediated by cadherin	15/2148	50/18760	0.3	2.62011173184358	4.12481138452063	0.000328078982189703	0.0100055677286265	0.00869032963889271	CDH11/PLEKHA7/FOXA2/BMP6/CDH2/CDHR2/NOTCH1/CDH22/CDH24/CDH9/ADAM19/MMP24/NEXMIF/CDH4/RGCC	15
BP	GO:0085029	extracellular matrix assembly	16/2148	56/18760	0.285714285714286	2.49534450651769	4.02975873332961	0.000388849629577923	0.011447964094554	0.00994312210702901	HAS2/EMILIN1/FBLN5/PHLDB1/HAS3/TGFBR1/COL1A2/TGFBR3/NOTCH1/MFAP4/HAS1/DAG1/ANTXR1/MYH11/RGCC/SOX9	16
BP	GO:0030198	extracellular matrix organization	60/2148	339/18760	0.176991150442478	1.54578863235609	3.64652128400501	0.000391550597719598	0.0114706965745736	0.00996286638843697	OLFML2B/ADAMTS9/COL1A1/ADAMTS3/ECM2/FGFR4/HAS2/MATN3/EMILIN1/TLL2/ADAMTS6/SPINK5/MMP15/FBLN5/SULF2/PHLDB1/CAV1/SMOC1/KLK4/CSGALNACT1/COL4A1/PLOD2/VWA1/HAS3/COL14A1/TGFBR1/COL1A2/TGFBR3/NOTCH1/COL11A1/IMPG2/GFAP/MFAP4/TNFRSF1B/SELENON/CTSS/COL22A1/HAS1/ITGA2/NPNT/MELTF/DAG1/PBXIP1/MMP24/ANTXR1/MMP16/ADAMTS15/POMT2/FAP/MYH11/TMPRSS6/ADAMTS12/FBLN1/CTSV/LCP1/MMP9/RGCC/ENG/SOX9/CRISPLD2	60
BP	GO:0007156	homophilic cell adhesion via plasma membrane adhesion molecules	34/2148	168/18760	0.202380952380952	1.7675356921167	3.59336377044845	0.000652657454303783	0.0162399743964209	0.0141052196796682	CDH11/PCDH11X/IGSF9/PCDHA12/CDH2/PCDHGB3/MPZL2/NPTN/CLSTN1/CDHR2/CELSR2/CNTN2/CADM1/PCDHB14/CDH22/PCDHA7/PCDHA3/PCDHA11/CDH24/PCDHA10/DSCAM/CDH9/PCDHB7/AMIGO2/PCDHGA5/NECTIN3/PTPRT/PCDHB1/PCDHB13/CADM3/KIRREL3/SDK2/CDH4/PCDH19	34
BP	GO:0099560	synaptic membrane adhesion	11/2148	33/18760	0.333333333333333	2.91123525760397	3.95137303834672	0.000757514898630187	0.0180197644086149	0.0156510551898035	TENM4/MDGA1/IL1RAP/LRRC4/LRFN5/MAPK14/CDH9/NTNG2/ELFN2/SLITRK5/PTPRD	11
BP	GO:1901201	regulation of extracellular matrix assembly	10/2148	29/18760	0.344827586206897	3.01162268027997	3.898307195223	0.000971118009880992	0.0222124569413933	0.0192926156861783	HAS2/EMILIN1/PHLDB1/TGFBR1/TGFBR3/NOTCH1/DAG1/ANTXR1/RGCC/SOX9	10
BP	GO:1905818	regulation of chromosome separation	34/2148	76/18760	0.447368421052632	3.90718416152112	9.13177978308704	2.75260784901961e-13	1.63697588781196e-09	1.42179439106729e-09	SPC25/ESPL1/NCAPH/TRIP13/ZWINT/SPC24/SKA3/ANAPC15/SPDL1/CENPF/SKA1/KNL1/GEN1/SMC2/NCAPG/NCAPD3/NDC80/KLHL22/BUB1/CDCA8/BUB1B/NCAPG2/BIRC5/AURKB/SMC4/NUF2/UBE2C/DLGAP5/INCENP/PLK1/CCNB1/XRCC3/CDC20/TTK	34
BP	GO:0008202	steroid metabolic process	85/2148	334/18760	0.254491017964072	2.2226496727216	8.10719753555762	5.91836558575392e-13	1.75982600692393e-09	1.52849578575234e-09	CYP17A1/SREBF1/SULT2A1/KIT/ABCB11/SOAT1/CYP11A1/LSS/HSD3B2/HSD11B2/PBX1/FGFR4/AFP/CYP3A5/STS/DHCR24/APOB/SHH/BMP6/HMGCS1/SULT1A1/MVK/LRP2/LBR/ACOX2/CLN6/LDLRAP1/HMGCS2/HSD17B7/UGT2B4/DISP3/DHRS2/ERG28/EDNRB/VLDLR/OSBPL5/CLCN2/INSIG1/IGF1R/STAR/LPCAT3/DAB2/FGFR1/HMGCR/DHCR7/LDLR/ACLY/CYP7B1/ABCA1/PLPP6/H6PD/CYP2C8/YWHAH/FDFT1/MSMO1/CYP51A1/SRD5A3/FDPS/FMO5/HSD3B1/SULT1A2/FDXR/EBP/MVD/STARD4/APOA1/…	85
BP	GO:0016125	sterol metabolic process	51/2148	159/18760	0.320754716981132	2.80137732335477	8.20249786659766	2.9094268034437e-12	4.44806169762947e-09	3.86336122596405e-09	SREBF1/SULT2A1/SOAT1/CYP11A1/LSS/DHCR24/APOB/HMGCS1/MVK/LBR/CLN6/LDLRAP1/HMGCS2/HSD17B7/DISP3/ERG28/VLDLR/OSBPL5/INSIG1/STAR/LPCAT3/HMGCR/DHCR7/LDLR/ACLY/CYP7B1/ABCA1/PLPP6/FDFT1/MSMO1/CYP51A1/FDPS/FMO5/FDXR/EBP/MVD/STARD4/APOA1/CYP46A1/SC5D/CYP11B1/IDI1/LIPE/NSDHL/SQLE/SCARB1/ABCG1/CYP21A2/CYP11B2/CYP19A1/FDX1	51
BP	GO:0007094	mitotic spindle assembly checkpoint signaling	25/2148	48/18760	0.520833333333333	4.54880509000621	8.85225020666308	5.70709579579092e-12	4.44806169762947e-09	3.86336122596405e-09	SPC25/TRIP13/ZWINT/SPC24/SKA3/ANAPC15/SPDL1/CENPF/SKA1/KNL1/GEN1/NDC80/KLHL22/BUB1/CDCA8/BUB1B/BIRC5/AURKB/NUF2/INCENP/PLK1/CCNB1/XRCC3/CDC20/TTK	25
BP	GO:0071173	spindle assembly checkpoint signaling	25/2148	48/18760	0.520833333333333	4.54880509000621	8.85225020666308	5.70709579579092e-12	4.44806169762947e-09	3.86336122596405e-09	SPC25/TRIP13/ZWINT/SPC24/SKA3/ANAPC15/SPDL1/CENPF/SKA1/KNL1/GEN1/NDC80/KLHL22/BUB1/CDCA8/BUB1B/BIRC5/AURKB/NUF2/INCENP/PLK1/CCNB1/XRCC3/CDC20/TTK	25
BP	GO:0071174	mitotic spindle checkpoint signaling	25/2148	48/18760	0.520833333333333	4.54880509000621	8.85225020666308	5.70709579579092e-12	4.44806169762947e-09	3.86336122596405e-09	SPC25/TRIP13/ZWINT/SPC24/SKA3/ANAPC15/SPDL1/CENPF/SKA1/KNL1/GEN1/NDC80/KLHL22/BUB1/CDCA8/BUB1B/BIRC5/AURKB/NUF2/INCENP/PLK1/CCNB1/XRCC3/CDC20/TTK	25
BP	GO:0051304	chromosome separation	34/2148	83/18760	0.409638554216867	3.57766260573018	8.46296562875165	5.91536678751676e-12	4.44806169762947e-09	3.86336122596405e-09	SPC25/ESPL1/NCAPH/TRIP13/ZWINT/SPC24/SKA3/ANAPC15/SPDL1/CENPF/SKA1/KNL1/GEN1/SMC2/NCAPG/NCAPD3/NDC80/KLHL22/BUB1/CDCA8/BUB1B/NCAPG2/BIRC5/AURKB/SMC4/NUF2/UBE2C/DLGAP5/INCENP/PLK1/CCNB1/XRCC3/CDC20/TTK	34
BP	GO:0007059	chromosome segregation	98/2148	425/18760	0.230588235294118	2.01388980173075	7.60248866974405	5.98360409972015e-12	4.44806169762947e-09	3.86336122596405e-09	UHRF1/MEI4/ESCO2/SPC25/CENPI/CENPM/BRIP1/KIF11/CCNE2/RMI2/ESPL1/NCAPH/TRIP13/OIP5/ZWINT/SPC24/SKA3/MYBL2/MTCL1/ANAPC15/FANCD2/SPDL1/CENPF/SKA1/KNL1/GEN1/SMC2/NCAPG/TEX15/CENPE/DMC1/MAPRE2/CENPO/KIF4A/TTN/SKA2/KAT2B/NCAPD3/NDC80/KIFC1/ASPM/CENPH/KLHL22/KIF4B/BUB1/SMC1A/SMARCE1/TUBB8/AURKA/DPF1/MKI67/ECT2/NSL1/CENPU/BRCA1/KIF14/CDCA8/TACC3/GPSM2/BUB1B/CENPP/CENPQ/CENPK/NCAPG2/SGO1/NEK6/CCDC69/RNF21…	98
BP	GO:0008203	cholesterol metabolic process	48/2148	148/18760	0.324324324324324	2.83255322361468	8.04825914349904	8.07383877200788e-12	5.33501324190343e-09	4.63372243909271e-09	SREBF1/SULT2A1/SOAT1/CYP11A1/LSS/DHCR24/APOB/HMGCS1/MVK/LBR/CLN6/LDLRAP1/HMGCS2/HSD17B7/DISP3/VLDLR/OSBPL5/INSIG1/STAR/LPCAT3/HMGCR/DHCR7/LDLR/ACLY/CYP7B1/ABCA1/PLPP6/FDFT1/MSMO1/CYP51A1/FDPS/FMO5/FDXR/EBP/MVD/STARD4/APOA1/CYP46A1/SC5D/CYP11B1/IDI1/LIPE/NSDHL/SQLE/SCARB1/ABCG1/CYP11B2/FDX1	48
BP	GO:0031577	spindle checkpoint signaling	25/2148	49/18760	0.510204081632653	4.45597233306731	8.71025394011183	1.03867416439908e-11	6.1769952556813e-09	5.36502539442765e-09	SPC25/TRIP13/ZWINT/SPC24/SKA3/ANAPC15/SPDL1/CENPF/SKA1/KNL1/GEN1/NDC80/KLHL22/BUB1/CDCA8/BUB1B/BIRC5/AURKB/NUF2/INCENP/PLK1/CCNB1/XRCC3/CDC20/TTK	25
BP	GO:0006694	steroid biosynthetic process	56/2148	191/18760	0.293193717277487	2.56066766113857	7.79549820512837	1.4870835360108e-11	6.88296706914423e-09	5.97819677471892e-09	CYP17A1/SREBF1/ABCB11/CYP11A1/LSS/HSD3B2/PBX1/FGFR4/DHCR24/APOB/BMP6/HMGCS1/MVK/LBR/ACOX2/HMGCS2/HSD17B7/ERG28/CLCN2/INSIG1/IGF1R/STAR/LPCAT3/DAB2/HMGCR/DHCR7/ACLY/CYP7B1/PLPP6/H6PD/FDFT1/MSMO1/CYP51A1/SRD5A3/FDPS/HSD3B1/FDXR/EBP/MVD/STARD4/APOA1/CYP46A1/SC5D/CYP11B1/IDI1/NSDHL/SQLE/NR5A1/ABCG1/CYP21A2/CYP11B2/CYP19A1/BAAT/FDX1/LHB/CYP3A7	56
BP	GO:0010965	regulation of mitotic sister chromatid separation	28/2148	61/18760	0.459016393442623	4.00891412522514	8.46401723037375	1.60591503338386e-11	6.88296706914423e-09	5.97819677471892e-09	SPC25/ESPL1/TRIP13/ZWINT/SPC24/SKA3/ANAPC15/SPDL1/CENPF/SKA1/KNL1/GEN1/NDC80/KLHL22/BUB1/CDCA8/BUB1B/BIRC5/AURKB/NUF2/UBE2C/DLGAP5/INCENP/PLK1/CCNB1/XRCC3/CDC20/TTK	28
BP	GO:0033046	negative regulation of sister chromatid segregation	25/2148	50/18760	0.5	4.36685288640596	8.57202181978539	1.85181558947886e-11	6.88296706914423e-09	5.97819677471892e-09	SPC25/TRIP13/ZWINT/SPC24/SKA3/ANAPC15/SPDL1/CENPF/SKA1/KNL1/GEN1/NDC80/KLHL22/BUB1/CDCA8/BUB1B/BIRC5/AURKB/NUF2/INCENP/PLK1/CCNB1/XRCC3/CDC20/TTK	25
BP	GO:0033048	negative regulation of mitotic sister chromatid segregation	25/2148	50/18760	0.5	4.36685288640596	8.57202181978539	1.85181558947886e-11	6.88296706914423e-09	5.97819677471892e-09	SPC25/TRIP13/ZWINT/SPC24/SKA3/ANAPC15/SPDL1/CENPF/SKA1/KNL1/GEN1/NDC80/KLHL22/BUB1/CDCA8/BUB1B/BIRC5/AURKB/NUF2/INCENP/PLK1/CCNB1/XRCC3/CDC20/TTK	25
BP	GO:0045841	negative regulation of mitotic metaphase/anaphase transition	25/2148	50/18760	0.5	4.36685288640596	8.57202181978539	1.85181558947886e-11	6.88296706914423e-09	5.97819677471892e-09	SPC25/TRIP13/ZWINT/SPC24/SKA3/ANAPC15/SPDL1/CENPF/SKA1/KNL1/GEN1/NDC80/KLHL22/BUB1/CDCA8/BUB1B/BIRC5/AURKB/NUF2/INCENP/PLK1/CCNB1/XRCC3/CDC20/TTK	25
BP	GO:2000816	negative regulation of mitotic sister chromatid separation	25/2148	50/18760	0.5	4.36685288640596	8.57202181978539	1.85181558947886e-11	6.88296706914423e-09	5.97819677471892e-09	SPC25/TRIP13/ZWINT/SPC24/SKA3/ANAPC15/SPDL1/CENPF/SKA1/KNL1/GEN1/NDC80/KLHL22/BUB1/CDCA8/BUB1B/BIRC5/AURKB/NUF2/INCENP/PLK1/CCNB1/XRCC3/CDC20/TTK	25
BP	GO:0051983	regulation of chromosome segregation	44/2148	133/18760	0.330827067669173	2.88934627070469	7.86279482055452	2.81956553003243e-11	9.86350365123697e-09	8.56693997267438e-09	SPC25/RMI2/ESPL1/NCAPH/TRIP13/ZWINT/SPC24/SKA3/ANAPC15/SPDL1/CENPF/SKA1/KNL1/GEN1/SMC2/NCAPG/CENPE/KAT2B/NCAPD3/NDC80/KLHL22/BUB1/SMARCE1/DPF1/MKI67/CDCA8/TACC3/BUB1B/NCAPG2/NEK6/BIRC5/AURKB/SMC4/NUF2/UBE2C/DLGAP5/INCENP/CDCA2/PLK1/SMARCD1/CCNB1/XRCC3/CDC20/TTK	44
BP	GO:0098813	nuclear chromosome segregation	79/2148	323/18760	0.244582043343653	2.1361076038766	7.40604964389503	3.30181737450312e-11	1.09088377367611e-08	9.47486424367649e-09	UHRF1/MEI4/SPC25/CENPI/BRIP1/KIF11/CCNE2/RMI2/ESPL1/NCAPH/TRIP13/ZWINT/SPC24/SKA3/MYBL2/ANAPC15/FANCD2/SPDL1/CENPF/SKA1/KNL1/GEN1/SMC2/NCAPG/TEX15/CENPE/DMC1/KIF4A/TTN/SKA2/KAT2B/NCAPD3/NDC80/KIFC1/ASPM/KLHL22/KIF4B/BUB1/SMC1A/SMARCE1/TUBB8/AURKA/DPF1/ECT2/NSL1/KIF14/CDCA8/TACC3/BUB1B/CENPQ/CENPK/NCAPG2/SGO1/NEK6/RNF212B/CDCA5/BIRC5/KIF18B/AURKB/SMC4/NUF2/UBE2C/PSRC1/TOP2A/DLGAP5/INCENP/PLK1/SMAR…	79
BP	GO:1902652	secondary alcohol metabolic process	49/2148	159/18760	0.308176100628931	2.69151938910556	7.70226426221889	3.90908819586154e-11	1.22354460530466e-08	1.06270890731815e-08	SREBF1/SULT2A1/SOAT1/CYP11A1/LSS/DHCR24/APOB/HMGCS1/MVK/LBR/CLN6/LDLRAP1/HMGCS2/HSD17B7/DISP3/VLDLR/OSBPL5/INSIG1/STAR/LPCAT3/FGFR1/HMGCR/DHCR7/LDLR/ACLY/CYP7B1/ABCA1/PLPP6/FDFT1/MSMO1/CYP51A1/FDPS/FMO5/FDXR/EBP/MVD/STARD4/APOA1/CYP46A1/SC5D/CYP11B1/IDI1/LIPE/NSDHL/SQLE/SCARB1/ABCG1/CYP11B2/FDX1	49
BP	GO:1902100	negative regulation of metaphase/anaphase transition of cell cycle	25/2148	52/18760	0.480769230769231	4.19889700615958	8.30614039774415	5.55953731922716e-11	1.57440802083066e-08	1.367451109045e-08	SPC25/TRIP13/ZWINT/SPC24/SKA3/ANAPC15/SPDL1/CENPF/SKA1/KNL1/GEN1/NDC80/KLHL22/BUB1/CDCA8/BUB1B/BIRC5/AURKB/NUF2/INCENP/PLK1/CCNB1/XRCC3/CDC20/TTK	25
BP	GO:1905819	negative regulation of chromosome separation	25/2148	52/18760	0.480769230769231	4.19889700615958	8.30614039774415	5.55953731922716e-11	1.57440802083066e-08	1.367451109045e-08	SPC25/TRIP13/ZWINT/SPC24/SKA3/ANAPC15/SPDL1/CENPF/SKA1/KNL1/GEN1/NDC80/KLHL22/BUB1/CDCA8/BUB1B/BIRC5/AURKB/NUF2/INCENP/PLK1/CCNB1/XRCC3/CDC20/TTK	25
BP	GO:0051306	mitotic sister chromatid separation	28/2148	64/18760	0.4375	3.82099627560521	8.12885111175871	6.63208952241301e-11	1.72182534607425e-08	1.49549033536349e-08	SPC25/ESPL1/TRIP13/ZWINT/SPC24/SKA3/ANAPC15/SPDL1/CENPF/SKA1/KNL1/GEN1/NDC80/KLHL22/BUB1/CDCA8/BUB1B/BIRC5/AURKB/NUF2/UBE2C/DLGAP5/INCENP/PLK1/CCNB1/XRCC3/CDC20/TTK	28
BP	GO:0006066	alcohol metabolic process	85/2148	363/18760	0.234159779614325	2.045082618978	7.23005252339471	6.65915301155336e-11	1.72182534607425e-08	1.49549033536349e-08	DHFR/SREBF1/SULT2A1/SOAT1/CYP11A1/LSS/HSD11B2/DHFRP1/ACSS1/CYP3A5/SPTLC3/DHCR24/SULT1B1/APOB/BMP6/HMGCS1/SULT1A1/MVK/LRP2/LBR/CLN6/LDLRAP1/HMGCS2/GPD2/COQ2/NAPEPLD/HSD17B7/LRAT/ACP3/DISP3/EDNRB/VLDLR/OSBPL5/CLCN2/INSIG1/ACSS2/STAR/LPCAT3/DAB2/FGFR1/HMGCR/DHCR7/LDLR/ACLY/CYP7B1/TKFC/ABCA1/PLPP6/H6PD/CYP2C8/NUDT3/FDFT1/ALDH1B1/MSMO1/CYP51A1/SRD5A3/FDPS/FMO5/SULT1A2/FDXR/EBP/ACER3/MVD/STARD4/APOA1/I…	85
BP	GO:0000070	mitotic sister chromatid segregation	55/2148	193/18760	0.284974093264249	2.48887988344381	7.47615792754223	7.56814627825633e-11	1.87532357986627e-08	1.62881113102648e-08	UHRF1/SPC25/CENPI/KIF11/ESPL1/NCAPH/TRIP13/ZWINT/SPC24/SKA3/MYBL2/ANAPC15/SPDL1/CENPF/SKA1/KNL1/GEN1/SMC2/NCAPG/CENPE/KIF4A/TTN/SKA2/KAT2B/NCAPD3/NDC80/KIFC1/KLHL22/KIF4B/BUB1/SMC1A/NSL1/KIF14/CDCA8/BUB1B/CENPK/NCAPG2/CDCA5/BIRC5/KIF18B/AURKB/SMC4/NUF2/UBE2C/PSRC1/DLGAP5/INCENP/PLK1/SPAG5/RAB11A/CCNB1/RCC1/XRCC3/CDC20/TTK	55
BP	GO:0051985	negative regulation of chromosome segregation	25/2148	53/18760	0.471698113207547	4.11967253434524	8.17816540653397	9.38151128973325e-11	2.23167390560175e-08	1.93831898520931e-08	SPC25/TRIP13/ZWINT/SPC24/SKA3/ANAPC15/SPDL1/CENPF/SKA1/KNL1/GEN1/NDC80/KLHL22/BUB1/CDCA8/BUB1B/BIRC5/AURKB/NUF2/INCENP/PLK1/CCNB1/XRCC3/CDC20/TTK	25
BP	GO:0033047	regulation of mitotic sister chromatid segregation	26/2148	57/18760	0.456140350877193	3.98379561566859	8.11263396394956	1.01351442082925e-10	2.31821933102753e-08	2.01348796073245e-08	SPC25/TRIP13/ZWINT/SPC24/SKA3/ANAPC15/SPDL1/CENPF/SKA1/KNL1/GEN1/KAT2B/NDC80/KLHL22/BUB1/CDCA8/BUB1B/BIRC5/AURKB/NUF2/INCENP/PLK1/CCNB1/XRCC3/CDC20/TTK	26
BP	GO:0000819	sister chromatid segregation	62/2148	234/18760	0.264957264957265	2.31405879450572	7.27349115423477	1.3630510374501e-10	3.00224611841324e-08	2.60759900224859e-08	UHRF1/SPC25/CENPI/KIF11/RMI2/ESPL1/NCAPH/TRIP13/ZWINT/SPC24/SKA3/MYBL2/ANAPC15/SPDL1/CENPF/SKA1/KNL1/GEN1/SMC2/NCAPG/CENPE/KIF4A/TTN/SKA2/KAT2B/NCAPD3/NDC80/KIFC1/KLHL22/KIF4B/BUB1/SMC1A/SMARCE1/DPF1/NSL1/KIF14/CDCA8/TACC3/BUB1B/CENPK/NCAPG2/NEK6/CDCA5/BIRC5/KIF18B/AURKB/SMC4/NUF2/UBE2C/PSRC1/TOP2A/DLGAP5/INCENP/PLK1/SMARCD1/SPAG5/RAB11A/CCNB1/RCC1/XRCC3/CDC20/TTK	62
BP	GO:0000280	nuclear division	97/2148	449/18760	0.216035634743875	1.88679167029567	6.83911274503182	3.59781076038781e-10	7.64149306858082e-08	6.63701406061014e-08	UHRF1/MEI4/SPC25/CENPI/RMI1/BRIP1/KIF11/CCNE2/ESPL1/NCAPH/TRIP13/ZWINT/SPC24/SKA3/MYBL2/RAD51AP1/ANAPC15/FANCD2/FBXO43/SPDL1/CENPF/SKA1/RAD51/KNL1/GEN1/CYP26B1/SMC2/NCAPG/TEX15/CENPE/SLX4/DMC1/PKMYT1/KIF4A/TTN/SKA2/BRCA2/KAT2B/MYBL1/NCAPD3/NDC80/KIFC1/RAD54L/HOXA13/ASPM/KLHL22/KIF4B/HSPA2/BUB1/SMC1A/TUBB8/AURKA/BRME1/MKI67/NSL1/TDRD12/ANLN/KIF14/TEX19/CDCA8/BUB1B/SPIRE2/CENPK/NCAPG2/SGO1/EPS8/NFI…	97
BP	GO:0006261	DNA-templated DNA replication	48/2148	164/18760	0.292682926829268	2.55620656765227	7.19764492358915	4.44655221641171e-10	9.11849863137945e-08	7.91986632520227e-08	TK1/MCM10/CDC45/SAMHD1/CCNE2/SETMAR/CDC7/E2F8/PCNA/MCIDAS/GINS4/GINS1/RAD51/MCM2/GEN1/POLN/GINS2/PRIM2/TRAIP/BARD1/DNA2/BRCA2/GINS3/CHRAC1/FGFR1/POLQ/BLM/DYNLL1/MCM3/TONSL/POLA1/GMNN/MCM4/BRCA1/MCM9/ORC5/MCM5/POLE/CDK2/TICRR/LIG1/ORC1/E2F7/FEN1/MCM7/CCNE1/POLA2/EXO1	48
BP	GO:0007091	metaphase/anaphase transition of mitotic cell cycle	34/2148	96/18760	0.354166666666667	3.09318746120422	7.39353949510654	6.38783721368051e-10	1.2662822636586e-07	1.09982867394843e-07	SPC25/ESPL1/TRIP13/ZWINT/SPC24/SKA3/ANAPC15/SPDL1/CENPF/SKA1/KNL1/GEN1/CENPE/NDC80/KLHL22/BUB1/SMARCE1/DPF1/CDCA8/TACC3/BUB1B/NEK6/BIRC5/AURKB/NUF2/UBE2C/DLGAP5/INCENP/PLK1/SMARCD1/CCNB1/XRCC3/CDC20/TTK	34
BP	GO:0007088	regulation of mitotic nuclear division	39/2148	120/18760	0.325	2.83845437616387	7.26493185072298	6.70169422782724e-10	1.28564437331899e-07	1.11664562227329e-07	SPC25/ESPL1/TRIP13/ZWINT/SPC24/SKA3/ANAPC15/FBXO43/SPDL1/CENPF/SKA1/KNL1/GEN1/PKMYT1/NDC80/HOXA13/KLHL22/BUB1/AURKA/MKI67/CDCA8/BUB1B/CCDC8/PDGFRB/OBSL1/BIRC5/AURKB/NUF2/UBE2C/DLGAP5/INCENP/CDCA2/PLK1/CCNB1/RCC1/XRCC3/CDC20/TTK/RGCC	39
BP	GO:0006260	DNA replication	68/2148	278/18760	0.244604316546763	2.13630213147917	6.86361248143735	7.65183896392936e-10	1.40201755035338e-07	1.21772147293797e-07	ADRA2A/FAM111B/ESCO2/TK1/ACVRL1/RMI1/MCM10/CDC45/SAMHD1/CCNE2/SETMAR/RMI2/CDC7/E2F8/PCNA/PCLAF/MCIDAS/GINS4/GINS1/CHAF1B/RAD51/MCM2/PIF1/GEN1/GLI2/DTL/SLX4/POLN/GINS2/PRIM2/TRAIP/DUT/BARD1/DNA2/BRCA2/GINS3/CHRAC1/FGFR1/POLQ/BLM/DYNLL1/MCM3/RBBP7/TONSL/POLA1/RBBP4/GMNN/MCM4/BRCA1/DHX9/CHAF1A/NFIB/MCM9/ORC5/MCM5/POLE/CDK2/TICRR/LIG1/ORC1/E2F7/FEN1/MCM7/CCNA2/CCNE1/CDC25A/POLA2/EXO1	68
BP	GO:0030071	regulation of mitotic metaphase/anaphase transition	33/2148	92/18760	0.358695652173913	3.13274228807384	7.37385200221164	7.77981825486152e-10	1.40201755035338e-07	1.21772147293797e-07	SPC25/ESPL1/TRIP13/ZWINT/SPC24/SKA3/ANAPC15/SPDL1/CENPF/SKA1/KNL1/GEN1/CENPE/NDC80/KLHL22/BUB1/SMARCE1/DPF1/CDCA8/BUB1B/NEK6/BIRC5/AURKB/NUF2/UBE2C/DLGAP5/INCENP/PLK1/SMARCD1/CCNB1/XRCC3/CDC20/TTK	33
BP	GO:0045839	negative regulation of mitotic nuclear division	25/2148	58/18760	0.431034482758621	3.76452835034996	7.58231874736065	1.02023932848348e-09	1.75655250817886e-07	1.52565259044962e-07	SPC25/TRIP13/ZWINT/SPC24/SKA3/ANAPC15/SPDL1/CENPF/SKA1/KNL1/GEN1/NDC80/KLHL22/BUB1/CDCA8/BUB1B/BIRC5/AURKB/NUF2/INCENP/PLK1/CCNB1/XRCC3/CDC20/TTK	25
BP	GO:0033045	regulation of sister chromatid segregation	36/2148	107/18760	0.336448598130841	2.9384430637498	7.23072112724001	1.03378741863562e-09	1.75655250817886e-07	1.52565259044962e-07	SPC25/RMI2/ESPL1/TRIP13/ZWINT/SPC24/SKA3/ANAPC15/SPDL1/CENPF/SKA1/KNL1/GEN1/CENPE/KAT2B/NDC80/KLHL22/BUB1/SMARCE1/DPF1/CDCA8/TACC3/BUB1B/NEK6/BIRC5/AURKB/NUF2/UBE2C/DLGAP5/INCENP/PLK1/SMARCD1/CCNB1/XRCC3/CDC20/TTK	36
BP	GO:0140014	mitotic nuclear division	68/2148	281/18760	0.241992882562278	2.11349463541356	6.76259026913318	1.24309148315258e-09	2.05351806953012e-07	1.78358184439466e-07	UHRF1/SPC25/CENPI/KIF11/ESPL1/NCAPH/TRIP13/ZWINT/SPC24/SKA3/MYBL2/ANAPC15/FBXO43/SPDL1/CENPF/SKA1/KNL1/GEN1/SMC2/NCAPG/CENPE/PKMYT1/KIF4A/TTN/SKA2/KAT2B/NCAPD3/NDC80/KIFC1/HOXA13/KLHL22/KIF4B/BUB1/SMC1A/AURKA/MKI67/NSL1/ANLN/KIF14/CDCA8/BUB1B/CENPK/NCAPG2/EPS8/NFIB/CCDC8/PDGFRB/OBSL1/CDCA5/BIRC5/KIF18B/AURKB/SMC4/NUF2/UBE2C/PSRC1/DLGAP5/INCENP/CDCA2/PLK1/SPAG5/RAB11A/CCNB1/RCC1/XRCC3/CDC20/TTK/RG…	68
BP	GO:0048285	organelle fission	103/2148	499/18760	0.206412825651303	1.8027488869732	6.53549859537227	1.48557909376217e-09	2.3877672623253e-07	2.07389377328335e-07	UHRF1/MEI4/SPC25/CENPI/RMI1/BRIP1/KIF11/CCNE2/ESPL1/NCAPH/TRIP13/ZWINT/SPC24/SKA3/MYBL2/RAD51AP1/ANAPC15/FANCD2/FBXO43/SPDL1/CENPF/SKA1/RAD51/TMEM135/KNL1/GEN1/CYP26B1/LRRK2/SMC2/GDAP1/NCAPG/TEX15/CENPE/SLX4/DMC1/PKMYT1/KIF4A/TTN/SKA2/BRCA2/KAT2B/MYBL1/NCAPD3/NDC80/KIFC1/RAD54L/HOXA13/ASPM/KLHL22/KIF4B/HSPA2/BUB1/SMC1A/TUBB8/AURKA/PEX11G/BRME1/MKI67/NSL1/TDRD12/ANLN/KIF14/TEX19/CDCA8/MTFR2/BUB1B/…	103
BP	GO:0044784	metaphase/anaphase transition of cell cycle	34/2148	99/18760	0.343434343434343	2.9994545078344	7.1725351830572	1.62168494211023e-09	2.53793693440251e-07	2.20432354873543e-07	SPC25/ESPL1/TRIP13/ZWINT/SPC24/SKA3/ANAPC15/SPDL1/CENPF/SKA1/KNL1/GEN1/CENPE/NDC80/KLHL22/BUB1/SMARCE1/DPF1/CDCA8/TACC3/BUB1B/NEK6/BIRC5/AURKB/NUF2/UBE2C/DLGAP5/INCENP/PLK1/SMARCD1/CCNB1/XRCC3/CDC20/TTK	34
BP	GO:0016126	sterol biosynthetic process	28/2148	72/18760	0.388888888888889	3.3964411338713	7.32592755966018	1.78298813139407e-09	2.71882831215398e-07	2.36143664257778e-07	SREBF1/LSS/DHCR24/APOB/HMGCS1/MVK/LBR/HMGCS2/HSD17B7/ERG28/INSIG1/LPCAT3/HMGCR/DHCR7/ACLY/PLPP6/FDFT1/MSMO1/CYP51A1/FDPS/EBP/MVD/APOA1/SC5D/IDI1/NSDHL/SQLE/ABCG1	28
BP	GO:1902099	regulation of metaphase/anaphase transition of cell cycle	33/2148	95/18760	0.347368421052632	3.03381358423993	7.14611446322126	2.01346661027025e-09	2.9935214828193e-07	2.60002122542003e-07	SPC25/ESPL1/TRIP13/ZWINT/SPC24/SKA3/ANAPC15/SPDL1/CENPF/SKA1/KNL1/GEN1/CENPE/NDC80/KLHL22/BUB1/SMARCE1/DPF1/CDCA8/BUB1B/NEK6/BIRC5/AURKB/NUF2/UBE2C/DLGAP5/INCENP/PLK1/SMARCD1/CCNB1/XRCC3/CDC20/TTK	33
BP	GO:0006695	cholesterol biosynthetic process	26/2148	65/18760	0.4	3.49348230912477	7.24121185719684	3.31661093794538e-09	4.69616315427646e-07	4.07884959210475e-07	SREBF1/LSS/DHCR24/APOB/HMGCS1/MVK/LBR/HMGCS2/HSD17B7/INSIG1/LPCAT3/HMGCR/DHCR7/ACLY/PLPP6/FDFT1/MSMO1/CYP51A1/FDPS/EBP/MVD/APOA1/SC5D/IDI1/NSDHL/ABCG1	26
BP	GO:1902653	secondary alcohol biosynthetic process	26/2148	65/18760	0.4	3.49348230912477	7.24121185719684	3.31661093794538e-09	4.69616315427646e-07	4.07884959210475e-07	SREBF1/LSS/DHCR24/APOB/HMGCS1/MVK/LBR/HMGCS2/HSD17B7/INSIG1/LPCAT3/HMGCR/DHCR7/ACLY/PLPP6/FDFT1/MSMO1/CYP51A1/FDPS/EBP/MVD/APOA1/SC5D/IDI1/NSDHL/ABCG1	26
BP	GO:0051784	negative regulation of nuclear division	26/2148	66/18760	0.393939393939394	3.44055075898651	7.14199780209658	4.87895016463154e-09	6.69570028428469e-07	5.81554632499092e-07	SPC25/TRIP13/ZWINT/SPC24/SKA3/ANAPC15/FBXO43/SPDL1/CENPF/SKA1/KNL1/GEN1/NDC80/KLHL22/BUB1/CDCA8/BUB1B/BIRC5/AURKB/NUF2/INCENP/PLK1/CCNB1/XRCC3/CDC20/TTK	26
BP	GO:0006270	DNA replication initiation	19/2148	38/18760	0.5	4.36685288640596	7.47052007765584	4.95394001191401e-09	6.69570028428469e-07	5.81554632499092e-07	MCM10/CDC45/CCNE2/MCIDAS/MCM2/PRIM2/GINS3/MCM3/POLA1/GMNN/MCM4/ORC5/MCM5/CDK2/TICRR/ORC1/MCM7/CCNE1/POLA2	19
BP	GO:0044772	mitotic cell cycle phase transition	95/2148	466/18760	0.203862660944206	1.78047649874921	6.13492800228012	1.23600440104323e-08	1.6334484828898e-06	1.41873066571208e-06	FAM107A/KCNH5/SPC25/GFI1B/RRM2/CCNE2/PLK2/ESPL1/CDC7/PBX1/TRIP13/CCNJL/CLSPN/ZWINT/SPC24/SKA3/CDKN2C/CCNF/ANAPC15/GTSE1/KANK2/SPDL1/CENPF/SKA1/KNL1/GEN1/DTL/CCNB3/CENPE/BCL2/PTENP1-AS/PKMYT1/CCND2/BARD1/SKP2/NDC80/CALM3/KDM8/USH1C/KLHL22/BLM/HSPA2/BUB1/E2F1/MELK/SMARCE1/AURKA/DPF1/STOX1/RBL1/BRCA1/ANLN/KIF14/TFDP3/CDCA8/TACC3/BUB1B/FBXL7/TMOD3/CALM2/IQGAP3/PTPN6/NEK6/EPS8/NFIB/CALM1/POLE/CDK2/CAS…	95
BP	GO:0006790	sulfur compound metabolic process	74/2148	335/18760	0.22089552238806	1.9292364990689	6.17100550974432	1.65396148685129e-08	2.13828455702275e-06	1.85720572448039e-06	ST3GAL6/ELOVL3/SULT2A1/CROT/ELOVL6/NDP/ACSL6/DSE/HYAL1/ACSS1/GSTA4/HS3ST1/GLCE/GSTA5/SULT1B1/HMGCS1/SULT1A1/MVK/ELOVL2/GSTA2/CHAC2/GSTA1/HMGCS2/GSTT2/CSGALNACT1/ACOT2/PDK3/HS2ST1/PXYLP1/ACP3/CHST12/EXTL1/ABCD1/EDNRB/CHST1/CHST14/ACOT7/ACSS2/EXTL2/XYLT1/GSTM4/HMGCR/SLC25A10/ACLY/ANGPT1/NDST1/MAT1A/ENPP1/ACACB/MCCC2/FASN/MGST2/HGSNAT/MMACHC/GLO1/SULT1A2/SUOX/MVD/GSTA3/B3GNT7/ACACA/ELOVL1/PPT2/PAPSS…	74
BP	GO:1902969	mitotic DNA replication	12/2148	17/18760	0.705882352941177	6.16496878080841	7.66096764038777	1.7553839579877e-08	2.2211209357772e-06	1.92915320981985e-06	TK1/CDC45/GINS1/RAD51/MCM2/BRCA2/GINS3/FGFR1/MCM3/POLA1/MCM4/LIG1	12
BP	GO:0044786	cell cycle DNA replication	20/2148	45/18760	0.444444444444444	3.88164701013863	6.95926125702329	2.5362854823954e-08	3.14235203412613e-06	2.72928790835838e-06	TK1/CDC45/CDC7/E2F8/PCNA/GINS1/RAD51/MCM2/DNA2/BRCA2/GINS3/FGFR1/BLM/MCM3/POLA1/GMNN/MCM4/LIG1/E2F7/FEN1	20
BP	GO:2001251	negative regulation of chromosome organization	32/2148	100/18760	0.32	2.79478584729981	6.47094689254217	3.39466602296154e-08	4.12001608950046e-06	3.57843741668577e-06	SPC25/SETMAR/ESPL1/TRIP13/ZWINT/SPC24/SKA3/ANAPC15/SPDL1/CENPF/SKA1/MCM2/KNL1/PIF1/GEN1/SLX4/NDC80/KLHL22/BUB1/CDCA8/BUB1B/BIRC5/AURKB/NUF2/HNRNPA1/TOP2A/INCENP/PLK1/CCNB1/XRCC3/CDC20/TTK	32
BP	GO:1905820	positive regulation of chromosome separation	16/2148	32/18760	0.5	4.36685288640596	6.85432114046696	8.20108619467072e-08	9.75437191994135e-06	8.47215367521036e-06	ESPL1/NCAPH/SKA3/SKA1/SMC2/NCAPG/NCAPD3/CDCA8/NCAPG2/BIRC5/AURKB/SMC4/UBE2C/DLGAP5/INCENP/CDC20	16
BP	GO:0007093	mitotic cell cycle checkpoint signaling	41/2148	151/18760	0.271523178807947	2.37140355420721	6.08419668840284	8.4057723357146e-08	9.80178981970485e-06	8.51333846261126e-06	SPC25/PLK2/SETMAR/TRIP13/CLSPN/ZWINT/SPC24/SKA3/ANAPC15/FANCD2/GTSE1/SPDL1/CENPF/SKA1/KNL1/GEN1/DTL/BARD1/NDC80/KLHL22/BLM/BUB1/BRCA1/CDCA8/BUB1B/MSH2/PPP1R10/CDK2/CASP2/TICRR/BIRC5/ORC1/AURKB/E2F7/NUF2/INCENP/PLK1/CCNB1/XRCC3/CDC20/TTK	41
BP	GO:0000075	cell cycle checkpoint signaling	50/2148	202/18760	0.247524752475248	2.16180835960691	5.9697427334029	8.75222011561948e-08	1.00095101976133e-05	8.69375386788356e-06	SPC25/CDC45/BRIP1/PLK2/SETMAR/TRIP13/CLSPN/WDR76/ZWINT/SPC24/SKA3/ANAPC15/FANCD2/GTSE1/SPDL1/CENPF/SKA1/RAD51/KNL1/GEN1/H2AX/DTL/MAPK14/BARD1/DNA2/BRCA2/NDC80/KLHL22/BLM/BUB1/E2F1/BRCA1/CDCA8/BUB1B/MSH2/PPP1R10/CDK2/CASP2/TICRR/BIRC5/ORC1/AURKB/E2F7/NUF2/INCENP/PLK1/CCNB1/XRCC3/CDC20/TTK	50
BP	GO:0033260	nuclear DNA replication	18/2148	41/18760	0.439024390243902	3.8343098514784	6.53294424148408	1.59517855322555e-07	1.78991072755327e-05	1.55462585117731e-05	TK1/CDC45/CDC7/PCNA/GINS1/RAD51/MCM2/DNA2/BRCA2/GINS3/FGFR1/BLM/MCM3/POLA1/GMNN/MCM4/LIG1/FEN1	18
BP	GO:0072330	monocarboxylic acid biosynthetic process	53/2148	224/18760	0.236607142857143	2.06645716945996	5.77391566213063	1.76706408834008e-07	1.94606113580712e-05	1.69025019132257e-05	ELOVL3/ABCB11/FADS2/ELOVL6/PLA2G1B/SCD5/DSE/FGFR4/PLP1/ACSS1/ABCD2/SCD/LTC4S/ELOVL2/PTGIS/ACOX2/FADS1/IDO1/CHST12/ABCD1/CHST14/ACOT7/KAT2B/INSIG1/ACSS2/STAR/GSTM4/ACLY/CYP7B1/ALOX15/CYP2C8/ACACB/PTGES/FASN/ABHD2/BRCA1/DEGS1/SDS/LIPG/HACD3/AVPR1A/STARD4/ACACA/CYP46A1/ELOVL1/CD74/TBXAS1/MLXIPL/RDH10/PLA2G3/BAAT/PKLR/ACSBG1	53
BP	GO:0051783	regulation of nuclear division	40/2148	150/18760	0.266666666666667	2.32898820608318	5.8763085150677	2.03901134865744e-07	2.20472736190287e-05	1.91491458140901e-05	SPC25/ESPL1/TRIP13/ZWINT/SPC24/SKA3/RAD51AP1/ANAPC15/FBXO43/SPDL1/CENPF/SKA1/KNL1/GEN1/PKMYT1/NDC80/HOXA13/KLHL22/BUB1/AURKA/MKI67/CDCA8/BUB1B/CCDC8/PDGFRB/OBSL1/BIRC5/AURKB/NUF2/UBE2C/DLGAP5/INCENP/CDCA2/PLK1/CCNB1/RCC1/XRCC3/CDC20/TTK/RGCC	40
BP	GO:1901976	regulation of cell cycle checkpoint	19/2148	47/18760	0.404255319148936	3.53064701454099	6.24625645558793	3.52258905968112e-07	3.74086377462921e-05	3.24912490899535e-05	WDR76/ZWINT/SKA3/ANAPC15/SKA1/RAD51/KNL1/GEN1/BARD1/BRCA2/NDC80/BRCA1/CDCA8/PPP1R10/BIRC5/AURKB/INCENP/CCNB1/XRCC3	19
BP	GO:0046165	alcohol biosynthetic process	39/2148	148/18760	0.263513513513513	2.30144949418692	5.71574274428524	4.02657310535933e-07	4.2010579399249e-05	3.6488262655583e-05	DHFR/SREBF1/LSS/DHFRP1/SPTLC3/DHCR24/APOB/BMP6/HMGCS1/MVK/LBR/HMGCS2/HSD17B7/CLCN2/INSIG1/LPCAT3/DAB2/HMGCR/DHCR7/ACLY/PLPP6/H6PD/FDFT1/MSMO1/CYP51A1/SRD5A3/FDPS/EBP/ACER3/MVD/APOA1/IMPA2/SC5D/CYP11B1/IDI1/NSDHL/PTS/ABCG1/CYP11B2	39
BP	GO:0090231	regulation of spindle checkpoint	13/2148	24/18760	0.541666666666667	4.73075729360646	6.5762027996217	4.12464948276984e-07	4.22918801276418e-05	3.67325862285873e-05	ZWINT/SKA3/ANAPC15/SKA1/KNL1/GEN1/NDC80/CDCA8/BIRC5/AURKB/INCENP/CCNB1/XRCC3	13
BP	GO:0000727	double-strand break repair via break-induced replication	9/2148	12/18760	0.75	6.55027932960894	6.91574561524545	5.29917912808459e-07	5.30983050220879e-05	4.61184998616526e-05	CDC45/CDC7/GINS4/MCM2/GINS2/MCM3/MCM4/MCM5/MCM7	9
BP	GO:0006268	DNA unwinding involved in DNA replication	12/2148	21/18760	0.571428571428571	4.99068901303538	6.57953719064525	5.35715201164499e-07	5.30983050220879e-05	4.61184998616526e-05	CDC45/GINS4/GINS1/RAD51/MCM2/GINS2/GINS3/BLM/MCM3/MCM4/MCM5/MCM7	12
BP	GO:1903510	mucopolysaccharide metabolic process	28/2148	91/18760	0.307692307692308	2.68729408394213	5.80178954488698	5.95259331178747e-07	5.80329056150821e-05	5.04044441431253e-05	ST3GAL6/HMMR/DSE/HYAL1/ITIH3/HAS2/GLCE/HYAL2/CSGALNACT1/HS2ST1/CHST12/EDNRB/CHST1/CHST14/HAS3/XYLT1/CEMIP2/ANGPT1/ABCC5/NDST1/ITIH1/HAS1/B3GNT7/CHSY3/LYVE1/HYAL3/B3GNT4/ITIH4	28
BP	GO:1901987	regulation of cell cycle phase transition	91/2148	478/18760	0.190376569037657	1.66269294001231	5.27746617999629	6.41719941889101e-07	6.15533628131369e-05	5.3462135056873e-05	FAM107A/KCNH5/SPC25/GFI1B/CDC45/BRIP1/RRM2/CCNE2/PLK2/SETMAR/ESPL1/CDC7/PBX1/TRIP13/CLSPN/WDR76/ZWINT/SPC24/SKA3/CDKN2C/ANAPC15/FANCD2/GTSE1/ATP2B4/KANK2/SPDL1/CENPF/SKA1/RAD51/KNL1/GEN1/H2AX/DTL/CENPE/BCL2/PTENP1-AS/PKMYT1/CCND2/PAXIP1/MAPK14/BARD1/DNA2/BRCA2/NDC80/KLHL22/BLM/HSPA2/BUB1/E2F1/SMARCE1/AURKA/DPF1/STOX1/RBL1/BRCA1/ANLN/KIF14/TFDP3/CDCA8/BUB1B/MSH2/PAGR1/TMOD3/PPP1R10/PTPN6/NEK6/CDK2…	91
BP	GO:1901990	regulation of mitotic cell cycle phase transition	74/2148	367/18760	0.201634877384196	1.76101969261058	5.29436234111346	7.73468057073616e-07	7.30129291335999e-05	6.34153342700123e-05	FAM107A/KCNH5/SPC25/GFI1B/RRM2/CCNE2/PLK2/ESPL1/CDC7/PBX1/TRIP13/CLSPN/ZWINT/SPC24/SKA3/CDKN2C/ANAPC15/GTSE1/KANK2/SPDL1/CENPF/SKA1/KNL1/GEN1/DTL/CENPE/BCL2/PTENP1-AS/PKMYT1/CCND2/BARD1/NDC80/KLHL22/BLM/HSPA2/BUB1/E2F1/SMARCE1/AURKA/DPF1/STOX1/RBL1/BRCA1/ANLN/KIF14/TFDP3/CDCA8/BUB1B/TMOD3/PTPN6/NEK6/CDK2/CASP2/TICRR/CDCA5/BIRC5/ORC1/AURKB/E2F7/NUF2/UBE2C/CCND3/DLGAP5/INCENP/PLK1/SMARCD1/RAB11A/CC…	74
BP	GO:0051310	metaphase chromosome alignment	30/2148	103/18760	0.29126213592233	2.54379779790638	5.64935859613946	8.86716552681186e-07	8.2395364668672e-05	7.15644428290556e-05	SPC25/ZWINT/SPC24/SKA3/SPDL1/CENPF/SKA1/KNL1/CENPE/SKA2/KAT2B/NDC80/KIFC1/ECT2/NSL1/KIF14/CDCA8/CENPQ/SGO1/CDCA5/BIRC5/AURKB/NUF2/PSRC1/INCENP/SPAG5/RAB11A/FAM83D/CCNB1/TTK	30
BP	GO:0140013	meiotic nuclear division	47/2148	199/18760	0.236180904522613	2.06273452925709	5.41953048164412	9.08545646742117e-07	8.31249378642364e-05	7.21981131751185e-05	MEI4/RMI1/BRIP1/CCNE2/ESPL1/NCAPH/TRIP13/ZWINT/SKA3/RAD51AP1/FANCD2/FBXO43/SKA1/RAD51/KNL1/CYP26B1/SMC2/TEX15/SLX4/DMC1/SKA2/BRCA2/MYBL1/NDC80/RAD54L/ASPM/HSPA2/TUBB8/AURKA/BRME1/TDRD12/TEX19/SPIRE2/SGO1/RNF212B/TDRD9/SMC4/NUF2/TOP2A/INCENP/PLK1/PTTG3P/CCNE1/FANCA/CDC20/TTK/CCNB2	47
BP	GO:0015849	organic acid transport	72/2148	357/18760	0.201680672268908	1.76141965165955	5.22305856392211	1.07639979632878e-06	9.69901452843523e-05	8.42407304718552e-05	MAP2K6/SLC26A7/CROT/LRRC8C/ADORA1/ABCB11/SLC16A10/SLC16A13/SLC22A11/PLA2G1B/GRM1/SLCO3A1/KCNK2/GRM7/ABCD2/GJA1/SLC26A9/SLC36A2/LRP2/EPRS1/SLC6A1/SLC6A13/SLC35D1/SLC16A7/SLC25A13/SLC27A4/SLC36A1/ABCD1/SLC10A4/CPT2/ABAT/SLC1A3/SLC26A2/SLC25A10/SLC25A15/ABCC5/GFAP/ACACB/PTGES/SFXN2/SELENON/TTYH3/PIANP/GNAT2/SLC38A4/PROCA1/SLC13A5/SYK/SLC6A12/TNFRSF11A/SLC19A1/NHERF1/HTR1B/SLC27A6/SLC38A3/SLC29A4/AVP…	72
BP	GO:0090068	positive regulation of cell cycle process	59/2148	274/18760	0.215328467153285	1.88061547662738	5.28020932657544	1.11489844963129e-06	9.89597176113025e-05	8.59514012936485e-05	RRM2/CCNE2/ESPL1/CDC7/PBX1/NCAPH/E2F8/SKA3/RAD51AP1/SKA1/KNL1/GEN1/SMC2/DTL/NCAPG/PTENP1-AS/CCND2/KAT2B/NCAPD3/IGF1R/NDC80/FGFR1/HOXA13/HSPA2/BUB1/AURKA/SSTR5/ECT2/STOX1/CIT/KIF14/CDCA8/GPSM2/PAGR1/TMOD3/PPP1R10/NCAPG2/PDGFRB/CDCA5/BIRC5/AURKB/SMC4/E2F7/FEN1/UBE2C/CCND3/DLGAP5/INCENP/SPAG5/RAB11A/FAM83D/CCNB1/CCNE1/PLK4/CDC25A/XRCC3/CDC20/RXFP3/RGCC	59
BP	GO:0007264	small GTPase-mediated signal transduction	92/2148	491/18760	0.187372708757637	1.63645810814398	5.13882940688637	1.14220942925348e-06	9.98929334672125e-05	8.67619453459262e-05	ADRA2A/RASGRF1/MMD2/RHOJ/AGTR1/PLK2/AMOT/RHOBTB1/AUTS2/RALB/EPHB2/CDON/DHCR24/ARHGAP28/F2R/RAB9B/RAB15/DOCK5/STMN3/ARRB1/KANK2/LRRK2/ITSN1/ARHGAP22/MAPRE2/STMN1/CCDC88A/PREX1/PLD1/ARHGAP30/FGD4/PLCE1/RERG/DAB2IP/RELN/RALGPS1/ARHGAP11A/FGD3/COL1A2/ELMO1/NOTCH2/FAM13B/MRAS/NOTCH1/ABCA1/VAV2/RGL1/CHN1/ARHGAP4/DOCK7/ECT2/ROPN1B/DOCK9/YWHAQ/ARHGEF3/KIF14/DOCK8/RASIP1/RAB39A/SPATA13/PSD4/HACD3/ARHGEF25…	92
BP	GO:0051984	positive regulation of chromosome segregation	14/2148	30/18760	0.466666666666667	4.07572936064556	6.06248777796553	1.55662435834144e-06	0.000134162971870385	0.000116527165924965	NCAPH/SKA3/SKA1/SMC2/NCAPG/KAT2B/NCAPD3/CDCA8/NCAPG2/BIRC5/AURKB/SMC4/INCENP/CCNB1	14
BP	GO:0030203	glycosaminoglycan metabolic process	31/2148	111/18760	0.279279279279279	2.43914305366819	5.46825425703449	1.5944819717477e-06	0.000134762850491439	0.000117048190128856	ST3GAL6/HMMR/DSE/HYAL1/ITIH3/HS3ST1/HAS2/GLCE/HYAL2/CLN6/CSGALNACT1/HS2ST1/PXYLP1/CHST12/EDNRB/CHST1/CHST14/HAS3/XYLT1/CEMIP2/ANGPT1/ABCC5/NDST1/ITIH1/HAS1/B3GNT7/CHSY3/LYVE1/HYAL3/B3GNT4/ITIH4	31
BP	GO:1903046	meiotic cell cycle process	50/2148	221/18760	0.226244343891403	1.97595153231039	5.24798099827221	1.60890573144311e-06	0.000134762850491439	0.000117048190128856	MEI4/RMI1/BRIP1/CCNE2/ESPL1/NCAPH/TRIP13/ZWINT/SKA3/RAD51AP1/FANCD2/FBXO43/SKA1/RAD51/KNL1/CYP26B1/SMC2/TEX15/SLX4/DMC1/PKMYT1/SKA2/BRCA2/MYBL1/NCAPD3/NDC80/RAD54L/ASPM/HSPA2/TUBB8/AURKA/BRME1/TDRD12/TEX19/SPIRE2/SGO1/RNF212B/TDRD9/SMC4/NUF2/TOP2A/INCENP/PLK1/PTTG3P/CCNE1/CDC25A/FANCA/CDC20/TTK/CCNB2	50
BP	GO:0046942	carboxylic acid transport	71/2148	356/18760	0.199438202247191	1.74183457828552	5.08144206494832	1.94926940732986e-06	0.000158823713813772	0.000137946238029644	MAP2K6/SLC26A7/CROT/LRRC8C/ADORA1/ABCB11/SLC16A10/SLC16A13/SLC22A11/PLA2G1B/GRM1/SLCO3A1/KCNK2/GRM7/ABCD2/GJA1/SLC26A9/SLC36A2/LRP2/EPRS1/SLC6A1/SLC6A13/SLC35D1/SLC16A7/SLC25A13/SLC27A4/SLC36A1/ABCD1/SLC10A4/CPT2/ABAT/SLC1A3/SLC26A2/SLC25A10/SLC25A15/ABCC5/GFAP/ACACB/PTGES/SFXN2/SELENON/TTYH3/PIANP/GNAT2/SLC38A4/PROCA1/SLC13A5/SYK/SLC6A12/TNFRSF11A/SLC19A1/NHERF1/HTR1B/SLC27A6/SLC38A3/AVPR1A/SLC2…	71
BP	GO:0090266	regulation of mitotic cell cycle spindle assembly checkpoint	12/2148	23/18760	0.521739130434783	4.55671605538013	6.13725408995048	1.97628296993764e-06	0.000158823713813772	0.000137946238029644	SKA3/ANAPC15/SKA1/KNL1/GEN1/NDC80/CDCA8/BIRC5/AURKB/INCENP/CCNB1/XRCC3	12
BP	GO:1903504	regulation of mitotic spindle checkpoint	12/2148	23/18760	0.521739130434783	4.55671605538013	6.13725408995048	1.97628296993764e-06	0.000158823713813772	0.000137946238029644	SKA3/ANAPC15/SKA1/KNL1/GEN1/NDC80/CDCA8/BIRC5/AURKB/INCENP/CCNB1/XRCC3	12
BP	GO:0051321	meiotic cell cycle	61/2148	292/18760	0.208904109589041	1.82450702788194	5.10607128459811	2.13156076428205e-06	0.000169018558202472	0.000146800963794134	MEI4/RMI1/BRIP1/CCNE2/ESPL1/NCAPH/TRIP13/ZWINT/SKA3/RAD51AP1/ANAPC15/FANCD2/FBXO43/SKA1/RAD51/KNL1/CYP26B1/H2AX/XRCC2/SMC2/CCNB3/TEX15/SLX4/DMC1/PKMYT1/PRR19/SKA2/BRCA2/MYBL1/NCAPD3/NDC80/RAD54L/LFNG/ASPM/HSPA2/SMC1A/TUBB8/AURKA/BRME1/TDRD12/TEX19/SPIRE2/SGO1/CDK2/RNF212B/SGO2/TDRD9/MNS1/SMC4/NUF2/TOP2A/INCENP/PLK1/PTTG3P/CCNE1/CDC25A/FANCA/CDC20/TTK/CCNB2/EXO1	61
BP	GO:1901617	organic hydroxy compound biosynthetic process	55/2148	255/18760	0.215686274509804	1.88374046080257	5.10929882161955	2.41012895046941e-06	0.000188592590374232	0.000163801977284673	DHFR/SREBF1/ABCB11/LSS/FGFR4/DHFRP1/SPTLC3/DHCR24/APOB/BMP6/HMGCS1/MVK/LBR/ACOX2/HMGCS2/SLC45A2/HSD17B7/ERG28/CLCN2/INSIG1/STAR/LPCAT3/DAB2/HMGCR/DHCR7/ACLY/CYP7B1/PMEL/PLPP6/H6PD/ALOX15/TYRP1/FDFT1/MSMO1/CYP51A1/SRD5A3/FDPS/GATA3/EBP/ACER3/MVD/STARD4/APOA1/CYP46A1/IMPA2/SC5D/CYP11B1/IDI1/NSDHL/PTS/SQLE/ABCG1/CYP11B2/CYP19A1/BAAT	55
BP	GO:0045132	meiotic chromosome segregation	28/2148	97/18760	0.288659793814433	2.52106970761581	5.40076493715085	2.46746073298472e-06	0.000190571285442339	0.000165520571657635	MEI4/BRIP1/CCNE2/ESPL1/NCAPH/TRIP13/ZWINT/SKA3/FANCD2/SKA1/KNL1/SMC2/TEX15/DMC1/SKA2/NDC80/ASPM/TUBB8/AURKA/SGO1/RNF212B/SMC4/NUF2/PLK1/PTTG3P/CCNE1/TTK/CCNB2	28
BP	GO:0010639	negative regulation of organelle organization	72/2148	369/18760	0.195121951219512	1.70413771176818	4.91223499243874	3.76834051815888e-06	0.000287311808480652	0.000249544492882667	SPC25/TMEM14A/SETMAR/ESPL1/TRIP13/NAV3/ZWINT/SPC24/PPIF/SKA3/FXN/KIF24/ARHGAP28/CCNF/SHANK1/TBC1D4/CKAP2/ANAPC15/FBXO43/KANK2/SPDL1/CENPF/PFN2/SKA1/MCM2/KNL1/PIF1/GEN1/TMSB15A/LRRK2/CARMIL1/SLX4/STMN1/TMOD2/ADD3/TUBB4A/KAT2B/NDC80/TMSB15C/ARPIN/KLHL22/BUB1/TBCD/ADCK1/BRCA1/TRIM32/BOK/CDCA8/RBM14/PHF23/BUB1B/TMOD3/EPS8/PRKCD/MID1/CGNL1/GAS2L1/HGF/DMTN/BIRC5/AURKB/NUF2/HNRNPA1/TOP2A/INCENP/PLK1/CCN…	72
BP	GO:0008608	attachment of spindle microtubules to kinetochore	19/2148	54/18760	0.351851851851852	3.07297054969308	5.48542859465173	4.20496021786755e-06	0.000316543017919726	0.000274933241693219	SPC25/SPC24/SKA3/SKA1/KNL1/CENPE/SKA2/KAT2B/NDC80/ECT2/NSL1/CDCA8/SGO1/BIRC5/AURKB/NUF2/INCENP/SPAG5/CCNB1	19
BP	GO:0006022	aminoglycan metabolic process	32/2148	122/18760	0.262295081967213	2.29080807155722	5.14343141435852	4.77103712228075e-06	0.000354666972077545	0.000308045778408311	ST3GAL6/HMMR/DSE/HYAL1/ITIH3/HS3ST1/HAS2/GLCE/HYAL2/CLN6/CSGALNACT1/HS2ST1/PXYLP1/CHST12/EDNRB/CHST1/CHST14/HAS3/XYLT1/CEMIP2/ANGPT1/ABCC5/NDST1/ITIH1/HAS1/B3GNT7/CHSY3/B4GALT5/LYVE1/HYAL3/B3GNT4/ITIH4	32
BP	GO:0051383	kinetochore organization	11/2148	21/18760	0.523809523809524	4.5747982619491	5.89384891599409	5.09272696184317e-06	0.000373906756075078	0.000324756480854638	CENPF/SMC2/CENPE/NDC80/CENPH/CENPK/CENPA/CENPW/SMC4/NUF2/DLGAP5	11
BP	GO:0045930	negative regulation of mitotic cell cycle	54/2148	255/18760	0.211764705882353	1.84949063424252	4.91128525740523	5.2663671549785e-06	0.000381940066715331	0.00033173380782387	FAM107A/SPC25/GFI1B/PLK2/SETMAR/TRIP13/GAS1/CLSPN/ZWINT/SPC24/SKA3/ANAPC15/FANCD2/GTSE1/KANK2/SPDL1/CENPF/SKA1/KNL1/GEN1/DTL/FZD3/BRINP1/BCL2/PKMYT1/BARD1/NDC80/KLHL22/BLM/BUB1/RBL1/BRCA1/TFDP3/CDCA8/PTPN3/BUB1B/MSH2/NHERF1/PPP1R10/CDK2/CASP2/TICRR/BIRC5/ORC1/AURKB/E2F7/NUF2/INCENP/PLK1/CCNB1/XRCC3/CDC20/TTK/RGCC	54
BP	GO:0007611	learning or memory	58/2148	282/18760	0.205673758865248	1.79629409511734	4.84486396119933	6.22294879121139e-06	0.000445878029654628	0.000387267085839877	RASGRF1/KIT/PAK5/PLK2/TAFA2/CALB1/MAPK8IP2/PPP1R1B/KCNK2/EPHB2/C1QL1/SHANK1/TUBA1A/STRA6/BCHE/CNR1/SLC6A1/SGK1/MEIS2/EN1/BRINP1/PRKAR2B/ADCY3/CLDN5/FOXO6/CCND2/LRRC66/VLDLR/TMOD2/RELN/KAT2B/ACSS2/NPTX2/CNTN2/HMGCR/LDLR/CAMK4/TACR2/SHISA7/AFF2/CHRNB2/ZNF385A/PIANP/PTN/ADGRB3/MEF2C/CSMD1/FOXB1/ATP8A1/FEN1/NLGN3/PRKAR1B/CAMK2N1/CHRNA7/ADCY1/BTG2/SLC6A4/CX3CR1	58
BP	GO:0010948	negative regulation of cell cycle process	65/2148	328/18760	0.198170731707317	1.73076486351456	4.80108469680161	6.48282718008309e-06	0.000458968729047073	0.000398637004670022	FAM107A/SPC25/GFI1B/CDC45/BRIP1/PLK2/SETMAR/ESPL1/TRIP13/CLSPN/WDR76/E2F8/ZWINT/SPC24/SKA3/CCNF/ANAPC15/FANCD2/FBXO43/GTSE1/KANK2/SPDL1/CENPF/SKA1/RAD51/KNL1/GEN1/H2AX/DTL/BCL2/PKMYT1/MAPK14/BARD1/DNA2/DAB2IP/BRCA2/KAT2B/NDC80/KLHL22/BLM/BUB1/E2F1/RBL1/BRCA1/TFDP3/CDCA8/RBM14/BUB1B/MSH2/PPP1R10/CDK2/CASP2/TICRR/BIRC5/ORC1/AURKB/E2F7/NUF2/INCENP/PLK1/CCNB1/XRCC3/CDC20/TTK/RGCC	65
BP	GO:0031644	regulation of nervous system process	32/2148	124/18760	0.258064516129032	2.25385955427404	5.03726042406113	6.90860909348457e-06	0.000483358803281797	0.000419820988504381	ZNF488/ADORA1/GRM1/TMEM100/CHRNB4/TENM4/F2R/TAFA4/SHANK1/ATPSCKMT/LRRK2/TMEM108/ACP3/TMEM98/RELN/ABAT/SHISA8/TNFRSF1B/SHISA7/WASF3/CHRNA2/CTSC/JAM2/ITGA2/ZMYND8/DAG1/AVPR1A/BAIAP2/GRIN2C/NLGN3/PRKAR1B/CHRNA7	32
BP	GO:0006636	unsaturated fatty acid biosynthetic process	18/2148	51/18760	0.352941176470588	3.08248439040421	5.35491491081334	7.12889083292385e-06	0.00049297109050463	0.000428169734604129	ELOVL3/FADS2/ELOVL6/SCD5/ABCD2/SCD/ELOVL2/PTGIS/FADS1/ABCD1/ALOX15/PTGES/DEGS1/AVPR1A/ELOVL1/CD74/TBXAS1/PLA2G3	18
BP	GO:0051899	membrane depolarization	27/2148	97/18760	0.278350515463918	2.43103150377239	5.08107204478249	7.86401013438916e-06	0.000537554807692096	0.000466892894488175	CACNG2/SCN1A/CHRNB4/SCN2B/PPIF/CACNA1D/GJA1/CHRNA5/CHRNA3/CAV1/HCN3/LRRK2/SCN3A/CACNB2/ANK3/CACNA2D1/ABCD1/BCL2/CLCN2/MLLT11/CHRNB2/CACNA1G/CHRNA2/YWHAH/BOK/PTPN3/SLC6A4	27
BP	GO:0006271	DNA strand elongation involved in DNA replication	9/2148	15/18760	0.6	5.24022346368715	5.90748559161803	8.72430362295956e-06	0.000589584473247051	0.000512083228204098	PCNA/GINS1/DNA2/MCM3/POLA1/MCM4/POLE/LIG1/MCM7	9
BP	GO:1901988	negative regulation of cell cycle phase transition	58/2148	286/18760	0.202797202797203	1.77117110078004	4.72568002368862	9.73849423680227e-06	0.000650728373328799	0.000565189724659832	FAM107A/SPC25/GFI1B/CDC45/BRIP1/PLK2/SETMAR/TRIP13/CLSPN/WDR76/ZWINT/SPC24/SKA3/ANAPC15/FANCD2/GTSE1/KANK2/SPDL1/CENPF/SKA1/RAD51/KNL1/GEN1/H2AX/DTL/BCL2/PKMYT1/MAPK14/BARD1/DNA2/BRCA2/NDC80/KLHL22/BLM/BUB1/E2F1/RBL1/BRCA1/TFDP3/CDCA8/BUB1B/MSH2/PPP1R10/CDK2/CASP2/TICRR/BIRC5/ORC1/AURKB/E2F7/NUF2/INCENP/PLK1/CCNB1/XRCC3/CDC20/TTK/RGCC	58
BP	GO:0007051	spindle organization	45/2148	204/18760	0.220588235294118	1.92655274400263	4.78469288936039	1.04950453449865e-05	0.000678461847540123	0.000589277616468167	UHRF1/SPC25/KIF11/PLK2/ESPL1/SKA3/MYBL2/SKA1/CENPE/MAPRE2/STMN1/KIF4A/SKA2/NDC80/KIFC1/ASPM/CENPH/KIF4B/SMC1A/TUBB8/AURKA/CDCA8/TACC3/GPSM2/NEK6/CCDC69/TUBB/BIRC5/AURKB/WDR62/NUF2/PSRC1/DLGAP5/INCENP/PLK1/SPAG5/FAM110A/RAB11A/CCNB1/RCC1/CDC20/TTK/TUBB1/CCNB2/AUNIP	45
BP	GO:1901991	negative regulation of mitotic cell cycle phase transition	45/2148	204/18760	0.220588235294118	1.92655274400263	4.78469288936039	1.04950453449865e-05	0.000678461847540123	0.000589277616468167	FAM107A/SPC25/GFI1B/PLK2/TRIP13/CLSPN/ZWINT/SPC24/SKA3/ANAPC15/GTSE1/KANK2/SPDL1/CENPF/SKA1/KNL1/GEN1/DTL/BCL2/PKMYT1/BARD1/NDC80/KLHL22/BLM/BUB1/RBL1/BRCA1/TFDP3/CDCA8/BUB1B/CDK2/CASP2/TICRR/BIRC5/ORC1/AURKB/E2F7/NUF2/INCENP/PLK1/CCNB1/XRCC3/CDC20/TTK/RGCC	45
BP	GO:0051303	establishment of chromosome localization	30/2148	115/18760	0.260869565217391	2.27835802769007	4.94460095431057	1.04957945138206e-05	0.000678461847540123	0.000589277616468167	SPC25/ZWINT/SPC24/SKA3/SPDL1/CENPF/SKA1/KNL1/CENPE/SKA2/KAT2B/NDC80/KIFC1/ECT2/NSL1/KIF14/CDCA8/CENPQ/SGO1/CDCA5/BIRC5/AURKB/NUF2/PSRC1/INCENP/SPAG5/RAB11A/FAM83D/CCNB1/TTK	30
BP	GO:0003012	muscle system process	84/2148	465/18760	0.180645161290323	1.57770168799183	4.53601962693708	1.40339585098058e-05	0.000887254780921967	0.000770624589131024	ADRA2A/MAP2K6/STC1/RYR3/KIT/ADORA1/CXCR4/TBXA2R/SCN1A/DTNA/CHRNB4/KCND3/SCN2B/KCNJ5/RCSD1/HDAC4/CACNA1D/F2R/GJA1/SGCD/DOCK5/ATP2B4/NR4A3/SULF2/PDE4B/ATP1B1/CHRNA3/GJC1/TNNI2/CAV1/STAC2/P2RX2/SCN3A/CHGA/CACNB2/CACNA2D1/GATA6/EDNRB/TTN/TMOD2/ABAT/COL14A1/MYH6/CALM3/NOS1AP/SORBS2/NOTCH1/TACR2/TNNC2/ACACB/TNFRSF1B/SELENON/CLIC2/CHRNB2/CACNA1G/TRPC3/ITGA2/NPNT/TMOD3/CALM2/DAG1/CALM1/CALD1/KCNMA1/ARHGA…	84
BP	GO:0042391	regulation of membrane potential	84/2148	465/18760	0.180645161290323	1.57770168799183	4.53601962693708	1.40339585098058e-05	0.000887254780921967	0.000770624589131024	KCNH5/KCNB1/ADORA1/RIMS4/NDP/GRM1/KCNC1/CACNG2/SCN1A/CHRNB4/KCNH3/KCND3/MAPK8IP2/KCNK2/SCN2B/KCNJ5/GRIN3A/RNF122/PPIF/GRIK4/CACNA1D/TAFA4/SLC8B1/GJA1/SHANK1/CHRNA5/SLC4A8/ATP1B1/CHRNA3/GJC1/CNR1/CAV1/HCN3/P2RX2/LRRK2/SCN3A/GABRG1/CACNB2/TMEM108/ANK3/CACNA2D1/ABCD1/BCL2/RELN/ABAT/CLCN2/CALM3/NOS1AP/P2RX5/SLC4A4/KCNH6/GLRA2/MLLT11/AKAP7/GRIK1/CHRNB2/CACNA1G/STOX1/CHRNA2/YWHAH/BOK/KCNMB2/PTPN3/MEF2C…	84
BP	GO:0033044	regulation of chromosome organization	53/2148	257/18760	0.206225680933852	1.80111442007405	4.6499796831866	1.41733990562614e-05	0.000887254780921967	0.000770624589131024	SPC25/SETMAR/RMI2/ESPL1/NCAPH/TRIP13/ZWINT/SPC24/SKA3/ANAPC15/SPDL1/CENPF/SKA1/MCM2/KNL1/PIF1/GEN1/SMC2/NCAPG/CENPE/SLX4/KAT2B/NCAPD3/NDC80/KLHL22/BUB1/SMARCE1/DPF1/HNRNPA2B1/PRKCQ/CDCA8/TACC3/BUB1B/PPP1R10/NCAPG2/NEK6/CDK2/BIRC5/AURKB/SMC4/FEN1/NUF2/UBE2C/HNRNPA1/TOP2A/DLGAP5/INCENP/PLK1/SMARCD1/CCNB1/XRCC3/CDC20/TTK	53
BP	GO:0006575	cellular modified amino acid metabolic process	41/2148	182/18760	0.225274725274725	1.96748316860049	4.71618303821534	1.50077957174685e-05	0.000929701678456094	0.000807491815631774	DHFR/DIO2/SLC26A7/CHDH/SULT2A1/CROT/SLC16A10/NDP/DHFRP1/GSTA4/GSTA5/SULT1B1/TYMS/GSTA2/CHAC2/TG/GSTA1/ALDH4A1/GSTT2/CKMT1A/PCYOX1L/PLOD2/CPT2/OSBPL5/LPCAT3/GSTM4/CKMT1B/SHMT1/MGST2/AASDHPPT/MMACHC/SLC19A1/ACADM/GLO1/GATA3/SLC5A5/GSTA3/GSTT2B/CKB/VNN1/PLA2G3	41
BP	GO:0044839	cell cycle G2/M phase transition	37/2148	158/18760	0.234177215189873	2.04523489616482	4.74431638387661	1.54828864431965e-05	0.000939977091012959	0.000816416518828704	KCNH5/CDC7/PBX1/CLSPN/CENPF/DTL/PKMYT1/PAXIP1/BARD1/SKP2/NDC80/CALM3/KDM8/USH1C/BLM/HSPA2/MELK/AURKA/STOX1/BRCA1/KIF14/FBXL7/CALM2/CALM1/CDK2/TICRR/BIRC5/ORC1/AURKB/FOXM1/PLK1/RAB11A/CCNA2/CCNB1/ABCB1/CDC25A/CCNB2	37
BP	GO:0046394	carboxylic acid biosynthetic process	64/2148	330/18760	0.193939393939394	1.69380960442413	4.57241487386101	1.55825015344047e-05	0.000939977091012959	0.000816416518828704	ELOVL3/ABCB11/FADS2/ELOVL6/PLA2G1B/SCD5/DSE/FGFR4/PLP1/ACSS1/ABCD2/SCD/LTC4S/ATP2B4/ELOVL2/PTGIS/ACOX2/FADS1/IDO1/CHST12/ABCD1/PLOD2/DPYD/CHST14/ACOT7/ABAT/KAT2B/SLC1A3/INSIG1/ACSS2/STAR/GSTM4/ACLY/CYP7B1/ALOX15/CYP2C8/ACACB/PTGES/FASN/ABHD2/SHMT1/MGST2/BRCA1/AASDHPPT/MGST3/SYK/DEGS1/SDS/LIPG/HACD3/AVPR1A/STARD4/ACACA/CYP46A1/ELOVL1/CD74/PYCR3/TBXAS1/MLXIPL/RDH10/PLA2G3/BAAT/PKLR/ACSBG1	64
BP	GO:0045786	negative regulation of cell cycle	77/2148	418/18760	0.184210526315789	1.60884053709693	4.52667563577	1.56478446292724e-05	0.000939977091012959	0.000816416518828704	FAM107A/SPC25/GFI1B/CDC45/BRIP1/PLK2/SETMAR/ESPL1/TRIP13/GAS1/CLSPN/WDR76/E2F8/ZWINT/SPC24/INHA/SKA3/CCNF/ANAPC15/FANCD2/FBXO43/GTSE1/MCIDAS/KANK2/SPDL1/CENPF/SKA1/RAD51/KNL1/GEN1/H2AX/DTL/FZD3/BRINP1/BCL2/PKMYT1/MAPK14/BARD1/DNA2/DAB2IP/BRCA2/KAT2B/NR2F2/NDC80/KLHL22/BLM/PPP1R13B/BUB1/E2F1/GMNN/RBL1/BRCA1/TFDP3/CDCA8/TENT5B/RBM14/PTPN3/BUB1B/MSH2/NHERF1/GATA3/PPP1R10/CDK2/CASP2/TICRR/BIRC5/ORC1/…	77
BP	GO:0050000	chromosome localization	31/2148	123/18760	0.252032520325203	2.20117787770056	4.80599038086362	1.5955595969978e-05	0.000948879292334593	0.000824148520259812	SPC25/ZWINT/SPC24/SKA3/SPDL1/CENPF/SKA1/KNL1/CENPE/SKA2/KAT2B/NDC80/KIFC1/ECT2/NSL1/KIF14/CDCA8/CENPQ/SGO1/CDCA5/BIRC5/AURKB/NUF2/PSRC1/DLGAP5/INCENP/SPAG5/RAB11A/FAM83D/CCNB1/TTK	31
BP	GO:0006936	muscle contraction	68/2148	358/18760	0.189944134078212	1.65891618031064	4.52637145528397	1.7473682874774e-05	0.00102295056527835	0.000888483078389076	ADRA2A/MAP2K6/STC1/RYR3/KIT/ADORA1/CXCR4/TBXA2R/SCN1A/DTNA/CHRNB4/KCND3/SCN2B/KCNJ5/RCSD1/CACNA1D/F2R/GJA1/SGCD/DOCK5/ATP2B4/SULF2/PDE4B/ATP1B1/CHRNA3/GJC1/TNNI2/CAV1/STAC2/P2RX2/SCN3A/CHGA/CACNB2/CACNA2D1/EDNRB/TTN/TMOD2/ABAT/MYH6/CALM3/NOS1AP/TACR2/TNNC2/CLIC2/CHRNB2/CACNA1G/ITGA2/NPNT/TMOD3/CALM2/CALM1/CALD1/KCNMA1/ARHGAP42/KCNN2/GNAO1/NMU/SMTN/CCDC78/MYBPC3/MYH11/MYLK2/ATP2A1/FKBP1B/ACTA2/UTS…	68
BP	GO:0000086	G2/M transition of mitotic cell cycle	34/2148	141/18760	0.24113475177305	2.10599997358585	4.74020927755554	1.75451416947018e-05	0.00102295056527835	0.000888483078389076	KCNH5/CDC7/PBX1/CLSPN/CENPF/DTL/PKMYT1/BARD1/SKP2/CALM3/KDM8/USH1C/BLM/HSPA2/MELK/AURKA/STOX1/BRCA1/KIF14/FBXL7/CALM2/CALM1/CDK2/TICRR/BIRC5/ORC1/AURKB/FOXM1/PLK1/RAB11A/CCNA2/CCNB1/ABCB1/CDC25A	34
BP	GO:0030174	regulation of DNA-templated DNA replication initiation	9/2148	16/18760	0.5625	4.9127094972067	5.63011773847058	1.79081908774102e-05	0.00102469650510795	0.000889999513344134	MCIDAS/MCM2/MCM3/GMNN/MCM4/MCM5/CDK2/TICRR/MCM7	9
BP	GO:0006633	fatty acid biosynthetic process	38/2148	165/18760	0.23030303030303	2.01139890525365	4.69220933258388	1.79196967431018e-05	0.00102469650510795	0.000889999513344134	ELOVL3/FADS2/ELOVL6/PLA2G1B/SCD5/PLP1/ACSS1/ABCD2/SCD/LTC4S/ELOVL2/PTGIS/FADS1/ABCD1/ACOT7/KAT2B/INSIG1/ACSS2/GSTM4/ACLY/ALOX15/CYP2C8/ACACB/PTGES/FASN/ABHD2/BRCA1/DEGS1/LIPG/HACD3/AVPR1A/ACACA/ELOVL1/CD74/TBXAS1/MLXIPL/PLA2G3/ACSBG1	38
BP	GO:0051480	regulation of cytosolic calcium ion concentration	19/2148	59/18760	0.322033898305085	2.81254931666824	5.01411674569033	1.82052934497761e-05	0.00103111314424589	0.000895572681283724	ADORA1/SLC35G1/ATP2B3/GRM1/ATP2B2/CALB1/HCRTR2/SLC8B1/ATP2B4/CNR1/CAV1/CACNB2/TSPOAP1/SV2B/TMEM64/BOK/TRPC3/HTR1B/ITPR1	19
BP	GO:0001667	ameboidal-type cell migration	50/2148	241/18760	0.20746887966805	1.81197215203567	4.56196458066798	2.06894373981724e-05	0.00116075551138614	0.00100817347877688	CRB2/KIT/FBN2/SEMA7A/SEMA6C/RADIL/AMOT/HAS2/SHH/GJA1/SEMA5B/DOCK5/HYAL2/CDH2/SEMA4G/KANK2/GLIPR2/PFN2/MACIR/SEMA4F/MAPRE2/EDNRB/DAB2IP/SEMA6A/SEMA3F/EFNB1/TNS1/ARHGAP4/ACVR1C/SEMA4B/ANLN/HAS1/ITGA2/NHERF1/DOCK1/SEMA6D/MARVELD3/ITGB7/CORO1C/DMTN/ARHGDIB/NRTN/RAB11A/EPPK1/CORO1A/ACTA2/MMP9/CTSH/SOX9/AQP1	50
BP	GO:0016053	organic acid biosynthetic process	64/2148	333/18760	0.192192192192192	1.67855005843833	4.49249611341222	2.09110287515017e-05	0.00116222325219795	0.00100944828414775	ELOVL3/ABCB11/FADS2/ELOVL6/PLA2G1B/SCD5/DSE/FGFR4/PLP1/ACSS1/ABCD2/SCD/LTC4S/ATP2B4/ELOVL2/PTGIS/ACOX2/FADS1/IDO1/CHST12/ABCD1/PLOD2/DPYD/CHST14/ACOT7/ABAT/KAT2B/SLC1A3/INSIG1/ACSS2/STAR/GSTM4/ACLY/CYP7B1/ALOX15/CYP2C8/ACACB/PTGES/FASN/ABHD2/SHMT1/MGST2/BRCA1/AASDHPPT/MGST3/SYK/DEGS1/SDS/LIPG/HACD3/AVPR1A/STARD4/ACACA/CYP46A1/ELOVL1/CD74/PYCR3/TBXAS1/MLXIPL/RDH10/PLA2G3/BAAT/PKLR/ACSBG1	64
BP	GO:0090232	positive regulation of spindle checkpoint	8/2148	13/18760	0.615384615384615	5.37458816788426	5.67353814910412	2.20487782383175e-05	0.00121411189058587	0.0010545161288053	KNL1/GEN1/NDC80/CDCA8/BIRC5/AURKB/INCENP/XRCC3	8
BP	GO:0003018	vascular process in circulatory system	55/2148	275/18760	0.2	1.74674115456238	4.4857774703315	2.46818918171404e-05	0.0013466349599682	0.00116961895844237	ADRA2A/VSTM4/SVEP1/ADORA1/TBXA2R/AGTR1/AMOT/SLCO3A1/SLC29A2/FLVCR2/F2R/ITGA9/DOCK5/BMP6/ATP2B4/LRP2/SLC4A8/SLC6A1/CAV1/SLC6A13/SLC16A7/SLC27A4/CLDN5/EDNRB/ADD3/KAT2B/SLC1A3/ANGPT1/SLC4A4/ABCC5/TACR2/AVPR2/PDE2A/KCNMB2/SLC19A1/NHERF1/HTR1B/SLC5A5/SLC38A3/SLC29A4/AVPR1A/ITGA1/SLC29A1/KCNMA1/ATP8A1/ARHGAP42/SOD3/ABCB1/NPR1/LRP3/TBXAS1/UTS2R/ACTA2/UTS2/SLC6A4	55
BP	GO:0000910	cytokinesis	42/2148	192/18760	0.21875	1.91049813780261	4.55992953488111	2.51506291345128e-05	0.00135973446784498	0.00118099652787612	ESPL1/E2F8/NOX5/CKAP2/ANK3/STMN1/MYH10/KIF4A/IQGAP2/BRCA2/IGF1R/CALM3/SEPTIN6/EXOC6B/KIF4B/KIF20A/AURKA/SSTR5/ECT2/ROPN1B/CIT/ANLN/KIF14/SEPTIN10/CDCA8/SPIRE2/EXOC6/CALM2/IQGAP3/CENPA/CALM1/CEP55/KIF13A/BIRC5/AURKB/E2F7/INCENP/PLK1/CFL1/RAB11A/RXFP3/SEPTIN12	42
BP	GO:0050890	cognition	63/2148	329/18760	0.191489361702128	1.67241174372994	4.424557141595	2.71499570209465e-05	0.00145420265208522	0.00126304681064883	RASGRF1/FAM107A/KIT/ADORA1/PAK5/PLK2/TAFA2/CALB1/MAPK8IP2/SOBP/PPP1R1B/KCNK2/EPHB2/C1QL1/SHANK1/TUBA1A/STRA6/BCHE/CNR1/SLC6A1/SGK1/MEIS2/EN1/BRINP1/PRKAR2B/ADCY3/CLDN5/FOXO6/CCND2/LRRC66/VLDLR/TMOD2/RELN/KAT2B/ACSS2/NPTX2/CNTN2/HMGCR/LDLR/CAMK4/TACR2/SHISA7/AFF2/CHRNB2/ZNF385A/PIANP/PTN/ADGRB3/MEF2C/CSMD1/FOXB1/ATP8A1/FEN1/NLGN3/C5AR1/PRKAR1B/CAMK2N1/HLA-DRA/CHRNA7/ADCY1/BTG2/SLC6A4/CX3CR1	63
BP	GO:0042180	cellular ketone metabolic process	49/2148	237/18760	0.206751054852321	1.80570288129867	4.48853323650631	2.73870349812586e-05	0.00145420265208522	0.00126304681064883	CYP17A1/SREBF1/ABCB11/CYP11A1/HSD11B2/FGFR4/AFP/ABCD2/BMP6/ATP2B4/CNR1/GPD2/COQ2/CAV1/PDK3/IDO1/COQ7/ABCD1/EDNRB/ATCAY/KAT2B/CLCN2/INSIG1/STAR/DAB2/PDSS1/H6PD/ACACB/BRCA1/ETFBKMT/FMO4/GLO1/AVPR1A/RTN4IP1/STARD4/CYP46A1/CYP11B1/PDK1/TPI1/CD74/CYP11B2/GPD1/MLXIPL/RDH10/PLA2G3/CYP19A1/LHB/SOX9/SLC7A7	49
BP	GO:0044272	sulfur compound biosynthetic process	40/2148	181/18760	0.220994475138122	1.93010072327335	4.5213603469653	3.03178033499952e-05	0.00159557501347276	0.00138583568736308	ST3GAL6/ELOVL3/ELOVL6/ACSL6/DSE/ACSS1/HS3ST1/GLCE/ELOVL2/CHAC2/GSTA1/CSGALNACT1/PDK3/HS2ST1/PXYLP1/CHST12/EXTL1/CHST1/CHST14/ACOT7/ACSS2/EXTL2/XYLT1/ACLY/ANGPT1/NDST1/MAT1A/ACACB/FASN/MGST2/B3GNT7/ACACA/ELOVL1/PPT2/PAPSS2/CHSY3/PDK1/B3GNT4/HS3ST6/ACSBG1	40
BP	GO:0000725	recombinational repair	42/2148	194/18760	0.216494845360825	1.89080228071186	4.48470655287373	3.25783426222365e-05	0.00169950354012667	0.00147610274466588	UHRF1/RMI1/CDC45/USP51/SAMHD1/RMI2/CDC7/RAD51AP1/GINS4/SFPQ/RAD51/MCM2/GEN1/H2AX/XRCC2/TEX15/SLX4/DMC1/POLN/GINS2/SKP2/BRCA2/RAD54L/POLQ/BLM/MCM3/TONSL/FUS/CTBP1-DT/MCM4/BRCA1/UBE2N/ZMYND8/MCM9/AP5S1/MCM5/FEN1/MCM7/PLK1/XRCC3/FANCB/AUNIP	42
BP	GO:0000724	double-strand break repair via homologous recombination	41/2148	188/18760	0.218085106382979	1.90469115258132	4.48291959289449	3.36387575235131e-05	0.00173956253036811	0.00151089595577006	UHRF1/RMI1/CDC45/USP51/SAMHD1/RMI2/CDC7/RAD51AP1/GINS4/SFPQ/RAD51/MCM2/GEN1/H2AX/XRCC2/TEX15/SLX4/DMC1/POLN/GINS2/SKP2/BRCA2/RAD54L/POLQ/BLM/MCM3/TONSL/FUS/MCM4/BRCA1/UBE2N/ZMYND8/MCM9/AP5S1/MCM5/FEN1/MCM7/PLK1/XRCC3/FANCB/AUNIP	41
BP	GO:0007052	mitotic spindle organization	32/2148	134/18760	0.238805970149254	2.08566108007449	4.53521507868109	3.75717777051427e-05	0.00192620139665934	0.00167300102721538	UHRF1/SPC25/KIF11/PLK2/MYBL2/CENPE/STMN1/KIF4A/NDC80/KIFC1/CENPH/KIF4B/SMC1A/AURKA/CDCA8/TACC3/GPSM2/NEK6/BIRC5/AURKB/WDR62/NUF2/PSRC1/DLGAP5/INCENP/PLK1/FAM110A/RAB11A/CCNB1/RCC1/CDC20/TTK	32
BP	GO:0042446	hormone biosynthetic process	20/2148	67/18760	0.298507462686567	2.60707635009311	4.73854956161683	3.84124650751723e-05	0.0019524694854876	0.00169581615945902	DIO2/CYP17A1/CYP11A1/HFE/HSD3B2/BMP6/TG/HSD17B7/CLCN2/IGF1R/DAB2/H6PD/SRD5A3/HSD3B1/CYP11B1/CYP21A2/CYP11B2/CYP19A1/FDX1/LHB	20
BP	GO:0000281	mitotic cytokinesis	25/2148	94/18760	0.265957446808511	2.32279408851381	4.62318806662956	3.91760666960711e-05	0.00195954092060661	0.00170195805004144	ESPL1/CKAP2/ANK3/STMN1/MYH10/KIF4A/IQGAP2/SEPTIN6/EXOC6B/KIF4B/KIF20A/ECT2/CIT/ANLN/CDCA8/EXOC6/IQGAP3/CENPA/CEP55/BIRC5/AURKB/INCENP/PLK1/CFL1/RAB11A	25
BP	GO:0008299	isoprenoid biosynthetic process	12/2148	29/18760	0.413793103448276	3.61394721633597	5.06554700405218	3.92105884567323e-05	0.00195954092060661	0.00170195805004144	LSS/HMGCS1/MVK/HMGCS2/COQ2/HMGCR/PDSS1/SRD5A3/FDPS/MVD/IDI1/RDH10	12
BP	GO:0048762	mesenchymal cell differentiation	54/2148	273/18760	0.197802197802198	1.72754619681994	4.35431352755188	3.99682547431619e-05	0.0019807600913132	0.00172038794758505	CRB2/COL1A1/SEMA7A/SEMA6C/RADIL/FOXA2/TMEM100/HAS2/EMP2/SHH/SEMA5B/TGFB3/CDH2/SEMA4G/SP6/AMER1/GLIPR2/RANBP3L/SIX1/PHLDB1/IL17RD/SEMA4F/BCL2/FUZ/MIR202/EDNRB/DAB2IP/SEMA6A/SEMA3F/EFNB1/TGFBR1/DAB2/FGFR1/TGFBR3/WNT11/NOTCH1/S100A4/SEMA4B/OLFM1/MEF2C/GATA3/SLC39A10/DAG1/SEMA6D/HGF/CORO1C/SIX2/PAX2/NRTN/FAM83D/RDH10/RGCC/ENG/SOX9	54
BP	GO:1901970	positive regulation of mitotic sister chromatid separation	10/2148	21/18760	0.476190476190476	4.15890751086282	5.20816064134292	4.04788398013133e-05	0.00198948479585463	0.00172796578429791	ESPL1/SKA3/SKA1/CDCA8/BIRC5/AURKB/UBE2C/DLGAP5/INCENP/CDC20	10
BP	GO:0050773	regulation of dendrite development	26/2148	100/18760	0.26	2.2707635009311	4.58162913412615	4.22976554386547e-05	0.00202552269694379	0.00175926648091531	DPYSL5/LZTS1/EPHB2/KIAA0319/CAMK1D/CHRNA3/MGARP/BCL11A/PREX1/VLDLR/DAB2IP/RELN/CDKL5/CHRNB2/PTN/ADGRB3/YWHAH/RAB17/RTN4IP1/BAIAP2/FZD4/OBSL1/SARM1/LRP8/SDC2/PTPRD	26
BP	GO:0061640	cytoskeleton-dependent cytokinesis	30/2148	123/18760	0.24390243902439	2.13017213971022	4.52189183051322	4.24914307854025e-05	0.00202552269694379	0.00175926648091531	ESPL1/NOX5/CKAP2/ANK3/STMN1/MYH10/KIF4A/IQGAP2/SEPTIN6/EXOC6B/KIF4B/KIF20A/ECT2/ROPN1B/CIT/ANLN/SEPTIN10/CDCA8/SPIRE2/EXOC6/IQGAP3/CENPA/CEP55/BIRC5/AURKB/INCENP/PLK1/CFL1/RAB11A/SEPTIN12	30
BP	GO:0008207	C21-steroid hormone metabolic process	14/2148	38/18760	0.368421052631579	3.21768107419386	4.92068752320443	4.25744639512316e-05	0.00202552269694379	0.00175926648091531	CYP17A1/CYP11A1/HSD3B2/AFP/BMP6/DHRS2/EDNRB/CLCN2/DAB2/HSD3B1/CYP46A1/CYP11B1/CYP11B2/LHB	14
BP	GO:0046164	alcohol catabolic process	14/2148	38/18760	0.368421052631579	3.21768107419386	4.92068752320443	4.25744639512316e-05	0.00202552269694379	0.00175926648091531	SULT2A1/ACSS1/SULT1B1/SULT1A1/GPD2/ACSS2/TKFC/NUDT3/ALDH1B1/SRD5A3/SULT1A2/CYP46A1/TPI1/SCARB1	14
BP	GO:0042445	hormone metabolic process	49/2148	241/18760	0.203319502074689	1.77573270899495	4.35835777572967	4.30875628830458e-05	0.00203114810572097	0.00176415242621628	DIO2/SLC26A7/CYP17A1/SULT2A1/SLC16A10/CYP11A1/HFE/HSD3B2/AFP/CYP3A5/SULT1B1/SHH/PRLHR/BMP6/SULT1A1/TG/BCHE/CYP26B1/HSD17B7/UGT2B4/LRAT/DHRS2/EDNRB/CLCN2/IGF1R/DAB2/H6PD/CYP2C8/SRD5A3/HSD3B1/GATA3/SLC5A5/CYP46A1/PAPSS2/ESR1/CYP11B1/LIPE/NR5A1/RDH5/CYP21A2/CYP2W1/GHR/CYP11B2/RDH10/CYP19A1/FDX1/LHB/CYP3A7/RDH12	49
BP	GO:0007613	memory	31/2148	129/18760	0.24031007751938	2.09879751129589	4.50303640787161	4.33757876957396e-05	0.00203114810572097	0.00176415242621628	RASGRF1/PAK5/PLK2/TAFA2/CALB1/KCNK2/SHANK1/TUBA1A/CNR1/SLC6A1/SGK1/BRINP1/FOXO6/CCND2/LRRC66/VLDLR/RELN/KAT2B/ACSS2/LDLR/CAMK4/SHISA7/CHRNB2/PTN/CSMD1/FEN1/CAMK2N1/CHRNA7/ADCY1/SLC6A4/CX3CR1	31
BP	GO:0060048	cardiac muscle contraction	34/2148	147/18760	0.231292517006803	2.02004079099051	4.46456383604511	4.4081179589466e-05	0.00204805292983246	0.00177883510070321	MAP2K6/STC1/ADORA1/CXCR4/SCN1A/KCND3/SCN2B/KCNJ5/CACNA1D/GJA1/SGCD/PDE4B/ATP1B1/GJC1/TNNI2/CAV1/SCN3A/CHGA/CACNB2/CACNA2D1/TTN/MYH6/CALM3/NOS1AP/CLIC2/CACNA1G/CALM2/CALM1/KCNN2/MYBPC3/MYLK2/ATP2A1/FKBP1B/RNF207	34
BP	GO:0030212	hyaluronan metabolic process	13/2148	34/18760	0.382352941176471	3.33935808960456	4.90935766359675	5.07250774770954e-05	0.00232980832594012	0.00202355357506893	HMMR/HYAL1/ITIH3/HAS2/HYAL2/HAS3/CEMIP2/ABCC5/ITIH1/HAS1/LYVE1/HYAL3/ITIH4	13
BP	GO:0007080	mitotic metaphase chromosome alignment	19/2148	63/18760	0.301587301587302	2.63397475687978	4.6713313342	5.09290537030798e-05	0.00232980832594012	0.00202355357506893	SKA3/SPDL1/SKA1/CENPE/SKA2/KAT2B/NDC80/KIFC1/KIF14/CDCA8/CDCA5/BIRC5/AURKB/NUF2/PSRC1/INCENP/RAB11A/CCNB1/TTK	19
BP	GO:0071466	cellular response to xenobiotic stimulus	42/2148	198/18760	0.212121212121212	1.85260425483889	4.33689318203603	5.37590095255147e-05	0.00244048870775098	0.00211968495197651	SULT2A1/ABCB11/CXCR4/KCNC1/GSTA4/CYP3A5/PCNA/GSTA5/SULT1B1/SULT1A1/GSTA2/PDE4B/BCHE/GSTA1/N6AMT1/CYP26B1/PON3/NAT1/BPHL/GSTM4/ABCA1/ABCC5/VAV2/CYP2C8/E2F1/NAT2/PDE2A/SUFU/FMO5/AHRR/FMO4/CMBL/MEF2C/HTR1B/SULT1A2/GSTA3/SLC29A1/CYP46A1/MCM7/ABCB1/CYP2W1/CYP3A7	42
BP	GO:0015711	organic anion transport	81/2148	461/18760	0.175704989154013	1.53455567808626	4.17869573777885	5.41692465819959e-05	0.00244048870775098	0.00211968495197651	MAP2K6/SLC26A7/SLC2A6/CA4/CROT/LRRC8C/ADORA1/ABCB11/SLC16A10/SLC16A13/SLC22A11/PLA2G1B/GRM1/SLCO3A1/KCNK2/SLCO4C1/GRM7/ABCD2/GJA1/SLC4A10/SLC26A9/SLC36A2/ANKH/LRP2/SLC4A8/SLC35B4/EPRS1/SLC6A1/SLC37A4/SLC6A13/SLC35D1/SLC16A7/SLC25A13/SLC27A4/SLC36A1/ABCD1/SLC10A4/CPT2/ABAT/SLC1A3/SLC26A2/SLC25A10/SLC25A15/SLC4A4/ABCC5/GFAP/ACACB/PTGES/SFXN2/SELENON/TTYH3/PIANP/GNAT2/SLC38A4/PROCA1/SLC13A5/SYK/SLC6…	81
BP	GO:1905954	positive regulation of lipid localization	28/2148	113/18760	0.247787610619469	2.16410408529853	4.46310977251603	5.58571802280624e-05	0.00249761391591193	0.00216930101605938	MAP2K6/EEPD1/ABCA8/APOB/BMP6/LDLRAP1/C1QTNF1/CAV1/LRAT/LPCAT3/DAB2/ABCA1/IKBKE/ACACB/PTGES/LIPG/TNFRSF11A/PRKCD/APOA1/ATP8A1/DBI/SCARB1/ABCG1/PLIN3/PLA2R1/EHD1/PLA2G3/CYP19A1	28
BP	GO:0034508	centromere complex assembly	12/2148	30/18760	0.4	3.49348230912477	4.91483620667761	5.85645138354436e-05	0.00259912808790585	0.00225747108712115	CENPI/OIP5/CENPF/CENPE/CENPO/CENPH/CENPP/CENPK/CENPA/CENPW/DLGAP5/HJURP	12
BP	GO:0051315	attachment of mitotic spindle microtubules to kinetochore	11/2148	26/18760	0.423076923076923	3.69502936542043	4.94476818961812	6.46276671345479e-05	0.0028469684181419	0.00247273265207974	SKA3/SKA1/CENPE/SKA2/KAT2B/NDC80/CDCA8/BIRC5/AURKB/NUF2/INCENP	11
BP	GO:0050807	regulation of synapse organization	59/2148	312/18760	0.189102564102564	1.6515661557561	4.17322873165243	6.95946535182167e-05	0.00304323091524143	0.00264319632208893	SEMA7A/CACNA2D3/AMOT/IGSF9/LZTS1/LHFPL4/EPHB2/MDGA1/C1QL1/IL1RAP/TUBA1A/PLPPR4/CDH2/LRRTM1/SIX1/LRFN5/LRRK2/ARHGAP22/LRFN2/DNM3/CLSTN1/MAPK14/VLDLR/DAB2IP/RELN/SEMA3F/LRRN3/CAMKV/ELMO1/FGFR1/LRFN1/CDKL5/LRRTM3/CYFIP2/AMIGO2/CHRNB2/NTNG2/FZD1/ADGRB3/NECTIN3/PTPRT/MEF2C/ZMYND8/RAB17/DOCK1/DAG1/BAIAP2/SARM1/TUBB/ARHGAP33/NLGN3/CFL1/CAMK1/CDC20/RAC3/LRP8/SLITRK5/EPHA7/PTPRD	59
BP	GO:0006941	striated muscle contraction	41/2148	194/18760	0.211340206185567	1.84578317879015	4.25805978089707	7.15414902285585e-05	0.00310552731670976	0.00269730382290846	MAP2K6/STC1/RYR3/ADORA1/CXCR4/SCN1A/DTNA/KCND3/SCN2B/KCNJ5/RCSD1/CACNA1D/GJA1/SGCD/PDE4B/ATP1B1/GJC1/TNNI2/CAV1/STAC2/SCN3A/CHGA/CACNB2/CACNA2D1/TTN/MYH6/CALM3/NOS1AP/TNNC2/CLIC2/CACNA1G/CALM2/CALM1/KCNN2/CCDC78/MYBPC3/MYLK2/ATP2A1/FKBP1B/RNF207/JSRP1	41
BP	GO:0000038	very long-chain fatty acid metabolic process	13/2148	35/18760	0.371428571428571	3.243947858473	4.77800818291028	7.22816435817551e-05	0.00311001454870086	0.0027012012054685	ELOVL3/ELOVL6/ACSL6/ABCD2/ELOVL2/ACOX2/ACOT2/SLC27A4/ABCD1/HACD3/SLC27A6/ELOVL1/ACSBG1	13
BP	GO:0034308	primary alcohol metabolic process	26/2148	103/18760	0.252427184466019	2.20462475818553	4.40819208448602	7.26907721993306e-05	0.00311001454870086	0.0027012012054685	SULT2A1/CYP11A1/HSD11B2/ACSS1/CYP3A5/SULT1B1/BMP6/SULT1A1/NAPEPLD/LRAT/ACP3/EDNRB/CLCN2/ACSS2/DAB2/H6PD/CYP2C8/ALDH1B1/SULT1A2/CYP11B1/LIPE/RDH5/CYP11B2/RDH10/CYP3A7/RDH12	26
BP	GO:0034767	positive regulation of monoatomic ion transmembrane transport	35/2148	157/18760	0.222929936305732	1.94700447164597	4.28470949444106	7.67116775950429e-05	0.00325860247612657	0.00283025715758553	PLA2G1B/KCNC1/PLP1/EPHB2/TESC/F2R/JPH2/ATP1B1/ATPSCKMT/FXYD6/CAV1/STAC2/P2RX2/AKAP5/CACNB2/ANK3/CX3CL1/RELN/CALM3/NOS1AP/P2RX5/HSPA2/AKAP7/WNK2/CTSS/TRPC3/TOR2A/CD19/NHERF1/CALM2/CALM1/PPP3R2/ATP2A1/FXYD7/NPSR1	35
BP	GO:0051056	regulation of small GTPase mediated signal transduction	57/2148	300/18760	0.19	1.65940409683426	4.14006766317371	8.00887259413019e-05	0.00335746314057416	0.00291612252631533	RASGRF1/MMD2/AMOT/AUTS2/EPHB2/CDON/ARHGAP28/F2R/STMN3/ARRB1/KANK2/ITSN1/ARHGAP22/MAPRE2/STMN1/PREX1/ARHGAP30/FGD4/DAB2IP/RELN/RALGPS1/ARHGAP11A/FGD3/NOTCH2/FAM13B/NOTCH1/ABCA1/VAV2/CHN1/ARHGAP4/DOCK7/ECT2/DOCK9/ARHGEF3/KIF14/DOCK8/RASIP1/SPATA13/PSD4/ARHGEF25/EPS8/CYTH1/CGNL1/APOA1/DOCK2/ARHGAP11B/ARHGAP42/ARHGDIB/ARHGAP26/TGM2/FOXM1/EPS8L2/HEG1/ARHGAP45/SH3BP1/RHOF/DEF6	57
BP	GO:0061982	meiosis I cell cycle process	32/2148	139/18760	0.23021582733813	2.01063730021569	4.30043355669974	8.01681126553776e-05	0.00335746314057416	0.00291612252631533	MEI4/RMI1/BRIP1/CCNE2/ESPL1/TRIP13/ZWINT/RAD51AP1/FANCD2/RAD51/KNL1/TEX15/SLX4/DMC1/PKMYT1/BRCA2/MYBL1/NDC80/RAD54L/HSPA2/AURKA/BRME1/TEX19/RNF212B/TDRD9/TOP2A/PLK1/PTTG3P/CCNE1/CDC25A/CDC20/CCNB2	32
BP	GO:0006631	fatty acid metabolic process	72/2148	404/18760	0.178217821782178	1.55650201891698	4.06611278908588	8.72899300569667e-05	0.0035745940061613	0.00310471140481862	ELOVL3/SREBF1/CROT/ABCB11/FADS2/ELOVL6/PLA2G1B/ACSL6/SCD5/PLP1/ACSS1/ABCD2/SCD/LTC4S/ELOVL2/PTGIS/ACOX2/GSTA1/CNR1/FADS1/CAV1/ACOT2/PDK3/ECI2/DECR1/PRKAR2B/SLC27A4/ABCD1/PNPLA3/MAPK14/CPT2/ACOT7/KAT2B/INSIG1/ACSS2/GSTM4/GLYATL2/ACLY/ALOX15/CYP2C8/ACACB/PTGES/FASN/ABHD2/ACADSB/TYRP1/BRCA1/ETFBKMT/MGST3/MSMO1/DEGS1/LIPG/HACD3/FMO4/IVD/ACADM/SLC27A6/AVPR1A/ACACA/ELOVL1/ACOXL/PLA2G4D/ABHD6/PDK1/CD74/…	72
BP	GO:0120178	steroid hormone biosynthetic process	15/2148	45/18760	0.333333333333333	2.91123525760397	4.61568867890602	8.74748562576736e-05	0.0035745940061613	0.00310471140481862	CYP17A1/CYP11A1/HSD3B2/BMP6/HSD17B7/CLCN2/DAB2/H6PD/SRD5A3/HSD3B1/CYP11B1/CYP21A2/CYP11B2/CYP19A1/LHB	15
BP	GO:0043270	positive regulation of monoatomic ion transport	44/2148	215/18760	0.204651162790698	1.78736304187779	4.17534009211989	8.81253576012101e-05	0.0035745940061613	0.00310471140481862	ADRA2A/STC1/ADORA1/PLA2G1B/KCNC1/PLP1/EPHB2/SCN2B/TESC/CACNA1D/F2R/JPH2/ATP1B1/ATPSCKMT/FXYD6/CAV1/STAC2/P2RX2/AKAP5/CACNB2/ANK3/CX3CL1/RELN/CALM3/NOS1AP/CNTN1/P2RX5/TACR2/HSPA2/AKAP7/WNK2/CTSS/TRPC3/TOR2A/CD19/NHERF1/CALM2/CALM1/PDGFRB/PPP3R2/ATP2A1/FXYD7/NPSR1/SLC6A4	44
BP	GO:0044771	meiotic cell cycle phase transition	8/2148	15/18760	0.533333333333333	4.65797641216636	5.09629813957034	8.91691478214063e-05	0.0035745940061613	0.00310471140481862	ZWINT/KNL1/PKMYT1/NDC80/CDC25A/CDC20/TTK/CCNB2	8
BP	GO:0090306	meiotic spindle assembly	8/2148	15/18760	0.533333333333333	4.65797641216636	5.09629813957034	8.91691478214063e-05	0.0035745940061613	0.00310471140481862	SKA3/SKA1/SKA2/NDC80/ASPM/TUBB8/AURKA/CCNB2	8
BP	GO:0090329	regulation of DNA-templated DNA replication	16/2148	50/18760	0.32	2.79478584729981	4.5695324280471	8.95601995826525e-05	0.0035745940061613	0.00310471140481862	CDC7/E2F8/PCNA/MCIDAS/MCM2/FGFR1/BLM/DYNLL1/MCM3/GMNN/MCM4/MCM5/CDK2/TICRR/E2F7/MCM7	16
BP	GO:0030048	actin filament-based movement	32/2148	140/18760	0.228571428571429	1.99627560521415	4.2546583789463	9.26873585708911e-05	0.00367474480947393	0.00319169732285868	STC1/ADORA1/SCN1A/KCND3/SCN2B/KCNJ5/EMP2/CACNA1D/GJA1/FRMD6/SGCD/PDE4B/GJC1/CAV1/SCN3A/CACNB2/CACNA2D1/MYH10/MYH6/EPDR1/NOS1AP/CACNA1G/MYO1H/FNBP1L/SYNE2/KCNN2/MYBPC3/MYLK2/ATP2A1/ACTA2/MYO7A/RNF207	32
BP	GO:0097485	neuron projection guidance	47/2148	236/18760	0.199152542372881	1.7393397089922	4.11001745729559	0.000103358052435333	0.00405977472847524	0.00352611481996725	SEMA7A/SEMA6C/NDP/DPYSL5/IGSF9/EPHB2/EFNA4/SHH/NTN3/SEMA5B/SEMA4G/UNC5A/GLI2/LHX2/FZD3/SEMA4F/RELN/SEMA6A/SEMA3F/EFNB1/SLIT3/NOTCH2/CNTN2/CNTN1/NOTCH1/PLXNA1/CHN1/DSCAM/CYFIP2/EFNA2/EFNA3/TUBB2B/SEMA4B/PRKCQ/CSF1R/FEZF1/ARHGEF25/GATA3/DAG1/SEMA6D/NFIB/NOVA2/LHX4/ARTN/CDH4/RAC3/EPHA7	47
BP	GO:0048469	cell maturation	43/2148	210/18760	0.204761904761905	1.78833022967101	4.13101612232781	0.000104004347222787	0.00405977472847524	0.00352611481996725	KCNB1/GDF11/C2CD6/TRIP13/HOXB13/C1QL1/GJA1/TYMS/PGR/SRRM4/LRRK2/B4GALT6/HEATR3/SEMG1/BCL11A/DMC1/CX3CL1/BCL2/EDNRB/FAM20C/BRCA2/L3MBTL3/FGFR1/CNTN2/P2RX5/WDR77/TUBB8/AURKA/ABHD2/ROPN1B/KIF14/ADGRB3/FZD5/SLFN14/FLVCR1/GATA3/NEMP1/FARP2/SLC26A6/B4GALT5/RAC3/FOXJ1/PLA2G3	43
BP	GO:0010232	vascular transport	23/2148	88/18760	0.261363636363636	2.28267309971221	4.33683523256488	0.000105129528869209	0.00405977472847524	0.00352611481996725	SLCO3A1/SLC29A2/FLVCR2/ATP2B4/LRP2/SLC4A8/SLC6A1/SLC6A13/SLC16A7/SLC27A4/SLC1A3/SLC4A4/ABCC5/SLC19A1/NHERF1/SLC5A5/SLC38A3/SLC29A4/AVPR1A/SLC29A1/ATP8A1/ABCB1/LRP3	23
BP	GO:0150104	transport across blood-brain barrier	23/2148	88/18760	0.261363636363636	2.28267309971221	4.33683523256488	0.000105129528869209	0.00405977472847524	0.00352611481996725	SLCO3A1/SLC29A2/FLVCR2/ATP2B4/LRP2/SLC4A8/SLC6A1/SLC6A13/SLC16A7/SLC27A4/SLC1A3/SLC4A4/ABCC5/SLC19A1/NHERF1/SLC5A5/SLC38A3/SLC29A4/AVPR1A/SLC29A1/ATP8A1/ABCB1/LRP3	23
BP	GO:0007143	female meiotic nuclear division	14/2148	41/18760	0.341463414634146	2.98224099559431	4.56896760622229	0.000111342868550545	0.00427197444690383	0.00371042075366741	NCAPH/TRIP13/SKA3/SKA1/SKA2/NDC80/TUBB8/AURKA/BRME1/SPIRE2/TOP2A/PLK1/TTK/CCNB2	14
BP	GO:0032392	DNA geometric change	22/2148	83/18760	0.265060240963855	2.31495815664894	4.31726233612883	0.000117776925129393	0.00448986778041348	0.00389967187321143	CDC45/BRIP1/GINS4/GINS1/RAD51/MCM2/PIF1/HMGB3/GINS2/DNA2/GINS3/POLQ/BLM/MCM3/HMGB1/MCM4/HNRNPA2B1/DHX9/MCM9/MCM5/MCM7/TOP2A	22
BP	GO:0007056	spindle assembly involved in female meiosis	7/2148	12/18760	0.583333333333333	5.09466170080695	5.1020204608809	0.000119915160951014	0.00449895210140578	0.00390756205456943	SKA3/SKA1/SKA2/NDC80/TUBB8/AURKA/CCNB2	7
BP	GO:0090267	positive regulation of mitotic cell cycle spindle assembly checkpoint	7/2148	12/18760	0.583333333333333	5.09466170080695	5.1020204608809	0.000119915160951014	0.00449895210140578	0.00390756205456943	GEN1/NDC80/CDCA8/BIRC5/AURKB/INCENP/XRCC3	7
BP	GO:0050803	regulation of synapse structure or activity	59/2148	318/18760	0.185534591194969	1.6204045301758	4.01231970340227	0.000120284745943084	0.00449895210140578	0.00390756205456943	SEMA7A/CACNA2D3/AMOT/IGSF9/LZTS1/LHFPL4/EPHB2/MDGA1/C1QL1/IL1RAP/TUBA1A/PLPPR4/CDH2/LRRTM1/SIX1/LRFN5/LRRK2/ARHGAP22/LRFN2/DNM3/CLSTN1/MAPK14/VLDLR/DAB2IP/RELN/SEMA3F/LRRN3/CAMKV/ELMO1/FGFR1/LRFN1/CDKL5/LRRTM3/CYFIP2/AMIGO2/CHRNB2/NTNG2/FZD1/ADGRB3/NECTIN3/PTPRT/MEF2C/ZMYND8/RAB17/DOCK1/DAG1/BAIAP2/SARM1/TUBB/ARHGAP33/NLGN3/CFL1/CAMK1/CDC20/RAC3/LRP8/SLITRK5/EPHA7/PTPRD	59
BP	GO:0006310	DNA recombination	63/2148	346/18760	0.182080924855491	1.59024122452934	3.98478173323413	0.000126114114545329	0.00466507176235533	0.00405184518295427	UHRF1/MEI4/RMI1/CDC45/USP51/BRIP1/SAMHD1/RMI2/CDC7/TRIP13/RAD51AP1/FANCD2/UNG/GINS4/SFPQ/RAD51/MCM2/PIF1/GEN1/H2AX/XRCC2/TEX15/SLX4/HMGB3/DMC1/POLN/GINS2/PAXIP1/BARD1/SKP2/BRCA2/RAD54L/POLQ/BLM/MCM3/HMGB1/TONSL/FUS/CTBP1-DT/BRME1/MCM4/BRCA1/TEX19/UBE2N/PGBD5/MSH2/ZMYND8/PAGR1/MCM9/TNFSF13/AP5S1/MCM5/RNF212B/HSPD1/FEN1/MCM7/TOP2A/PLK1/KMT5C/XRCC3/FANCB/AUNIP/EXO1	63
BP	GO:1902850	microtubule cytoskeleton organization involved in mitosis	36/2148	167/18760	0.215568862275449	1.88271501689359	4.12016904446201	0.000126295031736877	0.00466507176235533	0.00405184518295427	UHRF1/SPC25/KIF11/PLK2/ESPL1/MYBL2/GJA1/SPDL1/CENPE/STMN1/KIF4A/NDC80/KIFC1/CENPH/KIF4B/SMC1A/AURKA/CDCA8/TACC3/GPSM2/NEK6/CENPA/BIRC5/AURKB/WDR62/NUF2/PSRC1/DLGAP5/INCENP/PLK1/FAM110A/RAB11A/CCNB1/RCC1/CDC20/TTK	36
BP	GO:0070588	calcium ion transmembrane transport	63/2148	348/18760	0.181034482758621	1.58110190714699	3.93461695095822	0.000149223255179274	0.00547796727500704	0.00475788507579399	ADRA2A/RYR3/SLC35G1/ATP2B3/PLA2G1B/CACNA2D3/ATP2B2/CACNG2/PKD1L1/PLP1/GRIN3A/CACNA1D/F2R/SLC8B1/JPH2/ATP2B4/PDE4B/ATP1B1/PLCH2/CAV1/STAC2/P2RX2/AKAP5/CACNB2/TMEM37/CACNA2D1/CX3CL1/BCL2/EDNRB/PLCE1/TRPM3/CACNG4/CALM3/CACNG5/NOS1AP/P2RX5/TMC1/HSPA2/SELENON/CLIC2/CACNA1G/PLCB2/DIAPH1/TRPC3/TOR2A/CD19/NALF1/ITPR1/CALM2/PTPN6/CALM1/LETM2/GRIN2C/CYBA/TSPAN13/PPP3R2/ATP2A1/FKBP1B/CORO1A/GP1BB/NPSR1/CHRN…	63
BP	GO:1900271	regulation of long-term synaptic potentiation	15/2148	47/18760	0.319148936170213	2.78735290621657	4.41162460221426	0.000152716950845232	0.00557182642132879	0.00483940637906072	FAM107A/ADORA1/CALB1/EPHB2/AKAP5/RELN/NSG1/SHISA7/PTN/CYP46A1/PRKAR1B/PDE9A/CHRNA7/ADCY1/CX3CR1	15
BP	GO:0099509	regulation of presynaptic cytosolic calcium ion concentration	8/2148	16/18760	0.5	4.36685288640596	4.84466791416732	0.000160430104765403	0.00581754776243811	0.00505282749732883	ADORA1/ATP2B3/CALB1/CNR1/CACNB2/TSPOAP1/SV2B/HTR1B	8
BP	GO:1904064	positive regulation of cation transmembrane transport	32/2148	144/18760	0.222222222222222	1.94082350506932	4.07527799025535	0.000162271676398915	0.00584866460329909	0.00507985401014021	PLA2G1B/KCNC1/PLP1/TESC/F2R/JPH2/ATP1B1/ATPSCKMT/FXYD6/CAV1/STAC2/P2RX2/AKAP5/CACNB2/ANK3/CX3CL1/CALM3/NOS1AP/P2RX5/HSPA2/AKAP7/WNK2/CTSS/TRPC3/TOR2A/CD19/CALM2/CALM1/PPP3R2/ATP2A1/FXYD7/NPSR1	32
BP	GO:0014855	striated muscle cell proliferation	22/2148	85/18760	0.258823529411765	2.26048855296308	4.18821610659117	0.000171783471884384	0.00615419462226767	0.00534522191843166	KCNK2/TENM4/SHH/DIPK2A/TP73/SIX1/MEGF10/GATA6/MAPK14/TGFBR1/NDC80/FGFR1/TGFBR3/NOTCH1/ANGPT1/FGF20/SELENON/MEF2C/HGF/FGF9/MIR17HG/FES	22
BP	GO:0071695	anatomical structure maturation	52/2148	275/18760	0.189090909090909	1.65146436431353	3.91343660424613	0.000182186449299183	0.00648780128133079	0.00563497577504628	KCNB1/ACVRL1/GDF11/C2CD6/TRIP13/HOXB13/C1QL1/GJA1/TYMS/SPINK5/PGR/SRRM4/LRRK2/B4GALT6/HEATR3/SEMG1/BCL11A/DMC1/CX3CL1/BCL2/EDNRB/FAM20C/BRCA2/L3MBTL3/XYLT1/FGFR1/CNTN2/P2RX5/WDR77/TUBB8/AURKA/ABHD2/ROPN1B/KIF14/ADGRB3/FZD5/SLFN14/FLVCR1/GATA3/CEND1/DAG1/EBP/NEMP1/FARP2/PAX2/SLC26A6/B4GALT5/RAC3/ADAMTS12/FOXJ1/PLA2G3/CX3CR1	52
BP	GO:0007411	axon guidance	46/2148	235/18760	0.195744680851064	1.70957644914616	3.93609013112008	0.00018507407876526	0.00655140206200594	0.0056902161936161	SEMA7A/SEMA6C/NDP/DPYSL5/IGSF9/EPHB2/EFNA4/SHH/NTN3/SEMA5B/SEMA4G/UNC5A/GLI2/LHX2/FZD3/SEMA4F/RELN/SEMA6A/SEMA3F/EFNB1/SLIT3/NOTCH2/CNTN2/CNTN1/NOTCH1/CHN1/DSCAM/CYFIP2/EFNA2/EFNA3/TUBB2B/SEMA4B/PRKCQ/CSF1R/FEZF1/ARHGEF25/GATA3/DAG1/SEMA6D/NFIB/NOVA2/LHX4/ARTN/CDH4/RAC3/EPHA7	46
BP	GO:0045787	positive regulation of cell cycle	65/2148	365/18760	0.178082191780822	1.55531746639116	3.85255536509954	0.000192154948596374	0.00676180756983808	0.00587296376681661	RRM2/CCNE2/ESPL1/CDC7/PBX1/NCAPH/E2F8/SKA3/RAD51AP1/SKA1/KNL1/MEIS2/GEN1/SMC2/DTL/NCAPG/PTENP1-AS/CCND2/BRCA2/KAT2B/NCAPD3/IGF1R/NDC80/FGFR1/HOXA13/LFNG/HSPA2/BUB1/AURKA/SSTR5/ECT2/STOX1/CIT/KIF14/TRIM32/CDCA8/GPSM2/PAGR1/TMOD3/PPP1R10/NCAPG2/PDGFRB/CDCA5/BIRC5/AURKB/SMC4/E2F7/FEN1/UBE2C/PSRC1/CCND3/DLGAP5/INCENP/SPAG5/RAB11A/FAM83D/CCNB1/CCNE1/PLK4/CDC25A/XRCC3/CDC20/RXFP3/RGCC/SLC6A4	65
BP	GO:0007416	synapse assembly	51/2148	269/18760	0.189591078066914	1.65583269298665	3.89583021885743	0.000195506905831453	0.00679094825552645	0.00589827389127968	LZTS1/LHFPL4/EPHB2/MDGA1/IL1RAP/LRRC4/CDH2/LRRTM1/ZDHHC12/SIX1/LGI2/LRFN5/GABRG1/NPTN/ADGRL3/DNM3/CLSTN1/VLDLR/RELN/LRRN3/ELMO1/FGFR1/PCDHB14/PLXNA1/BSN/LRFN1/LRRTM3/DSCAM/CYFIP2/CDH9/AMIGO2/CHRNB2/NTNG2/FZD1/ADGRB3/NECTIN3/FZD5/MEF2C/RAB17/PCLO/DOCK1/PCDHB13/KIRREL3/SDK2/ARHGAP33/NLGN3/RAC3/DNER/SLITRK5/EPHA7/PTPRD	51
BP	GO:0006805	xenobiotic metabolic process	29/2148	127/18760	0.228346456692913	1.99431076702004	4.04290586874698	0.000196790661183385	0.00679094825552645	0.00589827389127968	SULT2A1/ABCB11/GSTA4/CYP3A5/GSTA5/SULT1B1/SULT1A1/GSTA2/BCHE/GSTA1/N6AMT1/CYP26B1/NAT1/BPHL/GSTM4/ABCC5/CYP2C8/NAT2/FMO5/AHRR/FMO4/CMBL/SULT1A2/GSTA3/SLC29A1/CYP46A1/ABCB1/CYP2W1/CYP3A7	29
BP	GO:0001676	long-chain fatty acid metabolic process	26/2148	109/18760	0.238532110091743	2.08326926690926	4.0785860455577	0.000197248627410223	0.00679094825552645	0.00589827389127968	ELOVL3/FADS2/ELOVL6/ACSL6/PLP1/LTC4S/ELOVL2/PTGIS/GSTA1/FADS1/ACOT2/SLC27A4/ABCD1/PNPLA3/CPT2/ACOT7/GSTM4/GLYATL2/ALOX15/CYP2C8/MGST3/SLC27A6/ELOVL1/ABHD6/TBXAS1/ACSBG1	26
BP	GO:0070252	actin-mediated cell contraction	27/2148	115/18760	0.234782608695652	2.05052222492106	4.06334773463675	0.000198609416252306	0.00679094825552645	0.00589827389127968	STC1/ADORA1/SCN1A/KCND3/SCN2B/KCNJ5/EMP2/CACNA1D/GJA1/FRMD6/SGCD/PDE4B/GJC1/CAV1/SCN3A/CACNB2/CACNA2D1/MYH6/EPDR1/NOS1AP/CACNA1G/KCNN2/MYBPC3/MYLK2/ATP2A1/ACTA2/RNF207	27
BP	GO:1903825	organic acid transmembrane transport	34/2148	158/18760	0.215189873417722	1.87940503971902	3.99161542856174	0.000198692617531798	0.00679094825552645	0.00589827389127968	SLC26A7/LRRC8C/SLC16A13/GRM1/ABCD2/SLC36A2/LRP2/SLC6A13/SLC35D1/SLC16A7/SLC25A13/SLC36A1/ABCD1/CPT2/SLC1A3/SLC25A10/SLC25A15/ABCC5/GFAP/ACACB/SFXN2/SELENON/TTYH3/SLC38A4/SLC13A5/SLC19A1/SLC38A3/SLC29A4/SLC25A1/ABCB1/SLC16A3/TTYH1/SLC16A11/SLC7A7	34
BP	GO:0007409	axonogenesis	78/2148	458/18760	0.170305676855895	1.48739967309897	3.79734202877955	0.000207756784042059	0.00706016911256071	0.00613210549951508	CDH11/NEFH/SEMA7A/SEMA6C/NDP/DPYSL5/IGSF9/AUTS2/EPHB2/EFNA4/SHH/NTN3/SEMA5B/KIAA0319/PLPPR4/SEMA4G/UNC5A/GLI2/LHX2/B4GALT6/FZD3/ANK3/SEMA4F/BCL11A/BCL2/STMN1/RELN/SEMA6A/SEMA3F/EFNB1/SLIT3/IGF1R/NOTCH2/CNTN2/CNTN1/NOTCH1/PLXNA1/CHN1/CDKL5/DSCAM/CYFIP2/EFNA2/CCK/NDN/ARHGAP4/DOCK7/CHRNB2/EFNA3/NTNG2/TUBB2B/SEMA4B/OLFM1/PRKCQ/CSF1R/FEZF1/ARHGEF25/ISLR2/GATA3/SLC9A6/ATL1/DAG1/SEMA6D/NFIB/BAIAP2/FOXB1…	78
BP	GO:0006023	aminoglycan biosynthetic process	20/2148	75/18760	0.266666666666667	2.32898820608318	4.14682994958745	0.000216341830716696	0.00731014129131926	0.00634921868018437	ST3GAL6/DSE/HS3ST1/HAS2/GLCE/CSGALNACT1/PXYLP1/CHST12/CHST1/CHST14/HAS3/XYLT1/ANGPT1/ABCC5/NDST1/HAS1/B3GNT7/CHSY3/B4GALT5/B3GNT4	20
BP	GO:0072001	renal system development	60/2148	332/18760	0.180722891566265	1.57838056135155	3.82344324117871	0.000222107310479029	0.00745244514888283	0.006472816607324	OSR2/LGR5/GDF11/AGTR1/SDC1/PBX1/CALB1/HELLS/HAS2/SHH/ADAMTS6/HYAL2/BMP6/TP73/SULF2/LRP2/KANK2/CENPF/AMER1/STRA6/AQP11/BASP1/SIX1/HMGCS2/GLI2/CYP26B1/LRRK2/BICC1/HS2ST1/COL4A1/LGR4/BCL2/EDNRB/PLCE1/TGFBR1/MAGED1/GREB1L/NOTCH2/FGFR1/WNT11/NOTCH1/ANGPT1/APAF1/TNS2/WNT6/MEF2C/NPNT/GATA3/PDGFRB/SIX2/KIRREL3/PAX2/RDH10/FOXJ1/ACTA2/MMP9/CTSH/EPHA7/SOX9/AQP1	60
BP	GO:0051225	spindle assembly	30/2148	134/18760	0.223880597014925	1.95530726256983	3.99067810525454	0.000223059565579476	0.00745244514888283	0.006472816607324	UHRF1/KIF11/SKA3/MYBL2/SKA1/MAPRE2/KIF4A/SKA2/NDC80/KIFC1/ASPM/KIF4B/SMC1A/TUBB8/AURKA/CDCA8/GPSM2/NEK6/CCDC69/TUBB/BIRC5/AURKB/INCENP/PLK1/SPAG5/RAB11A/RCC1/CDC20/TUBB1/CCNB2	30
BP	GO:0045005	DNA-templated DNA replication maintenance of fidelity	17/2148	59/18760	0.288135593220339	2.51649149386106	4.19512193358844	0.000231196692323181	0.0076811549119886	0.00667146233007851	SAMHD1/SETMAR/PCNA/RAD51/GEN1/TRAIP/BARD1/DNA2/BRCA2/POLQ/BLM/DYNLL1/TONSL/BRCA1/MCM9/POLE/EXO1	17
BP	GO:0008211	glucocorticoid metabolic process	10/2148	25/18760	0.4	3.49348230912477	4.48601236101623	0.00024356463392203	0.00804710487741284	0.00698930794535322	CYP17A1/CYP11A1/HSD11B2/STAR/H6PD/YWHAH/APOA1/CYP11B1/CYP21A2/CYP11B2	10
BP	GO:2000311	regulation of AMPA receptor activity	8/2148	17/18760	0.470588235294118	4.10997918720561	4.61289330614937	0.000272652509953255	0.00895836727454146	0.00778078433463577	CACNG2/CNIH2/MAPK8IP2/SHANK1/CACNG4/RELN/CACNG5/GSG1L	8
BP	GO:0016358	dendrite development	46/2148	239/18760	0.192468619246862	1.68096429100146	3.80979925198394	0.000276168907855626	0.00902404667591983	0.00783783013792688	NDP/DPYSL5/IGSF9/LZTS1/MAPK8IP2/EPHB2/GRIN3A/SHANK1/KIAA0319/CAMK1D/CHRNA3/MGARP/FLRT1/LRRK2/DNM3/BCL11A/PREX1/FOXO6/VLDLR/CELSR2/DAB2IP/RELN/CDKL5/DSCAM/CHRNB2/PTN/ADGRB3/YWHAH/PHACTR1/MEF2C/ZMYND8/RAB17/HPRT1/RTN4IP1/BAIAP2/FZD4/OBSL1/SARM1/ARHGAP33/CFL1/CAMK1/LRP8/SDC2/SLITRK5/PTPRD/CHRNA7	46
BP	GO:0006024	glycosaminoglycan biosynthetic process	19/2148	71/18760	0.267605633802817	2.33718886878065	4.05919499190189	0.000293424676935676	0.0094931907280296	0.00824530491312582	ST3GAL6/DSE/HS3ST1/HAS2/GLCE/CSGALNACT1/PXYLP1/CHST12/CHST1/CHST14/HAS3/XYLT1/ANGPT1/ABCC5/NDST1/HAS1/B3GNT7/CHSY3/B3GNT4	19
BP	GO:0032370	positive regulation of lipid transport	22/2148	88/18760	0.25	2.18342644320298	4.00127319671954	0.000293719033791399	0.0094931907280296	0.00824530491312582	MAP2K6/EEPD1/ABCA8/BMP6/LDLRAP1/C1QTNF1/CAV1/LRAT/LPCAT3/DAB2/ABCA1/PTGES/LIPG/TNFRSF11A/PRKCD/APOA1/ATP8A1/DBI/ABCG1/PLA2R1/PLA2G3/CYP19A1	22
BP	GO:0086010	membrane depolarization during action potential	11/2148	30/18760	0.366666666666667	3.20235878336437	4.34101042103364	0.000295856613730286	0.00951059071272438	0.00826041765902994	SCN1A/SCN2B/CACNA1D/SCN3A/CACNB2/ANK3/CACNA2D1/CLCN2/CACNA1G/YWHAH/PTPN3	11
BP	GO:1905039	carboxylic acid transmembrane transport	33/2148	155/18760	0.212903225806452	1.85943413227609	3.8634440615876	0.000300980584674081	0.00962328783363848	0.00835830067343358	SLC26A7/LRRC8C/SLC16A13/GRM1/ABCD2/SLC36A2/LRP2/SLC6A13/SLC35D1/SLC16A7/SLC25A13/SLC36A1/ABCD1/CPT2/SLC1A3/SLC25A10/SLC25A15/ABCC5/GFAP/ACACB/SFXN2/SELENON/TTYH3/SLC38A4/SLC13A5/SLC19A1/SLC38A3/SLC25A1/ABCB1/SLC16A3/TTYH1/SLC16A11/SLC7A7	33
BP	GO:0001822	kidney development	58/2148	322/18760	0.180124223602484	1.57315197150028	3.73036940142211	0.000306024578261198	0.00967655780606932	0.00840456827491653	OSR2/GDF11/AGTR1/SDC1/PBX1/CALB1/HELLS/HAS2/SHH/ADAMTS6/HYAL2/BMP6/TP73/SULF2/LRP2/KANK2/CENPF/AMER1/STRA6/AQP11/BASP1/SIX1/HMGCS2/GLI2/CYP26B1/LRRK2/BICC1/HS2ST1/LGR4/BCL2/EDNRB/PLCE1/TGFBR1/MAGED1/GREB1L/NOTCH2/FGFR1/WNT11/NOTCH1/ANGPT1/APAF1/TNS2/WNT6/MEF2C/NPNT/GATA3/PDGFRB/SIX2/KIRREL3/PAX2/RDH10/FOXJ1/ACTA2/MMP9/CTSH/EPHA7/SOX9/AQP1	58
BP	GO:0060419	heart growth	24/2148	100/18760	0.24	2.09608938547486	3.95185654798747	0.000309475915318618	0.00967655780606932	0.00840456827491653	KCNK2/TENM4/DIPK2A/TP73/BASP1/DUSP6/GATA6/MAPK14/COL14A1/MYH6/TGFBR1/FGFR1/TGFBR3/SORBS2/NOTCH1/FGF20/ACACB/ADPRHL1/MEF2C/FGF9/HEG1/MIR17HG/FES/MIR25	24
BP	GO:0031055	chromatin remodeling at centromere	6/2148	10/18760	0.6	5.24022346368715	4.82279861898351	0.000311885382590804	0.00967655780606932	0.00840456827491653	CENPI/OIP5/CENPP/CENPA/CENPW/HJURP	6
BP	GO:0034080	CENP-A containing chromatin assembly	6/2148	10/18760	0.6	5.24022346368715	4.82279861898351	0.000311885382590804	0.00967655780606932	0.00840456827491653	CENPI/OIP5/CENPP/CENPA/CENPW/HJURP	6
[truncated: 375 more rows]
