# Supplementary material for: Defactinib in Combination with Mitotane Can Be an Effective Treatment in Human Adrenocortical Carcinoma
Source: Int J Mol Sci. 2025 Jul 7;26(13):6539. doi: 10.3390/ijms26136539 (PMC12249900; doi:10.3390/ijms26136539)
Supplement: Supplementary file 1 [file ijms-26-06539-s001.zip › ST3_Mito vs C microarray_PA-GO Result.xlsx]

## Sheet: 3A_GSE140818_GEX_sens<p005
Supplementary Table 3A. Functional (gene ontology and pathway) analysis of genes differentially expressed genes upon mitotane treatment in mitotane sensitive HAC15 cells
Gene expression data were obtained and reanalyzed from GSE140818
Category	ID	Name	Source	p-value	q-value Bonferroni	q-value FDR B&H	q-value FDR B&Y	Hit Count in Query List	Hit Count in Genome	Hit in Query List
GO: Molecular Function	GO:0019842	vitamin binding		3.630E-8	5.075E-5	5.075E-5	3.969E-4	22	153	ACACA,FASN,DHTKD1,SHMT1,SHMT2,SLC19A1,SLC46A1,ACCS,GPT2,GOT1,TCN2,CBS,TKT,MMAB,VDR,PSAT1,CBSL,CTH,MOCOS,PANK3,P3H2,ALKBH3
GO: Molecular Function	GO:0016875	ligase activity, forming carbon-oxygen bonds		1.564E-7	2.187E-4	7.290E-5	5.701E-4	11	41	AARS1,SARS1,LARS1,YARS1,GARS1,TARS1,MARS2,CARS1,WARS1,IARS1,VARS2
GO: Molecular Function	GO:0004812	aminoacyl-tRNA ligase activity		1.564E-7	2.187E-4	7.290E-5	5.701E-4	11	41	AARS1,SARS1,LARS1,YARS1,GARS1,TARS1,MARS2,CARS1,WARS1,IARS1,VARS2
GO: Molecular Function	GO:0032553	ribonucleotide binding		3.076E-7	4.300E-4	9.612E-5	7.517E-4	113	1948	AARS1,ACACA,RPS6KA2,ACSL3,ACSL4,TUBB4A,TAOK3,SARS1,MKI67,PIP4K2B,AK2,CHST12,DDX43,ABCD1,MOCS1,UBE2J1,HYOU1,NUDT2,TUBB,LARS1,CCT2,CHORDC1,DDX55,YARS1,ARL4D,SEPHS2,TRIB3,SLC19A1,ASNS,MTRR,BRSK1,MVK,MX1,SPAG1,MYO10,NADK2,ACSS1,GARS1,AK6,RBKS,DYRK4,RRAGC,MYO5C,BUB1B,RAB29,TARS1,MARS2,TCP1,DDR2,UBE2C,RAPGEF4,CARS1,SIK3,ORC1,RHOQ,FICD,MMAB,PCK2,AURKB,MAGI1,TRIO,ACOT7,HMGCL,PFKFB2,TUBB2A,SBK1,LONP1,RAB9…
GO: Molecular Function	GO:0032555	purine ribonucleotide binding		3.438E-7	4.806E-4	9.612E-5	7.517E-4	112	1930	AARS1,ACACA,RPS6KA2,ACSL3,ACSL4,TUBB4A,TAOK3,SARS1,MKI67,PIP4K2B,AK2,CHST12,DDX43,ABCD1,MOCS1,UBE2J1,HYOU1,NUDT2,TUBB,LARS1,CCT2,CHORDC1,DDX55,YARS1,ARL4D,SEPHS2,TRIB3,SLC19A1,ASNS,BRSK1,MVK,MX1,SPAG1,MYO10,NADK2,ACSS1,GARS1,AK6,RBKS,DYRK4,RRAGC,MYO5C,BUB1B,RAB29,TARS1,MARS2,TCP1,DDR2,UBE2C,RAPGEF4,CARS1,SIK3,ORC1,RHOQ,FICD,MMAB,PCK2,AURKB,MAGI1,TRIO,ACOT7,HMGCL,PFKFB2,TUBB2A,SBK1,LONP1,RAB9A,CLC…
GO: Molecular Function	GO:0017076	purine nucleotide binding		6.357E-7	8.887E-4	1.481E-4	1.158E-3	112	1954	AARS1,ACACA,RPS6KA2,ACSL3,ACSL4,TUBB4A,TAOK3,SARS1,MKI67,PIP4K2B,AK2,CHST12,DDX43,ABCD1,MOCS1,UBE2J1,HYOU1,NUDT2,TUBB,LARS1,CCT2,CHORDC1,DDX55,YARS1,ARL4D,SEPHS2,TRIB3,SLC19A1,ASNS,BRSK1,MVK,MX1,SPAG1,MYO10,NADK2,ACSS1,GARS1,AK6,RBKS,DYRK4,RRAGC,MYO5C,BUB1B,RAB29,TARS1,MARS2,TCP1,DDR2,UBE2C,RAPGEF4,CARS1,SIK3,ORC1,RHOQ,FICD,MMAB,PCK2,AURKB,MAGI1,TRIO,ACOT7,HMGCL,PFKFB2,TUBB2A,SBK1,LONP1,RAB9A,CLC…
GO: Molecular Function	GO:0035639	purine ribonucleoside triphosphate binding		2.465E-6	3.446E-3	4.923E-4	3.850E-3	104	1829	AARS1,ACACA,RPS6KA2,ACSL3,ACSL4,TUBB4A,TAOK3,SARS1,MKI67,PIP4K2B,AK2,DDX43,ABCD1,MOCS1,UBE2J1,HYOU1,NUDT2,TUBB,LARS1,CCT2,CHORDC1,DDX55,YARS1,ARL4D,SEPHS2,TRIB3,ASNS,BRSK1,MVK,MX1,SPAG1,MYO10,NADK2,ACSS1,GARS1,AK6,RBKS,DYRK4,RRAGC,MYO5C,BUB1B,RAB29,TARS1,MARS2,TCP1,DDR2,UBE2C,CARS1,SIK3,ORC1,RHOQ,FICD,MMAB,PCK2,AURKB,MAGI1,TRIO,PFKFB2,TUBB2A,SBK1,LONP1,RAB9A,CLCN4,RRAGD,UBE2H,UBE2N,PIM1,DDX23,GMP…
GO: Molecular Function	GO:0042803	protein homodimerization activity		1.611E-5	2.252E-2	2.815E-3	2.202E-2	49	715	CALCOCO2,IL17D,RRM2,MEF2D,TPCN1,FAP,SARS1,PIP4K2B,ABCD1,CHMP4C,TPST2,SFPQ,SHMT1,SHMT2,BIRC5,SIAH1,CHMP4A,TYW5,ATF3,MYOM1,NADK2,NDP,BCL2L2,CARS1,CBS,FICD,THRA,TKT,ACOT7,HMGCS1,TMEM192,VEGFA,WARS1,SGTB,GDF15,MTHFD1L,CPOX,ABCG1,TRIM9,DCK,GADD45A,DDIT3,KCNH2,HPS4,ABCD3,DPP4,PANK3,CRYL1,TIMM10
GO: Molecular Function	GO:0032559	adenyl ribonucleotide binding		2.402E-5	3.358E-2	3.484E-3	2.725E-2	88	1564	AARS1,ACACA,RPS6KA2,ACSL3,ACSL4,TAOK3,SARS1,MKI67,PIP4K2B,AK2,CHST12,DDX43,ABCD1,UBE2J1,HYOU1,LARS1,CCT2,CHORDC1,DDX55,YARS1,SEPHS2,TRIB3,SLC19A1,ASNS,BRSK1,MVK,MYO10,NADK2,ACSS1,GARS1,AK6,RBKS,DYRK4,MYO5C,BUB1B,TARS1,MARS2,TCP1,DDR2,UBE2C,RAPGEF4,CARS1,SIK3,ORC1,FICD,MMAB,AURKB,MAGI1,TRIO,ACOT7,HMGCL,PFKFB2,SBK1,LONP1,CLCN4,UBE2H,UBE2N,PIM1,PITPNA,DDX23,HSPA4,HSPA5,HSPA8,VCP,PMS2,WARS1,DHX58,MTH…
GO: Molecular Function	GO:0030170	pyridoxal phosphate binding		2.492E-5	3.484E-2	3.484E-3	2.725E-2	10	55	SHMT1,SHMT2,ACCS,GPT2,GOT1,CBS,PSAT1,CBSL,CTH,MOCOS
GO: Molecular Function	GO:0070279	vitamin B6 binding		2.936E-5	4.105E-2	3.732E-3	2.918E-2	10	56	SHMT1,SHMT2,ACCS,GPT2,GOT1,CBS,PSAT1,CBSL,CTH,MOCOS
GO: Molecular Function	GO:0030554	adenyl nucleotide binding		3.259E-5	4.555E-2	3.796E-3	2.969E-2	88	1577	AARS1,ACACA,RPS6KA2,ACSL3,ACSL4,TAOK3,SARS1,MKI67,PIP4K2B,AK2,CHST12,DDX43,ABCD1,UBE2J1,HYOU1,LARS1,CCT2,CHORDC1,DDX55,YARS1,SEPHS2,TRIB3,SLC19A1,ASNS,BRSK1,MVK,MYO10,NADK2,ACSS1,GARS1,AK6,RBKS,DYRK4,MYO5C,BUB1B,TARS1,MARS2,TCP1,DDR2,UBE2C,RAPGEF4,CARS1,SIK3,ORC1,FICD,MMAB,AURKB,MAGI1,TRIO,ACOT7,HMGCL,PFKFB2,SBK1,LONP1,CLCN4,UBE2H,UBE2N,PIM1,PITPNA,DDX23,HSPA4,HSPA5,HSPA8,VCP,PMS2,WARS1,DHX58,MTH…
GO: Molecular Function	GO:0015175	neutral amino acid transmembrane transporter activity		3.566E-5	4.985E-2	3.835E-3	2.999E-2	8	36	SFXN2,SLC43A1,SLC1A5,SLC3A2,SLC6A9,SLC7A11,SLC38A1,SLC7A5
GO: Molecular Function	GO:0140101	catalytic activity, acting on a tRNA		4.841E-5	6.768E-2	4.835E-3	3.781E-2	15	125	AARS1,SARS1,LARS1,YARS1,TYW5,WDR4,GARS1,TARS1,MARS2,DUS4L,CARS1,WARS1,IARS1,TRMT10C,VARS2
GO: Molecular Function	GO:0051087	chaperone binding		5.460E-5	7.633E-2	5.089E-3	3.980E-2	14	112	DNAJB9,FNIP1,HYOU1,BIRC5,SYVN1,STIP1,DNAJC1,FICD,HSPA5,HSPA8,DNAJB1,DNAJC3,WRAP53,TIMM10
GO: Molecular Function	GO:0016874	ligase activity		6.091E-5	8.516E-2	5.322E-3	4.162E-2	18	173	AARS1,ACACA,MDM2,ACSL3,ACSL4,SARS1,LARS1,YARS1,ASNS,ACSS1,GARS1,TARS1,MARS2,CARS1,WARS1,MTHFD1L,IARS1,VARS2
GO: Molecular Function	GO:0005524	ATP binding		1.460E-4	2.042E-1	1.201E-2	9.392E-2	81	1485	AARS1,ACACA,RPS6KA2,ACSL3,ACSL4,TAOK3,SARS1,MKI67,PIP4K2B,AK2,DDX43,ABCD1,UBE2J1,HYOU1,LARS1,CCT2,CHORDC1,DDX55,YARS1,SEPHS2,TRIB3,ASNS,BRSK1,MVK,MYO10,NADK2,ACSS1,GARS1,AK6,RBKS,DYRK4,MYO5C,BUB1B,TARS1,MARS2,TCP1,DDR2,UBE2C,CARS1,SIK3,ORC1,FICD,MMAB,AURKB,MAGI1,TRIO,PFKFB2,SBK1,LONP1,CLCN4,UBE2H,UBE2N,PIM1,DDX23,HSPA4,HSPA5,HSPA8,VCP,PMS2,WARS1,DHX58,MTHFD1L,IARS1,ABCG1,IGF1R,CSNK2A2,PRKCH,PINK1…
GO: Molecular Function	GO:0046983	protein dimerization activity		1.924E-4	2.690E-1	1.495E-2	1.169E-1	63	1093	CALCOCO2,MAFG,IL17D,RRM2,MEF2A,MEF2D,TPCN1,FAP,SARS1,PIP4K2B,ABCD1,CHMP4C,TPST2,SFPQ,SHMT1,SHMT2,BIRC5,SIAH1,CHMP4A,TYW5,ROPN1B,ATF3,ATF4,SP100,MYOM1,NADK2,GARS1,SREBF1,SREBF2,NDP,BCL2L2,RRAGC,TAF9,CARS1,CBS,FICD,THRA,TKT,ACOT7,HMGCS1,RRAGD,PIK3R1,TMEM192,VEGFA,WARS1,SGTB,GDF15,MTHFD1L,XBP1,CPOX,ABCG1,TRIM9,DCK,GADD45A,DDIT3,KCNH2,HPS4,ABCD3,DPP4,PANK3,E2F2,CRYL1,TIMM10
GO: Molecular Function	GO:0000049	tRNA binding		2.072E-4	2.897E-1	1.525E-2	1.192E-1	10	70	AARS1,SARS1,YARS1,TYW5,TARS1,CARS1,XPOT,ELP5,IARS1,TRMT10C
GO: Molecular Function	GO:0019904	protein domain specific binding		2.511E-4	3.511E-1	1.747E-2	1.366E-1	51	842	MDM2,ACSL3,STX18,HAX1,CUL3,OGT,SRSF1,SH3BP2,TUBB,SIAH1,ATF4,SNAP25,TRAK2,SON,VPS11,SP100,SRP72,BCL2L2,KIRREL3,NF2,RBMX,ZBTB21,TAF9,CACNA1C,LDB2,CCNA2,RHOQ,OSBP,SH3PXD2B,THRA,TCEAL3,NUP62,PIK3R1,TCEAL6,HSPA5,HSPA8,VCP,WARS1,PPP1CC,TRIM9,RIMS2,PINK1,ZXDC,DDIT3,JUN,KCNH2,DLG4,DLX5,RARA,LAMP2,RNF41
GO: Molecular Function	GO:0016829	lyase activity		2.624E-4	3.668E-1	1.747E-2	1.366E-1	19	211	FASN,MOCS1,ENOSF1,AMD1,SHMT1,SHMT2,ME3,ACCS,GOT1,CA13,CBS,TGDS,PCK2,HMGCL,CHAC1,CBSL,CTH,MOCOS,APMAP
GO: Molecular Function	GO:0044389	ubiquitin-like protein ligase binding		4.984E-4	6.968E-1	3.167E-2	2.477E-1	25	332	MDM2,PYHIN1,CUL3,UBE2J1,TUBB,APBB1,CCT2,TRIB3,SLF2,CCDC50,STAT2,TCP1,UBE2C,CBS,UBE2N,PIK3R1,HSPA5,HSPA8,VCP,XBP1,PINK1,JUN,KCNH2,FZD5,WRAP53
GO: Molecular Function	GO:0015173	aromatic amino acid transmembrane transporter activity		6.758E-4	9.448E-1	4.108E-2	3.212E-1	4	12	SLC3A2,SLC7A1,SLC16A10,SLC7A5
GO: Molecular Function	GO:0046943	carboxylic acid transmembrane transporter activity		7.446E-4	1.000E0	4.270E-2	3.340E-1	15	160	SFXN2,SLC43A1,SLC1A5,SLC3A2,SLC6A9,SLC7A1,SLC19A1,SLC25A1,SLC16A10,SLC46A1,SLC5A6,SLC7A11,SLC38A1,SLC26A2,SLC7A5
GO: Molecular Function	GO:0046914	transition metal ion binding		7.753E-4	1.000E0	4.270E-2	3.340E-1	62	1130	AARS1,RRM2,MDM2,CYP39A1,MSMO1,SCD,ZCCHC7,RNF145,ZCCHC8,SHMT1,SHMT2,BIRC5,SIAH1,CHORDC1,ARG2,MSRB2,MT1E,MT1F,TYW5,GATAD1,FTL,ZFAND2A,GALT,TARS1,GPC1,CYP4V2,TCEA1,SLC11A2,TRIM73,CA13,THRA,NFXL1,ARHGEF2,PCK2,ZMYM6,DUSP12,PPM1M,HMGCL,PIM1,TRIM74,VDR,RNF26,ZFAND3,DHX58,ASAH2,IDI1,NR1D1,ZFPL1,TRIM9,TES,CYP11B2,MOCOS,RARA,MORC4,ZNF593,PHC2,ZFAND1,TIMM10,P3H2,ALKBH3,RNF41,NBR1
GO: Molecular Function	GO:0005342	organic acid transmembrane transporter activity		7.942E-4	1.000E0	4.270E-2	3.340E-1	15	161	SFXN2,SLC43A1,SLC1A5,SLC3A2,SLC6A9,SLC7A1,SLC19A1,SLC25A1,SLC16A10,SLC46A1,SLC5A6,SLC7A11,SLC38A1,SLC26A2,SLC7A5
GO: Molecular Function	GO:0140098	catalytic activity, acting on RNA		8.746E-4	1.000E0	4.385E-2	3.429E-1	28	404	AARS1,SARS1,DDX43,LARS1,DDX55,YARS1,POLR3C,TYW5,WDR4,GARS1,TARS1,MARS2,DUS4L,CARS1,MED21,DDX23,EXOSC9,WARS1,DHX58,IARS1,POLR2E,ISG20,DHX15,TRMT10C,EXOSC1,VARS2,ALKBH3,DDX39A
GO: Molecular Function	GO:0055131	C3HC4-type RING finger domain binding		8.783E-4	1.000E0	4.385E-2	3.429E-1	3	6	HSPA8,PINK1,KCNH2
GO: Molecular Function	GO:0015171	amino acid transmembrane transporter activity		9.154E-4	1.000E0	4.413E-2	3.451E-1	10	84	SFXN2,SLC43A1,SLC1A5,SLC3A2,SLC6A9,SLC7A1,SLC16A10,SLC7A11,SLC38A1,SLC7A5
GO: Molecular Function	GO:0002161	aminoacyl-tRNA editing activity		9.483E-4	1.000E0	4.419E-2	3.456E-1	4	13	AARS1,LARS1,IARS1,VARS2
GO: Molecular Function	GO:0016830	carbon-carbon lyase activity		9.959E-4	1.000E0	4.491E-2	3.512E-1	8	57	MOCS1,AMD1,SHMT1,SHMT2,ME3,GOT1,PCK2,HMGCL
GO: Molecular Function	GO:0031625	ubiquitin protein ligase binding		1.142E-3	1.000E0	4.625E-2	3.617E-1	23	313	MDM2,PYHIN1,CUL3,UBE2J1,TUBB,APBB1,CCT2,TRIB3,SLF2,CCDC50,TCP1,CBS,UBE2N,PIK3R1,HSPA5,HSPA8,VCP,XBP1,PINK1,JUN,KCNH2,FZD5,WRAP53
GO: Molecular Function	GO:0015350	methotrexate transmembrane transporter activity		1.368E-3	1.000E0	4.625E-2	3.617E-1	2	2	SLC19A1,SLC46A1
GO: Molecular Function	GO:0106073	dolichyl pyrophosphate Glc2Man9GlcNAc2 alpha-1,2-glucosyltransferase activity		1.368E-3	1.000E0	4.625E-2	3.617E-1	2	2	ALG10B,ALG10
GO: Molecular Function	GO:0000247	C-8 sterol isomerase activity		1.368E-3	1.000E0	4.625E-2	3.617E-1	2	2	EBP,SREBF2
GO: Molecular Function	GO:0004793	threonine aldolase activity		1.368E-3	1.000E0	4.625E-2	3.617E-1	2	2	SHMT1,SHMT2
GO: Molecular Function	GO:0004372	glycine hydroxymethyltransferase activity		1.368E-3	1.000E0	4.625E-2	3.617E-1	2	2	SHMT1,SHMT2
GO: Molecular Function	GO:0008732	L-allo-threonine aldolase activity		1.368E-3	1.000E0	4.625E-2	3.617E-1	2	2	SHMT1,SHMT2
GO: Molecular Function	GO:0004122	cystathionine beta-synthase activity		1.368E-3	1.000E0	4.625E-2	3.617E-1	2	2	CBS,CBSL
GO: Molecular Function	GO:0008796	bis(5'-nucleosyl)-tetraphosphatase activity		1.368E-3	1.000E0	4.625E-2	3.617E-1	2	2	NUDT2,GARS1
GO: Molecular Function	GO:0004081	bis(5'-nucleosyl)-tetraphosphatase (asymmetrical) activity		1.368E-3	1.000E0	4.625E-2	3.617E-1	2	2	NUDT2,GARS1
GO: Molecular Function	GO:0003723	RNA binding		1.389E-3	1.000E0	4.625E-2	3.617E-1	97	1982	AARS1,SF3B4,LARP6,WDR33,MDM2,FASN,SAFB,SARS1,MKI67,DDX43,ZCCHC7,SYNCRIP,SFPQ,SRSF1,SRSF2,CHERP,SRSF3,NELFCD,ZCCHC8,SHMT1,SHMT2,R3HDM2,CBX4,DDX55,SARNP,YARS1,HEXIM1,SLC3A2,NCOA5,SRRT,TYW5,PABPC1L,MVK,SON,RBMXL1,ZC3H8,SRP19,SRP72,NKRF,TCERG1,SUB1,RBMX,EIF2S2,STIP1,TARS1,TCP1,CARS1,DIDO1,TARDBP,SF3B3,THRA,FAM50A,XPOT,ELP5,CARHSP1,MKRN2,U2AF1L4,HNRNPD,LONP1,PRPF40B,UBE2N,AGFG1,DDX23,HSPA8,VCP,EXOSC9,…
GO: Molecular Function	GO:1905394	retromer complex binding		1.496E-3	1.000E0	4.862E-2	3.803E-1	3	7	SLC11A2,IGF2R,RAB7A
GO: Molecular Function	GO:0015179	L-amino acid transmembrane transporter activity		1.563E-3	1.000E0	4.967E-2	3.884E-1	8	61	SLC43A1,SLC1A5,SLC3A2,SLC6A9,SLC7A1,SLC7A11,SLC38A1,SLC7A5
GO: Biological Process	GO:0044283	small molecule biosynthetic process		2.917E-15	1.870E-11	1.870E-11	1.748E-10	72	743	ADAL,ACACA,ACAT2,DHDDS,GMPR2,CYP39A1,ACSL3,FASN,MSMO1,FDFT1,SCD,ABCD1,AMD1,HSD17B7,OGT,COQ5,SHMT1,SHMT2,SEPHS2,TRIB3,SLC25A1,ASNS,EBP,MTRR,ATF3,ATF4,PDE7B,MVK,PECR,ACSS1,SREBF1,SREBF2,ACCS,MBD4,GPT2,GOT1,CBS,COQ10A,OSBP,MALRD1,TKT,PCK2,ELOVL5,ACOT7,HMGCL,HMGCS1,MID1IP1,VCP,PSAT1,STARD4,MTHFD1L,ASAH2,XBP1,IDI1,NR1D1,ABCG1,CBSL,CTH,CYP11B2,INSIG1,DAB2,DCK,PHGDH,NSDHL,DHCR24,ABCD3,PYCR1,SESN2,NUDT11…
GO: Biological Process	GO:0043436	oxoacid metabolic process		5.839E-14	3.744E-10	1.515E-10	1.415E-9	89	1098	AARS1,ACACA,ACAT2,CYP39A1,ACSL3,ACSL4,FASN,SARS1,MSMO1,SCD,ABCD1,DHTKD1,ENOSF1,TPST2,OGT,LARS1,SHMT1,SHMT2,SLC2A3,YARS1,ARG2,SEPHS2,NDC1,PLA2G4C,TRIB3,SLC19A1,ASNS,MTRR,ATF4,PECR,GALT,MTHFD2,ACSS1,GARS1,SREBF1,PGM2L1,SLC46A1,ALDH1L1,GFPT1,ME3,ADHFE1,SLC5A6,ACCS,MCEE,GPT2,TARS1,GOT1,NPC1,CYP4V2,MARS2,CARS1,CBS,OSBP,MALRD1,TNXB,PCK2,ELOVL5,ACOT7,HMGCL,NUP62,PFKFB2,SLC7A11,MID1IP1,PSAT1,WARS1,STARD4…
GO: Biological Process	GO:0019752	carboxylic acid metabolic process		7.086E-14	4.544E-10	1.515E-10	1.415E-9	87	1064	AARS1,ACACA,ACAT2,CYP39A1,ACSL3,ACSL4,FASN,SARS1,MSMO1,SCD,ABCD1,DHTKD1,ENOSF1,OGT,LARS1,SHMT1,SHMT2,SLC2A3,YARS1,ARG2,SEPHS2,NDC1,PLA2G4C,TRIB3,SLC19A1,ASNS,MTRR,ATF4,PECR,GALT,MTHFD2,ACSS1,GARS1,SREBF1,PGM2L1,SLC46A1,ALDH1L1,GFPT1,ME3,ADHFE1,SLC5A6,ACCS,MCEE,GPT2,TARS1,GOT1,NPC1,CYP4V2,MARS2,CARS1,CBS,OSBP,MALRD1,TNXB,PCK2,ELOVL5,ACOT7,HMGCL,NUP62,PFKFB2,SLC7A11,MID1IP1,PSAT1,WARS1,STARD4,MTHFD…
GO: Biological Process	GO:0035966	response to topologically incorrect protein		1.680E-13	1.077E-9	2.621E-10	2.449E-9	34	217	DNAJB9,CUL3,HYOU1,ASNS,ATF3,ATF4,SYVN1,HSPB7,GFPT1,FICD,PPP1R15A,PIK3R1,HSPA4,HSPA5,HSPA8,CHAC1,VCP,CREB3L2,PMP22,DNAJB1,RNF185,XBP1,GOSR2,ATF6B,PPP2R5B,PLA2G4B,CTH,EDEM1,DNAJC3,HERPUD1,DDIT3,CREBRF,FGF21,WIPI1
GO: Biological Process	GO:0006986	response to unfolded protein		2.044E-13	1.311E-9	2.621E-10	2.449E-9	32	194	DNAJB9,HYOU1,ASNS,ATF3,ATF4,SYVN1,HSPB7,GFPT1,FICD,PPP1R15A,PIK3R1,HSPA4,HSPA5,HSPA8,CHAC1,VCP,CREB3L2,PMP22,DNAJB1,XBP1,GOSR2,ATF6B,PPP2R5B,PLA2G4B,CTH,EDEM1,DNAJC3,HERPUD1,DDIT3,CREBRF,FGF21,WIPI1
GO: Biological Process	GO:0006082	organic acid metabolic process		3.007E-13	1.928E-9	3.214E-10	3.003E-9	89	1130	AARS1,ACACA,ACAT2,CYP39A1,ACSL3,ACSL4,FASN,SARS1,MSMO1,SCD,ABCD1,DHTKD1,ENOSF1,TPST2,OGT,LARS1,SHMT1,SHMT2,SLC2A3,YARS1,ARG2,SEPHS2,NDC1,PLA2G4C,TRIB3,SLC19A1,ASNS,MTRR,ATF4,PECR,GALT,MTHFD2,ACSS1,GARS1,SREBF1,PGM2L1,SLC46A1,ALDH1L1,GFPT1,ME3,ADHFE1,SLC5A6,ACCS,MCEE,GPT2,TARS1,GOT1,NPC1,CYP4V2,MARS2,CARS1,CBS,OSBP,MALRD1,TNXB,PCK2,ELOVL5,ACOT7,HMGCL,NUP62,PFKFB2,SLC7A11,MID1IP1,PSAT1,WARS1,STARD4…
GO: Biological Process	GO:0035967	cellular response to topologically incorrect protein		4.811E-13	3.085E-9	4.371E-10	4.084E-9	30	176	DNAJB9,CUL3,HYOU1,ASNS,ATF3,ATF4,SYVN1,GFPT1,FICD,PPP1R15A,PIK3R1,HSPA5,HSPA8,VCP,CREB3L2,PMP22,RNF185,XBP1,GOSR2,ATF6B,PPP2R5B,PLA2G4B,CTH,EDEM1,DNAJC3,HERPUD1,DDIT3,CREBRF,FGF21,WIPI1
GO: Biological Process	GO:0030968	endoplasmic reticulum unfolded protein response		5.453E-13	3.497E-9	4.371E-10	4.084E-9	26	132	DNAJB9,HYOU1,ASNS,ATF3,ATF4,SYVN1,GFPT1,FICD,PPP1R15A,PIK3R1,HSPA5,VCP,CREB3L2,XBP1,GOSR2,ATF6B,PPP2R5B,PLA2G4B,CTH,EDEM1,DNAJC3,HERPUD1,DDIT3,CREBRF,FGF21,WIPI1
GO: Biological Process	GO:0034620	cellular response to unfolded protein		6.609E-13	4.238E-9	4.709E-10	4.399E-9	28	155	DNAJB9,HYOU1,ASNS,ATF3,ATF4,SYVN1,GFPT1,FICD,PPP1R15A,PIK3R1,HSPA5,HSPA8,VCP,CREB3L2,PMP22,XBP1,GOSR2,ATF6B,PPP2R5B,PLA2G4B,CTH,EDEM1,DNAJC3,HERPUD1,DDIT3,CREBRF,FGF21,WIPI1
GO: Biological Process	GO:0034976	response to endoplasmic reticulum stress		1.151E-12	7.378E-9	7.378E-10	6.893E-9	40	313	DNAJB9,SEL1L,UBE2J1,HYOU1,TRIB3,ASNS,ATF3,ATF4,SYVN1,BBC3,GFPT1,TARDBP,FICD,PPP1R15A,PIK3R1,HSPA5,CHAC1,VCP,CREB3L2,PMP22,SGTB,RNF185,XBP1,GOSR2,ATF6B,PPP2R5B,PLA2G4B,CTH,EDEM1,DNAJC3,HERPUD1,DDIT3,CREBRF,JUN,FGF21,SESN2,WIPI1,NUPR1,LPCAT3,EIF4G1
GO: Biological Process	GO:0006695	cholesterol biosynthetic process		8.283E-11	5.311E-7	4.426E-8	4.135E-7	18	76	ACACA,ACAT2,FASN,MSMO1,FDFT1,SCD,HSD17B7,EBP,MVK,SREBF1,SREBF2,HMGCS1,IDI1,ABCG1,INSIG1,NSDHL,DHCR24,LPCAT3
GO: Biological Process	GO:1902653	secondary alcohol biosynthetic process		8.283E-11	5.311E-7	4.426E-8	4.135E-7	18	76	ACACA,ACAT2,FASN,MSMO1,FDFT1,SCD,HSD17B7,EBP,MVK,SREBF1,SREBF2,HMGCS1,IDI1,ABCG1,INSIG1,NSDHL,DHCR24,LPCAT3
GO: Biological Process	GO:0016126	sterol biosynthetic process		3.183E-10	2.041E-6	1.570E-7	1.467E-6	18	82	ACACA,ACAT2,FASN,MSMO1,FDFT1,SCD,HSD17B7,EBP,MVK,SREBF1,SREBF2,HMGCS1,IDI1,ABCG1,INSIG1,NSDHL,DHCR24,LPCAT3
GO: Biological Process	GO:0046165	alcohol biosynthetic process		6.544E-10	4.196E-6	2.987E-7	2.791E-6	25	166	ACACA,ACAT2,DHDDS,FASN,MSMO1,FDFT1,SCD,HSD17B7,EBP,MVK,SREBF1,SREBF2,GOT1,PCK2,HMGCS1,ASAH2,IDI1,ABCG1,CYP11B2,INSIG1,DAB2,NSDHL,DHCR24,LPCAT3,ASAH2B
GO: Biological Process	GO:0016053	organic acid biosynthetic process		6.988E-10	4.481E-6	2.987E-7	2.791E-6	38	353	ACACA,CYP39A1,ACSL3,FASN,SCD,ABCD1,SHMT1,SHMT2,SEPHS2,TRIB3,ASNS,MTRR,PECR,ACSS1,SREBF1,ACCS,GPT2,GOT1,CBS,OSBP,MALRD1,ELOVL5,ACOT7,MID1IP1,PSAT1,STARD4,MTHFD1L,ASAH2,XBP1,NR1D1,CBSL,CTH,INSIG1,PHGDH,ABCD3,PYCR1,FADS1,ASAH2B
GO: Biological Process	GO:0046394	carboxylic acid biosynthetic process		1.303E-9	8.357E-6	5.223E-7	4.880E-6	37	345	ACACA,CYP39A1,ACSL3,FASN,SCD,ABCD1,SHMT1,SHMT2,TRIB3,ASNS,MTRR,PECR,ACSS1,SREBF1,ACCS,GPT2,GOT1,CBS,OSBP,MALRD1,ELOVL5,ACOT7,MID1IP1,PSAT1,STARD4,MTHFD1L,ASAH2,XBP1,NR1D1,CBSL,CTH,INSIG1,PHGDH,ABCD3,PYCR1,FADS1,ASAH2B
GO: Biological Process	GO:0006694	steroid biosynthetic process		1.520E-9	9.745E-6	5.733E-7	5.356E-6	28	213	ACACA,ACAT2,CYP39A1,FASN,MSMO1,FDFT1,SCD,HSD17B7,EBP,MVK,SREBF1,SREBF2,OSBP,MALRD1,HMGCS1,HSD3B1,STARD4,IDI1,NR1D1,ABCG1,IGF1R,CYP11B2,INSIG1,DAB2,NSDHL,DHCR24,LPCAT3,HSD17B14
GO: Biological Process	GO:1901617	organic hydroxy compound biosynthetic process		2.125E-9	1.362E-5	7.569E-7	7.072E-6	32	274	ACACA,ACAT2,DHDDS,CYP39A1,FASN,MSMO1,FDFT1,SCD,HSD17B7,EBP,MVK,SREBF1,SREBF2,GOT1,OSBP,MALRD1,PCK2,HMGCS1,SLC7A11,PSAT1,STARD4,ASAH2,IDI1,NR1D1,ABCG1,CYP11B2,INSIG1,DAB2,NSDHL,DHCR24,LPCAT3,ASAH2B
GO: Biological Process	GO:0008203	cholesterol metabolic process		4.248E-9	2.724E-5	1.434E-6	1.339E-5	24	168	ACACA,ACAT2,CYP39A1,FASN,MSMO1,FDFT1,SCD,HSD17B7,EBP,MVK,TTC39B,SREBF1,SREBF2,NPC1,HMGCS1,PMP22,IDI1,ABCG1,CYP11B2,INSIG1,NSDHL,DHCR24,LDLR,LPCAT3
GO: Biological Process	GO:0016125	sterol metabolic process		5.790E-9	3.713E-5	1.856E-6	1.734E-5	25	184	ACACA,ACAT2,CYP39A1,FASN,MSMO1,FDFT1,SCD,HSD17B7,EBP,MVK,TTC39B,SREBF1,SREBF2,NPC1,CYP4V2,HMGCS1,PMP22,IDI1,ABCG1,CYP11B2,INSIG1,NSDHL,DHCR24,LDLR,LPCAT3
GO: Biological Process	GO:0042594	response to starvation		8.126E-9	5.210E-5	2.481E-6	2.318E-5	27	215	FNIP1,FOXO3,LARS1,NUPR2,ASNS,FLCN,ATF3,ATF4,BRSK1,HRK,SREBF1,SREBF2,RRAGC,PCK2,HMGCL,RRAGD,UCN,HSPA5,HSPA8,XBP1,DDIT3,JUN,SESN2,WIPI1,LAMP2,FADS1,EIF4EBP1
GO: Biological Process	GO:0008610	lipid biosynthetic process		1.012E-8	6.488E-5	2.949E-6	2.755E-5	59	768	AGPAT5,ACACA,ACAT2,DHDDS,CYP39A1,ACSL3,ACSL4,FASN,MSMO1,FDFT1,SCD,PIP4K2B,ABCD1,HSD17B7,PLA2G4C,TRIB3,EBP,KDSR,MVK,PECR,ACSS1,SREBF1,SREBF2,ST3GAL5,GPAT3,OSBP,MALRD1,PCK2,PIGM,ELOVL5,ACOT7,HMGCS1,B4GALT5,MID1IP1,PIK3R1,HSD3B1,STARD4,ASAH2,XBP1,IDI1,NR1D1,ABCG1,IGF1R,PLA2G4B,CSNK2A2,SAMD8,CYP11B2,INSIG1,DAB2,DBI,NSDHL,PLA2G12A,DHCR24,ABCD3,LDLR,FADS1,LPCAT3,HSD17B14,ASAH2B
GO: Biological Process	GO:1902652	secondary alcohol metabolic process		1.892E-8	1.213E-4	5.274E-6	4.928E-5	24	181	ACACA,ACAT2,CYP39A1,FASN,MSMO1,FDFT1,SCD,HSD17B7,EBP,MVK,TTC39B,SREBF1,SREBF2,NPC1,HMGCS1,PMP22,IDI1,ABCG1,CYP11B2,INSIG1,NSDHL,DHCR24,LDLR,LPCAT3
GO: Biological Process	GO:0006418	tRNA aminoacylation for protein translation		2.816E-8	1.806E-4	7.524E-6	7.030E-5	12	45	AARS1,SARS1,LARS1,YARS1,GARS1,TARS1,MARS2,CARS1,WARS1,IARS1,AIMP2,VARS2
GO: Biological Process	GO:0006984	ER-nucleus signaling pathway		3.619E-8	2.320E-4	9.282E-6	8.672E-5	13	55	ASNS,ATF3,ATF4,SREBF1,SREBF2,PPP1R15A,HSPA5,XBP1,ATF6B,HERPUD1,INSIG1,DDIT3,LPCAT3
GO: Biological Process	GO:0006520	cellular amino acid metabolic process		5.058E-8	3.243E-4	1.247E-5	1.166E-4	34	345	AARS1,SARS1,ENOSF1,LARS1,SHMT1,SHMT2,YARS1,ARG2,SEPHS2,ASNS,MTRR,ATF4,GARS1,GFPT1,ADHFE1,ACCS,GPT2,TARS1,GOT1,MARS2,CARS1,CBS,HMGCL,SLC7A11,PSAT1,WARS1,IARS1,CBSL,CTH,PSMA1,PHGDH,PYCR1,AIMP2,VARS2
GO: Biological Process	GO:0043039	tRNA aminoacylation		6.200E-8	3.975E-4	1.441E-5	1.346E-4	12	48	AARS1,SARS1,LARS1,YARS1,GARS1,TARS1,MARS2,CARS1,WARS1,IARS1,AIMP2,VARS2
GO: Biological Process	GO:1905897	regulation of response to endoplasmic reticulum stress		6.292E-8	4.034E-4	1.441E-5	1.346E-4	16	89	DNAJB9,HYOU1,SYVN1,FICD,PPP1R15A,PIK3R1,HSPA5,RNF185,XBP1,ATF6B,DNAJC3,HERPUD1,DDIT3,CREBRF,NUPR1,LPCAT3
GO: Biological Process	GO:0043038	amino acid activation		7.953E-8	5.100E-4	1.759E-5	1.643E-4	12	49	AARS1,SARS1,LARS1,YARS1,GARS1,TARS1,MARS2,CARS1,WARS1,IARS1,AIMP2,VARS2
GO: Biological Process	GO:1901565	organonitrogen compound catabolic process		9.296E-8	5.960E-4	1.923E-5	1.797E-4	87	1405	AMER1,ADAL,MANBA,PRSS16,GMPR2,DNAJB9,MDM2,RNF187,QRICH2,PYHIN1,FAP,ABCD1,SEL1L,CUL3,ENOSF1,CHMP4C,UBE2J1,OGT,SHMT1,SHMT2,SIAH1,SKP2,ARG2,TRIB3,LAMP3,MTRR,SYVN1,PDE7B,ZFAND2A,VPS11,ALDH1L1,RNF114,ADHFE1,STX5,BUB1B,TAF9,MBD4,GPT2,GOT1,SPSB2,GPC1,ADRM1,UBE2C,CBS,CCNF,SF3B3,KCTD2,AURKB,ACOT7,HMGCL,LONP1,UBE2H,UBE2N,FBXL2,HSPA5,HSPA8,CHAC1,VCP,PMP22,SGTB,RNF19A,ASAH2,RNF185,XBP1,USP46,NR1D1,RNF14,TRIM…
GO: Biological Process	GO:0031669	cellular response to nutrient levels		9.299E-8	5.962E-4	1.923E-5	1.797E-4	26	226	FNIP1,FOXO3,LARS1,NUPR2,ASNS,FLCN,ATF3,ATF4,BRSK1,HRK,SREBF1,SREBF2,RRAGC,RRAGD,PIM1,HSPA5,HSPA8,VDR,COL1A1,XBP1,JUN,SESN2,WIPI1,LAMP2,FADS1,EIF4G1
GO: Biological Process	GO:0031647	regulation of protein stability		1.371E-7	8.789E-4	2.737E-5	2.557E-4	32	326	MDM2,PYHIN1,SEL1L,CUL3,GTSE1,APBB1,APBB2,SIAH1,CCT2,ZBED3,MSX1,MTRR,SYVN1,VPS11,SREBF1,NF2,TAF9,TCP1,TARDBP,TBRG1,SAV1,B4GALT5,PIM1,PIK3R1,HSPA8,XBP1,NR1D1,PINK1,ZNF207,HPS4,LAMP2,USP40
GO: Biological Process	GO:0009267	cellular response to starvation		1.409E-7	9.032E-4	2.737E-5	2.557E-4	22	172	FNIP1,FOXO3,LARS1,NUPR2,ASNS,FLCN,ATF3,ATF4,BRSK1,HRK,SREBF1,SREBF2,RRAGC,RRAGD,HSPA5,HSPA8,XBP1,JUN,SESN2,WIPI1,LAMP2,FADS1
GO: Biological Process	GO:0031667	response to nutrient levels		1.491E-7	9.561E-4	2.812E-5	2.627E-4	42	502	ACSL3,ACSL4,FNIP1,FOXO3,OGT,LARS1,NUPR2,ASNS,FLCN,ATF3,ATF4,BRSK1,HRK,SREBF1,SREBF2,BBS2,RRAGC,CBS,NNT,PCK2,HMGCL,HMGCS1,RRAGD,PIM1,UCN,HSPA5,HSPA8,VDR,COL1A1,GDF15,XBP1,TMEM135,DDIT3,JUN,FGF21,SESN2,WIPI1,LAMP2,LDLR,FADS1,EIF4EBP1,EIF4G1
GO: Biological Process	GO:0009070	serine family amino acid biosynthetic process		2.772E-7	1.777E-3	4.860E-5	4.541E-4	8	21	SHMT1,SHMT2,SEPHS2,CBS,PSAT1,CBSL,CTH,PHGDH
GO: Biological Process	GO:0046655	folic acid metabolic process		2.772E-7	1.777E-3	4.860E-5	4.541E-4	8	21	SHMT1,SHMT2,SLC19A1,MTRR,MTHFD2,SLC46A1,ALDH1L1,MTHFD1L
GO: Biological Process	GO:1901135	carbohydrate derivative metabolic process		2.876E-7	1.844E-3	4.860E-5	4.541E-4	81	1310	ADAL,MANBA,ACACA,DHDDS,GMPR2,RRM2,ACSL3,ACSL4,FASN,SCD,AK2,CHST12,ABCD1,DHTKD1,SEL1L,AMD1,UBE2J1,TPST2,OGT,NUDT2,SHMT1,SHMT2,NDC1,TYW5,SLC25A1,FLCN,TRAK2,FUT1,SYVN1,PDE7B,MVK,B4GALT2,GALT,GANC,ACSS1,PGM2L1,RBKS,GFPT1,ST3GAL5,MCEE,MBD4,NPC1,GPC1,DPY19L1,GPAT3,MAP7,ALG10B,CCND3,RHOQ,TKT,ALG10,TGDS,PIGM,ELOVL5,ACOT7,HMGCL,NUP62,HMGCS1,PFKFB2,B4GALT5,PIM1,CHPF2,UQCRH,GMPPB,ALG6,UAP1L1,VCP,VEGFB,RNF18…
GO: Biological Process	GO:0008202	steroid metabolic process		2.880E-7	1.847E-3	4.860E-5	4.541E-4	34	371	ACACA,ACAT2,CYP39A1,FASN,MSMO1,FDFT1,SCD,HSD17B7,EBP,MVK,TTC39B,SREBF1,SREBF2,NPC1,CYP4V2,OSBP,MALRD1,HMGCS1,HSD3B1,VDR,PMP22,STARD4,IDI1,NR1D1,ABCG1,IGF1R,CYP11B2,INSIG1,DAB2,NSDHL,DHCR24,LDLR,LPCAT3,HSD17B14
GO: Biological Process	GO:0044257	cellular protein catabolic process		3.229E-7	2.070E-3	5.309E-5	4.960E-4	58	828	AMER1,DNAJB9,MDM2,RNF187,QRICH2,PYHIN1,FAP,SEL1L,CUL3,CHMP4C,UBE2J1,OGT,SIAH1,SKP2,TRIB3,LAMP3,SYVN1,ZFAND2A,VPS11,RNF114,BUB1B,TAF9,SPSB2,ADRM1,UBE2C,CCNF,KCTD2,AURKB,LONP1,UBE2H,UBE2N,FBXL2,HSPA5,VCP,PMP22,SGTB,RNF19A,RNF185,XBP1,USP46,NR1D1,RNF14,TRIM9,CSNK2A2,EDEM1,DNAJC3,HERPUD1,PINK1,PSMA1,DAB2,DDIT3,RAB7A,ARRDC4,LAMP2,NUPR1,LDLR,USP40,RNF41
GO: Biological Process	GO:0050810	regulation of steroid biosynthetic process		3.616E-7	2.319E-3	5.797E-5	5.416E-4	17	113	ACACA,FASN,FDFT1,SCD,MVK,SREBF1,SREBF2,MALRD1,HMGCS1,STARD4,IDI1,NR1D1,ABCG1,IGF1R,INSIG1,DAB2,LPCAT3
GO: Biological Process	GO:0036498	IRE1-mediated unfolded protein response		4.311E-7	2.764E-3	6.742E-5	6.299E-4	13	67	DNAJB9,HYOU1,SYVN1,GFPT1,FICD,HSPA5,XBP1,GOSR2,PPP2R5B,PLA2G4B,EDEM1,DNAJC3,WIPI1
GO: Biological Process	GO:0031668	cellular response to extracellular stimulus		4.622E-7	2.964E-3	6.940E-5	6.484E-4	27	261	FNIP1,FOXO3,LARS1,NUPR2,ASNS,FLCN,ATF3,ATF4,BRSK1,HRK,SREBF1,SREBF2,RRAGC,CBS,RRAGD,PIM1,HSPA5,HSPA8,VDR,COL1A1,XBP1,JUN,SESN2,WIPI1,LAMP2,FADS1,EIF4G1
GO: Biological Process	GO:0006629	lipid metabolic process		4.654E-7	2.984E-3	6.940E-5	6.484E-4	89	1503	AGPAT5,ACACA,ACAT2,DHDDS,CYP39A1,ACSL3,ACSL4,FASN,MSMO1,FDFT1,SCD,PIP4K2B,NCEH1,ABCD1,FHL2,SEL1L,HSD17B7,PLA2G4C,TRIB3,EBP,KDSR,MVK,TTC39B,PECR,PLPP5,ACSS1,SREBF1,SREBF2,MTMR11,ST3GAL5,MCEE,NPC1,GPC1,CYP4V2,GPAT3,MAP7,ALG10B,OSBP,MALRD1,THRA,ALG10,GPCPD1,TNXB,PCK2,PIGM,ELOVL5,ACOT7,HMGCL,HMGCS1,B4GALT5,MID1IP1,PIK3R1,PITPNA,PLAGL2,HSD3B1,ALG6,VDR,PMP22,STARD4,ASAH2,XBP1,IDI1,NR1D1,ABCG1,IGF1R,PLA…
GO: Biological Process	GO:0090181	regulation of cholesterol metabolic process		5.163E-7	3.310E-3	7.523E-5	7.029E-4	13	68	ACACA,FASN,FDFT1,SCD,MVK,TTC39B,SREBF1,SREBF2,HMGCS1,IDI1,ABCG1,LDLR,LPCAT3
GO: Biological Process	GO:1903573	negative regulation of response to endoplasmic reticulum stress		5.737E-7	3.679E-3	7.997E-5	7.472E-4	11	48	DNAJB9,HYOU1,SYVN1,PPP1R15A,HSPA5,XBP1,ATF6B,DNAJC3,HERPUD1,CREBRF,LPCAT3
GO: Biological Process	GO:0032365	intracellular lipid transport		5.737E-7	3.679E-3	7.997E-5	7.472E-4	11	48	ACACA,ABCD1,NPC1,SYT7,OSBP,MID1IP1,STARD4,ABCG1,ABCD3,ABCD4,LDLR
GO: Biological Process	GO:1901607	alpha-amino acid biosynthetic process		6.161E-7	3.951E-3	8.405E-5	7.853E-4	13	69	SHMT1,SHMT2,SEPHS2,ASNS,MTRR,ACCS,GOT1,CBS,PSAT1,CBSL,CTH,PHGDH,PYCR1
GO: Biological Process	GO:0019637	organophosphate metabolic process		6.638E-7	4.256E-3	8.867E-5	8.284E-4	75	1206	ADAL,AGPAT5,ACACA,DHDDS,GMPR2,RRM2,ACSL3,ACSL4,FASN,FDFT1,SCD,PIP4K2B,AK2,ABCD1,DHTKD1,MOCS1,TPST2,OGT,NUDT2,SHMT1,SHMT2,NDC1,PLA2G4C,SLC25A1,FLCN,PDE7B,MVK,GALT,PLPP5,NADK2,ACSS1,GARS1,AK6,PGM2L1,RBKS,GFPT1,MTMR11,MCEE,MBD4,GPAT3,RHOQ,TKT,GPCPD1,TNXB,PIGM,ELOVL5,ACOT7,HMGCL,NUP62,HMGCS1,PFKFB2,PIK3R1,UQCRH,VCP,IDI1,PLA2G4B,CSNK2A2,PINK1,PRPSAP1,SAMD8,INPP5B,DBI,PITPNC1,DCK,PLA2G12A,MOCOS,PANK3,S…
GO: Biological Process	GO:0044265	cellular macromolecule catabolic process		7.849E-7	5.033E-3	1.027E-4	9.597E-4	77	1255	AMER1,MANBA,DNAJB9,MDM2,RNF187,QRICH2,PYHIN1,FAP,SYNCRIP,SEL1L,CUL3,CHMP4C,UBE2J1,OGT,ZCCHC8,SIAH1,SKP2,TRIB3,LAMP3,SYVN1,ZFAND2A,VPS11,RNF114,BUB1B,TAF9,SPSB2,GPC1,ADRM1,UBE2C,CCNF,TARDBP,KCTD2,AURKB,CARHSP1,HNRNPD,LONP1,UBE2H,UBE2N,FBXL2,HSPA5,HSPA8,VCP,VEGFA,PMP22,EXOSC9,SGTB,RNF19A,RNF185,XBP1,USP46,NR1D1,RNF14,GTPBP2,TRIM9,CSNK2A2,EDEM1,DNAJC3,HERPUD1,PINK1,SERBP1,PSMA1,DAB2,ISG20,DDIT3,RAB7…
GO: Biological Process	GO:0009991	response to extracellular stimulus		8.189E-7	5.251E-3	1.050E-4	9.812E-4	42	535	ACSL3,ACSL4,FNIP1,FOXO3,OGT,LARS1,NUPR2,ASNS,FLCN,ATF3,ATF4,BRSK1,HRK,SREBF1,SREBF2,BBS2,RRAGC,CBS,NNT,PCK2,HMGCL,HMGCS1,RRAGD,PIM1,UCN,HSPA5,HSPA8,VDR,COL1A1,GDF15,XBP1,TMEM135,DDIT3,JUN,FGF21,SESN2,WIPI1,LAMP2,LDLR,FADS1,EIF4EBP1,EIF4G1
GO: Biological Process	GO:0030163	protein catabolic process		8.465E-7	5.428E-3	1.064E-4	9.943E-4	65	999	AMER1,MANBA,PRSS16,DNAJB9,MDM2,RNF187,QRICH2,PYHIN1,FAP,SEL1L,CUL3,CHMP4C,UBE2J1,OGT,SIAH1,SKP2,TRIB3,LAMP3,SYVN1,ZFAND2A,VPS11,RNF114,STX5,BUB1B,TAF9,SPSB2,GPC1,ADRM1,UBE2C,CCNF,SF3B3,KCTD2,AURKB,LONP1,UBE2H,UBE2N,FBXL2,HSPA5,HSPA8,VCP,PMP22,SGTB,RNF19A,RNF185,XBP1,USP46,NR1D1,RNF14,TRIM9,CSNK2A2,EDEM1,DNAJC3,HERPUD1,PINK1,PSMA1,DAB2,DDIT3,CREBRF,RAB7A,ARRDC4,LAMP2,NUPR1,LDLR,USP40,RNF41
GO: Biological Process	GO:0006066	alcohol metabolic process		9.198E-7	5.898E-3	1.116E-4	1.042E-3	35	408	ACACA,ACAT2,DHDDS,CYP39A1,FASN,MSMO1,FDFT1,SCD,ALDH1B1,HSD17B7,EBP,MVK,TTC39B,PECR,ACSS1,SREBF1,SREBF2,GOT1,NPC1,PCK2,HMGCS1,PMP22,ASAH2,IDI1,ABCG1,CYP11B2,INPP5B,INSIG1,DAB2,NSDHL,DHCR24,LDLR,NUDT11,LPCAT3,ASAH2B
GO: Biological Process	GO:0046890	regulation of lipid biosynthetic process		9.223E-7	5.914E-3	1.116E-4	1.042E-3	25	238	ACACA,ACSL3,FASN,FDFT1,SCD,ABCD1,TRIB3,MVK,SREBF1,SREBF2,MALRD1,ELOVL5,HMGCS1,MID1IP1,STARD4,IDI1,NR1D1,ABCG1,IGF1R,SAMD8,INSIG1,DAB2,DBI,LDLR,LPCAT3
GO: Biological Process	GO:0019218	regulation of steroid metabolic process		1.041E-6	6.674E-3	1.236E-4	1.155E-3	19	149	ACACA,FASN,FDFT1,SCD,MVK,TTC39B,SREBF1,SREBF2,MALRD1,HMGCS1,STARD4,IDI1,NR1D1,ABCG1,IGF1R,INSIG1,DAB2,LDLR,LPCAT3
GO: Biological Process	GO:0031329	regulation of cellular catabolic process		1.082E-6	6.941E-3	1.262E-4	1.179E-3	60	901	CALCOCO2,AMER1,MDM2,QRICH2,TPCN1,PYHIN1,PIP4K2B,ABCD1,HAX1,SYNCRIP,FOXO3,OGT,LAMTOR2,CHMP4A,TRIB3,LAMP3,FLCN,ZFAND2A,VPS11,SREBF1,SREBF2,RRAGC,TAF9,NPC1,TARDBP,NNT,CARHSP1,PFKFB2,HNRNPD,RRAGD,FBXL2,HSPA8,VCP,VEGFA,EXOSC9,RNF19A,RNF185,XBP1,RNF14,CSNK2A2,HERPUD1,PINK1,SERBP1,PSMA1,DAB2,DBI,DDIT3,FZD5,FGF21,SESN2,RAB39B,TNPO1,EXOSC1,NUPR1,LDLR,ANP32A,EIF4G1,RNF41,TMEM39A,WDR41
GO: Biological Process	GO:0006563	L-serine metabolic process		1.327E-6	8.510E-3	1.494E-4	1.396E-3	6	12	SHMT1,SHMT2,CBS,PSAT1,CBSL,PHGDH
GO: Biological Process	GO:0106118	regulation of sterol biosynthetic process		1.352E-6	8.666E-3	1.494E-4	1.396E-3	11	52	ACACA,FASN,FDFT1,SCD,MVK,SREBF1,SREBF2,HMGCS1,IDI1,ABCG1,LPCAT3
GO: Biological Process	GO:0045540	regulation of cholesterol biosynthetic process		1.352E-6	8.666E-3	1.494E-4	1.396E-3	11	52	ACACA,FASN,FDFT1,SCD,MVK,SREBF1,SREBF2,HMGCS1,IDI1,ABCG1,LPCAT3
GO: Biological Process	GO:0010498	proteasomal protein catabolic process		1.391E-6	8.916E-3	1.511E-4	1.412E-3	40	508	DNAJB9,MDM2,RNF187,SEL1L,CUL3,UBE2J1,OGT,SIAH1,SKP2,TRIB3,LAMP3,SYVN1,ZFAND2A,BUB1B,TAF9,SPSB2,UBE2C,CCNF,KCTD2,AURKB,UBE2H,FBXL2,HSPA5,VCP,PMP22,SGTB,RNF19A,RNF185,XBP1,NR1D1,RNF14,TRIM9,EDEM1,HERPUD1,PINK1,PSMA1,DAB2,DDIT3,NUPR1,RNF41
GO: Biological Process	GO:0051603	proteolysis involved in cellular protein catabolic process		1.418E-6	9.092E-3	1.515E-4	1.416E-3	53	764	DNAJB9,MDM2,RNF187,QRICH2,PYHIN1,FAP,SEL1L,CUL3,CHMP4C,UBE2J1,OGT,SIAH1,SKP2,TRIB3,LAMP3,SYVN1,ZFAND2A,RNF114,BUB1B,TAF9,SPSB2,ADRM1,UBE2C,CCNF,KCTD2,AURKB,LONP1,UBE2H,UBE2N,FBXL2,HSPA5,VCP,PMP22,SGTB,RNF19A,RNF185,XBP1,USP46,NR1D1,RNF14,TRIM9,CSNK2A2,EDEM1,DNAJC3,HERPUD1,PINK1,PSMA1,DAB2,DDIT3,ARRDC4,NUPR1,USP40,RNF41
GO: Biological Process	GO:0006767	water-soluble vitamin metabolic process		1.466E-6	9.398E-3	1.525E-4	1.425E-3	14	86	SHMT1,SHMT2,SLC2A3,SLC19A1,MTRR,MTHFD2,SLC46A1,ALDH1L1,SLC5A6,TCN2,MMAB,PSAT1,MTHFD1L,ABCD4
GO: Biological Process	GO:0009894	regulation of catabolic process		1.493E-6	9.571E-3	1.525E-4	1.425E-3	68	1080	CALCOCO2,AMER1,MDM2,QRICH2,TPCN1,PYHIN1,FAP,PIP4K2B,ABCD1,HAX1,SYNCRIP,FOXO3,OGT,LAMTOR2,NDC1,CHMP4A,TRIB3,LAMP3,FLCN,ZFAND2A,VPS11,SREBF1,SREBF2,RRAGC,STX5,TAF9,NPC1,TARDBP,SF3B3,THRA,NNT,CARHSP1,NUP62,PFKFB2,HNRNPD,RRAGD,FBXL2,HSPA8,VCP,VEGFA,EXOSC9,RNF19A,RNF185,XBP1,RNF14,CSNK2A2,HERPUD1,PINK1,SERBP1,PSMA1,DAB2,DBI,DDIT3,CREBRF,FZD5,FGF21,RAB7A,SESN2,RAB39B,TNPO1,EXOSC1,NUPR1,LDLR,ANP32A,EIF4…
GO: Biological Process	GO:1903827	regulation of cellular protein localization		1.499E-6	9.609E-3	1.525E-4	1.425E-3	47	645	MDM2,PYHIN1,ACSL3,HAX1,VTI1B,UBE2J1,OGT,GTSE1,CCT2,ABLIM3,FLCN,VAMP4,BBC3,VPS11,SP100,GAS8,SREBF1,SREBF2,CLASP2,STX3,NF2,RAB29,GPC1,TCP1,RAPGEF4,RHOQ,TARDBP,NUP62,SLC7A11,PIK3R1,VCP,VEGFA,XBP1,USP46,CSNK2A2,PRKCH,EDEM1,PINK1,INSIG1,DAB2,FZD5,HPS4,DLG4,SESN2,WRAP53,ZFAND1,AKAP1
GO: Biological Process	GO:0036003	positive regulation of transcription from RNA polymerase II promoter in response to stress		1.824E-6	1.169E-2	1.827E-4	1.707E-3	8	26	KLF2,ATF3,ATF4,HSPA5,VEGFA,ATF6B,DDIT3,SESN2
GO: Biological Process	GO:0070201	regulation of establishment of protein localization		1.938E-6	1.243E-2	1.912E-4	1.786E-3	49	691	MDM2,ACSL3,ACSL4,HAX1,UBE2J1,OGT,GTSE1,APBB1,BIRC5,CCT2,ABLIM3,SNAP25,VAMP4,BBC3,VPS11,SP100,MYOM1,SREBF1,SREBF2,DNAJC1,RAB29,CACNA1C,TCP1,RAPGEF4,SYT7,TARDBP,MALRD1,PCK2,NUP62,PFKFB2,SLC7A11,HMGN3,PIK3R1,HSPA8,XBP1,USP46,NR1D1,ABCG1,CSNK2A2,EDEM1,PINK1,INSIG1,CREBRF,FZD5,HPS4,DPP4,WRAP53,ZFAND1,AKAP1
GO: Biological Process	GO:0032787	monocarboxylic acid metabolic process		2.018E-6	1.294E-2	1.961E-4	1.832E-3	49	692	ACACA,ACAT2,CYP39A1,ACSL3,ACSL4,FASN,MSMO1,SCD,ABCD1,DHTKD1,OGT,NDC1,PLA2G4C,TRIB3,PECR,GALT,ACSS1,SREBF1,PGM2L1,ME3,SLC5A6,MCEE,NPC1,CYP4V2,OSBP,MALRD1,TNXB,PCK2,ELOVL5,ACOT7,NUP62,PFKFB2,MID1IP1,STARD4,MTHFD1L,ASAH2,XBP1,NR1D1,PLA2G4B,INSIG1,DBI,PHGDH,ABCD3,ABCD4,SESN2,NUPR1,CRYL1,FADS1,ASAH2B
GO: Biological Process	GO:1901615	organic hydroxy compound metabolic process		2.064E-6	1.323E-2	1.975E-4	1.846E-3	45	613	ACACA,ACAT2,DHDDS,CYP39A1,FASN,MSMO1,FDFT1,SCD,ALDH1B1,HSD17B7,EBP,MVK,SLC16A10,TTC39B,PECR,ACSS1,SREBF1,SREBF2,GOT1,NPC1,CYP4V2,OSBP,MALRD1,PCK2,HMGCS1,PFKFB2,SLC7A11,VDR,PMP22,PSAT1,STARD4,ASAH2,IDI1,NR1D1,ABCG1,CYP11B2,INPP5B,INSIG1,DAB2,NSDHL,DHCR24,LDLR,NUDT11,LPCAT3,ASAH2B
GO: Biological Process	GO:0009069	serine family amino acid metabolic process		2.541E-6	1.629E-2	2.396E-4	2.239E-3	10	45	SARS1,SHMT1,SHMT2,SEPHS2,CBS,SLC7A11,PSAT1,CBSL,CTH,PHGDH
GO: Biological Process	GO:0097193	intrinsic apoptotic signaling pathway		3.033E-6	1.945E-2	2.818E-4	2.633E-3	29	322	MDM2,CUL3,SFPQ,HYOU1,SIAH1,MSX1,TRIB3,FLCN,ATF4,SYVN1,BBC3,BCL2L2,JMY,RTKN2,TAF9,MBD4,ARHGEF2,PPP1R15A,PIK3R1,PLAGL2,TMEM109,CHAC1,XBP1,HERPUD1,PINK1,DDIT3,E2F2,NUPR1,PPIF
GO: Biological Process	GO:0032880	regulation of protein localization		3.292E-6	2.111E-2	3.016E-4	2.818E-3	65	1040	MDM2,PYHIN1,ACSL3,ACSL4,HAX1,VTI1B,UBE2J1,OGT,GTSE1,APBB1,BIRC5,CCT2,ABLIM3,FLCN,SNAP25,VAMP4,BBC3,VPS11,SP100,MYOM1,GAS8,SREBF1,SREBF2,CLASP2,STX3,NF2,DNAJC1,RAB29,GPC1,CACNA1C,TCP1,RAPGEF4,SYT7,RHOQ,TARDBP,MALRD1,PCK2,NUP62,PFKFB2,SLC7A11,HMGN3,RAB9A,PIK3R1,HSPA8,VCP,VEGFA,XBP1,USP46,NR1D1,ABCG1,CSNK2A2,PRKCH,EDEM1,PINK1,INSIG1,DAB2,CREBRF,FZD5,HPS4,DLG4,SESN2,DPP4,WRAP53,ZFAND1,AKAP1
GO: Biological Process	GO:0060341	regulation of cellular localization		3.864E-6	2.477E-2	3.489E-4	3.260E-3	61	959	MDM2,PYHIN1,ACSL3,STX18,HAX1,VTI1B,UBE2J1,OGT,GTSE1,BIRC5,CCT2,ABLIM3,SPAG5,SLC6A9,FLCN,BRSK1,VAMP4,BBC3,VPS11,SP100,GAS8,SREBF1,SREBF2,CLASP2,STX3,NF2,REEP6,RAB29,GPC1,CACNA1C,TCP1,RAPGEF4,RHOQ,TARDBP,AURKB,NUP62,SLC7A11,HMGN3,PIK3R1,VCP,VEGFA,XBP1,USP46,NR1D1,PPP1CC,CSNK2A2,PRKCH,EDEM1,NDRG4,PINK1,INSIG1,DAB2,DBI,CREBRF,FZD5,HPS4,DLG4,SESN2,WRAP53,ZFAND1,AKAP1
GO: Biological Process	GO:1905039	carboxylic acid transmembrane transport		4.055E-6	2.600E-2	3.584E-4	3.349E-3	19	163	ACACA,SFXN2,ABCD1,SLC43A1,SLC1A5,SLC3A2,SLC6A9,SLC7A1,SLC19A1,SLC25A1,SLC16A10,SLC46A1,SLC5A6,SLC7A11,MID1IP1,SLC38A1,ABCD3,ABCD4,SLC7A5
GO: Biological Process	GO:0008652	cellular amino acid biosynthetic process		4.081E-6	2.617E-2	3.584E-4	3.349E-3	13	81	SHMT1,SHMT2,ASNS,MTRR,ACCS,GPT2,GOT1,CBS,PSAT1,CBSL,CTH,PHGDH,PYCR1
GO: Biological Process	GO:1903825	organic acid transmembrane transport		4.440E-6	2.847E-2	3.847E-4	3.595E-3	19	164	ACACA,SFXN2,ABCD1,SLC43A1,SLC1A5,SLC3A2,SLC6A9,SLC7A1,SLC19A1,SLC25A1,SLC16A10,SLC46A1,SLC5A6,SLC7A11,MID1IP1,SLC38A1,ABCD3,ABCD4,SLC7A5
GO: Biological Process	GO:0034032	purine nucleoside bisphosphate metabolic process		4.791E-6	3.072E-2	3.989E-4	3.727E-3	18	150	ACACA,ACSL3,ACSL4,FASN,SCD,ABCD1,TPST2,SLC25A1,MVK,ACSS1,MCEE,ELOVL5,ACOT7,HMGCL,HMGCS1,DBI,PANK3,SLC26A2
GO: Biological Process	GO:0033865	nucleoside bisphosphate metabolic process		4.791E-6	3.072E-2	3.989E-4	3.727E-3	18	150	ACACA,ACSL3,ACSL4,FASN,SCD,ABCD1,TPST2,SLC25A1,MVK,ACSS1,MCEE,ELOVL5,ACOT7,HMGCL,HMGCS1,DBI,PANK3,SLC26A2
GO: Biological Process	GO:0033875	ribonucleoside bisphosphate metabolic process		4.791E-6	3.072E-2	3.989E-4	3.727E-3	18	150	ACACA,ACSL3,ACSL4,FASN,SCD,ABCD1,TPST2,SLC25A1,MVK,ACSS1,MCEE,ELOVL5,ACOT7,HMGCL,HMGCS1,DBI,PANK3,SLC26A2
GO: Biological Process	GO:0080135	regulation of cellular response to stress		5.026E-6	3.223E-2	4.131E-4	3.860E-3	52	777	DNAJB9,MDM2,PYHIN1,TAOK3,ABCD1,FOXO3,SFPQ,OGT,HYOU1,APBB1,CHORDC1,ARG2,MSX1,NDC1,SLF2,PAXIP1,ATF4,SYVN1,KLHDC10,TAF9,FICD,RELL2,ARHGEF2,CEBPG,NUP62,PPP1R15A,SLC7A11,TERF2IP,UBE2N,PIK3R1,HSPA5,HSPA8,VEGFA,DNAJB1,RNF185,XBP1,ATF6B,IGF1R,DNAJC3,HERPUD1,PINK1,INSIG1,GADD45A,DDIT3,CREBRF,PYCR1,WRAP53,NUPR1,LETM1,LPCAT3,EIF4G1,NBR1
GO: Biological Process	GO:0043603	cellular amide metabolic process		5.296E-6	3.396E-2	4.299E-4	4.016E-3	75	1276	AARS1,LARP6,ACACA,ACSL3,ACSL4,FASN,SARS1,SCD,ABCD1,SYNCRIP,FOXO3,LARS1,SHMT1,SHMT2,SARNP,YARS1,ARG2,SLC19A1,SLC25A1,ASNS,MTRR,ATF4,MVK,MTHFD2,ACSS1,GARS1,SRP19,SRP72,SLC46A1,ALDH1L1,SSR3,ST3GAL5,SLC5A6,EIF2S2,NIT1,MCEE,DNAJC1,TARS1,MARS2,CARS1,TARDBP,ELOVL5,ACOT7,HMGCL,HMGCS1,PPP1R15A,SLC7A11,HNRNPD,B4GALT5,UCN,CHAC1,WARS1,MTHFD1L,IARS1,ASAH2,ABCG1,GTPBP2,CTH,DNAJC3,PINK1,SAMD8,DBI,TRMT10C,SESN2,…
GO: Biological Process	GO:0072594	establishment of protein localization to organelle		6.619E-6	4.244E-2	5.268E-4	4.922E-3	45	641	FGF9,HAX1,VTI1B,RPAIN,CCT2,ABLIM3,CHMP4A,LAMP3,SNAP25,BBC3,MX1,VPS11,PECR,SREBF1,SREBF2,SRP19,SRP72,SSR3,TCP1,TARDBP,HMGCL,NUP62,PIK3R1,HSPA4,HSPA5,HSPA8,SGTB,XBP1,USP46,GOSR2,CSNK2A2,EDEM1,HERPUD1,PINK1,ING1,DDIT3,FZD5,HPS4,RAB7A,TNPO1,LAMP2,WRAP53,MTERF4,TIMM10,AKAP1
GO: Biological Process	GO:0062012	regulation of small molecule metabolic process		6.707E-6	4.300E-2	5.268E-4	4.922E-3	38	503	ACACA,ACSL4,FASN,FDFT1,SCD,ABCD1,OGT,NDC1,TRIB3,FLCN,MVK,TTC39B,SREBF1,SREBF2,GFPT1,GPT2,MALRD1,DUSP12,ELOVL5,NUP62,HMGCS1,PFKFB2,SLC7A11,MID1IP1,VCP,STARD4,IDI1,NR1D1,ABCG1,PINK1,PSMA1,INSIG1,DAB2,DBI,SESN2,NUPR1,LDLR,LPCAT3
GO: Biological Process	GO:0043632	modification-dependent macromolecule catabolic process		6.737E-6	4.320E-2	5.268E-4	4.922E-3	47	682	DNAJB9,MDM2,RNF187,QRICH2,PYHIN1,SEL1L,CUL3,UBE2J1,OGT,SIAH1,SKP2,TRIB3,SYVN1,ZFAND2A,RNF114,BUB1B,TAF9,SPSB2,ADRM1,UBE2C,CCNF,KCTD2,AURKB,LONP1,UBE2H,UBE2N,FBXL2,HSPA5,VCP,PMP22,EXOSC9,SGTB,RNF19A,RNF185,XBP1,USP46,RNF14,TRIM9,CSNK2A2,EDEM1,HERPUD1,PINK1,PSMA1,DAB2,DDIT3,ARRDC4,USP40
GO: Biological Process	GO:0051223	regulation of protein transport		6.825E-6	4.376E-2	5.272E-4	4.926E-3	46	662	MDM2,ACSL3,ACSL4,HAX1,UBE2J1,OGT,GTSE1,APBB1,BIRC5,ABLIM3,SNAP25,VAMP4,BBC3,VPS11,SP100,MYOM1,SREBF1,SREBF2,DNAJC1,RAB29,CACNA1C,RAPGEF4,SYT7,TARDBP,MALRD1,PCK2,NUP62,PFKFB2,SLC7A11,HMGN3,PIK3R1,HSPA8,XBP1,USP46,NR1D1,ABCG1,CSNK2A2,EDEM1,PINK1,INSIG1,CREBRF,FZD5,HPS4,DPP4,ZFAND1,AKAP1
GO: Biological Process	GO:0071496	cellular response to external stimulus		6.971E-6	4.470E-2	5.321E-4	4.971E-3	29	336	FNIP1,FOXO3,LARS1,NUPR2,ASNS,FLCN,ATF3,ATF4,BRSK1,HRK,SREBF1,SREBF2,RRAGC,GOT1,CBS,RRAGD,PIM1,HSPA5,HSPA8,VDR,COL1A1,XBP1,GADD45A,JUN,SESN2,WIPI1,LAMP2,FADS1,EIF4G1
GO: Biological Process	GO:1900101	regulation of endoplasmic reticulum unfolded protein response		7.896E-6	5.063E-2	5.956E-4	5.565E-3	8	31	DNAJB9,FICD,PPP1R15A,PIK3R1,HSPA5,XBP1,ATF6B,CREBRF
GO: Biological Process	GO:0055086	nucleobase-containing small molecule metabolic process		8.007E-6	5.134E-2	5.970E-4	5.577E-3	52	790	ADAL,ACACA,GMPR2,RRM2,ACSL3,ACSL4,FASN,SCD,AK2,ABCD1,DHTKD1,AMD1,TPST2,OGT,NUDT2,SHMT1,SHMT2,NDC1,SLC25A1,FLCN,PDE7B,MVK,GALT,NADK2,ACSS1,GARS1,AK6,PGM2L1,GFPT1,MCEE,MBD4,RHOQ,TGDS,ELOVL5,ACOT7,HMGCL,NUP62,HMGCS1,PFKFB2,UQCRH,GMPPB,UAP1L1,VCP,PINK1,PRPSAP1,DBI,DCK,PANK3,SLC26A2,NUPR1,PPIF,NUDT11
GO: Biological Process	GO:0036499	PERK-mediated unfolded protein response		8.917E-6	5.717E-2	6.572E-4	6.140E-3	7	23	ASNS,ATF3,ATF4,PPP1R15A,HSPA5,HERPUD1,DDIT3
GO: Biological Process	GO:0019941	modification-dependent protein catabolic process		9.301E-6	5.964E-2	6.777E-4	6.332E-3	46	670	DNAJB9,MDM2,RNF187,QRICH2,PYHIN1,SEL1L,CUL3,UBE2J1,OGT,SIAH1,SKP2,TRIB3,SYVN1,ZFAND2A,RNF114,BUB1B,TAF9,SPSB2,ADRM1,UBE2C,CCNF,KCTD2,AURKB,LONP1,UBE2H,UBE2N,FBXL2,HSPA5,VCP,PMP22,SGTB,RNF19A,RNF185,XBP1,USP46,RNF14,TRIM9,CSNK2A2,EDEM1,HERPUD1,PINK1,PSMA1,DAB2,DDIT3,ARRDC4,USP40
GO: Biological Process	GO:0072330	monocarboxylic acid biosynthetic process		9.426E-6	6.044E-2	6.791E-4	6.345E-3	23	237	ACACA,CYP39A1,ACSL3,FASN,SCD,ABCD1,TRIB3,PECR,ACSS1,SREBF1,OSBP,MALRD1,ELOVL5,ACOT7,MID1IP1,STARD4,ASAH2,XBP1,NR1D1,INSIG1,ABCD3,FADS1,ASAH2B
GO: Biological Process	GO:0006760	folic acid-containing compound metabolic process		1.021E-5	6.546E-2	7.274E-4	6.796E-3	8	32	SHMT1,SHMT2,SLC19A1,MTRR,MTHFD2,SLC46A1,ALDH1L1,MTHFD1L
GO: Biological Process	GO:0006637	acyl-CoA metabolic process		1.064E-5	6.819E-2	7.412E-4	6.925E-3	15	115	ACACA,ACSL3,ACSL4,FASN,SCD,ABCD1,SLC25A1,MVK,ACSS1,MCEE,ELOVL5,ACOT7,HMGCL,HMGCS1,DBI
GO: Biological Process	GO:0035383	thioester metabolic process		1.064E-5	6.819E-2	7.412E-4	6.925E-3	15	115	ACACA,ACSL3,ACSL4,FASN,SCD,ABCD1,SLC25A1,MVK,ACSS1,MCEE,ELOVL5,ACOT7,HMGCL,HMGCS1,DBI
GO: Biological Process	GO:0033365	protein localization to organelle		1.201E-5	7.700E-2	8.279E-4	7.735E-3	83	1489	MNS1,MDM2,PYHIN1,TUBB4A,FGF9,HAX1,VTI1B,OGT,RPAIN,GTSE1,TUBB,CCT2,ABLIM3,ADAM22,SPAG5,MSX1,CCDC113,CHMP4A,SLF2,LAMP3,FLCN,ROPN1B,SNAP25,BBC3,MX1,VPS11,SP100,PECR,SPAG1,GAS8,SREBF1,SREBF2,BBS2,SRP19,SRP72,SSR3,NF2,BUB1B,RAB29,NPTX2,TCP1,RAPGEF4,TARDBP,TBRG1,AURKB,HMGCL,NUP62,DNAAF11,PPP1R15A,TERF2IP,PIK3R1,HSPA4,HSPA5,HSPA8,VCP,COL1A1,VEGFA,SGTB,XBP1,USP46,GOSR2,PTPDC1,CSNK2A2,EDEM1,ROPN1,HERPUD1,…
GO: Biological Process	GO:0044255	cellular lipid metabolic process		1.249E-5	8.010E-2	8.521E-4	7.961E-3	66	1106	AGPAT5,ACACA,ACAT2,DHDDS,ACSL3,ACSL4,FASN,MSMO1,FDFT1,SCD,PIP4K2B,NCEH1,ABCD1,SEL1L,PLA2G4C,TRIB3,KDSR,MVK,PECR,PLPP5,ACSS1,SREBF1,MTMR11,ST3GAL5,MCEE,GPC1,CYP4V2,GPAT3,MAP7,ALG10B,ALG10,GPCPD1,TNXB,PCK2,PIGM,ELOVL5,ACOT7,HMGCS1,B4GALT5,MID1IP1,PIK3R1,ALG6,PMP22,STARD4,ASAH2,XBP1,IDI1,ABCG1,PLA2G4B,CSNK2A2,ABHD15,SAMD8,INPP5B,INSIG1,DBI,PITPNC1,PLA2G12A,FGF21,ABCD3,ABCD4,SESN2,LDLR,CRYL1,FADS1,LP…
GO: Biological Process	GO:0035337	fatty-acyl-CoA metabolic process		1.365E-5	8.755E-2	9.179E-4	8.576E-3	9	43	ACACA,ACSL3,ACSL4,FASN,SCD,ABCD1,SLC25A1,ELOVL5,ACOT7
GO: Biological Process	GO:0009117	nucleotide metabolic process		1.374E-5	8.812E-2	9.179E-4	8.576E-3	47	701	ADAL,ACACA,GMPR2,RRM2,ACSL3,ACSL4,FASN,SCD,AK2,ABCD1,DHTKD1,TPST2,OGT,NUDT2,SHMT1,SHMT2,NDC1,SLC25A1,FLCN,PDE7B,MVK,GALT,NADK2,ACSS1,GARS1,AK6,PGM2L1,MCEE,MBD4,RHOQ,ELOVL5,ACOT7,HMGCL,NUP62,HMGCS1,PFKFB2,UQCRH,VCP,PINK1,PRPSAP1,DBI,DCK,PANK3,SLC26A2,NUPR1,PPIF,NUDT11
GO: Biological Process	GO:0072521	purine-containing compound metabolic process		1.483E-5	9.508E-2	9.802E-4	9.158E-3	43	621	ADAL,ACACA,GMPR2,ACSL3,ACSL4,FASN,SCD,AK2,ABCD1,DHTKD1,AMD1,TPST2,OGT,NUDT2,SHMT1,SHMT2,NDC1,SLC25A1,FLCN,PDE7B,MVK,GALT,ACSS1,PGM2L1,MCEE,RHOQ,ELOVL5,ACOT7,HMGCL,NUP62,HMGCS1,PFKFB2,UQCRH,VCP,PINK1,PRPSAP1,DBI,DCK,PANK3,SLC26A2,NUPR1,PPIF,NUDT11
GO: Biological Process	GO:1900102	negative regulation of endoplasmic reticulum unfolded protein response		1.531E-5	9.820E-2	1.002E-3	9.362E-3	6	17	DNAJB9,PPP1R15A,HSPA5,XBP1,ATF6B,CREBRF
GO: Biological Process	GO:0006511	ubiquitin-dependent protein catabolic process		1.608E-5	1.031E-1	1.034E-3	9.659E-3	45	664	DNAJB9,MDM2,RNF187,QRICH2,PYHIN1,SEL1L,CUL3,UBE2J1,OGT,SIAH1,SKP2,TRIB3,SYVN1,ZFAND2A,RNF114,BUB1B,TAF9,SPSB2,ADRM1,UBE2C,CCNF,KCTD2,AURKB,UBE2H,UBE2N,FBXL2,HSPA5,VCP,PMP22,SGTB,RNF19A,RNF185,XBP1,USP46,RNF14,TRIM9,CSNK2A2,EDEM1,HERPUD1,PINK1,PSMA1,DAB2,DDIT3,ARRDC4,USP40
GO: Biological Process	GO:0043161	proteasome-mediated ubiquitin-dependent protein catabolic process		1.612E-5	1.034E-1	1.034E-3	9.659E-3	34	445	DNAJB9,MDM2,RNF187,SEL1L,CUL3,UBE2J1,OGT,SIAH1,SKP2,TRIB3,SYVN1,ZFAND2A,BUB1B,TAF9,SPSB2,UBE2C,CCNF,KCTD2,AURKB,UBE2H,FBXL2,HSPA5,VCP,PMP22,SGTB,RNF19A,RNF185,RNF14,TRIM9,EDEM1,HERPUD1,PSMA1,DAB2,DDIT3
GO: Biological Process	GO:0090087	regulation of peptide transport		1.648E-5	1.056E-1	1.046E-3	9.773E-3	47	706	MDM2,ACSL3,ACSL4,HAX1,UBE2J1,OGT,GTSE1,APBB1,BIRC5,ABLIM3,SNAP25,VAMP4,BBC3,VPS11,SP100,MYOM1,SREBF1,SREBF2,DNAJC1,RAB29,CACNA1C,RAPGEF4,SYT7,TARDBP,MALRD1,PCK2,NUP62,PFKFB2,SLC7A11,HMGN3,PIK3R1,UCN,HSPA8,XBP1,USP46,NR1D1,ABCG1,CSNK2A2,EDEM1,PINK1,INSIG1,CREBRF,FZD5,HPS4,DPP4,ZFAND1,AKAP1
GO: Biological Process	GO:1901137	carbohydrate derivative biosynthetic process		1.686E-5	1.081E-1	1.060E-3	9.901E-3	53	833	ADAL,ACACA,DHDDS,RRM2,ACSL3,ACSL4,FASN,SCD,AK2,CHST12,ABCD1,AMD1,UBE2J1,OGT,NUDT2,SHMT1,SHMT2,TYW5,SLC25A1,FLCN,TRAK2,FUT1,B4GALT2,ACSS1,GFPT1,ST3GAL5,NPC1,GPC1,DPY19L1,ALG10B,CCND3,TKT,ALG10,PIGM,ELOVL5,ACOT7,B4GALT5,CHPF2,UQCRH,GMPPB,ALG6,UAP1L1,VCP,VEGFB,PINK1,PRPSAP1,DCK,PANK3,SLC26A2,NUPR1,PPIF,CRYL1,B3GAT2
GO: Biological Process	GO:0043604	amide biosynthetic process		1.814E-5	1.163E-1	1.129E-3	1.055E-2	58	943	AARS1,LARP6,ACACA,ACSL3,ACSL4,FASN,SARS1,SCD,SYNCRIP,FOXO3,LARS1,SHMT1,SHMT2,SARNP,YARS1,ARG2,SLC25A1,ASNS,ATF4,MVK,ACSS1,GARS1,SRP19,SRP72,SSR3,ST3GAL5,EIF2S2,DNAJC1,TARS1,MARS2,CARS1,TARDBP,ELOVL5,PPP1R15A,SLC7A11,HNRNPD,B4GALT5,UCN,CHAC1,WARS1,IARS1,ASAH2,GTPBP2,DNAJC3,PINK1,SAMD8,TRMT10C,SESN2,RARA,AIMP2,VARS2,EIF2D,EIF1AX,EIF4EBP1,EIF4EBP2,EIF4G1,EIF5,CAPRIN1
GO: Biological Process	GO:0006753	nucleoside phosphate metabolic process		1.901E-5	1.219E-1	1.164E-3	1.088E-2	47	710	ADAL,ACACA,GMPR2,RRM2,ACSL3,ACSL4,FASN,SCD,AK2,ABCD1,DHTKD1,TPST2,OGT,NUDT2,SHMT1,SHMT2,NDC1,SLC25A1,FLCN,PDE7B,MVK,GALT,NADK2,ACSS1,GARS1,AK6,PGM2L1,MCEE,MBD4,RHOQ,ELOVL5,ACOT7,HMGCL,NUP62,HMGCS1,PFKFB2,UQCRH,VCP,PINK1,PRPSAP1,DBI,DCK,PANK3,SLC26A2,NUPR1,PPIF,NUDT11
GO: Biological Process	GO:0061919	process utilizing autophagic mechanism		1.925E-5	1.234E-1	1.164E-3	1.088E-2	40	567	CALCOCO2,TPCN1,PIP4K2B,HAX1,VTI1B,CHMP4C,FOXO3,LAMTOR2,CHMP4A,TRIB3,LAMP3,FLCN,VPS11,SREBF1,SREBF2,RRAGC,NPC1,RRAGD,FBXL2,HSPA8,VCP,PMP22,RNF185,XBP1,CSNK2A2,PINK1,DDIT3,FZD5,RAB7A,SESN2,RAB39B,TMEM41B,WIPI1,LAMP2,NUPR1,EIF4G1,RNF41,TMEM39A,WDR41,NBR1
GO: Biological Process	GO:0006914	autophagy		1.925E-5	1.234E-1	1.164E-3	1.088E-2	40	567	CALCOCO2,TPCN1,PIP4K2B,HAX1,VTI1B,CHMP4C,FOXO3,LAMTOR2,CHMP4A,TRIB3,LAMP3,FLCN,VPS11,SREBF1,SREBF2,RRAGC,NPC1,RRAGD,FBXL2,HSPA8,VCP,PMP22,RNF185,XBP1,CSNK2A2,PINK1,DDIT3,FZD5,RAB7A,SESN2,RAB39B,TMEM41B,WIPI1,LAMP2,NUPR1,EIF4G1,RNF41,TMEM39A,WDR41,NBR1
GO: Biological Process	GO:0016054	organic acid catabolic process		2.062E-5	1.322E-1	1.236E-3	1.154E-2	24	266	ACAT2,CYP39A1,ABCD1,ENOSF1,SHMT1,SHMT2,ARG2,MTRR,PECR,ALDH1L1,ADHFE1,MCEE,GPT2,GOT1,CBS,PCK2,ACOT7,HMGCL,CTH,DBI,ABCD3,ABCD4,SESN2,CRYL1
GO: Biological Process	GO:0044272	sulfur compound biosynthetic process		2.139E-5	1.371E-1	1.270E-3	1.186E-2	20	199	ACACA,ACSL3,ACSL4,FASN,SCD,CHST12,AMD1,SLC25A1,MTRR,B4GALT2,ACSS1,CBS,ELOVL5,SLC7A11,B4GALT5,CHPF2,CHAC1,CBSL,CTH,SLC26A2
GO: Biological Process	GO:0043648	dicarboxylic acid metabolic process		2.234E-5	1.432E-1	1.314E-3	1.228E-2	14	108	SHMT1,SHMT2,SLC19A1,MTRR,MTHFD2,SLC46A1,ALDH1L1,ME3,ADHFE1,GPT2,GOT1,PCK2,SLC7A11,MTHFD1L
GO: Biological Process	GO:0046395	carboxylic acid catabolic process		2.385E-5	1.529E-1	1.355E-3	1.266E-2	23	251	ACAT2,CYP39A1,ABCD1,ENOSF1,SHMT1,SHMT2,ARG2,MTRR,PECR,ALDH1L1,ADHFE1,MCEE,GPT2,GOT1,CBS,PCK2,ACOT7,HMGCL,DBI,ABCD3,ABCD4,SESN2,CRYL1
GO: Biological Process	GO:0034030	ribonucleoside bisphosphate biosynthetic process		2.388E-5	1.531E-1	1.355E-3	1.266E-2	11	69	ACACA,ACSL3,ACSL4,FASN,SCD,SLC25A1,ACSS1,ELOVL5,ACOT7,PANK3,SLC26A2
GO: Biological Process	GO:0034033	purine nucleoside bisphosphate biosynthetic process		2.388E-5	1.531E-1	1.355E-3	1.266E-2	11	69	ACACA,ACSL3,ACSL4,FASN,SCD,SLC25A1,ACSS1,ELOVL5,ACOT7,PANK3,SLC26A2
GO: Biological Process	GO:0033866	nucleoside bisphosphate biosynthetic process		2.388E-5	1.531E-1	1.355E-3	1.266E-2	11	69	ACACA,ACSL3,ACSL4,FASN,SCD,SLC25A1,ACSS1,ELOVL5,ACOT7,PANK3,SLC26A2
GO: Biological Process	GO:1903214	regulation of protein targeting to mitochondrion		2.431E-5	1.558E-1	1.367E-3	1.277E-2	9	46	HAX1,ABLIM3,VPS11,SREBF1,SREBF2,CSNK2A2,PINK1,FZD5,HPS4
GO: Biological Process	GO:0090407	organophosphate biosynthetic process		2.888E-5	1.852E-1	1.610E-3	1.504E-2	48	743	AGPAT5,ACACA,DHDDS,RRM2,ACSL3,ACSL4,FASN,SCD,PIP4K2B,AK2,ABCD1,MOCS1,NUDT2,SHMT1,SHMT2,PLA2G4C,SLC25A1,FLCN,MVK,NADK2,ACSS1,GARS1,AK6,GPAT3,TKT,PIGM,ELOVL5,ACOT7,HMGCS1,PIK3R1,UQCRH,VCP,IDI1,PLA2G4B,CSNK2A2,PINK1,PRPSAP1,SAMD8,DCK,PLA2G12A,MOCOS,PANK3,SLC26A2,NUPR1,PPIF,CRYL1,FADS1,LPCAT3
GO: Biological Process	GO:0032386	regulation of intracellular transport		3.024E-5	1.939E-1	1.671E-3	1.562E-2	31	401	MDM2,STX18,HAX1,UBE2J1,OGT,GTSE1,ABLIM3,SPAG5,BBC3,VPS11,SP100,SREBF1,SREBF2,REEP6,RAB29,TARDBP,NUP62,PIK3R1,XBP1,PPP1CC,CSNK2A2,EDEM1,NDRG4,PINK1,INSIG1,DAB2,CREBRF,FZD5,HPS4,ZFAND1,AKAP1
GO: Biological Process	GO:2001242	regulation of intrinsic apoptotic signaling pathway		3.159E-5	2.025E-1	1.706E-3	1.594E-2	19	188	MDM2,SFPQ,HYOU1,SIAH1,MSX1,FLCN,SYVN1,BBC3,BCL2L2,RTKN2,TAF9,ARHGEF2,PLAGL2,XBP1,HERPUD1,PINK1,DDIT3,NUPR1,PPIF
GO: Biological Process	GO:0071243	cellular response to arsenic-containing substance		3.164E-5	2.028E-1	1.706E-3	1.594E-2	6	19	ATF3,ATF4,ZFAND2A,VCP,PPIF,ZFAND1
GO: Biological Process	GO:1902930	regulation of alcohol biosynthetic process		3.208E-5	2.057E-1	1.706E-3	1.594E-2	12	84	ACACA,FASN,FDFT1,SCD,MVK,SREBF1,SREBF2,HMGCS1,IDI1,ABCG1,DAB2,LPCAT3
GO: Biological Process	GO:0042558	pteridine-containing compound metabolic process		3.214E-5	2.061E-1	1.706E-3	1.594E-2	8	37	SHMT1,SHMT2,SLC19A1,MTRR,MTHFD2,SLC46A1,ALDH1L1,MTHFD1L
GO: Biological Process	GO:1990440	positive regulation of transcription from RNA polymerase II promoter in response to endoplasmic reticulum stress		3.220E-5	2.065E-1	1.706E-3	1.594E-2	5	12	ATF3,ATF4,HSPA5,ATF6B,DDIT3
GO: Biological Process	GO:0050821	protein stabilization		3.287E-5	2.108E-1	1.717E-3	1.605E-2	20	205	PYHIN1,SEL1L,GTSE1,APBB1,APBB2,CCT2,ZBED3,MSX1,MTRR,SYVN1,TAF9,TCP1,TBRG1,SAV1,PIM1,PIK3R1,PINK1,ZNF207,HPS4,LAMP2
GO: Biological Process	GO:0009057	macromolecule catabolic process		3.295E-5	2.112E-1	1.717E-3	1.605E-2	82	1508	AMER1,MANBA,PRSS16,DNAJB9,MDM2,RNF187,QRICH2,PYHIN1,FAP,SYNCRIP,SEL1L,CUL3,CHMP4C,UBE2J1,OGT,ZCCHC8,SIAH1,SKP2,TRIB3,LAMP3,SYVN1,ZFAND2A,VPS11,PGM2L1,RNF114,STX5,BUB1B,TAF9,SPSB2,GPC1,ADRM1,UBE2C,CCNF,TARDBP,SF3B3,KCTD2,AURKB,CARHSP1,HNRNPD,LONP1,UBE2H,UBE2N,FBXL2,HSPA5,HSPA8,VCP,VEGFA,PMP22,EXOSC9,SGTB,RNF19A,RNF185,XBP1,USP46,NR1D1,RNF14,GTPBP2,TRIM9,CSNK2A2,EDEM1,DNAJC3,HERPUD1,PINK1,SERBP1,PS…
GO: Biological Process	GO:0010506	regulation of autophagy		3.412E-5	2.188E-1	1.764E-3	1.648E-2	28	347	CALCOCO2,TPCN1,PIP4K2B,HAX1,FOXO3,LAMTOR2,CHMP4A,TRIB3,LAMP3,FLCN,SREBF1,SREBF2,RRAGC,NPC1,RRAGD,FBXL2,XBP1,CSNK2A2,PINK1,DDIT3,FZD5,SESN2,RAB39B,NUPR1,EIF4G1,RNF41,TMEM39A,WDR41
GO: Biological Process	GO:0051254	positive regulation of RNA metabolic process		3.674E-5	2.356E-1	1.884E-3	1.760E-2	96	1844	MAFG,SF3B4,MDM2,RNF187,MEF2A,MEF2D,KLF2,PYHIN1,SAFB,FGF9,HAX1,FOXO3,SFPQ,OGT,SRSF1,FOSL2,APBB1,KLF15,LMO4,ABLIM3,ZBED3,MSX1,FOXD3,PAXIP1,MKX,FLCN,PABPC1L,ATF3,ATF4,TAF5L,SP100,RBMXL1,ZC3H8,SREBF1,SREBF2,NDP,KDM6B,JMY,NKRF,TCERG1,SUB1,NFIL3,RBMX,BUD31,TAF9,TCEA1,MOSPD1,LDB2,CCNA2,RHOQ,TARDBP,THRA,ARHGEF2,CCPG1,CEBPG,NUP62,PPP1R15A,HMGN3,HNRNPD,PIM1,PIK3R1,UCN,MED21,PLAGL2,HSPA5,HSPA8,CREB3L2,VDR,C…
GO: Biological Process	GO:0140467	integrated stress response signaling		3.701E-5	2.373E-1	1.884E-3	1.760E-2	7	28	ASNS,ATF3,ATF4,PPP1R15A,HSPA5,HERPUD1,DDIT3
GO: Biological Process	GO:1901605	alpha-amino acid metabolic process		3.777E-5	2.422E-1	1.907E-3	1.782E-2	20	207	SARS1,SHMT1,SHMT2,ARG2,SEPHS2,ASNS,MTRR,ATF4,GFPT1,ADHFE1,ACCS,GPT2,GOT1,CBS,SLC7A11,PSAT1,CBSL,CTH,PHGDH,PYCR1
GO: Biological Process	GO:0010557	positive regulation of macromolecule biosynthetic process		4.287E-5	2.749E-1	2.148E-3	2.007E-2	102	1996	MAFG,LARP6,MDM2,RNF187,MEF2A,MEF2D,KLF2,PYHIN1,SAFB,FGF9,HAX1,FOXO3,SFPQ,OGT,FOSL2,APBB1,KLF15,CCT2,LMO4,ABLIM3,ZBED3,MSX1,SLC6A9,FOXD3,PAXIP1,MKX,FLCN,PABPC1L,ATF3,ATF4,TAF5L,SP100,ZC3H8,SREBF1,SREBF2,NDP,KDM6B,JMY,NKRF,TCERG1,SUB1,NFIL3,RBMX,BUD31,TAF9,TCEA1,TCP1,MOSPD1,LDB2,ALG10B,CCNA2,RHOQ,THRA,ARHGEF2,AURKB,CCPG1,CEBPG,NUP62,PPP1R15A,HMGN3,HNRNPD,PIM1,PIK3R1,UCN,MED21,PLAGL2,HSPA5,CREB3L2,V…
GO: Biological Process	GO:0019343	cysteine biosynthetic process via cystathionine		4.327E-5	2.774E-1	2.151E-3	2.009E-2	3	3	CBS,CBSL,CTH
GO: Biological Process	GO:0097190	apoptotic signaling pathway		4.537E-5	2.909E-1	2.238E-3	2.091E-2	44	672	MDM2,CUL3,FOXO3,SFPQ,HYOU1,SIAH1,MSX1,TRIB3,FLCN,ATF3,ATF4,SYVN1,BBC3,SP100,HRK,BCL2L2,JMY,RTKN2,TAF9,MBD4,DIDO1,ARHGEF2,PPP1R15A,PIK3R1,PLAGL2,TMEM109,CHAC1,VDR,VEGFA,PMP22,MAGED1,ASAH2,XBP1,CSNK2A2,CTH,HERPUD1,PINK1,DAB2,DDIT3,JUN,E2F2,NUPR1,PPIF,RNF41
GO: Biological Process	GO:0006633	fatty acid biosynthetic process		4.664E-5	2.991E-1	2.283E-3	2.133E-2	18	177	ACACA,ACSL3,FASN,SCD,ABCD1,TRIB3,PECR,ACSS1,SREBF1,ELOVL5,ACOT7,MID1IP1,ASAH2,XBP1,INSIG1,ABCD3,FADS1,ASAH2B
GO: Biological Process	GO:0019693	ribose phosphate metabolic process		5.063E-5	3.246E-1	2.459E-3	2.298E-2	40	592	ACACA,GMPR2,ACSL3,ACSL4,FASN,SCD,AK2,ABCD1,DHTKD1,TPST2,OGT,NUDT2,SHMT2,NDC1,SLC25A1,FLCN,PDE7B,MVK,GALT,ACSS1,PGM2L1,MCEE,RHOQ,TKT,ELOVL5,ACOT7,HMGCL,NUP62,HMGCS1,PFKFB2,UQCRH,VCP,PINK1,PRPSAP1,DBI,PANK3,SLC26A2,NUPR1,PPIF,NUDT11
GO: Biological Process	GO:0044282	small molecule catabolic process		5.269E-5	3.378E-1	2.540E-3	2.373E-2	33	452	ADAL,ACAT2,GMPR2,CYP39A1,ABCD1,ALDH1B1,ENOSF1,SHMT1,SHMT2,ARG2,MTRR,FUT1,PECR,GALT,PGM2L1,RBKS,ALDH1L1,ADHFE1,MCEE,GPT2,GOT1,CBS,PCK2,ACOT7,HMGCL,PFKFB2,CTH,INPP5B,DBI,ABCD3,ABCD4,SESN2,CRYL1
GO: Biological Process	GO:1903508	positive regulation of nucleic acid-templated transcription		5.522E-5	3.541E-1	2.623E-3	2.450E-2	91	1744	MAFG,MDM2,RNF187,MEF2A,MEF2D,KLF2,PYHIN1,SAFB,FGF9,HAX1,FOXO3,SFPQ,OGT,FOSL2,APBB1,KLF15,LMO4,ABLIM3,ZBED3,MSX1,FOXD3,PAXIP1,MKX,FLCN,PABPC1L,ATF3,ATF4,TAF5L,SP100,ZC3H8,SREBF1,SREBF2,NDP,KDM6B,JMY,NKRF,TCERG1,SUB1,NFIL3,RBMX,BUD31,TAF9,TCEA1,MOSPD1,LDB2,CCNA2,RHOQ,THRA,ARHGEF2,CCPG1,CEBPG,NUP62,PPP1R15A,HMGN3,HNRNPD,PIM1,PIK3R1,UCN,MED21,PLAGL2,HSPA5,CREB3L2,VDR,COL1A1,VEGFA,EXOSC9,MAGED1,XBP1,N…
GO: Biological Process	GO:0045893	positive regulation of transcription, DNA-templated		5.522E-5	3.541E-1	2.623E-3	2.450E-2	91	1744	MAFG,MDM2,RNF187,MEF2A,MEF2D,KLF2,PYHIN1,SAFB,FGF9,HAX1,FOXO3,SFPQ,OGT,FOSL2,APBB1,KLF15,LMO4,ABLIM3,ZBED3,MSX1,FOXD3,PAXIP1,MKX,FLCN,PABPC1L,ATF3,ATF4,TAF5L,SP100,ZC3H8,SREBF1,SREBF2,NDP,KDM6B,JMY,NKRF,TCERG1,SUB1,NFIL3,RBMX,BUD31,TAF9,TCEA1,MOSPD1,LDB2,CCNA2,RHOQ,THRA,ARHGEF2,CCPG1,CEBPG,NUP62,PPP1R15A,HMGN3,HNRNPD,PIM1,PIK3R1,UCN,MED21,PLAGL2,HSPA5,CREB3L2,VDR,COL1A1,VEGFA,EXOSC9,MAGED1,XBP1,N…
GO: Biological Process	GO:1902680	positive regulation of RNA biosynthetic process		5.638E-5	3.615E-1	2.658E-3	2.484E-2	91	1745	MAFG,MDM2,RNF187,MEF2A,MEF2D,KLF2,PYHIN1,SAFB,FGF9,HAX1,FOXO3,SFPQ,OGT,FOSL2,APBB1,KLF15,LMO4,ABLIM3,ZBED3,MSX1,FOXD3,PAXIP1,MKX,FLCN,PABPC1L,ATF3,ATF4,TAF5L,SP100,ZC3H8,SREBF1,SREBF2,NDP,KDM6B,JMY,NKRF,TCERG1,SUB1,NFIL3,RBMX,BUD31,TAF9,TCEA1,MOSPD1,LDB2,CCNA2,RHOQ,THRA,ARHGEF2,CCPG1,CEBPG,NUP62,PPP1R15A,HMGN3,HNRNPD,PIM1,PIK3R1,UCN,MED21,PLAGL2,HSPA5,CREB3L2,VDR,COL1A1,VEGFA,EXOSC9,MAGED1,XBP1,N…
GO: Biological Process	GO:0033157	regulation of intracellular protein transport		6.619E-5	4.244E-1	3.098E-3	2.895E-2	24	286	MDM2,HAX1,UBE2J1,OGT,GTSE1,ABLIM3,BBC3,VPS11,SP100,SREBF1,SREBF2,RAB29,TARDBP,NUP62,PIK3R1,XBP1,CSNK2A2,EDEM1,PINK1,INSIG1,FZD5,HPS4,ZFAND1,AKAP1
GO: Biological Process	GO:0006163	purine nucleotide metabolic process		6.787E-5	4.352E-1	3.153E-3	2.946E-2	40	600	ACACA,GMPR2,ACSL3,ACSL4,FASN,SCD,AK2,ABCD1,DHTKD1,TPST2,OGT,NUDT2,SHMT2,NDC1,SLC25A1,FLCN,PDE7B,MVK,GALT,ACSS1,PGM2L1,MCEE,RHOQ,ELOVL5,ACOT7,HMGCL,NUP62,HMGCS1,PFKFB2,UQCRH,VCP,PINK1,PRPSAP1,DBI,DCK,PANK3,SLC26A2,NUPR1,PPIF,NUDT11
GO: Biological Process	GO:0006631	fatty acid metabolic process		6.901E-5	4.425E-1	3.183E-3	2.974E-2	31	419	ACACA,ACAT2,ACSL3,ACSL4,FASN,MSMO1,SCD,ABCD1,PLA2G4C,TRIB3,PECR,ACSS1,SREBF1,MCEE,CYP4V2,TNXB,PCK2,ELOVL5,ACOT7,MID1IP1,ASAH2,XBP1,PLA2G4B,INSIG1,DBI,ABCD3,ABCD4,SESN2,CRYL1,FADS1,ASAH2B
GO: Biological Process	GO:0046949	fatty-acyl-CoA biosynthetic process		7.507E-5	4.814E-1	3.438E-3	3.213E-2	7	31	ACACA,ACSL3,ACSL4,FASN,SCD,SLC25A1,ELOVL5
GO: Biological Process	GO:0006766	vitamin metabolic process		7.834E-5	5.023E-1	3.563E-3	3.329E-2	15	136	SHMT1,SHMT2,SLC2A3,SLC19A1,MTRR,MTHFD2,SLC46A1,ALDH1L1,SLC5A6,TCN2,MMAB,VDR,PSAT1,MTHFD1L,ABCD4
GO: Biological Process	GO:0009150	purine ribonucleotide metabolic process		7.943E-5	5.093E-1	3.586E-3	3.351E-2	38	563	ACACA,GMPR2,ACSL3,ACSL4,FASN,SCD,AK2,ABCD1,DHTKD1,TPST2,OGT,NUDT2,SHMT2,NDC1,SLC25A1,FLCN,PDE7B,MVK,GALT,ACSS1,PGM2L1,MCEE,RHOQ,ELOVL5,ACOT7,HMGCL,NUP62,HMGCS1,PFKFB2,UQCRH,VCP,PINK1,DBI,PANK3,SLC26A2,NUPR1,PPIF,NUDT11
GO: Biological Process	GO:0044070	regulation of anion transport		8.395E-5	5.383E-1	3.764E-3	3.517E-2	60	1041	MDM2,MEF2A,ACSL3,ACSL4,HAX1,UBE2J1,OGT,SLC43A1,GTSE1,APBB1,KLF15,BIRC5,ABLIM3,ARG2,TRIB3,ATF4,SNAP25,VAMP4,BBC3,TTC39B,VPS11,SP100,MYOM1,SREBF1,SREBF2,DNAJC1,RAB29,CACNA1C,RAPGEF4,SYT7,RHOQ,TARDBP,MALRD1,PCK2,NUP62,PFKFB2,SLC7A11,HMGN3,PIK3R1,UCN,HSPA8,SLC25A27,XBP1,USP46,NR1D1,ABCG1,CSNK2A2,EDEM1,PINK1,INSIG1,DAB2,DBI,CREBRF,FZD5,FGF21,HPS4,DPP4,ZFAND1,LPCAT3,AKAP1
GO: Biological Process	GO:0010893	positive regulation of steroid biosynthetic process		9.323E-5	5.978E-1	4.152E-3	3.879E-2	7	32	SREBF1,SREBF2,STARD4,NR1D1,ABCG1,IGF1R,DAB2
GO: Biological Process	GO:0072522	purine-containing compound biosynthetic process		1.004E-4	6.435E-1	4.411E-3	4.121E-2	27	350	ADAL,ACACA,GMPR2,ACSL3,ACSL4,FASN,SCD,AK2,ABCD1,AMD1,NUDT2,SHMT1,SHMT2,SLC25A1,FLCN,ACSS1,ELOVL5,ACOT7,UQCRH,VCP,PINK1,PRPSAP1,DCK,PANK3,SLC26A2,NUPR1,PPIF
GO: Biological Process	GO:0006790	sulfur compound metabolic process		1.004E-4	6.440E-1	4.411E-3	4.121E-2	30	408	ACACA,ACSL3,ACSL4,FASN,SCD,CHST12,ABCD1,AMD1,TPST2,SLC25A1,MTRR,MVK,B4GALT2,ACSS1,SLC5A6,MCEE,CBS,ELOVL5,ACOT7,HMGCL,HMGCS1,SLC7A11,B4GALT5,CHPF2,CHAC1,CBSL,CTH,DBI,PHGDH,SLC26A2
GO: Biological Process	GO:1903008	organelle disassembly		1.044E-4	6.697E-1	4.556E-3	4.257E-2	14	124	HAX1,SREBF1,SREBF2,STX5,VCP,CSNK2A2,PINK1,FZD5,RAB7A,SESN2,WIPI1,ZFAND1,EIF2D,RNF41
GO: Biological Process	GO:1904951	positive regulation of establishment of protein localization		1.074E-4	6.888E-1	4.654E-3	4.348E-2	29	390	MDM2,ACSL3,ACSL4,GTSE1,APBB1,CCT2,ABLIM3,BBC3,VPS11,MYOM1,SREBF2,RAB29,TCP1,RAPGEF4,TARDBP,MALRD1,PCK2,PFKFB2,PIK3R1,XBP1,ABCG1,CSNK2A2,EDEM1,PINK1,CREBRF,FZD5,HPS4,WRAP53,ZFAND1
GO: Biological Process	GO:0046889	positive regulation of lipid biosynthetic process		1.147E-4	7.355E-1	4.876E-3	4.555E-2	13	110	ACSL3,ABCD1,SREBF1,SREBF2,ELOVL5,MID1IP1,STARD4,NR1D1,ABCG1,IGF1R,DAB2,DBI,LDLR
GO: Biological Process	GO:1903955	positive regulation of protein targeting to mitochondrion		1.148E-4	7.362E-1	4.876E-3	4.555E-2	7	33	ABLIM3,VPS11,SREBF2,CSNK2A2,PINK1,FZD5,HPS4
GO: Biological Process	GO:1903146	regulation of autophagy of mitochondrion		1.148E-4	7.362E-1	4.876E-3	4.555E-2	7	33	HAX1,SREBF1,SREBF2,CSNK2A2,PINK1,FZD5,RNF41
GO: Biological Process	GO:0010941	regulation of cell death		1.198E-4	7.682E-1	5.054E-3	4.722E-2	98	1952	AARS1,RPS6KA2,MDM2,FAP,FNIP1,HAX1,FHL2,PREX1,FOXO3,SFPQ,OGT,HYOU1,ANXA4,APBB1,APBB2,XIAP,BIRC5,SIAH1,CBX4,SKP2,ARG2,MSX1,CHMP4A,ASNS,LAMP3,FLCN,ATF3,ATF4,SYVN1,BBC3,SON,SP100,HRK,ZC3H8,BCL2L2,JMY,RTKN2,NF2,TAF9,RAB29,NPC1,TCP1,HS1BP3,CBS,TARDBP,THRA,ARHGEF2,NNT,AURKB,TRIO,SAV1,NUP62,SLC7A11,PIM1,PIK3R1,UCN,PLAGL2,TMEM109,HSPA4,HSPA5,HSPA8,VCP,VDR,VEGFA,VEGFB,PMP22,SLC25A27,MAGED1,ASAH2,XBP1,IGF1R…
GO: Biological Process	GO:0042981	regulation of apoptotic process		1.247E-4	7.997E-1	5.227E-3	4.884E-2	89	1736	AARS1,RPS6KA2,MDM2,FAP,FNIP1,HAX1,FHL2,PREX1,FOXO3,SFPQ,HYOU1,ANXA4,APBB1,APBB2,XIAP,BIRC5,SIAH1,CBX4,SKP2,ARG2,MSX1,ASNS,LAMP3,FLCN,ATF3,ATF4,SYVN1,BBC3,SON,SP100,HRK,ZC3H8,BCL2L2,JMY,RTKN2,NF2,TAF9,TCP1,HS1BP3,CBS,TARDBP,THRA,ARHGEF2,NNT,AURKB,TRIO,SAV1,NUP62,SLC7A11,PIM1,PIK3R1,UCN,PLAGL2,HSPA4,HSPA5,HSPA8,VCP,VDR,VEGFA,VEGFB,PMP22,SLC25A27,MAGED1,ASAH2,XBP1,IGF1R,IGF2R,CSNK2A2,PRKCH,CTH,TSLP,…
GO: Biological Process	GO:0070059	intrinsic apoptotic signaling pathway in response to endoplasmic reticulum stress		1.279E-4	8.203E-1	5.326E-3	4.977E-2	10	69	HYOU1,TRIB3,ATF4,SYVN1,BBC3,PPP1R15A,CHAC1,XBP1,HERPUD1,DDIT3
GO: Biological Process	GO:0032008	positive regulation of TOR signaling		1.405E-4	9.007E-1	5.811E-3	5.429E-2	8	45	FNIP1,LAMTOR2,LARS1,FLCN,RRAGC,SIK3,RRAGD,XBP1
GO: Biological Process	GO:1903829	positive regulation of cellular protein localization		1.472E-4	9.438E-1	6.050E-3	5.653E-2	26	339	PYHIN1,ACSL3,OGT,GTSE1,CCT2,ABLIM3,BBC3,VPS11,GAS8,SREBF2,CLASP2,STX3,TCP1,TARDBP,NUP62,PIK3R1,VEGFA,XBP1,CSNK2A2,PRKCH,PINK1,FZD5,HPS4,DLG4,SESN2,WRAP53
GO: Biological Process	GO:0098656	anion transmembrane transport		1.625E-4	1.000E0	6.476E-3	6.050E-2	38	583	SLC29A3,ACACA,MEF2A,SFXN2,ABCD1,SLC43A1,KLF15,SLC1A5,SLC2A3,SLC3A2,SLC6A9,SLC7A1,TRIB3,SLC19A1,SLC25A1,SLC16A10,GABRG1,SLC46A1,SLC5A6,SLC2A14,RHOQ,SLC7A11,MID1IP1,CLCN4,PIK3R1,HSPA5,HSPA8,SLC25A27,BEST1,SLC4A8,SLC26A11,SLC38A1,FGF21,ABCD3,ABCD4,SESN2,SLC26A2,SLC7A5
GO: Biological Process	GO:0009259	ribonucleotide metabolic process		1.625E-4	1.000E0	6.476E-3	6.050E-2	38	583	ACACA,GMPR2,ACSL3,ACSL4,FASN,SCD,AK2,ABCD1,DHTKD1,TPST2,OGT,NUDT2,SHMT2,NDC1,SLC25A1,FLCN,PDE7B,MVK,GALT,ACSS1,PGM2L1,MCEE,RHOQ,ELOVL5,ACOT7,HMGCL,NUP62,HMGCS1,PFKFB2,UQCRH,VCP,PINK1,DBI,PANK3,SLC26A2,NUPR1,PPIF,NUDT11
GO: Biological Process	GO:0006565	L-serine catabolic process		1.626E-4	1.000E0	6.476E-3	6.050E-2	3	4	SHMT1,SHMT2,CBS
GO: Biological Process	GO:0015910	long-chain fatty acid import into peroxisome		1.626E-4	1.000E0	6.476E-3	6.050E-2	3	4	ABCD1,ABCD3,ABCD4
GO: Biological Process	GO:0019344	cysteine biosynthetic process		1.626E-4	1.000E0	6.476E-3	6.050E-2	3	4	CBS,CBSL,CTH
GO: Biological Process	GO:0019216	regulation of lipid metabolic process		1.664E-4	1.000E0	6.586E-3	6.154E-2	32	460	ACACA,ACSL3,ACSL4,FASN,FDFT1,SCD,PIP4K2B,ABCD1,FHL2,TRIB3,MVK,TTC39B,SREBF1,SREBF2,MALRD1,THRA,ELOVL5,HMGCS1,MID1IP1,STARD4,IDI1,NR1D1,ABCG1,IGF1R,SAMD8,INSIG1,DAB2,DBI,FGF21,LDLR,FADS1,LPCAT3
GO: Biological Process	GO:0031929	TOR signaling		1.735E-4	1.000E0	6.823E-3	6.375E-2	14	130	FNIP1,LAMTOR2,LARS1,SLC7A1,FLCN,RRAGC,GPAT3,SIK3,RRAGD,XBP1,PINK1,SESN2,EIF4EBP1,EIF4EBP2
GO: Biological Process	GO:0006399	tRNA metabolic process		1.990E-4	1.000E0	7.782E-3	7.271E-2	17	181	AARS1,SARS1,LARS1,YARS1,TYW5,WDR4,GARS1,TARS1,MARS2,DUS4L,CARS1,ELP5,WARS1,IARS1,TRMT10C,AIMP2,VARS2
GO: Biological Process	GO:0046685	response to arsenic-containing substance		2.050E-4	1.000E0	7.965E-3	7.441E-2	7	36	SRRT,ATF3,ATF4,ZFAND2A,VCP,PPIF,ZFAND1
GO: Biological Process	GO:0009896	positive regulation of catabolic process		2.147E-4	1.000E0	8.292E-3	7.748E-2	33	487	CALCOCO2,AMER1,MDM2,TPCN1,PYHIN1,PIP4K2B,ABCD1,FOXO3,TRIB3,FLCN,ZFAND2A,VPS11,STX5,TARDBP,NNT,PFKFB2,HNRNPD,VCP,RNF19A,RNF185,XBP1,RNF14,HERPUD1,PINK1,DAB2,DDIT3,CREBRF,FGF21,RAB7A,SESN2,NUPR1,LDLR,RNF41
GO: Biological Process	GO:0051726	regulation of cell cycle		2.195E-4	1.000E0	8.427E-3	7.874E-2	70	1311	CDK2AP2,RPS6KA2,RRM2,MDM2,TUBB4A,FAP,TAOK3,MKI67,CUL3,CHMP4C,TICRR,SFPQ,LAMTOR2,C6orf89,GTSE1,TUBB,APBB1,APBB2,XIAP,BIRC5,CHORDC1,SKP2,NUPR2,HEXIM1,SPAG5,MSX1,SLF2,ASNS,PAXIP1,FLCN,BRSK1,SON,JMY,RRAGC,NF2,BUB1B,MBD4,UBE2C,CCNA2,CCND3,CCNF,ORC1,TARDBP,TBRG1,AURKB,CCPG1,NUP62,PPP1R15A,RRAGD,PIM1,HSPA8,PMP22,ASAH2,PPP2R5B,IGF1R,CSNK2A2,PSMA1,ZNF207,GADD45A,DDIT3,CABLES1,JUN,RAD1,DHCR24,CCNL2,RARA,E2…
GO: Biological Process	GO:0036500	ATF6-mediated unfolded protein response		2.562E-4	1.000E0	9.780E-3	9.138E-2	4	10	HSPA5,XBP1,ATF6B,DDIT3
GO: Biological Process	GO:1903747	regulation of establishment of protein localization to mitochondrion		2.588E-4	1.000E0	9.810E-3	9.166E-2	10	75	HAX1,ABLIM3,BBC3,VPS11,SREBF1,SREBF2,CSNK2A2,PINK1,FZD5,HPS4
GO: Biological Process	GO:1901998	toxin transport		2.601E-4	1.000E0	9.810E-3	9.166E-2	8	49	CCT2,VAMP4,BBC3,VPS11,RAB29,TCP1,HSPA5,ABCG1
GO: Biological Process	GO:0000122	negative regulation of transcription by RNA polymerase II		2.718E-4	1.000E0	1.009E-2	9.428E-2	56	996	MDM2,MEF2A,KLF2,SARS1,FNIP1,FGF9,FHL2,CUL3,FOXO3,ZBTB2,SFPQ,ZNF674,APBB1,CBX4,SARNP,NUPR2,HEXIM1,NCOA5,MSX1,FOXD3,TRIB3,MKX,FLCN,ATF3,ATF4,SP100,ZC3H8,SREBF1,SREBF2,ZNF599,TCERG1,NFIL3,ZBTB21,PCGF1,MOSPD1,LDB2,CCND3,THRA,AURKB,PPP1R15A,VDR,VEGFA,DNAJB1,XBP1,NR1D1,ZBTB14,ZNF425,ZNF536,DAB2,GADD45A,DDIT3,CREBRF,JUN,RARA,HDAC5,TSC22D3
GO: Biological Process	GO:0032366	intracellular sterol transport		2.722E-4	1.000E0	1.009E-2	9.428E-2	6	27	NPC1,SYT7,OSBP,STARD4,ABCG1,LDLR
GO: Biological Process	GO:0032367	intracellular cholesterol transport		2.722E-4	1.000E0	1.009E-2	9.428E-2	6	27	NPC1,SYT7,OSBP,STARD4,ABCG1,LDLR
GO: Biological Process	GO:0043067	regulation of programmed cell death		2.745E-4	1.000E0	1.012E-2	9.453E-2	89	1777	AARS1,RPS6KA2,MDM2,FAP,FNIP1,HAX1,FHL2,PREX1,FOXO3,SFPQ,HYOU1,ANXA4,APBB1,APBB2,XIAP,BIRC5,SIAH1,CBX4,SKP2,ARG2,MSX1,ASNS,LAMP3,FLCN,ATF3,ATF4,SYVN1,BBC3,SON,SP100,HRK,ZC3H8,BCL2L2,JMY,RTKN2,NF2,TAF9,TCP1,HS1BP3,CBS,TARDBP,THRA,ARHGEF2,NNT,AURKB,TRIO,SAV1,NUP62,SLC7A11,PIM1,PIK3R1,UCN,PLAGL2,HSPA4,HSPA5,HSPA8,VCP,VDR,VEGFA,VEGFB,PMP22,SLC25A27,MAGED1,ASAH2,XBP1,IGF1R,IGF2R,CSNK2A2,PRKCH,CTH,TSLP,…
GO: Biological Process	GO:0043620	regulation of DNA-templated transcription in response to stress		2.761E-4	1.000E0	1.012E-2	9.453E-2	13	120	KLF2,ATF3,ATF4,JMY,PPP1R15A,HSPA5,VEGFA,DNAJB1,ATF6B,PSMA1,DDIT3,JUN,SESN2
GO: Biological Process	GO:0031331	positive regulation of cellular catabolic process		2.841E-4	1.000E0	1.035E-2	9.671E-2	29	413	CALCOCO2,AMER1,MDM2,TPCN1,PYHIN1,PIP4K2B,ABCD1,FOXO3,TRIB3,FLCN,ZFAND2A,VPS11,TARDBP,NNT,PFKFB2,HNRNPD,VCP,RNF19A,RNF185,XBP1,RNF14,HERPUD1,PINK1,DAB2,DDIT3,FGF21,SESN2,NUPR1,LDLR
GO: Biological Process	GO:0006886	intracellular protein transport		3.009E-4	1.000E0	1.090E-2	1.019E-1	81	1588	MNS1,WDR33,MDM2,TUBB4A,STX18,FGF9,HAX1,VTI1B,SEL1L,UBE2J1,SFPQ,OGT,SRSF1,SRSF2,SRSF3,COPG1,RPAIN,GTSE1,TUBB,ABLIM3,SARNP,ARL4D,CCDC113,NDC1,CHMP4A,NAPB,TRAK2,SYVN1,BBC3,VPS11,SP100,PECR,SPAG1,GAS8,SREBF1,SREBF2,BBS2,SRP19,SRP72,SSR3,STX3,STX5,AP3M2,RAB29,TARDBP,SYNGR1,ARHGEF2,XPOT,U2AF1L4,HMGCL,NUP62,DNAAF11,PIK3R1,AGFG1,HSPA4,HSPA5,HSPA8,VCP,SGTB,XBP1,GOSR2,PTPDC1,CSNK2A2,EDEM1,RIMS2,HERPUD1,PIN…
GO: Biological Process	GO:0006626	protein targeting to mitochondrion		3.407E-4	1.000E0	1.227E-2	1.147E-1	12	107	HAX1,ABLIM3,VPS11,SREBF1,SREBF2,HSPA4,CSNK2A2,PINK1,FZD5,HPS4,MTERF4,TIMM10
GO: Biological Process	GO:0036490	regulation of translation in response to endoplasmic reticulum stress		3.916E-4	1.000E0	1.380E-2	1.290E-1	4	11	PPP1R15A,DNAJC3,SESN2,EIF4G1
GO: Biological Process	GO:0032388	positive regulation of intracellular transport		3.951E-4	1.000E0	1.380E-2	1.290E-1	20	246	MDM2,STX18,GTSE1,ABLIM3,SPAG5,BBC3,VPS11,SREBF2,RAB29,TARDBP,PIK3R1,XBP1,CSNK2A2,EDEM1,PINK1,DAB2,CREBRF,FZD5,HPS4,ZFAND1
GO: Biological Process	GO:0098713	leucine import across plasma membrane		3.958E-4	1.000E0	1.380E-2	1.290E-1	3	5	SLC43A1,SLC3A2,SLC7A5
GO: Biological Process	GO:1903801	L-leucine import across plasma membrane		3.958E-4	1.000E0	1.380E-2	1.290E-1	3	5	SLC43A1,SLC3A2,SLC7A5
GO: Biological Process	GO:0090666	scaRNA localization to Cajal body		3.958E-4	1.000E0	1.380E-2	1.290E-1	3	5	CCT2,TCP1,WRAP53
GO: Biological Process	GO:1990928	response to amino acid starvation		3.961E-4	1.000E0	1.380E-2	1.290E-1	8	52	LARS1,FLCN,ATF3,ATF4,RRAGC,RRAGD,SESN2,EIF4EBP1
GO: Biological Process	GO:1903513	endoplasmic reticulum to cytosol transport		4.118E-4	1.000E0	1.420E-2	1.326E-1	6	29	SEL1L,UBE2J1,SYVN1,VCP,EDEM1,HERPUD1
GO: Biological Process	GO:0030970	retrograde protein transport, ER to cytosol		4.118E-4	1.000E0	1.420E-2	1.326E-1	6	29	SEL1L,UBE2J1,SYVN1,VCP,EDEM1,HERPUD1
GO: Biological Process	GO:1903362	regulation of cellular protein catabolic process		4.449E-4	1.000E0	1.525E-2	1.425E-1	21	267	AMER1,MDM2,QRICH2,PYHIN1,OGT,TRIB3,LAMP3,ZFAND2A,VPS11,TAF9,VCP,RNF19A,RNF185,XBP1,RNF14,CSNK2A2,HERPUD1,PINK1,DAB2,NUPR1,LDLR
GO: Biological Process	GO:1903364	positive regulation of cellular protein catabolic process		4.724E-4	1.000E0	1.611E-2	1.505E-1	15	160	AMER1,MDM2,PYHIN1,TRIB3,ZFAND2A,VPS11,VCP,RNF19A,RNF185,XBP1,RNF14,HERPUD1,DAB2,NUPR1,LDLR
GO: Biological Process	GO:1903432	regulation of TORC1 signaling		4.749E-4	1.000E0	1.611E-2	1.505E-1	7	41	FNIP1,LARS1,FLCN,RRAGC,SIK3,RRAGD,SESN2
GO: Biological Process	GO:0009165	nucleotide biosynthetic process		5.370E-4	1.000E0	1.812E-2	1.693E-1	28	409	ACACA,RRM2,ACSL3,ACSL4,FASN,SCD,AK2,ABCD1,NUDT2,SHMT1,SHMT2,SLC25A1,FLCN,NADK2,ACSS1,GARS1,AK6,ELOVL5,ACOT7,UQCRH,VCP,PINK1,PRPSAP1,DCK,PANK3,SLC26A2,NUPR1,PPIF
GO: Biological Process	GO:0045940	positive regulation of steroid metabolic process		5.530E-4	1.000E0	1.856E-2	1.735E-1	7	42	SREBF1,SREBF2,STARD4,NR1D1,ABCG1,IGF1R,DAB2
GO: Biological Process	GO:0043618	regulation of transcription from RNA polymerase II promoter in response to stress		5.626E-4	1.000E0	1.879E-2	1.755E-1	12	113	KLF2,ATF3,ATF4,PPP1R15A,HSPA5,VEGFA,DNAJB1,ATF6B,PSMA1,DDIT3,JUN,SESN2
GO: Biological Process	GO:0035999	tetrahydrofolate interconversion		5.713E-4	1.000E0	1.898E-2	1.773E-1	4	12	SHMT1,SHMT2,MTHFD2,MTHFD1L
GO: Biological Process	GO:0035384	thioester biosynthetic process		5.849E-4	1.000E0	1.923E-2	1.797E-1	8	55	ACACA,ACSL3,ACSL4,FASN,SCD,SLC25A1,ACSS1,ELOVL5
GO: Biological Process	GO:0071616	acyl-CoA biosynthetic process		5.849E-4	1.000E0	1.923E-2	1.797E-1	8	55	ACACA,ACSL3,ACSL4,FASN,SCD,SLC25A1,ACSS1,ELOVL5
GO: Biological Process	GO:0030433	ubiquitin-dependent ERAD pathway		5.923E-4	1.000E0	1.928E-2	1.801E-1	10	83	DNAJB9,SEL1L,UBE2J1,SYVN1,HSPA5,VCP,SGTB,RNF185,EDEM1,HERPUD1
GO: Biological Process	GO:1901568	fatty acid derivative metabolic process		5.923E-4	1.000E0	1.928E-2	1.801E-1	10	83	ACACA,ACSL3,ACSL4,FASN,SCD,ABCD1,SLC25A1,ELOVL5,ACOT7,HMGCL
GO: Biological Process	GO:1901293	nucleoside phosphate biosynthetic process		6.019E-4	1.000E0	1.949E-2	1.821E-1	28	412	ACACA,RRM2,ACSL3,ACSL4,FASN,SCD,AK2,ABCD1,NUDT2,SHMT1,SHMT2,SLC25A1,FLCN,NADK2,ACSS1,GARS1,AK6,ELOVL5,ACOT7,UQCRH,VCP,PINK1,PRPSAP1,DCK,PANK3,SLC26A2,NUPR1,PPIF
GO: Biological Process	GO:0034504	protein localization to nucleus		6.143E-4	1.000E0	1.979E-2	1.849E-1	24	332	MDM2,PYHIN1,FGF9,OGT,RPAIN,GTSE1,CCT2,MSX1,FLCN,SP100,NF2,TCP1,TARDBP,TBRG1,NUP62,PIK3R1,HSPA8,COL1A1,XBP1,ING1,SESN2,TNPO1,WRAP53,AKAP1
GO: Biological Process	GO:0043090	amino acid import		6.620E-4	1.000E0	2.122E-2	1.983E-1	8	56	SFXN2,SLC43A1,SLC1A5,SLC3A2,SLC6A9,SLC7A1,SLC7A11,SLC7A5
GO: Biological Process	GO:0051222	positive regulation of protein transport		6.673E-4	1.000E0	2.129E-2	1.989E-1	26	374	MDM2,ACSL3,ACSL4,GTSE1,APBB1,ABLIM3,BBC3,VPS11,MYOM1,SREBF2,RAB29,RAPGEF4,TARDBP,MALRD1,PCK2,PFKFB2,PIK3R1,XBP1,ABCG1,CSNK2A2,EDEM1,PINK1,CREBRF,FZD5,HPS4,ZFAND1
GO: Biological Process	GO:0002082	regulation of oxidative phosphorylation		7.191E-4	1.000E0	2.282E-2	2.133E-1	6	32	ABCD1,SHMT2,VCP,PINK1,NUPR1,PPIF
GO: Biological Process	GO:0072655	establishment of protein localization to mitochondrion		7.536E-4	1.000E0	2.377E-2	2.221E-1	14	150	HAX1,ABLIM3,BBC3,VPS11,SREBF1,SREBF2,HSPA4,CSNK2A2,PINK1,DDIT3,FZD5,HPS4,MTERF4,TIMM10
GO: Biological Process	GO:0042760	very long-chain fatty acid catabolic process		7.712E-4	1.000E0	2.377E-2	2.221E-1	3	6	ABCD1,ABCD3,ABCD4
GO: Biological Process	GO:0009092	homoserine metabolic process		7.712E-4	1.000E0	2.377E-2	2.221E-1	3	6	CBS,CBSL,CTH
GO: Biological Process	GO:1901727	positive regulation of histone deacetylase activity		7.712E-4	1.000E0	2.377E-2	2.221E-1	3	6	C6orf89,VEGFA,PINK1
GO: Biological Process	GO:0070814	hydrogen sulfide biosynthetic process		7.712E-4	1.000E0	2.377E-2	2.221E-1	3	6	CBS,CBSL,CTH
GO: Biological Process	GO:0019346	transsulfuration		7.712E-4	1.000E0	2.377E-2	2.221E-1	3	6	CBS,CBSL,CTH
GO: Biological Process	GO:0046653	tetrahydrofolate metabolic process		8.020E-4	1.000E0	2.428E-2	2.268E-1	5	22	SHMT1,SHMT2,MTHFD2,ALDH1L1,MTHFD1L
GO: Biological Process	GO:0106074	aminoacyl-tRNA metabolism involved in translational fidelity		8.027E-4	1.000E0	2.428E-2	2.268E-1	4	13	AARS1,LARS1,IARS1,VARS2
GO: Biological Process	GO:0006534	cysteine metabolic process		8.027E-4	1.000E0	2.428E-2	2.268E-1	4	13	CBS,SLC7A11,CBSL,CTH
GO: Biological Process	GO:0015801	aromatic amino acid transport		8.027E-4	1.000E0	2.428E-2	2.268E-1	4	13	SLC3A2,SLC7A1,SLC16A10,SLC7A5
GO: Biological Process	GO:2001233	regulation of apoptotic signaling pathway		8.707E-4	1.000E0	2.621E-2	2.449E-1	28	422	MDM2,SFPQ,HYOU1,SIAH1,MSX1,FLCN,ATF3,SYVN1,BBC3,SP100,BCL2L2,RTKN2,TAF9,ARHGEF2,PLAGL2,VEGFA,PMP22,MAGED1,ASAH2,XBP1,CSNK2A2,CTH,HERPUD1,PINK1,DAB2,DDIT3,NUPR1,PPIF
GO: Biological Process	GO:0045732	positive regulation of protein catabolic process		8.766E-4	1.000E0	2.626E-2	2.454E-1	19	243	AMER1,MDM2,PYHIN1,TRIB3,ZFAND2A,VPS11,STX5,VCP,RNF19A,RNF185,XBP1,RNF14,HERPUD1,DAB2,CREBRF,RAB7A,NUPR1,LDLR,RNF41
GO: Biological Process	GO:1903533	regulation of protein targeting		9.415E-4	1.000E0	2.787E-2	2.604E-1	10	88	HAX1,OGT,ABLIM3,VPS11,SREBF1,SREBF2,CSNK2A2,PINK1,FZD5,HPS4
GO: Biological Process	GO:0071229	cellular response to acid chemical		9.415E-4	1.000E0	2.787E-2	2.604E-1	10	88	KLF2,LAMTOR2,LARS1,RRAGC,HNRNPD,RRAGD,COL1A1,VEGFA,XBP1,SESN2
GO: Biological Process	GO:1903749	positive regulation of establishment of protein localization to mitochondrion		9.433E-4	1.000E0	2.787E-2	2.604E-1	8	59	ABLIM3,BBC3,VPS11,SREBF2,CSNK2A2,PINK1,FZD5,HPS4
GO: Biological Process	GO:0015804	neutral amino acid transport		9.731E-4	1.000E0	2.858E-2	2.670E-1	7	46	SFXN2,SLC43A1,SLC1A5,SLC3A2,SLC6A9,SLC38A1,SLC7A5
GO: Biological Process	GO:0070585	protein localization to mitochondrion		9.760E-4	1.000E0	2.858E-2	2.670E-1	14	154	HAX1,ABLIM3,BBC3,VPS11,SREBF1,SREBF2,HSPA4,CSNK2A2,PINK1,DDIT3,FZD5,HPS4,MTERF4,TIMM10
GO: Biological Process	GO:0071404	cellular response to low-density lipoprotein particle stimulus		9.958E-4	1.000E0	2.902E-2	2.712E-1	5	23	SREBF2,NPC1,HMGCS1,FGF21,LDLR
GO: Biological Process	GO:0045944	positive regulation of transcription by RNA polymerase II		1.043E-3	1.000E0	3.026E-2	2.827E-1	68	1339	MAFG,MDM2,MEF2A,MEF2D,KLF2,SAFB,HAX1,FOXO3,SFPQ,OGT,FOSL2,APBB1,KLF15,LMO4,ABLIM3,ZBED3,MSX1,FOXD3,PAXIP1,MKX,FLCN,ATF3,ATF4,SREBF1,SREBF2,KDM6B,NKRF,TCERG1,SUB1,RBMX,TAF9,TCEA1,MOSPD1,LDB2,RHOQ,THRA,ARHGEF2,CCPG1,CEBPG,HMGN3,HNRNPD,PIK3R1,UCN,MED21,PLAGL2,HSPA5,CREB3L2,VDR,VEGFA,EXOSC9,XBP1,NR1D1,ATF6B,IFRD1,PPP2R5B,DAB2,DDIT3,CREBRF,JUN,FZD5,SESN2,DLX5,CDON,RARA,HDAC5,E2F2,ZNF593,ZNF580
GO: Biological Process	GO:0033043	regulation of organelle organization		1.085E-3	1.000E0	3.134E-2	2.928E-1	67	1317	CALCOCO2,CDK2AP2,MNS1,TUBB4A,STX18,MKI67,FNIP1,PIP4K2B,HAX1,PREX1,CUL3,CHMP4C,SFPQ,OGT,C6orf89,PPM1E,ASAP3,BIRC5,CCT2,SPAG5,MSX1,CHMP4A,SLF2,PAXIP1,FLCN,BBC3,VPS11,HRK,SREBF1,SREBF2,CLASP2,JMY,STAT2,STX5,NF2,BUB1B,TCP1,UBE2C,SYT7,CCNF,RHOQ,SH3PXD2B,ARHGEF2,AURKB,NUP62,HNRNPD,TERF2IP,MID1IP1,UBE2N,PIK3R1,RHOF,VEGFA,XBP1,IGF1R,TRIM9,CSNK2A2,PINK1,TMEM135,ZNF207,TINF2,FZD5,RAD1,RAB7A,NUPR1,PPIF,RNF4…
GO: Biological Process	GO:1990173	protein localization to nucleoplasm		1.093E-3	1.000E0	3.143E-2	2.936E-1	4	14	CCT2,TCP1,TBRG1,WRAP53
GO: Biological Process	GO:0006605	protein targeting		1.148E-3	1.000E0	3.287E-2	3.071E-1	30	472	HAX1,VTI1B,OGT,ABLIM3,CHMP4A,TRAK2,VPS11,PECR,SREBF1,SREBF2,SRP19,SRP72,SSR3,SYNGR1,HMGCL,HSPA4,HSPA5,HSPA8,SGTB,GOSR2,CSNK2A2,EDEM1,HERPUD1,PINK1,FZD5,HPS4,RAB7A,LAMP2,MTERF4,TIMM10
GO: Biological Process	GO:0043555	regulation of translation in response to stress		1.222E-3	1.000E0	3.409E-2	3.185E-1	5	24	ATF4,PPP1R15A,DNAJC3,SESN2,EIF4G1
GO: Biological Process	GO:1901522	positive regulation of transcription from RNA polymerase II promoter involved in cellular response to chemical stimulus		1.222E-3	1.000E0	3.409E-2	3.185E-1	5	24	ATF4,VEGFA,XBP1,SESN2,DLX5
GO: Biological Process	GO:0032006	regulation of TOR signaling		1.235E-3	1.000E0	3.409E-2	3.185E-1	11	107	FNIP1,LAMTOR2,LARS1,SLC7A1,FLCN,RRAGC,GPAT3,SIK3,RRAGD,XBP1,SESN2
GO: Biological Process	GO:0065003	protein-containing complex assembly		1.238E-3	1.000E0	3.409E-2	3.185E-1	88	1839	AMER1,ACACA,RRM2,MDM2,ACSL3,TUBB4A,FNIP1,HAX1,PREX1,CUL3,SRSF1,SHMT1,SHMT2,CCT2,LMO4,SLC1A5,MSRB2,NDC1,CHMP4A,NAPB,SLF2,ASF1B,TTC17,SNAP25,VAMP4,BBC3,MX1,VPS11,SPAG1,HRK,SRP19,CLASP2,JMY,STX5,RBMX,EIF2S2,TAF9,TCP1,ADRM1,UBE2C,SH3PXD2B,GTF2H4,THRA,KCTD2,ARHGEF2,AURKB,MAGI1,DNAAF11,TERF2IP,LONP1,MID1IP1,LPXN,DDX23,PLAGL2,HSPA4,HSPA5,HSPA8,VCP,VEGFA,WARS1,GOSR2,PPP2R5B,TRIM9,CTH,RIMS2,PINK1,DAB2,ZNF…
GO: Biological Process	GO:0070982	L-asparagine metabolic process		1.249E-3	1.000E0	3.409E-2	3.185E-1	2	2	ASNS,ATF4
GO: Biological Process	GO:0035026	leading edge cell differentiation		1.249E-3	1.000E0	3.409E-2	3.185E-1	2	2	DAB2,JUN
GO: Biological Process	GO:0006535	cysteine biosynthetic process from serine		1.249E-3	1.000E0	3.409E-2	3.185E-1	2	2	CBS,CBSL
GO: Biological Process	GO:0061394	regulation of transcription from RNA polymerase II promoter in response to arsenic-containing substance		1.249E-3	1.000E0	3.409E-2	3.185E-1	2	2	ATF3,ATF4
GO: Biological Process	GO:0051958	methotrexate transport		1.249E-3	1.000E0	3.409E-2	3.185E-1	2	2	SLC19A1,SLC46A1
GO: Biological Process	GO:0019264	glycine biosynthetic process from serine		1.249E-3	1.000E0	3.409E-2	3.185E-1	2	2	SHMT1,SHMT2
GO: Biological Process	GO:0015823	phenylalanine transport		1.249E-3	1.000E0	3.409E-2	3.185E-1	2	2	SLC3A2,SLC7A5
GO: Biological Process	GO:0034198	cellular response to amino acid starvation		1.261E-3	1.000E0	3.411E-2	3.187E-1	7	48	LARS1,FLCN,ATF3,ATF4,RRAGC,RRAGD,SESN2
GO: Biological Process	GO:0089718	amino acid import across plasma membrane		1.261E-3	1.000E0	3.411E-2	3.187E-1	7	48	SLC43A1,SLC1A5,SLC3A2,SLC6A9,SLC7A1,SLC7A11,SLC7A5
GO: Biological Process	GO:1903050	regulation of proteolysis involved in cellular protein catabolic process		1.293E-3	1.000E0	3.483E-2	3.255E-1	18	232	MDM2,QRICH2,PYHIN1,OGT,TRIB3,LAMP3,ZFAND2A,TAF9,VCP,RNF19A,RNF185,XBP1,RNF14,CSNK2A2,HERPUD1,PINK1,DAB2,NUPR1
GO: Biological Process	GO:1901570	fatty acid derivative biosynthetic process		1.313E-3	1.000E0	3.523E-2	3.292E-1	8	62	ACACA,ACSL3,ACSL4,FASN,SCD,SLC25A1,ELOVL5,HMGCL
GO: Biological Process	GO:0098657	import into cell		1.320E-3	1.000E0	3.527E-2	3.296E-1	20	271	ACSL3,SLC43A1,SLC1A5,SLC2A3,SLC3A2,SLC6A9,SLC7A1,SLC19A1,SNAP25,MX1,SLC46A1,SLC5A6,CACNA1C,SLC11A2,SLC7A11,SLC31A1,USP46,SLC38A1,KCNH2,SLC7A5
GO: Biological Process	GO:0016242	negative regulation of macroautophagy		1.374E-3	1.000E0	3.640E-2	3.401E-1	6	36	CHMP4A,NPC1,PINK1,NUPR1,RNF41,TMEM39A
GO: Biological Process	GO:0071402	cellular response to lipoprotein particle stimulus		1.374E-3	1.000E0	3.640E-2	3.401E-1	6	36	SREBF2,NPC1,HMGCS1,ABCG1,FGF21,LDLR
GO: Biological Process	GO:0006839	mitochondrial transport		1.398E-3	1.000E0	3.688E-2	3.446E-1	21	292	ACACA,SFXN2,HAX1,FLVCR1,ABLIM3,SLC25A1,BBC3,VPS11,SREBF1,SREBF2,MID1IP1,HSPA4,CSNK2A2,PINK1,FZD5,HPS4,SLC25A16,MTERF4,LETM1,PPIF,TIMM10
GO: Biological Process	GO:0038202	TORC1 signaling		1.428E-3	1.000E0	3.752E-2	3.505E-1	7	49	FNIP1,LARS1,FLCN,RRAGC,SIK3,RRAGD,SESN2
GO: Biological Process	GO:0046390	ribose phosphate biosynthetic process		1.449E-3	1.000E0	3.793E-2	3.544E-1	23	333	ACACA,ACSL3,ACSL4,FASN,SCD,AK2,ABCD1,NUDT2,SHMT2,SLC25A1,FLCN,ACSS1,TKT,ELOVL5,ACOT7,UQCRH,VCP,PINK1,PRPSAP1,PANK3,SLC26A2,NUPR1,PPIF
GO: Biological Process	GO:0060548	negative regulation of cell death		1.512E-3	1.000E0	3.942E-2	3.683E-1	62	1214	AARS1,MDM2,FNIP1,HAX1,FHL2,OGT,HYOU1,ANXA4,APBB2,XIAP,BIRC5,CBX4,ARG2,MSX1,CHMP4A,ASNS,LAMP3,ATF4,SYVN1,SON,BCL2L2,RTKN2,TAF9,NPC1,CBS,ARHGEF2,NNT,AURKB,NUP62,SLC7A11,PIM1,PIK3R1,UCN,TMEM109,HSPA4,HSPA5,HSPA8,VEGFA,VEGFB,SLC25A27,ASAH2,XBP1,IGF1R,CSNK2A2,PRKCH,CTH,TSLP,DNAJC3,HERPUD1,PINK1,DAB2,JUN,FGF21,DHCR24,PYCR1,RARA,TSC22D3,NUPR1,PPIF,LIFR,EIF4G1,STK40
GO: Biological Process	GO:1903793	positive regulation of anion transport		1.545E-3	1.000E0	4.010E-2	3.746E-1	35	590	MDM2,MEF2A,ACSL3,ACSL4,GTSE1,APBB1,KLF15,ABLIM3,ATF4,BBC3,VPS11,MYOM1,SREBF2,RAB29,RAPGEF4,RHOQ,TARDBP,MALRD1,PCK2,PFKFB2,PIK3R1,UCN,XBP1,ABCG1,CSNK2A2,EDEM1,PINK1,DAB2,DBI,CREBRF,FZD5,FGF21,HPS4,ZFAND1,LPCAT3
GO: Biological Process	GO:0001101	response to acid chemical		1.556E-3	1.000E0	4.024E-2	3.760E-1	13	144	KLF2,LAMTOR2,LARS1,ASNS,RRAGC,HNRNPD,RRAGD,COL1A1,VEGFA,XBP1,IGF1R,FGF21,SESN2
GO: Biological Process	GO:0015849	organic acid transport		1.563E-3	1.000E0	4.026E-2	3.761E-1	25	376	ACACA,ACSL3,ACSL4,SFXN2,ABCD1,SLC43A1,SLC1A5,SLC3A2,ARG2,SLC6A9,SLC7A1,SLC19A1,SLC25A1,SNAP25,SLC16A10,SLC46A1,SLC5A6,SLC7A11,MID1IP1,SLC38A1,PLA2G12A,ABCD3,ABCD4,SLC26A2,SLC7A5
GO: Biological Process	GO:0010821	regulation of mitochondrion organization		1.589E-3	1.000E0	4.075E-2	3.807E-1	14	162	FNIP1,HAX1,FLCN,BBC3,HRK,SREBF1,SREBF2,STAT2,CSNK2A2,PINK1,TMEM135,FZD5,PPIF,RNF41
GO: Biological Process	GO:0042149	cellular response to glucose starvation		1.611E-3	1.000E0	4.116E-2	3.845E-1	7	50	FOXO3,ASNS,ATF4,BRSK1,HSPA5,XBP1,SESN2
GO: Biological Process	GO:0055092	sterol homeostasis		1.665E-3	1.000E0	4.238E-2	3.959E-1	11	111	CYP39A1,ABCD1,TTC39B,SREBF2,NPC1,MALRD1,XBP1,NR1D1,ABCG1,INSIG1,LDLR
GO: Biological Process	GO:0098739	import across plasma membrane		1.765E-3	1.000E0	4.474E-2	4.180E-1	15	182	SLC43A1,SLC1A5,SLC2A3,SLC3A2,SLC6A9,SLC7A1,SLC19A1,SLC46A1,SLC5A6,CACNA1C,SLC11A2,SLC7A11,SLC31A1,KCNH2,SLC7A5
GO: Biological Process	GO:2001243	negative regulation of intrinsic apoptotic signaling pathway		1.790E-3	1.000E0	4.519E-2	4.223E-1	11	112	MDM2,HYOU1,SYVN1,BCL2L2,RTKN2,TAF9,ARHGEF2,XBP1,HERPUD1,PINK1,PPIF
GO: Biological Process	GO:0043043	peptide biosynthetic process		1.809E-3	1.000E0	4.540E-2	4.242E-1	44	799	AARS1,LARP6,SARS1,SYNCRIP,FOXO3,LARS1,SHMT1,SHMT2,SARNP,YARS1,ATF4,MVK,GARS1,SRP19,SRP72,SSR3,EIF2S2,DNAJC1,TARS1,MARS2,CARS1,TARDBP,PPP1R15A,SLC7A11,HNRNPD,UCN,CHAC1,WARS1,IARS1,GTPBP2,DNAJC3,PINK1,TRMT10C,SESN2,RARA,AIMP2,VARS2,EIF2D,EIF1AX,EIF4EBP1,EIF4EBP2,EIF4G1,EIF5,CAPRIN1
GO: Biological Process	GO:0032527	protein exit from endoplasmic reticulum		1.812E-3	1.000E0	4.540E-2	4.242E-1	7	51	SEL1L,UBE2J1,SYVN1,VCP,EDEM1,HERPUD1,INSIG1
GO: Biological Process	GO:0022411	cellular component disassembly		1.851E-3	1.000E0	4.619E-2	4.316E-1	39	686	CALCOCO2,AMER1,FAP,NCEH1,HAX1,VTI1B,NAPB,SREBF1,SREBF2,CLASP2,BLCAP,STX5,NPC1,DDR2,SH3PXD2B,ARHGEF2,CEBPG,MID1IP1,PIK3R1,HSPA8,VCP,IGF1R,CSNK2A2,PINK1,FZD5,FGF21,RAB7A,SESN2,KLKB1,DNASE2,DPP4,WIPI1,GRWD1,LAMP2,LDLR,ZFAND1,EIF2D,RNF41,TMEM39A
GO: Biological Process	GO:0032933	SREBP signaling pathway		1.880E-3	1.000E0	4.637E-2	4.333E-1	4	16	SREBF1,SREBF2,INSIG1,LPCAT3
GO: Biological Process	GO:0050667	homocysteine metabolic process		1.880E-3	1.000E0	4.637E-2	4.333E-1	4	16	MTRR,CBS,CBSL,CTH
GO: Biological Process	GO:1902902	negative regulation of autophagosome assembly		1.880E-3	1.000E0	4.637E-2	4.333E-1	4	16	CHMP4A,PINK1,NUPR1,TMEM39A
GO: Biological Process	GO:0055088	lipid homeostasis		1.965E-3	1.000E0	4.820E-2	4.503E-1	15	184	ACACA,CYP39A1,ABCD1,TTC39B,SREBF2,GOT1,NPC1,MALRD1,SLC25A27,XBP1,NR1D1,ABCG1,INSIG1,SESN2,LDLR
GO: Biological Process	GO:0006164	purine nucleotide biosynthetic process		1.969E-3	1.000E0	4.820E-2	4.503E-1	23	341	ACACA,ACSL3,ACSL4,FASN,SCD,AK2,ABCD1,NUDT2,SHMT2,SLC25A1,FLCN,ACSS1,ELOVL5,ACOT7,UQCRH,VCP,PINK1,PRPSAP1,DCK,PANK3,SLC26A2,NUPR1,PPIF
GO: Biological Process	GO:0007005	mitochondrion organization		1.987E-3	1.000E0	4.845E-2	4.527E-1	35	599	MEF2A,FNIP1,HAX1,OGT,ABLIM3,FLCN,TRAK2,BBC3,MX1,VPS11,HRK,SREBF1,SREBF2,STAT2,RAB29,HMGCL,LONP1,HSPA4,CSNK2A2,PINK1,TMEM135,TTC19,JUN,FZD5,HPS4,TMEM70,SESN2,WIPI1,MTERF4,MSTO1,LETM1,PPIF,TIMM10,PTCD2,RNF41
GO: Biological Process	GO:0048280	vesicle fusion with Golgi apparatus		2.049E-3	1.000E0	4.918E-2	4.595E-1	3	8	VTI1B,STX5,GOSR2
GO: Biological Process	GO:0006564	L-serine biosynthetic process		2.049E-3	1.000E0	4.918E-2	4.595E-1	3	8	SHMT2,PSAT1,PHGDH
GO: Biological Process	GO:0070813	hydrogen sulfide metabolic process		2.049E-3	1.000E0	4.918E-2	4.595E-1	3	8	CBS,CBSL,CTH
GO: Biological Process	GO:0015820	leucine transport		2.049E-3	1.000E0	4.918E-2	4.595E-1	3	8	SLC43A1,SLC3A2,SLC7A5
GO: Biological Process	GO:0031398	positive regulation of protein ubiquitination		2.056E-3	1.000E0	4.918E-2	4.595E-1	12	131	AMER1,CUL3,XIAP,SKP2,TRIB3,PAXIP1,UBE2C,UBE2N,HSPA5,PINK1,AIMP2,ARRDC4
GO: Cellular Component	GO:0005774	vacuolar membrane		7.273E-8	5.840E-5	5.840E-5	4.244E-4	39	437	CALCOCO2,SLC29A3,MANBA,TPCN1,FNIP1,ABCD1,VTI1B,LAMTOR2,TMEM79,SLC3A2,NAPB,LAMP3,FLCN,VPS11,RRAGC,NPC1,SLC11A2,SYT7,BORCS8,SYNGR1,CLCN4,RRAGD,BRI3,TMEM192,HSPA8,SLC26A11,GDAP2,DAB2,HPS4,ABCD4,RAB7A,DPP4,WIPI1,TOM1,LAMP2,LDLR,HPS6,SLC7A5,WDR41
GO: Cellular Component	GO:0005764	lysosome		2.744E-7	2.204E-4	7.346E-5	5.338E-4	53	726	SLC29A3,MANBA,PRSS16,TPCN1,FNIP1,ABCD1,VTI1B,LAMTOR2,TMEM79,TUBB,LARS1,CCT2,SLC3A2,LAMP3,FLCN,FTL,VAMP4,BBC3,VPS11,ACTR10,RRAGC,STX3,GOT1,NPC1,GPC1,SLC11A2,TCN2,SYT7,BORCS8,SYNGR1,RAB9A,CLCN4,RRAGD,BRI3,TMEM192,HSPA8,VCP,SLC26A11,DNAJC3,GDAP2,DAB2,HPS4,ABCD4,RAB7A,DNASE2,DPP4,TOM1,LAMP2,LDLR,HPS6,SLC7A5,WDR41,NBR1
GO: Cellular Component	GO:0000323	lytic vacuole		2.744E-7	2.204E-4	7.346E-5	5.338E-4	53	726	SLC29A3,MANBA,PRSS16,TPCN1,FNIP1,ABCD1,VTI1B,LAMTOR2,TMEM79,TUBB,LARS1,CCT2,SLC3A2,LAMP3,FLCN,FTL,VAMP4,BBC3,VPS11,ACTR10,RRAGC,STX3,GOT1,NPC1,GPC1,SLC11A2,TCN2,SYT7,BORCS8,SYNGR1,RAB9A,CLCN4,RRAGD,BRI3,TMEM192,HSPA8,VCP,SLC26A11,DNAJC3,GDAP2,DAB2,HPS4,ABCD4,RAB7A,DNASE2,DPP4,TOM1,LAMP2,LDLR,HPS6,SLC7A5,WDR41,NBR1
GO: Cellular Component	GO:0005765	lysosomal membrane		5.671E-7	4.553E-4	9.107E-5	6.617E-4	34	383	SLC29A3,MANBA,TPCN1,FNIP1,ABCD1,VTI1B,LAMTOR2,TMEM79,SLC3A2,LAMP3,FLCN,VPS11,NPC1,SLC11A2,SYT7,BORCS8,SYNGR1,CLCN4,BRI3,TMEM192,HSPA8,SLC26A11,GDAP2,DAB2,HPS4,ABCD4,RAB7A,DPP4,TOM1,LAMP2,LDLR,HPS6,SLC7A5,WDR41
GO: Cellular Component	GO:0098852	lytic vacuole membrane		5.671E-7	4.553E-4	9.107E-5	6.617E-4	34	383	SLC29A3,MANBA,TPCN1,FNIP1,ABCD1,VTI1B,LAMTOR2,TMEM79,SLC3A2,LAMP3,FLCN,VPS11,NPC1,SLC11A2,SYT7,BORCS8,SYNGR1,CLCN4,BRI3,TMEM192,HSPA8,SLC26A11,GDAP2,DAB2,HPS4,ABCD4,RAB7A,DPP4,TOM1,LAMP2,LDLR,HPS6,SLC7A5,WDR41
GO: Cellular Component	GO:0042175	nuclear outer membrane-endoplasmic reticulum membrane network		1.098E-6	8.819E-4	1.373E-4	9.978E-4	72	1160	AGPAT5,DHDDS,DNAJB9,CYP39A1,ACSL3,ACSL4,STX18,MSMO1,FDFT1,SCD,PIP4K2B,NCEH1,ABCD1,RNF145,VTI1B,SEL1L,UBE2J1,HSD17B7,CHERP,COPG1,PLA2G4C,EBP,SYVN1,KDSR,MX1,SREBF1,SREBF2,SSR3,STX5,REEP6,DNAJC1,CYP4V2,GPAT3,MOSPD1,OSBP,FICD,TKT,ALG10,PIGM,ELOVL5,NUP62,PPP1R15A,RAB9A,CLCN4,SMIM14,PIK3R1,HSD3B1,TMEM109,ALG6,HSPA5,VCP,CREB3L2,RNF26,RNF185,XBP1,GOSR2,ATF6B,ABCG1,EDEM1,HERPUD1,NDRG4,SAMD8,INSIG1,CNIH3,N…
GO: Cellular Component	GO:0098827	endoplasmic reticulum subcompartment		1.197E-6	9.613E-4	1.373E-4	9.978E-4	71	1141	AGPAT5,DHDDS,DNAJB9,CYP39A1,ACSL3,ACSL4,STX18,MSMO1,FDFT1,SCD,PIP4K2B,NCEH1,ABCD1,RNF145,VTI1B,SEL1L,UBE2J1,HSD17B7,CHERP,COPG1,PLA2G4C,EBP,SYVN1,KDSR,MX1,SREBF1,SREBF2,SSR3,STX5,REEP6,DNAJC1,CYP4V2,GPAT3,MOSPD1,OSBP,FICD,TKT,ALG10,PIGM,ELOVL5,PPP1R15A,RAB9A,CLCN4,SMIM14,HSD3B1,TMEM109,ALG6,HSPA5,VCP,CREB3L2,RNF26,RNF185,XBP1,GOSR2,ATF6B,ABCG1,EDEM1,HERPUD1,NDRG4,SAMD8,INSIG1,CNIH3,NSDHL,DHCR24,A…
GO: Cellular Component	GO:0031984	organelle subcompartment		1.696E-6	1.362E-3	1.702E-4	1.237E-3	101	1831	AGPAT5,DHDDS,DNAJB9,CYP39A1,ACSL3,ACSL4,STX18,MSMO1,FDFT1,SCD,PIP4K2B,CHST12,NCEH1,ABCD1,RNF145,VTI1B,SEL1L,CUL3,UBE2J1,TPST2,HSD17B7,CHERP,COPG1,C6orf89,TMEM79,PLA2G4C,EBP,SNAP25,FUT1,SYVN1,VAMP4,KDSR,MX1,B4GALT2,SREBF1,SREBF2,CLASP2,SSR3,STX5,ST3GAL5,REEP6,DNAJC1,RAB29,CYP4V2,SLC11A2,GPAT3,MOSPD1,OSBP,FICD,TKT,ALG10,PIGM,ELOVL5,PPP1R15A,B4GALT5,RAB9A,CLCN4,SMIM14,CHPF2,HSD3B1,TMEM109,ALG6,HSPA5…
GO: Cellular Component	GO:0005789	endoplasmic reticulum membrane		2.023E-6	1.625E-3	1.805E-4	1.312E-3	70	1136	AGPAT5,DHDDS,DNAJB9,CYP39A1,ACSL3,ACSL4,STX18,MSMO1,FDFT1,SCD,PIP4K2B,NCEH1,ABCD1,RNF145,VTI1B,SEL1L,UBE2J1,HSD17B7,CHERP,COPG1,PLA2G4C,EBP,SYVN1,KDSR,MX1,SREBF1,SREBF2,SSR3,STX5,REEP6,DNAJC1,CYP4V2,GPAT3,MOSPD1,OSBP,FICD,TKT,ALG10,PIGM,ELOVL5,PPP1R15A,RAB9A,CLCN4,SMIM14,HSD3B1,TMEM109,ALG6,HSPA5,VCP,CREB3L2,RNF26,RNF185,XBP1,GOSR2,ATF6B,ABCG1,EDEM1,HERPUD1,NDRG4,SAMD8,INSIG1,CNIH3,NSDHL,DHCR24,A…
GO: Cellular Component	GO:0005739	mitochondrion		2.223E-5	1.785E-2	1.785E-3	1.297E-2	99	1897	AARS1,AGPAT5,ACACA,ACAT2,COMTD1,ACSL3,ACSL4,FASN,SARS1,SFXN2,AK2,ABCD1,HAX1,ALDH1B1,DHTKD1,ENOSF1,FOXO3,OGT,COQ5,FLVCR1,PPM1E,NUDT2,SHMT1,SHMT2,ARG2,MSRB2,PLA2G4C,SLC25A1,TRAK2,BBC3,MX1,HSPB7,PECR,HRK,MTHFD2,NADK2,ACSS1,GARS1,BCL2L2,ALDH1L1,ME3,ADHFE1,NIT1,MCEE,GPT2,RAB29,MARS2,SLC11A2,HS1BP3,COQ10A,THRA,MMAB,NNT,PCK2,ACOT7,HMGCL,PPP1R15A,LONP1,HSD3B1,UQCRH,GMPPB,HSPA4,HSPA5,SLC25A27,LETMD1,STARD…
GO: Cellular Component	GO:0016604	nuclear body		3.270E-5	2.625E-2	2.387E-3	1.734E-2	53	856	CALCOCO2,AMER1,MDM2,PYHIN1,MKI67,SFPQ,SRSF1,SRSF2,SRSF3,ZCCHC8,RPAIN,LARS1,APBB1,KLF15,CBX4,SARNP,YARS1,SPAG5,SRRT,ATF4,TAF5L,HSPB7,SON,SP100,ZC3H8,AK6,C12orf57,TCERG1,MBD4,TARDBP,GTF2H4,TKT,U2AF1L4,TERF2IP,PRPF40B,LPXN,NR1D1,PPP1CC,PPP1R16B,ESRP1,ISG20,GADD45A,DHX15,CREBRF,TINF2,AP5Z1,CCNL2,HDAC5,WRAP53,SHQ1,EIF2D,DDX39A,NBR1
GO: Cellular Component	GO:0031201	SNARE complex		2.948E-4	2.367E-1	1.973E-2	1.434E-1	8	50	STX18,VTI1B,NAPB,SNAP25,VAMP4,STX3,STX5,GOSR2
GO: Cellular Component	GO:0016607	nuclear speck		3.725E-4	2.991E-1	2.301E-2	1.672E-1	29	421	PYHIN1,SFPQ,SRSF1,SRSF2,SRSF3,APBB1,KLF15,CBX4,SARNP,ATF4,TAF5L,SON,AK6,C12orf57,TCERG1,MBD4,TARDBP,GTF2H4,U2AF1L4,PRPF40B,LPXN,PPP1CC,PPP1R16B,GADD45A,DHX15,AP5Z1,CCNL2,HDAC5,DDX39A
GO: Cellular Component	GO:0005770	late endosome		1.189E-3	9.545E-1	4.505E-2	3.273E-1	21	289	SLC29A3,VTI1B,CHMP4C,LAMTOR2,CHMP4A,LAMP3,VPS11,NPC1,SLC11A2,RAB9A,CLCN4,TMEM192,HSPA8,SLC31A1,GOSR2,IGF2R,DDIT3,RAB7A,LAMP2,LDLR,NBR1
GO: Cellular Component	GO:0042470	melanosome		1.208E-3	9.700E-1	4.505E-2	3.273E-1	11	107	FASN,SLC1A5,SLC3A2,STX3,RAB29,SYNGR1,RAB9A,HSPA5,HSPA8,HPS4,RAB7A
GO: Cellular Component	GO:0048770	pigment granule		1.208E-3	9.700E-1	4.505E-2	3.273E-1	11	107	FASN,SLC1A5,SLC3A2,STX3,RAB29,SYNGR1,RAB9A,HSPA5,HSPA8,HPS4,RAB7A
GO: Cellular Component	GO:1990836	lysosomal matrix		1.242E-3	9.976E-1	4.505E-2	3.273E-1	2	2	HSPA8,LAMP2
GO: Cellular Component	GO:1990617	CHOP-ATF4 complex		1.242E-3	9.976E-1	4.505E-2	3.273E-1	2	2	ATF4,DDIT3
GO: Cellular Component	GO:1990622	CHOP-ATF3 complex		1.242E-3	9.976E-1	4.505E-2	3.273E-1	2	2	ATF3,DDIT3
GO: Cellular Component	GO:1990184	amino acid transport complex		1.242E-3	9.976E-1	4.505E-2	3.273E-1	2	2	SLC3A2,SLC7A5
GO: Cellular Component	GO:0031902	late endosome membrane		1.254E-3	1.000E0	4.505E-2	3.273E-1	13	141	SLC29A3,VTI1B,CHMP4C,LAMTOR2,CHMP4A,LAMP3,VPS11,NPC1,SLC11A2,CLCN4,GOSR2,RAB7A,LAMP2
GO: Cellular Component	GO:0005778	peroxisomal membrane		1.290E-3	1.000E0	4.505E-2	3.273E-1	8	62	ACSL3,ACSL4,ABCD1,PECR,SYT7,TMEM135,ABCD3,ABCD4
GO: Cellular Component	GO:0031903	microbody membrane		1.290E-3	1.000E0	4.505E-2	3.273E-1	8	62	ACSL3,ACSL4,ABCD1,PECR,SYT7,TMEM135,ABCD3,ABCD4
Pathway	M39853	Cholesterol metabolism (includes both Bloch and Kandutsch-Russell pathways)	MSigDB C2 BIOCARTA (v7.3)	3.489E-14	9.730E-11	9.730E-11	8.281E-10	18	47	ACSL3,ACSL4,FASN,MSMO1,FDFT1,SCD,HSD17B7,EBP,MVK,SREBF1,SREBF2,ELOVL5,HMGCS1,IDI1,ABCG1,NSDHL,DHCR24,FADS1
Pathway	M39618	Photodynamic therapy-induced unfolded protein response	MSigDB C2 BIOCARTA (v7.3)	1.188E-11	3.314E-8	1.657E-8	1.410E-7	13	29	DNAJB9,TRIB3,ASNS,ATF3,ATF4,BBC3,PPP1R15A,HSPA5,WARS1,XBP1,EDEM1,DNAJC3,DDIT3
Pathway	SMP00023	Steroid Biosynthesis	SMPDB	1.426E-9	3.976E-6	1.140E-6	9.707E-6	10	21	ACAT2,MSMO1,FDFT1,HSD17B7,EBP,MVK,HMGCS1,IDI1,NSDHL,DHCR24
Pathway	1268756	Unfolded Protein Response (UPR)	BioSystems: REACTOME	1.636E-9	4.562E-6	1.140E-6	9.707E-6	19	93	DNAJB9,HYOU1,ASNS,ATF3,ATF4,SYVN1,GFPT1,HSPA5,EXOSC9,XBP1,GOSR2,PPP2R5B,PLA2G4B,EDEM1,DNAJC3,HERPUD1,DDIT3,WIPI1,EXOSC1
Pathway	1270037	Cholesterol biosynthesis	BioSystems: REACTOME	7.148E-9	1.994E-5	3.987E-6	3.393E-5	10	24	ACAT2,MSMO1,FDFT1,HSD17B7,EBP,MVK,HMGCS1,IDI1,NSDHL,DHCR24
Pathway	142269	superpathway of cholesterol biosynthesis	BioSystems: BIOCYC	1.151E-8	3.210E-5	5.350E-6	4.553E-5	10	25	ACAT2,MSMO1,FDFT1,HSD17B7,EBP,MVK,HMGCS1,IDI1,NSDHL,DHCR24
Pathway	1269710	Cytosolic tRNA aminoacylation	BioSystems: REACTOME	1.807E-8	5.040E-5	7.199E-6	6.127E-5	10	26	AARS1,SARS1,LARS1,YARS1,GARS1,TARS1,CARS1,WARS1,IARS1,AIMP2
Pathway	1269709	tRNA Aminoacylation	BioSystems: REACTOME	7.495E-8	2.090E-4	2.613E-5	2.224E-4	12	45	AARS1,SARS1,LARS1,YARS1,GARS1,TARS1,MARS2,CARS1,WARS1,IARS1,AIMP2,VARS2
Pathway	PW:0000454	cholesterol biosynthetic	Pathway Ontology	1.311E-7	3.657E-4	4.064E-5	3.459E-4	8	18	ACAT2,FDFT1,EBP,MVK,HMGCS1,IDI1,NSDHL,DHCR24
Pathway	M14691	Aminoacyl-tRNA biosynthesis	MSigDB C2 BIOCARTA (v7.3)	2.464E-7	6.873E-4	6.272E-5	5.338E-4	11	41	AARS1,SARS1,LARS1,YARS1,GARS1,TARS1,MARS2,CARS1,WARS1,IARS1,VARS2
Pathway	1270145	Metabolism of water-soluble vitamins and cofactors	BioSystems: REACTOME	2.474E-7	6.899E-4	6.272E-5	5.338E-4	19	125	ACACA,FASN,MOCS1,SHMT1,SHMT2,SLC2A3,SLC19A1,MTRR,MTHFD2,SLC46A1,ALDH1L1,SLC5A6,TCN2,MMAB,MTHFD1L,ABCD4,MOCOS,PANK3,SLC25A16
Pathway	1268759	IRE1alpha activates chaperones	BioSystems: REACTOME	1.794E-6	5.002E-3	4.168E-4	3.548E-3	12	59	DNAJB9,HYOU1,SYVN1,GFPT1,HSPA5,XBP1,GOSR2,PPP2R5B,PLA2G4B,EDEM1,DNAJC3,WIPI1
Pathway	MAP00970_Aminoacyl_tRNA_biosynthesis	MAP00970 Aminoacyl tRNA biosynthesis	GenMAPP	2.466E-6	6.877E-3	4.912E-4	4.181E-3	7	18	AARS1,SARS1,GARS1,TARS1,CARS1,WARS1,IARS1
Pathway	1270156	Metabolism of folate and pterines	BioSystems: REACTOME	2.466E-6	6.877E-3	4.912E-4	4.181E-3	7	18	SHMT1,SHMT2,SLC19A1,MTHFD2,SLC46A1,ALDH1L1,MTHFD1L
Pathway	M39395	Sterol Regulatory Element-Binding Proteins (SREBP) signalling	MSigDB C2 BIOCARTA (v7.3)	3.246E-6	9.052E-3	5.947E-4	5.062E-3	13	73	ACACA,FASN,FDFT1,SCD,ACSS1,SREBF1,SREBF2,HMGCS1,IDI1,INSIG1,DBI,FGF21,LDLR
Pathway	1270144	Metabolism of vitamins and cofactors	BioSystems: REACTOME	3.821E-6	1.066E-2	5.947E-4	5.062E-3	21	177	ACACA,FASN,MOCS1,SHMT1,SHMT2,SLC2A3,SLC19A1,MTRR,MTHFD2,SLC46A1,ALDH1L1,SLC5A6,GPC1,TCN2,MMAB,MTHFD1L,ABCD4,MOCOS,PANK3,SLC25A16,LDLR
Pathway	142266	cholesterol biosynthesis II (via 24,25-dihydrolanosterol)	BioSystems: BIOCYC	4.052E-6	1.130E-2	5.947E-4	5.062E-3	6	13	MSMO1,FDFT1,HSD17B7,EBP,NSDHL,DHCR24
Pathway	142267	cholesterol biosynthesis I	BioSystems: BIOCYC	4.052E-6	1.130E-2	5.947E-4	5.062E-3	6	13	MSMO1,FDFT1,HSD17B7,EBP,NSDHL,DHCR24
Pathway	142268	cholesterol biosynthesis III (via desmosterol)	BioSystems: BIOCYC	4.052E-6	1.130E-2	5.947E-4	5.062E-3	6	13	MSMO1,FDFT1,HSD17B7,EBP,NSDHL,DHCR24
Pathway	132956	Metabolic pathways	BioSystems: KEGG	4.378E-6	1.221E-2	6.105E-4	5.196E-3	80	1272	AGPAT5,ACACA,ACAT2,RRM2,ACSL3,ACSL4,FASN,MSMO1,FDFT1,AK2,ALDH1B1,MOCS1,AMD1,HSD17B7,COQ5,SHMT1,SHMT2,POLR3C,ARG2,SEPHS2,PLA2G4C,ASNS,EBP,TRAK2,FUT1,KDSR,JMJD7-PLA2G4B,MVK,B4GALT2,GALT,GANC,MTHFD2,NADK2,ACSS1,AK6,GFPT1,ME3,ST3GAL5,MCEE,GPT2,GOT1,GPAT3,CBS,ALG10B,TKT,ALG10,MMAB,NNT,PCK2,PIGM,CMBL,HMGCL,HMGCS1,CHPF2,HSD3B1,UQCRH,GMPPB,ALG6,UAP1L1,PSAT1,MTHFD1L,ASAH2,POLR2E,CPOX,IDI1,PLA2G4B,CBSL,CTH…
Pathway	1270001	Metabolism of lipids and lipoproteins	BioSystems: REACTOME	6.124E-6	1.708E-2	8.133E-4	6.922E-3	57	816	AGPAT5,ACACA,ACAT2,CYP39A1,ACSL3,ACSL4,FASN,MSMO1,FDFT1,SCD,PIP4K2B,NCEH1,ABCD1,FHL2,HSD17B7,COQ5,PLA2G4C,TRIB3,SLC25A1,EBP,KDSR,MVK,PECR,SREBF1,SREBF2,MCEE,NPC1,GPAT3,OSBP,GPCPD1,ELOVL5,ACOT7,HMGCL,HMGCS1,MID1IP1,PIK3R1,MED21,HSD3B1,STARD4,ASAH2,IDI1,NR1D1,PPP1CC,ABCG1,PLA2G4B,CSNK2A2,CYP11B2,INSIG1,DBI,NSDHL,PLA2G12A,FGF21,DHCR24,LDLR,FADS1,LPCAT3,HSD17B14
Pathway	1268760	XBP1(S) activates chaperone genes	BioSystems: REACTOME	8.282E-6	2.310E-2	1.050E-3	8.936E-3	11	57	DNAJB9,HYOU1,SYVN1,GFPT1,XBP1,GOSR2,PPP2R5B,PLA2G4B,EDEM1,DNAJC3,WIPI1
Pathway	P02776	Serine glycine biosynthesis	PantherDB	1.010E-5	2.816E-2	1.224E-3	1.042E-2	4	5	SHMT1,SHMT2,PSAT1,PHGDH
Pathway	M39608	Cholesterol Biosynthesis Pathway	MSigDB C2 BIOCARTA (v7.3)	1.107E-5	3.087E-2	1.286E-3	1.095E-2	6	15	MSMO1,FDFT1,MVK,HMGCS1,IDI1,NSDHL
Pathway	1268761	PERK regulates gene expression	BioSystems: REACTOME	1.170E-5	3.264E-2	1.306E-3	1.111E-2	8	30	ASNS,ATF3,ATF4,HSPA5,EXOSC9,HERPUD1,DDIT3,EXOSC1
Pathway	1269916	Amino acid transport across the plasma membrane	BioSystems: REACTOME	1.525E-5	4.254E-2	1.636E-3	1.392E-2	8	31	SLC43A1,SLC1A5,SLC3A2,SLC7A1,SLC16A10,SLC7A11,SLC38A1,SLC7A5
Pathway	M39780	Omega-9 FA synthesis	MSigDB C2 BIOCARTA (v7.3)	1.714E-5	4.781E-2	1.771E-3	1.507E-2	6	16	ACSL3,ACSL4,FASN,SCD,ELOVL5,FADS1
Pathway	167325	Protein processing in endoplasmic reticulum	BioSystems: KEGG	1.844E-5	5.144E-2	1.837E-3	1.564E-2	19	166	SEL1L,UBE2J1,HYOU1,ATF4,SYVN1,SSR3,DNAJC1,PPP1R15A,HSPA5,HSPA8,VCP,DNAJB1,RNF185,XBP1,ATF6B,EDEM1,DNAJC3,HERPUD1,DDIT3
Pathway	M39710	Trans-sulfuration and one carbon metabolism	MSigDB C2 BIOCARTA (v7.3)	1.966E-5	5.485E-2	1.891E-3	1.610E-2	8	32	SHMT1,SHMT2,MTHFD2,CBS,PSAT1,MTHFD1L,CTH,PHGDH
Pathway	1270039	Activation of gene expression by SREBF (SREBP)	BioSystems: REACTOME	2.282E-5	6.364E-2	2.121E-3	1.806E-2	9	42	ACACA,FASN,FDFT1,SCD,MVK,SREBF1,SREBF2,HMGCS1,IDI1
Pathway	790012	Biosynthesis of amino acids	BioSystems: KEGG	2.404E-5	6.706E-2	2.163E-3	1.841E-2	12	75	SHMT1,SHMT2,ARG2,GPT2,GOT1,CBS,TKT,PSAT1,CBSL,CTH,PHGDH,PYCR1
Pathway	M5872	Steroid biosynthesis	MSigDB C2 BIOCARTA (v7.3)	2.564E-5	7.152E-2	2.235E-3	1.902E-2	6	17	MSMO1,FDFT1,HSD17B7,EBP,NSDHL,DHCR24
Pathway	413405	C1-unit interconversion, eukaryotes	BioSystems: KEGG	2.936E-5	8.189E-2	2.393E-3	2.036E-2	4	6	SHMT1,SHMT2,MTHFD2,MTHFD1L
Pathway	SMP00004	Glycine, Serine and Threonine Metabolism	SMPDB	2.952E-5	8.233E-2	2.393E-3	2.036E-2	7	25	SARS1,SHMT1,GARS1,TARS1,CBS,CTH,PHGDH
Pathway	413390	Cholesterol biosynthesis, squalene 2,3-epoxide => cholesterol	BioSystems: KEGG	3.003E-5	8.374E-2	2.393E-3	2.036E-2	5	11	MSMO1,HSD17B7,EBP,NSDHL,DHCR24
Pathway	83030	Aminoacyl-tRNA biosynthesis	BioSystems: KEGG	3.537E-5	9.864E-2	2.740E-3	2.332E-2	11	66	AARS1,SARS1,LARS1,YARS1,GARS1,TARS1,MARS2,CARS1,WARS1,IARS1,VARS2
Pathway	1270038	Regulation of cholesterol biosynthesis by SREBP (SREBF)	BioSystems: REACTOME	3.679E-5	1.026E-1	2.773E-3	2.360E-2	10	55	ACACA,FASN,FDFT1,SCD,MVK,SREBF1,SREBF2,HMGCS1,IDI1,INSIG1
Pathway	1268762	ATF4 activates genes	BioSystems: REACTOME	5.104E-5	1.423E-1	3.746E-3	3.188E-2	7	27	ASNS,ATF3,ATF4,EXOSC9,HERPUD1,DDIT3,EXOSC1
Pathway	M39679	SREBF and miR33 in cholesterol and lipid homeostasis	MSigDB C2 BIOCARTA (v7.3)	5.268E-5	1.469E-1	3.767E-3	3.206E-2	6	19	FASN,SCD,SREBF1,SREBF2,HMGCS1,LDLR
Pathway	1270182	Cysteine formation from homocysteine	BioSystems: REACTOME	5.720E-5	1.595E-1	3.891E-3	3.312E-2	3	3	CBS,CBSL,CTH
Pathway	413414	Cysteine biosynthesis, homocysteine + serine => cysteine	BioSystems: KEGG	5.720E-5	1.595E-1	3.891E-3	3.312E-2	3	3	CBS,CBSL,CTH
Pathway	868084	Fatty acid metabolism	BioSystems: KEGG	7.004E-5	1.953E-1	4.651E-3	3.958E-2	9	48	ACACA,ACAT2,ACSL3,ACSL4,FASN,SCD,PECR,ELOVL5,FADS1
Pathway	82937	Steroid biosynthesis	BioSystems: KEGG	7.284E-5	2.032E-1	4.725E-3	4.021E-2	6	20	MSMO1,FDFT1,HSD17B7,EBP,NSDHL,DHCR24
Pathway	M39753	Transcriptional cascade regulating adipogenesis	MSigDB C2 BIOCARTA (v7.3)	7.849E-5	2.189E-1	4.975E-3	4.235E-2	5	13	KLF2,KLF15,SREBF1,CEBPG,DDIT3
Pathway	1270010	Fatty acid, triacylglycerol, and ketone body metabolism	BioSystems: REACTOME	1.034E-4	2.885E-1	6.410E-3	5.456E-2	23	253	AGPAT5,ACACA,ACSL3,ACSL4,FASN,FDFT1,SCD,FHL2,TRIB3,SLC25A1,SREBF1,SREBF2,MCEE,GPAT3,ELOVL5,ACOT7,HMGCL,HMGCS1,MID1IP1,MED21,NR1D1,DBI,FADS1
Pathway	M39768	Ferroptosis	MSigDB C2 BIOCARTA (v7.3)	1.099E-4	3.066E-1	6.524E-3	5.552E-2	8	40	ACSL3,ACSL4,SLC3A2,FTL,SLC11A2,SLC7A11,SAT2,LPCAT3
Pathway	1510435	Ferroptosis	BioSystems: KEGG	1.099E-4	3.066E-1	6.524E-3	5.552E-2	8	40	ACSL3,ACSL4,SLC3A2,FTL,SLC11A2,SLC7A11,SAT2,LPCAT3
Pathway	PW:0000047	glycine, serine and threonine metabolic	Pathway Ontology	1.183E-4	3.299E-1	6.873E-3	5.850E-2	5	14	SHMT1,SHMT2,CBS,CTH,PHGDH
Pathway	M22036	SREBP control of lipid synthesis	MSigDB C2 BIOCARTA (v7.3)	1.289E-4	3.595E-1	7.101E-3	6.044E-2	4	8	SREBF1,SREBF2,HMGCS1,LDLR
Pathway	142236	folate transformations I	BioSystems: BIOCYC	1.289E-4	3.595E-1	7.101E-3	6.044E-2	4	8	SHMT1,SHMT2,MTHFD2,ALDH1L1
Pathway	M39440	Fatty Acid Biosynthesis	MSigDB C2 BIOCARTA (v7.3)	1.314E-4	3.665E-1	7.101E-3	6.044E-2	6	22	ACACA,ACSL3,ACSL4,FASN,SCD,PECR
Pathway	M39471	One Carbon Metabolism	MSigDB C2 BIOCARTA (v7.3)	1.324E-4	3.693E-1	7.101E-3	6.044E-2	7	31	SHMT1,SHMT2,MTRR,MTHFD2,ALDH1L1,TCN2,MTHFD1L
Pathway	M39570	Amino Acid metabolism	MSigDB C2 BIOCARTA (v7.3)	1.671E-4	4.662E-1	8.571E-3	7.295E-2	12	91	ARG2,ASNS,ACSS1,GPT2,GOT1,MARS2,CBS,HMGCL,WARS1,IARS1,CTH,PYCR1
Pathway	M39789	Omega-3/Omega-6 FA synthesis	MSigDB C2 BIOCARTA (v7.3)	1.719E-4	4.794E-1	8.571E-3	7.295E-2	5	15	ACSL3,ACSL4,ELOVL5,PLA2G4B,FADS1
Pathway	M13465	Terpenoid backbone biosynthesis	MSigDB C2 BIOCARTA (v7.3)	1.719E-4	4.794E-1	8.571E-3	7.295E-2	5	15	ACAT2,DHDDS,MVK,HMGCS1,IDI1
Pathway	MAP00260_Glycine_serine_and_threonine_metabolism	MAP00260 Glycine serine and threonine metabolism	GenMAPP	1.721E-4	4.800E-1	8.571E-3	7.295E-2	6	23	SARS1,SHMT1,SHMT2,GARS1,TARS1,CBS
Pathway	125136	Spliceosome	BioSystems: KEGG	1.771E-4	4.939E-1	8.665E-3	7.375E-2	15	134	SF3B4,SRSF1,SRSF2,CHERP,SRSF3,RBMXL1,TCERG1,RBMX,BUD31,SF3B3,U2AF1L4,PRPF40B,DDX23,HSPA8,DHX15
Pathway	1270012	Fatty Acyl-CoA Biosynthesis	BioSystems: REACTOME	2.096E-4	5.845E-1	1.008E-2	8.577E-2	9	55	ACACA,ACSL3,ACSL4,FASN,SCD,SLC25A1,ELOVL5,ACOT7,DBI
Pathway	1270011	Triglyceride Biosynthesis	BioSystems: REACTOME	2.663E-4	7.428E-1	1.259E-2	1.071E-1	11	82	AGPAT5,ACACA,ACSL3,ACSL4,FASN,SCD,SLC25A1,GPAT3,ELOVL5,ACOT7,DBI
Pathway	M39878	Unfolded protein response	MSigDB C2 BIOCARTA (v7.3)	2.830E-4	7.892E-1	1.315E-2	1.119E-1	6	25	ATF4,BBC3,PPP1R15A,HSPA5,XBP1,DDIT3
Pathway	M39690	Parkin-Ubiquitin Proteasomal System pathway	MSigDB C2 BIOCARTA (v7.3)	2.993E-4	8.346E-1	1.368E-2	1.164E-1	10	70	TUBB4A,UBE2J1,TUBB,SIAH1,TUBB2A,HSPA4,HSPA5,HSPA8,RNF19A,TUBB8
Pathway	M12039	One carbon pool by folate	MSigDB C2 BIOCARTA (v7.3)	3.325E-4	9.273E-1	1.496E-2	1.273E-1	5	17	SHMT1,SHMT2,MTHFD2,ALDH1L1,MTHFD1L
Pathway	413387	C5 isoprenoid biosynthesis, mevalonate pathway	BioSystems: KEGG	3.637E-4	1.000E0	1.585E-2	1.349E-1	4	10	ACAT2,MVK,HMGCS1,IDI1
Pathway	142207	mevalonate pathway	BioSystems: BIOCYC	3.637E-4	1.000E0	1.585E-2	1.349E-1	4	10	ACAT2,MVK,HMGCS1,IDI1
Pathway	M17857	SNARE interactions in vesicular transport	MSigDB C2 BIOCARTA (v7.3)	5.045E-4	1.000E0	2.165E-2	1.842E-1	7	38	STX18,VTI1B,SNAP25,VAMP4,STX3,STX5,GOSR2
Pathway	1268758	ATF6 (ATF6-alpha) activates chaperone genes	BioSystems: REACTOME	5.544E-4	1.000E0	2.343E-2	1.994E-1	4	11	ATF4,HSPA5,XBP1,DDIT3
Pathway	82949	Glycine, serine and threonine metabolism	BioSystems: KEGG	6.978E-4	1.000E0	2.778E-2	2.364E-1	7	40	SHMT1,SHMT2,CBS,PSAT1,CBSL,CTH,PHGDH
Pathway	989139	AMPK signaling pathway	BioSystems: KEGG	6.994E-4	1.000E0	2.778E-2	2.364E-1	13	121	ACACA,FASN,SCD,FOXO3,SREBF1,CCNA2,PCK2,PFKFB2,PIK3R1,CREB3L2,PPP2R5B,IGF1R,EIF4EBP1
Pathway	83008	One carbon pool by folate	BioSystems: KEGG	7.578E-4	1.000E0	2.778E-2	2.364E-1	5	20	SHMT1,SHMT2,MTHFD2,ALDH1L1,MTHFD1L
Pathway	SMP00079	Ibandronate Pathway	SMPDB	8.067E-4	1.000E0	2.778E-2	2.364E-1	4	12	ACAT2,FDFT1,MVK,HMGCS1
Pathway	SMP00089	Pravastatin Pathway	SMPDB	8.067E-4	1.000E0	2.778E-2	2.364E-1	4	12	ACAT2,FDFT1,MVK,HMGCS1
Pathway	SMP00092	Rosuvastatin Pathway	SMPDB	8.067E-4	1.000E0	2.778E-2	2.364E-1	4	12	ACAT2,FDFT1,MVK,HMGCS1
Pathway	SMP00095	Alendronate pathway	SMPDB	8.067E-4	1.000E0	2.778E-2	2.364E-1	4	12	ACAT2,FDFT1,MVK,HMGCS1
Pathway	SMP00099	Lovastatin Pathway	SMPDB	8.067E-4	1.000E0	2.778E-2	2.364E-1	4	12	ACAT2,FDFT1,MVK,HMGCS1
Pathway	SMP00107	Zoledronate Pathway	SMPDB	8.067E-4	1.000E0	2.778E-2	2.364E-1	4	12	ACAT2,FDFT1,MVK,HMGCS1
Pathway	SMP00111	Cerivastatin Pathway	SMPDB	8.067E-4	1.000E0	2.778E-2	2.364E-1	4	12	ACAT2,FDFT1,MVK,HMGCS1
Pathway	SMP00112	Risedronate Pathway	SMPDB	8.067E-4	1.000E0	2.778E-2	2.364E-1	4	12	ACAT2,FDFT1,MVK,HMGCS1
Pathway	SMP00117	Pamidronate Pathway	SMPDB	8.067E-4	1.000E0	2.778E-2	2.364E-1	4	12	ACAT2,FDFT1,MVK,HMGCS1
Pathway	SMP00119	Fluvastatin Pathway	SMPDB	8.067E-4	1.000E0	2.778E-2	2.364E-1	4	12	ACAT2,FDFT1,MVK,HMGCS1
Pathway	SMP00131	Atorvastatin Pathway	SMPDB	8.067E-4	1.000E0	2.778E-2	2.364E-1	4	12	ACAT2,FDFT1,MVK,HMGCS1
Pathway	545288	superpathway of geranylgeranyldiphosphate biosynthesis I (via mevalonate)	BioSystems: BIOCYC	8.067E-4	1.000E0	2.778E-2	2.364E-1	4	12	ACAT2,MVK,HMGCS1,IDI1
Pathway	M39337	Vitamin B12 Metabolism	MSigDB C2 BIOCARTA (v7.3)	8.210E-4	1.000E0	2.792E-2	2.377E-1	8	53	SHMT2,MTRR,MCEE,TCN2,CBS,MMAB,CTH,LDLR
Pathway	M39349	Copper homeostasis	MSigDB C2 BIOCARTA (v7.3)	9.323E-4	1.000E0	3.133E-2	2.666E-1	8	54	MDM2,FOXO3,XIAP,MT1E,MT1F,SLC11A2,SLC31A1,JUN
Pathway	PW:0000140	pathway of folate cycle/metabolism	Pathway Ontology	9.637E-4	1.000E0	3.142E-2	2.674E-1	5	21	SHMT1,SHMT2,SLC19A1,MTRR,MTHFD2
Pathway	1270159	Amino acid synthesis and interconversion (transamination)	BioSystems: REACTOME	9.690E-4	1.000E0	3.142E-2	2.674E-1	6	31	ASNS,GPT2,GOT1,PSAT1,PHGDH,PYCR1
Pathway	M766	Glycine, serine and threonine metabolism	MSigDB C2 BIOCARTA (v7.3)	9.690E-4	1.000E0	3.142E-2	2.674E-1	6	31	SHMT1,SHMT2,CBS,PSAT1,CTH,PHGDH
Pathway	545317	zymosterol biosynthesis	BioSystems: BIOCYC	1.008E-3	1.000E0	3.232E-2	2.751E-1	3	6	MSMO1,HSD17B7,NSDHL
Pathway	138006	ATF-2 transcription factor network	BioSystems: Pathway Interaction Database	1.055E-3	1.000E0	3.344E-2	2.846E-1	8	55	CUL3,ATF3,HRK,CCNA2,GADD45A,DDIT3,JUN,DUSP8
Pathway	M2044	Spliceosome	MSigDB C2 BIOCARTA (v7.3)	1.102E-3	1.000E0	3.455E-2	2.940E-1	13	127	SF3B4,SRSF1,SRSF2,CHERP,SRSF3,TCERG1,RBMX,BUD31,SF3B3,PRPF40B,DDX23,HSPA8,DHX15
Pathway	82933	Fatty acid biosynthesis	BioSystems: KEGG	1.130E-3	1.000E0	3.464E-2	2.949E-1	4	13	ACACA,ACSL3,ACSL4,FASN
Pathway	1268757	ATF6 (ATF6-alpha) activates chaperones	BioSystems: REACTOME	1.130E-3	1.000E0	3.464E-2	2.949E-1	4	13	ATF4,HSPA5,XBP1,DDIT3
Pathway	83022	Terpenoid backbone biosynthesis	BioSystems: KEGG	1.209E-3	1.000E0	3.624E-2	3.085E-1	5	22	ACAT2,DHDDS,MVK,HMGCS1,IDI1
Pathway	M11673	Biosynthesis of unsaturated fatty acids	MSigDB C2 BIOCARTA (v7.3)	1.209E-3	1.000E0	3.624E-2	3.085E-1	5	22	SCD,PECR,ELOVL5,ACOT7,FADS1
Pathway	1269688	Processing of Capped Intron-Containing Pre-mRNA	BioSystems: REACTOME	1.311E-3	1.000E0	3.889E-2	3.310E-1	20	248	SF3B4,WDR33,SRSF1,SRSF2,CHERP,SRSF3,SARNP,SRRT,NDC1,RBMX,BUD31,SF3B3,U2AF1L4,NUP62,HNRNPD,DDX23,HSPA8,POLR2E,DHX15,DDX39A
Pathway	M39505	Adipogenesis	MSigDB C2 BIOCARTA (v7.3)	1.467E-3	1.000E0	4.122E-2	3.508E-1	13	131	MEF2A,MEF2D,SCD,KLF15,TRIB3,SREBF1,GDF10,STAT2,PCK2,GADD45A,DDIT3,RARA,LIFR
Pathway	83034	Biosynthesis of unsaturated fatty acids	BioSystems: KEGG	1.496E-3	1.000E0	4.122E-2	3.508E-1	5	23	SCD,PECR,ELOVL5,ACOT7,FADS1
Pathway	1269438	mTORC1-mediated signalling	BioSystems: REACTOME	1.496E-3	1.000E0	4.122E-2	3.508E-1	5	23	LAMTOR2,RRAGC,RRAGD,EIF4EBP1,EIF4G1
Pathway	PW:0000440	glycine metabolic	Pathway Ontology	1.508E-3	1.000E0	4.122E-2	3.508E-1	2	2	SHMT1,SHMT2
Pathway	PW:0000400	transulfuration of homocysteine metabolism	Pathway Ontology	1.508E-3	1.000E0	4.122E-2	3.508E-1	2	2	CBS,CTH
Pathway	142134	asparagine biosynthesis	BioSystems: BIOCYC	1.508E-3	1.000E0	4.122E-2	3.508E-1	2	2	ASNS,GOT1
Pathway	142152	glycine/serine biosynthesis	BioSystems: BIOCYC	1.508E-3	1.000E0	4.122E-2	3.508E-1	2	2	SHMT1,SHMT2
Pathway	1270059	Hydrolysis of LPE	BioSystems: REACTOME	1.508E-3	1.000E0	4.122E-2	3.508E-1	2	2	PLA2G4C,GPCPD1
Pathway	83057	SNARE interactions in vesicular transport	BioSystems: KEGG	1.607E-3	1.000E0	4.351E-2	3.703E-1	6	34	STX18,VTI1B,VAMP4,STX3,STX5,GOSR2
Pathway	M166	ATF-2 transcription factor network	MSigDB C2 BIOCARTA (v7.3)	1.683E-3	1.000E0	4.511E-2	3.839E-1	8	59	CUL3,ATF3,HRK,CCNA2,GADD45A,DDIT3,JUN,DUSP8
Pathway	M39702	Mevalonate pathway	MSigDB C2 BIOCARTA (v7.3)	1.714E-3	1.000E0	4.511E-2	3.839E-1	3	7	ACAT2,MVK,HMGCS1
Pathway	M39848	Cholesterol Biosynthesis with Skeletal Dysplasias	MSigDB C2 BIOCARTA (v7.3)	1.714E-3	1.000E0	4.511E-2	3.839E-1	3	7	EBP,NSDHL,DHCR24
Pathway	M39617	Folate Metabolism	MSigDB C2 BIOCARTA (v7.3)	1.747E-3	1.000E0	4.553E-2	3.875E-1	9	73	SHMT1,SHMT2,SLC19A1,MTRR,MTHFD2,SLC46A1,CBS,CTH,LDLR
Pathway	M39901	Endoplasmic reticulum stress response in Coronavirus infection	MSigDB C2 BIOCARTA (v7.3)	1.871E-3	1.000E0	4.815E-2	4.098E-1	7	47	ATF4,PPP1R15A,HSPA5,XBP1,PPP1CC,PPP1R16B,DDIT3
Pathway	83059	mTOR signaling pathway	BioSystems: KEGG	1.882E-3	1.000E0	4.815E-2	4.098E-1	14	151	RPS6KA2,FNIP1,LAMTOR2,SKP2,SLC3A2,FLCN,RRAGC,RRAGD,PIK3R1,IGF1R,FZD5,SESN2,EIF4EBP1,SLC7A5

## Sheet: 3B_GSE140818_GEX_res<p005
Supplementary Table 3B. Functional (gene ontology and pathway) analysis of genes differentially expressed genes upon mitotane treatment in mitotane resistant HAC15 cells
Gene expression data were obtained and reanalyzed from GSE140818
Category	ID	Name	Source	p-value	q-value Bonferroni	q-value FDR B&H	q-value FDR B&Y	Hit Count in Query List	Hit Count in Genome	Hit in Query List
GO: Molecular Function	GO:0005131	growth hormone receptor binding		4.494E-5	5.105E-2	4.577E-2	3.485E-1	4	9	CSH1,CSH2,CSHL1,GH2
GO: Molecular Function	GO:0008083	growth factor activity		8.059E-5	9.155E-2	4.577E-2	3.485E-1	14	166	GDF5,CDNF,BMP8A,VEGFA,VEGFC,MACC1,EPGN,CSH1,CSH2,CSHL1,INHBA,FGF17,GH2,BMP8B
GO: Biological Process	GO:0006695	cholesterol biosynthetic process		1.588E-14	8.747E-11	4.374E-11	4.020E-10	19	76	ACACA,HMGCR,FASN,MSMO1,FDFT1,SCD,ELOVL6,GPAM,APOA1,IDI1,ABCG1,INSIG1,CYP51A1,SREBF1,SREBF2,DHCR7,DHCR24,LPCAT3,LSS
GO: Biological Process	GO:1902653	secondary alcohol biosynthetic process		1.588E-14	8.747E-11	4.374E-11	4.020E-10	19	76	ACACA,HMGCR,FASN,MSMO1,FDFT1,SCD,ELOVL6,GPAM,APOA1,IDI1,ABCG1,INSIG1,CYP51A1,SREBF1,SREBF2,DHCR7,DHCR24,LPCAT3,LSS
GO: Biological Process	GO:0016126	sterol biosynthetic process		7.155E-14	3.940E-10	1.313E-10	1.207E-9	19	82	ACACA,HMGCR,FASN,MSMO1,FDFT1,SCD,ELOVL6,GPAM,APOA1,IDI1,ABCG1,INSIG1,CYP51A1,SREBF1,SREBF2,DHCR7,DHCR24,LPCAT3,LSS
GO: Biological Process	GO:0045540	regulation of cholesterol biosynthetic process		9.614E-13	5.295E-9	1.059E-9	9.733E-9	15	52	ACACA,HMGCR,FASN,FDFT1,SCD,ELOVL6,GPAM,IDI1,ABCG1,CYP51A1,SREBF1,SREBF2,DHCR7,LPCAT3,LSS
GO: Biological Process	GO:0106118	regulation of sterol biosynthetic process		9.614E-13	5.295E-9	1.059E-9	9.733E-9	15	52	ACACA,HMGCR,FASN,FDFT1,SCD,ELOVL6,GPAM,IDI1,ABCG1,CYP51A1,SREBF1,SREBF2,DHCR7,LPCAT3,LSS
GO: Biological Process	GO:0090181	regulation of cholesterol metabolic process		5.305E-12	2.921E-8	4.869E-9	4.475E-8	16	68	ACACA,HMGCR,FASN,FDFT1,SCD,ELOVL6,GPAM,IDI1,ABCG1,CYP51A1,SREBF1,SREBF2,DHCR7,LDLR,LPCAT3,LSS
GO: Biological Process	GO:0019218	regulation of steroid metabolic process		1.228E-11	6.764E-8	9.662E-9	8.881E-8	22	149	ACACA,HMGCR,FASN,FDFT1,SCD,ELOVL6,STARD4,GPAM,APOA1,IDI1,ABCG1,PRKG1,DKKL1,INSIG1,CYP51A1,SREBF1,SREBF2,DHCR7,LDLR,LPCAT3,LSS,RORC
GO: Biological Process	GO:0008203	cholesterol metabolic process		2.055E-11	1.131E-7	1.414E-8	1.300E-7	23	168	ABCA1,ACACA,HMGCR,FASN,MSMO1,FDFT1,SCD,OSBPL5,ELOVL6,GPAM,APOA1,IDI1,ABCG1,INSIG1,CYP51A1,SREBF1,SREBF2,DHCR7,DHCR24,LDLR,LPCAT3,SCARB1,LSS
GO: Biological Process	GO:0050810	regulation of steroid biosynthetic process		3.055E-11	1.682E-7	1.869E-8	1.718E-7	19	113	ACACA,HMGCR,FASN,FDFT1,SCD,ELOVL6,STARD4,GPAM,IDI1,ABCG1,PRKG1,DKKL1,INSIG1,CYP51A1,SREBF1,SREBF2,DHCR7,LPCAT3,LSS
GO: Biological Process	GO:1902652	secondary alcohol metabolic process		9.590E-11	5.281E-7	5.281E-8	4.854E-7	23	181	ABCA1,ACACA,HMGCR,FASN,MSMO1,FDFT1,SCD,OSBPL5,ELOVL6,GPAM,APOA1,IDI1,ABCG1,INSIG1,CYP51A1,SREBF1,SREBF2,DHCR7,DHCR24,LDLR,LPCAT3,SCARB1,LSS
GO: Biological Process	GO:0016125	sterol metabolic process		1.341E-10	7.386E-7	6.715E-8	6.172E-7	23	184	ABCA1,ACACA,HMGCR,FASN,MSMO1,FDFT1,SCD,OSBPL5,ELOVL6,GPAM,APOA1,IDI1,ABCG1,INSIG1,CYP51A1,SREBF1,SREBF2,DHCR7,DHCR24,LDLR,LPCAT3,SCARB1,LSS
GO: Biological Process	GO:1902930	regulation of alcohol biosynthetic process		1.613E-10	8.882E-7	7.402E-8	6.803E-7	16	84	ACACA,HMGCR,FASN,FDFT1,SCD,ELOVL6,GPAM,IDI1,ABCG1,PRKG1,CYP51A1,SREBF1,SREBF2,DHCR7,LPCAT3,LSS
GO: Biological Process	GO:0046165	alcohol biosynthetic process		6.863E-10	3.780E-6	2.907E-7	2.672E-6	21	166	ACACA,HMGCR,FASN,MSMO1,FDFT1,SCD,ELOVL6,GPAM,APOA1,IDI1,ABCG1,PRKG1,INSIG1,CYP51A1,SREBF1,SREBF2,DHCR7,DHCR24,DHFR,LPCAT3,LSS
GO: Biological Process	GO:0046890	regulation of lipid biosynthetic process		8.933E-10	4.919E-6	3.514E-7	3.230E-6	25	238	ACACA,HMGCR,ACSL3,FASN,FDFT1,SCD,ELOVL6,STARD4,GPAM,APOA1,PPARA,IDI1,ABCG1,PRKG1,DKKL1,INSIG1,CYP51A1,SREBF1,SREBF2,CEACAM1,DHCR7,LDLR,LPCAT3,SCARB1,LSS
GO: Biological Process	GO:0006694	steroid biosynthetic process		2.481E-9	1.366E-5	9.107E-7	8.370E-6	23	213	ACACA,HMGCR,FASN,MSMO1,FDFT1,SCD,ELOVL6,STARD4,GPAM,APOA1,IDI1,ABCG1,PRKG1,DKKL1,INSIG1,CYP51A1,SREBF1,SREBF2,DHCR7,DHCR24,LPCAT3,SCARB1,LSS
GO: Biological Process	GO:1901617	organic hydroxy compound biosynthetic process		6.788E-8	3.738E-4	2.336E-5	2.147E-4	24	274	ACACA,HMGCR,SLC7A11,FASN,MSMO1,FDFT1,SCD,ELOVL6,STARD4,GPAM,APOA1,IDI1,ABCG1,PRKG1,DKKL1,INSIG1,CYP51A1,SREBF1,SREBF2,DHCR7,DHCR24,DHFR,LPCAT3,LSS
GO: Biological Process	GO:0008202	steroid metabolic process		1.317E-7	7.253E-4	4.267E-5	3.921E-4	28	371	ABCA1,ACACA,HMGCR,FASN,MSMO1,FDFT1,SCD,OSBPL5,ELOVL6,STARD4,GPAM,APOA1,IDI1,ABCG1,STS,PRKG1,DKKL1,INSIG1,CYP51A1,SREBF1,SREBF2,DHCR7,DHCR24,LDLR,LPCAT3,SCARB1,LSS,RORC
GO: Biological Process	GO:0006066	alcohol metabolic process		2.791E-7	1.537E-3	8.540E-5	7.849E-4	29	408	ABCA1,ACACA,HMGCR,ADH1A,ADH1B,ADH1C,FASN,MSMO1,FDFT1,SCD,OSBPL5,ELOVL6,GPAM,APOA1,IDI1,ABCG1,PRKG1,INSIG1,CYP51A1,SREBF1,SREBF2,DHCR7,DHCR24,DHFR,SLC37A2,LDLR,LPCAT3,SCARB1,LSS
GO: Biological Process	GO:0019216	regulation of lipid metabolic process		3.484E-7	1.918E-3	1.010E-4	9.280E-4	31	460	ABCA1,ACACA,HMGCR,ACSL3,FASN,FDFT1,SCD,ELOVL6,STARD4,GPAM,APOA1,PPARA,APOD,IDI1,ABCG1,PRKG1,DKKL1,INSIG1,CYP51A1,SREBF1,SREBF2,PEX11A,CEACAM1,DHCR7,TBL1X,LDLR,FADS1,LPCAT3,SCARB1,LSS,RORC
GO: Biological Process	GO:0044283	small molecule biosynthetic process		3.757E-7	2.069E-3	1.034E-4	9.507E-4	42	743	PDE4B,PDE4C,ACACA,HMGCR,ACSL3,FASN,MSMO1,FDFT1,SCD,FADS2,ELOVL6,STARD4,FOLH1,GPAM,APOA1,PPARA,IDI1,NUDT17,ABCG1,ASNS,FOLH1B,CBSL,PRKG1,DKKL1,GLS2,INSIG1,CYP51A1,SREBF1,SREBF2,PDE10A,CEACAM1,DHCR7,DHCR24,DHFR,GOT2,ASPG,TDG,CBS,SIRT5,FADS1,LPCAT3,LSS
GO: Biological Process	GO:0090630	activation of GTPase activity		1.319E-6	7.264E-3	3.459E-4	3.179E-3	14	120	PIP5K1A,TBC1D3K,TBC1D3F,TBC1D3L,TBC1D28,TBC1D3C,TBC1D3B,SIPA1L3,TBC1D3I,TBC1D3E,IQSEC3,TBC1D3,TBC1D3H,TBC1D26
GO: Biological Process	GO:0062012	regulation of small molecule metabolic process		2.314E-6	1.274E-2	5.792E-4	5.323E-3	31	503	ACACA,HMGCR,SLC7A11,PSMA8,FASN,FDFT1,SCD,ELOVL6,STARD4,GPAM,APOA1,PPARA,IDI1,ABCG1,CLYBL,PRKG1,DKKL1,HDAC4,INSIG1,CYP51A1,SREBF1,PSMB8,SREBF2,BCL2L1,CEACAM1,DHCR7,LDLR,SIRT5,LPCAT3,LSS,RORC
GO: Biological Process	GO:0010878	cholesterol storage		5.781E-6	3.184E-2	1.384E-3	1.272E-2	6	20	ABCA1,STARD4,PPARA,ABCG1,SREBF2,SCARB1
GO: Biological Process	GO:0043087	regulation of GTPase activity		6.709E-6	3.694E-2	1.539E-3	1.415E-2	30	504	PIP5K1A,ARHGAP8,PLXNB3,TBC1D3K,AGAP1,TBC1D3F,TBC1D3L,FGD2,TBC1D28,TBC1D3C,TBC1D3B,PRKG1,FGD6,TAGAP,CDC42SE1,SIPA1L3,LRCH1,CDKL5,F11R,SRGAP3,TBC1D3I,TBC1D3E,IQSEC3,TBC1D3,TBC1D3H,ARHGAP10,RGL3,TBC1D26,ARHGEF10L,PAFAH1B1
GO: Biological Process	GO:1901615	organic hydroxy compound metabolic process		7.509E-6	4.135E-2	1.654E-3	1.520E-2	34	613	ABCA1,ACACA,HMGCR,SLC7A11,ADH1A,ADH1B,ADH1C,FASN,MSMO1,FDFT1,SCD,OSBPL5,ELOVL6,STARD4,IYD,GPAM,APOA1,IDI1,ABCG1,PRKG1,DKKL1,INSIG1,CYP51A1,SREBF1,SREBF2,DHCR7,DHCR24,DHFR,SLC37A2,LDLR,LPCAT3,SCARB1,LSS,CYP4F3
GO: Biological Process	GO:0032933	SREBP signaling pathway		2.900E-5	1.597E-1	6.143E-3	5.646E-2	5	16	INSIG1,SREBF1,SREBF2,ARHGEF10L,LPCAT3
GO: Biological Process	GO:0071501	cellular response to sterol depletion		4.027E-5	2.218E-1	8.213E-3	7.549E-2	5	17	INSIG1,SREBF1,SREBF2,ARHGEF10L,LPCAT3
GO: Biological Process	GO:0006984	ER-nucleus signaling pathway		5.115E-5	2.817E-1	1.006E-2	9.247E-2	8	55	ASNS,CXCL8,INSIG1,SREBF1,SREBF2,DDIT3,ARHGEF10L,LPCAT3
GO: Biological Process	GO:0010885	regulation of cholesterol storage		5.465E-5	3.009E-1	1.038E-2	9.538E-2	5	18	ABCA1,PPARA,ABCG1,SREBF2,SCARB1
GO: Biological Process	GO:0006991	response to sterol depletion		7.269E-5	4.003E-1	1.334E-2	1.226E-1	5	19	INSIG1,SREBF1,SREBF2,ARHGEF10L,LPCAT3
GO: Biological Process	GO:0050892	intestinal absorption		9.756E-5	5.373E-1	1.733E-2	1.593E-1	7	45	APOA1,SLC2A5,HAMP,F11R,LDLR,LPCAT3,SCARB1
GO: Biological Process	GO:0046394	carboxylic acid biosynthetic process		1.179E-4	6.492E-1	2.029E-2	1.865E-1	21	345	ACACA,ACSL3,FASN,SCD,FADS2,ELOVL6,STARD4,FOLH1,APOA1,ASNS,FOLH1B,CBSL,GLS2,INSIG1,SREBF1,CEACAM1,DHFR,GOT2,ASPG,CBS,FADS1
GO: Biological Process	GO:0044255	cellular lipid metabolic process		1.433E-4	7.892E-1	2.391E-2	2.198E-1	47	1106	VAPB,ACACA,HMGCR,PLA2G2F,B4GALT5,ADH1A,ADH1B,ADH1C,ACSL3,FASN,MSMO1,PIK3CD,FDFT1,SCD,OSBPL5,FADS2,PIP5K1A,ELOVL6,STARD4,GPAM,APOA1,PPARA,APOD,ACSF2,IDI1,ABCG1,STS,INSIG1,SREBF1,CEACAM1,SMPDL3B,ALG1,ASPG,SPTSSB,ALG11,LDLR,FAM135B,ALG10B,RHO,FADS1,LPCAT3,SCARB1,PAFAH1B1,ALG10,CYP2U1,LSS,CYP4F3
GO: Biological Process	GO:0008652	cellular amino acid biosynthetic process		1.515E-4	8.342E-1	2.453E-2	2.255E-1	9	81	FOLH1,ASNS,FOLH1B,CBSL,GLS2,DHFR,GOT2,ASPG,CBS
GO: Biological Process	GO:0016053	organic acid biosynthetic process		1.619E-4	8.916E-1	2.547E-2	2.341E-1	21	353	ACACA,ACSL3,FASN,SCD,FADS2,ELOVL6,STARD4,FOLH1,APOA1,ASNS,FOLH1B,CBSL,GLS2,INSIG1,SREBF1,CEACAM1,DHFR,GOT2,ASPG,CBS,FADS1
GO: Biological Process	GO:0035376	sterol import		2.066E-4	1.000E0	3.075E-2	2.826E-1	4	13	STARD4,APOA1,LDLR,SCARB1
GO: Biological Process	GO:0070508	cholesterol import		2.066E-4	1.000E0	3.075E-2	2.826E-1	4	13	STARD4,APOA1,LDLR,SCARB1
GO: Biological Process	GO:0051235	maintenance of location		2.198E-4	1.000E0	3.186E-2	2.928E-1	21	361	ABCA1,HNRNPU,CCR5,MCOLN2,STARD4,APOA1,PPARA,ABCG1,FTH1,SUFU,SP100,INSIG1,TMEM135,SREBF1,SREBF2,DDIT3,ANKRD13C,NFKBIB,CORO1A,SCARB1,PAFAH1B1
GO: Biological Process	GO:0043547	positive regulation of GTPase activity		2.601E-4	1.000E0	3.672E-2	3.375E-1	23	419	PIP5K1A,ARHGAP8,TBC1D3K,AGAP1,TBC1D3F,TBC1D3L,TBC1D28,TBC1D3C,TBC1D3B,TAGAP,SIPA1L3,CDKL5,F11R,SRGAP3,TBC1D3I,TBC1D3E,IQSEC3,TBC1D3,TBC1D3H,ARHGAP10,RGL3,TBC1D26,ARHGEF10L
GO: Biological Process	GO:0008610	lipid biosynthetic process		2.910E-4	1.000E0	4.006E-2	3.682E-1	35	768	VAPB,ACACA,HMGCR,PLA2G2F,B4GALT5,ACSL3,FASN,MSMO1,PIK3CD,FDFT1,SCD,FADS2,PIP5K1A,ELOVL6,STARD4,GPAM,APOA1,PPARA,IDI1,ABCG1,PRKG1,DKKL1,INSIG1,CYP51A1,SREBF1,SREBF2,CEACAM1,DHCR7,DHCR24,SPTSSB,LDLR,FADS1,LPCAT3,SCARB1,LSS
GO: Biological Process	GO:0006629	lipid metabolic process		3.110E-4	1.000E0	4.177E-2	3.839E-1	58	1503	VAPB,ABCA1,ACACA,HMGCR,PLA2G2F,B4GALT5,ADH1A,ADH1B,ADH1C,ACSL3,FASN,MSMO1,PIK3CD,FDFT1,SCD,PITPNA,OSBPL5,FADS2,PIP5K1A,ELOVL6,STARD4,GPAM,APOA1,PPARA,APOD,ACSF2,IDI1,ABCG1,STS,PRKG1,DKKL1,INSIG1,CYP51A1,SREBF1,SREBF2,PEX11A,CEACAM1,SMPDL3B,DHCR7,DHCR24,ALG1,TBL1X,ASPG,SPTSSB,ALG11,LDLR,FAM135B,ALG10B,RHO,FADS1,LPCAT3,SCARB1,PAFAH1B1,ALG10,CYP2U1,LSS,RORC,CYP4F3
GO: Biological Process	GO:0046889	positive regulation of lipid biosynthetic process		3.499E-4	1.000E0	4.587E-2	4.216E-1	10	110	ACSL3,STARD4,GPAM,APOA1,PPARA,ABCG1,SREBF1,SREBF2,LDLR,SCARB1
GO: Biological Process	GO:0019915	lipid storage		3.676E-4	1.000E0	4.707E-2	4.327E-1	9	91	ABCA1,STARD4,APOA1,PPARA,ABCG1,TMEM135,SREBF1,SREBF2,SCARB1
GO: Cellular Component	GO:0071682	endocytic vesicle lumen		1.574E-4	1.034E-1	3.686E-2	2.604E-1	5	22	HP,APOA1,GNLY,FTH1,HSPH1
GO: Cellular Component	GO:0009986	cell surface		1.896E-4	1.246E-1	3.686E-2	2.604E-1	45	1053	RTP1,ABCA1,GLDN,HLA-DQA1,HLA-DRA,MBP,SLC7A11,CHRNA7,HNRNPU,MUC17,FCN1,SCN5A,TRPM8,CCR5,TMX3,PLXNB3,VEGFA,FOLH1,APOA1,CR1,ABCG1,ARSB,CNTNAP2,ULBP1,MUC1,TNFRSF14,PTGER3,VWDE,CEACAM1,SRPX2,MICA,GOT2,UPK1A,CST8,LDLR,TRDC,HHIP,CD6,CD86,CD34,SCARB1,ERMAP,CD59,SLC7A5,RORC
GO: Cellular Component	GO:0034707	chloride channel complex		2.241E-4	1.472E-1	3.686E-2	2.604E-1	7	51	CLCNKA,CLCNKB,BEST1,GABRA2,GABRB2,BEST2,CLIC6
GO: Cellular Component	GO:0005789	endoplasmic reticulum membrane		2.845E-4	1.869E-1	3.686E-2	2.604E-1	47	1136	VAPB,ABCA1,HLA-DQA1,HLA-DRA,HMGCR,ACSL3,MSMO1,FDFT1,SCD,UCHL1,OSBPL5,FADS2,TRPM8,ELOVL6,TMX3,RNF145,RNF185,CTAGE6,POMT1,ABCG1,STS,CYBB,INSIG1,CYP51A1,SREBF1,SREBF2,USP19,ANKRD13C,REEP6,DHCR7,DHCR24,TMCC2,SLC37A2,ALG1,SPTSSB,ALG11,RNF183,RHO,C8orf17,FADS1,LPCAT3,ALG10,CD59,CTAGE15,CYP2U1,LSS,CYP4F3
GO: Cellular Component	GO:0098827	endoplasmic reticulum subcompartment		3.137E-4	2.061E-1	3.686E-2	2.604E-1	47	1141	VAPB,ABCA1,HLA-DQA1,HLA-DRA,HMGCR,ACSL3,MSMO1,FDFT1,SCD,UCHL1,OSBPL5,FADS2,TRPM8,ELOVL6,TMX3,RNF145,RNF185,CTAGE6,POMT1,ABCG1,STS,CYBB,INSIG1,CYP51A1,SREBF1,SREBF2,USP19,ANKRD13C,REEP6,DHCR7,DHCR24,TMCC2,SLC37A2,ALG1,SPTSSB,ALG11,RNF183,RHO,C8orf17,FADS1,LPCAT3,ALG10,CD59,CTAGE15,CYP2U1,LSS,CYP4F3
GO: Cellular Component	GO:0034702	ion channel complex		3.366E-4	2.211E-1	3.686E-2	2.604E-1	19	319	PDE4B,CHRNA7,CLCNKA,CLCNKB,SCN5A,OLFM1,CNGB1,BEST1,KCNV1,CATSPER1,CNTNAP2,GABRA2,GABRB2,BEST2,KCNJ4,CACNA1I,CHRFAM7A,HCN4,CLIC6
GO: Cellular Component	GO:0042175	nuclear outer membrane-endoplasmic reticulum membrane network		4.508E-4	2.962E-1	4.231E-2	2.990E-1	47	1160	VAPB,ABCA1,HLA-DQA1,HLA-DRA,HMGCR,ACSL3,MSMO1,FDFT1,SCD,UCHL1,OSBPL5,FADS2,TRPM8,ELOVL6,TMX3,RNF145,RNF185,CTAGE6,POMT1,ABCG1,STS,CYBB,INSIG1,CYP51A1,SREBF1,SREBF2,USP19,ANKRD13C,REEP6,DHCR7,DHCR24,TMCC2,SLC37A2,ALG1,SPTSSB,ALG11,RNF183,RHO,C8orf17,FADS1,LPCAT3,ALG10,CD59,CTAGE15,CYP2U1,LSS,CYP4F3
GO: Cellular Component	GO:0031253	cell projection membrane		5.965E-4	3.919E-1	4.899E-2	3.462E-1	21	388	SLC7A11,CHRNA7,PIP5K1A,CNGB1,FGD2,SLC6A6,SLC6A20,CNTNAP2,GABRA2,LAMP5,PTGER3,BBS9,CEACAM1,CDKL5,TMEM231,RHO,HHIP,SCARB1,SLC28A1,SLC7A5,SLC6A14
Pathway	M39853	Cholesterol metabolism (includes both Bloch and Kandutsch-Russell pathways)	MSigDB C2 BIOCARTA (v7.3)	7.132E-17	1.511E-13	1.511E-13	1.244E-12	18	47	ABCA1,HMGCR,ACSL3,FASN,MSMO1,FDFT1,SCD,FADS2,IDI1,ABCG1,MYLIP,CYP51A1,SREBF1,SREBF2,DHCR7,DHCR24,FADS1,LSS
Pathway	1270039	Activation of gene expression by SREBF (SREBP)	BioSystems: REACTOME	9.691E-14	2.053E-10	1.026E-10	8.452E-10	15	42	ACACA,HMGCR,FASN,FDFT1,SCD,ELOVL6,GPAM,PPARA,IDI1,CYP51A1,SREBF1,SREBF2,DHCR7,TBL1X,LSS
Pathway	1270038	Regulation of cholesterol biosynthesis by SREBP (SREBF)	BioSystems: REACTOME	5.589E-13	1.184E-9	3.946E-10	3.250E-9	16	55	ACACA,HMGCR,FASN,FDFT1,SCD,ELOVL6,GPAM,PPARA,IDI1,INSIG1,CYP51A1,SREBF1,SREBF2,DHCR7,TBL1X,LSS
Pathway	M39395	Sterol Regulatory Element-Binding Proteins (SREBP) signalling	MSigDB C2 BIOCARTA (v7.3)	6.510E-9	1.379E-5	3.447E-6	2.839E-5	14	73	ACACA,HMGCR,FASN,FDFT1,SCD,GPAM,IDI1,INSIG1,CYP51A1,SREBF1,SREBF2,LDLR,SCARB1,LSS
Pathway	M39679	SREBF and miR33 in cholesterol and lipid homeostasis	MSigDB C2 BIOCARTA (v7.3)	1.404E-8	2.974E-5	5.947E-6	4.898E-5	8	19	ABCA1,HMGCR,FASN,SCD,PPARA,SREBF1,SREBF2,LDLR
Pathway	M39608	Cholesterol Biosynthesis Pathway	MSigDB C2 BIOCARTA (v7.3)	4.905E-8	1.039E-4	1.731E-5	1.426E-4	7	15	HMGCR,MSMO1,FDFT1,IDI1,CYP51A1,DHCR7,LSS
Pathway	1270037	Cholesterol biosynthesis	BioSystems: REACTOME	1.215E-7	2.574E-4	3.676E-5	3.028E-4	8	24	HMGCR,MSMO1,FDFT1,IDI1,CYP51A1,DHCR7,DHCR24,LSS
Pathway	142269	superpathway of cholesterol biosynthesis	BioSystems: BIOCYC	1.746E-7	3.697E-4	4.621E-5	3.806E-4	8	25	HMGCR,MSMO1,FDFT1,IDI1,CYP51A1,DHCR7,DHCR24,LSS
Pathway	PW:0000454	cholesterol biosynthetic	Pathway Ontology	2.263E-7	4.793E-4	5.325E-5	4.386E-4	7	18	HMGCR,FDFT1,IDI1,CYP51A1,DHCR7,DHCR24,LSS
Pathway	142266	cholesterol biosynthesis II (via 24,25-dihydrolanosterol)	BioSystems: BIOCYC	5.108E-7	1.082E-3	9.015E-5	7.424E-4	6	13	MSMO1,FDFT1,CYP51A1,DHCR7,DHCR24,LSS
Pathway	142267	cholesterol biosynthesis I	BioSystems: BIOCYC	5.108E-7	1.082E-3	9.015E-5	7.424E-4	6	13	MSMO1,FDFT1,CYP51A1,DHCR7,DHCR24,LSS
Pathway	142268	cholesterol biosynthesis III (via desmosterol)	BioSystems: BIOCYC	5.108E-7	1.082E-3	9.015E-5	7.424E-4	6	13	MSMO1,FDFT1,CYP51A1,DHCR7,DHCR24,LSS
Pathway	SMP00023	Steroid Biosynthesis	SMPDB	7.715E-7	1.634E-3	1.257E-4	1.035E-3	7	21	HMGCR,MSMO1,FDFT1,IDI1,CYP51A1,DHCR24,LSS
Pathway	M39780	Omega-9 FA synthesis	MSigDB C2 BIOCARTA (v7.3)	2.227E-6	4.716E-3	3.368E-4	2.774E-3	6	16	ACSL3,FASN,SCD,FADS2,ELOVL6,FADS1
Pathway	M5872	Steroid biosynthesis	MSigDB C2 BIOCARTA (v7.3)	3.364E-6	7.125E-3	4.750E-4	3.912E-3	6	17	MSMO1,FDFT1,CYP51A1,DHCR7,DHCR24,LSS
Pathway	413390	Cholesterol biosynthesis, squalene 2,3-epoxide => cholesterol	BioSystems: KEGG	5.356E-6	1.134E-2	7.090E-4	5.839E-3	5	11	MSMO1,CYP51A1,DHCR7,DHCR24,LSS
Pathway	82937	Steroid biosynthesis	BioSystems: KEGG	9.843E-6	2.085E-2	1.226E-3	1.010E-2	6	20	MSMO1,FDFT1,CYP51A1,DHCR7,DHCR24,LSS
Pathway	PW:0000248	steroid biosynthetic	Pathway Ontology	5.675E-5	1.202E-1	6.678E-3	5.500E-2	4	9	FDFT1,IDI1,DHCR7,LSS
Pathway	1270001	Metabolism of lipids and lipoproteins	BioSystems: REACTOME	7.034E-5	1.490E-1	7.841E-3	6.458E-2	41	816	VAPB,ABCA1,ACACA,HMGCR,PLA2G2F,ACSL3,FASN,MSMO1,PIK3CD,FDFT1,SCD,OSBPL5,FADS2,PIP5K1A,ELOVL6,STARD4,GPAM,APOA1,PPARA,ACSF2,IDI1,ABCG1,ARSB,STS,MYLIP,INSIG1,CYP51A1,SREBF1,SREBF2,PEX11A,DHCR7,DHCR24,TBL1X,SPTSSB,LDLR,FADS1,LPCAT3,SCARB1,CYP2U1,LSS,CYP4F3
Pathway	MAP00100_Sterol_biosynthesis	MAP00100 Sterol biosynthesis	GenMAPP	9.260E-5	1.961E-1	9.806E-3	8.076E-2	4	10	HMGCR,FDFT1,IDI1,LSS
Pathway	1270159	Amino acid synthesis and interconversion (transamination)	BioSystems: REACTOME	1.458E-4	3.088E-1	1.404E-2	1.156E-1	6	31	FOLH1,ASNS,FOLH1B,GLS2,GOT2,ASPG
Pathway	M39714	Ethanol effects on histone modifications	MSigDB C2 BIOCARTA (v7.3)	1.458E-4	3.088E-1	1.404E-2	1.156E-1	6	31	ADH1A,ADH1B,ADH1C,HDAC4,DHFR,HDAC5
Pathway	M39514	Statin Pathway	MSigDB C2 BIOCARTA (v7.3)	2.097E-4	4.441E-1	1.931E-2	1.590E-1	6	33	ABCA1,HMGCR,FDFT1,APOA1,LDLR,SCARB1
Pathway	M16476	Cell adhesion molecules (CAMs)	MSigDB C2 BIOCARTA (v7.3)	2.320E-4	4.913E-1	2.047E-2	1.686E-1	12	133	HLA-DQA1,HLA-DRA,SELE,SELPLG,CNTNAP1,CNTNAP2,F11R,GLG1,CD6,CD86,CD34,MADCAM1
Pathway	868084	Fatty acid metabolism	BioSystems: KEGG	2.626E-4	5.561E-1	2.224E-2	1.832E-1	7	48	ACACA,ACSL3,FASN,SCD,FADS2,ELOVL6,FADS1
Pathway	413361	N-glycan precursor biosynthesis	BioSystems: KEGG	4.054E-4	8.587E-1	3.303E-2	2.720E-1	4	14	ALG1,ALG11,ALG10B,ALG10
Pathway	1270010	Fatty acid, triacylglycerol, and ketone body metabolism	BioSystems: REACTOME	4.642E-4	9.831E-1	3.641E-2	2.999E-1	17	253	ABCA1,ACACA,HMGCR,ACSL3,FASN,FDFT1,SCD,ELOVL6,GPAM,APOA1,PPARA,ACSF2,SREBF1,SREBF2,PEX11A,TBL1X,FADS1
Pathway	83069	Cell adhesion molecules (CAMs)	BioSystems: KEGG	5.134E-4	1.000E0	3.883E-2	3.198E-1	12	145	HLA-DQA1,HLA-DRA,SELE,SELPLG,CNTNAP1,CNTNAP2,F11R,GLG1,CD6,CD86,CD34,MADCAM1
Pathway	M39848	Cholesterol Biosynthesis with Skeletal Dysplasias	MSigDB C2 BIOCARTA (v7.3)	6.109E-4	1.000E0	4.462E-2	3.674E-1	3	7	CYP51A1,DHCR7,DHCR24

## Sheet: 3C_GSE73417_GEX_mito.p<005
Supplementary Table 3C. Functional (gene ontology and pathway) analysis of genes differentially expressed genes upon mitotane treatment in H295 xenografted mice
Gene expression data were obtaied and reanalyzed from GSE73417
Category	ID	Name	Source	p-value	q-value Bonferroni	q-value FDR B&H	q-value FDR B&Y	Hit Count in Query List	Hit Count in Genome	Hit in Query List
GO: Biological Process	GO:0048799	animal organ maturation		2.086E-5	2.514E-2	2.304E-2	1.768E-1	3	32	FAT4,PAX2,LTF
GO: Biological Process	GO:0072307	regulation of metanephric nephron tubule epithelial cell differentiation		5.737E-5	6.913E-2	2.304E-2	1.768E-1	2	7	FAT4,PAX2
GO: Biological Process	GO:0072257	metanephric nephron tubule epithelial cell differentiation		5.737E-5	6.913E-2	2.304E-2	1.768E-1	2	7	FAT4,PAX2
GO: Cellular Component	GO:0044853	plasma membrane raft		1.304E-4	2.231E-2	2.231E-2	1.276E-1	4	139	CACNA1C,PRTN3,PLVAP,HCK
Pathway		No results to display		21 input genes in category / 220 annotations before applied cutoff / 13626 genes in category
