# Supplementary material for: Defactinib in Combination with Mitotane Can Be an Effective Treatment in Human Adrenocortical Carcinoma
Source: Int J Mol Sci. 2025 Jul 7;26(13):6539. doi: 10.3390/ijms26136539 (PMC12249900; doi:10.3390/ijms26136539)
Supplement: Supplementary file 1 [file ijms-26-06539-s001.zip › ST4 - ACC vs N microarray_atleast3_n-829_ToPPFun_ALL_PA&GO.xlsx]

## Sheet: ST4-A
Supplementary Table 4A. Functional (gene ontology and pathway) analysis of genes differentially expressed genes in at least 3 microarray studies comparing adrenocortical carcinoma vs normal adrenal gland
Data were obtained from the NCBI GEO database before reanalysis, please find them in Supplementary Table 1
Category	ID	Name	Source	p-value	q-value Bonferroni	q-value FDR B&H	q-value FDR B&Y	Hit Count in Query List	Hit Count in Genome	Hit in Query List
GO: Molecular Function	GO:0032559	adenyl ribonucleotide binding		8.533E-7	1.291E-3	6.293E-4	4.971E-3	103	1564	KIF18A,ABCA1,ACADVL,ACAT1,CDKL3,MCM3,MCM7,ACVRL1,ADCY1,MAP3K5,EHD3,FBP1,CHST15,MKI67,LARS1,SMC2,GK5,CASK,UBE2T,CHTF18,POLQ,KIF13A,ATP2A2,PLK4,XRCC6,ABCC3,MYLK,MYO7A,ACTR3C,AXL,ATP8A2,HSPH1,PBK,SRPK1,IDNK,AURKA,NEK2,BMPR2,ACSBG1,BUB1,BUB1B,GLUL,UBE2S,KIF2C,NPR2,DDR2,UBE2C,SIK3,TEK,PAPSS2,KIF3A,TGFBR2,ORC5,TK1,HADHA,CDK1,CDC6,PC,CDC34,PCCA,TOP2A,HELLS,PDGFRA,CENPE,ATP8B1,CHEK1,TRIP13,TTK,HNRNPU,ABC…
GO: Molecular Function	GO:0008092	cytoskeletal protein binding		9.849E-7	1.490E-3	6.293E-4	4.971E-3	76	1053	KIF18A,MAP6,ADGRV1,CORO2B,ANTXR1,SORBS2,COBLL1,ENC1,FERMT1,APBB1,APC,BIRC5,SORBS1,APOE,PDLIM5,SMTN,PKNOX2,PARVA,TPX2,RACGAP1,SNAP25,KIF13A,SNTB1,MYLK,MYO7A,ACTR3C,AXL,SPTBN1,HSPH1,VAMP2,TAGLN,KIF2C,KLHL4,CALD1,GAS2L3,PRC1,KIF3A,TMOD1,TNNC1,TNNT2,SKA1,TNS1,VAPA,KLHL2,SYNPO2,CENPE,CENPF,PACSIN3,HNRNPU,SLC9A3R1,ANLN,LMOD1,KIF23,BCCIP,CRK,NKD2,FBLIM1,KIF18B,NEXN,BCAS3,MDM1,DLGAP5,ZNF185,KIF4A,KIF14,F…
GO: Molecular Function	GO:0030554	adenyl nucleotide binding		1.248E-6	1.888E-3	6.293E-4	4.971E-3	103	1577	KIF18A,ABCA1,ACADVL,ACAT1,CDKL3,MCM3,MCM7,ACVRL1,ADCY1,MAP3K5,EHD3,FBP1,CHST15,MKI67,LARS1,SMC2,GK5,CASK,UBE2T,CHTF18,POLQ,KIF13A,ATP2A2,PLK4,XRCC6,ABCC3,MYLK,MYO7A,ACTR3C,AXL,ATP8A2,HSPH1,PBK,SRPK1,IDNK,AURKA,NEK2,BMPR2,ACSBG1,BUB1,BUB1B,GLUL,UBE2S,KIF2C,NPR2,DDR2,UBE2C,SIK3,TEK,PAPSS2,KIF3A,TGFBR2,ORC5,TK1,HADHA,CDK1,CDC6,PC,CDC34,PCCA,TOP2A,HELLS,PDGFRA,CENPE,ATP8B1,CHEK1,TRIP13,TTK,HNRNPU,ABC…
GO: Molecular Function	GO:0005524	ATP binding		2.634E-6	3.986E-3	9.965E-4	7.871E-3	97	1485	KIF18A,ABCA1,CDKL3,MCM3,MCM7,ACVRL1,ADCY1,MAP3K5,EHD3,MKI67,LARS1,SMC2,GK5,CASK,UBE2T,CHTF18,POLQ,KIF13A,ATP2A2,PLK4,XRCC6,ABCC3,MYLK,MYO7A,ACTR3C,AXL,ATP8A2,HSPH1,PBK,SRPK1,IDNK,AURKA,NEK2,BMPR2,ACSBG1,BUB1,BUB1B,GLUL,UBE2S,KIF2C,NPR2,DDR2,UBE2C,SIK3,TEK,PAPSS2,KIF3A,TGFBR2,ORC5,TK1,CDK1,CDC6,PC,CDC34,PCCA,TOP2A,HELLS,PDGFRA,CENPE,ATP8B1,CHEK1,TRIP13,TTK,HNRNPU,ABCB1,SHPK,RAD54B,HSPA5,CERK,KIF23…
GO: Molecular Function	GO:0016835	carbon-oxygen lyase activity		5.418E-6	8.197E-3	1.639E-3	1.295E-2	14	82	ACO1,ALAD,ENOSF1,POLQ,XRCC6,TBXAS1,HADHA,HADHB,PARK7,CYP1B1,PTGIS,ECHDC3,NEIL3,ECHDC2
GO: Molecular Function	GO:0019838	growth factor binding		1.829E-5	2.768E-2	4.466E-3	3.528E-2	20	168	ACVRL1,VASN,LRRC32,BMPR2,SRPX2,NGFR,ESM1,TEK,TGFBR2,IL1RL1,PDGFRA,IGFBP3,IGFBP4,IGFBP5,NKD2,IGFBP6,IL4R,IL6ST,ITGA6,ENG
GO: Molecular Function	GO:0044877	protein-containing complex binding		2.283E-5	3.454E-2	4.466E-3	3.528E-2	97	1565	ABCA1,FSTL3,ACVRL1,MDM2,EZH2,FBLN1,CORO2B,AEBP1,FCGRT,ANTXR1,ALAD,SNX9,CXCL12,FBLN5,FERMT1,APBB1,APC,SORBS1,APOE,CASK,PKNOX2,ARNT,SKAP1,PARVA,CDCA5,XRCC6,GAD1,SPARC,MYO7A,ACTR3C,SPTBN1,SREBF1,STAB1,CFLAR,BMPR2,GCLM,VAMP2,NGFR,UBE2S,NID1,TAGLN,USP13,GAS2L3,DDR2,ESM1,EMILIN1,SIRT1,KIF3A,CCNB1,CCNE1,TGFBR2,SF3B3,THY1,GUCY1A2,CBX5,TMOD1,HADHA,HADHB,TNNC1,TNNT2,CDH13,VAPA,CDKN1C,HGF,DLGAP1,PTTG1,HLA-D…
GO: Molecular Function	GO:0005201	extracellular matrix structural constituent		2.361E-5	3.572E-2	4.466E-3	3.528E-2	21	185	MFAP4,FBLN1,MGP,AEBP1,SPON1,FBLN5,SPARC,SRPX2,NID1,OGN,EMILIN1,ADIPOQ,CTHRC1,COL4A4,COL12A1,EFEMP2,IGFBP6,PRELP,DPT,LAMA2,MFAP5
GO: Molecular Function	GO:0016887	ATPase		4.130E-5	6.249E-2	6.906E-3	5.456E-2	44	569	KIF18A,ABCA1,MCM3,MCM7,SLC27A6,ATP5MG,ATF7IP,CHTF18,POLQ,ATP1B3,KIF13A,ATP2A2,XRCC6,ABCC3,MYO7A,ATP8A2,HSPH1,ACSBG1,KIF2C,NCAPH,KIF3A,TNNT2,TOP2A,HELLS,CENPE,ATP8B1,TRIP13,ABCB1,RAD54B,DNAJB2,PLN,HSPA5,KIF23,KIF18B,KIF14,KIF2A,KIF11,RAD51,TOR1AIP2,SMC6,RFC4,RFC5,RAD50,KIF20A
GO: Molecular Function	GO:0003777	microtubule motor activity		4.920E-5	7.443E-2	6.906E-3	5.456E-2	12	75	KIF18A,KIF13A,KIF2C,KIF3A,CENPE,KIF23,KIF18B,KIF4A,KIF14,KIF2A,KIF11,KIF20A
GO: Molecular Function	GO:0008574	ATP-dependent microtubule motor activity, plus-end-directed		5.585E-5	8.450E-2	6.906E-3	5.456E-2	6	18	KIF18A,KIF3A,CENPE,KIF18B,KIF14,KIF11
GO: Molecular Function	GO:0016829	lyase activity		5.659E-5	8.562E-2	6.906E-3	5.456E-2	22	211	ACO1,ADCY1,ALAD,ENOSF1,POLQ,XRCC6,GAD1,GGCX,TBXAS1,NPR2,GUCY1A2,HADHA,HADHB,PARK7,TKFC,CLYBL,CTH,CYP1B1,PTGIS,ECHDC3,NEIL3,ECHDC2
GO: Molecular Function	GO:0016836	hydro-lyase activity		5.934E-5	8.978E-2	6.906E-3	5.456E-2	11	65	ACO1,ALAD,ENOSF1,TBXAS1,HADHA,HADHB,PARK7,CYP1B1,PTGIS,ECHDC3,ECHDC2
GO: Molecular Function	GO:0017116	single-stranded DNA helicase activity		7.881E-5	1.192E-1	7.991E-3	6.313E-2	6	19	MCM7,CHTF18,POLQ,RAD51,RFC4,RFC5
GO: Molecular Function	GO:0008047	enzyme activator activity		8.183E-5	1.238E-1	7.991E-3	6.313E-2	43	568	FBLN1,ALDH1A1,ARHGAP21,LARS1,DEPDC1,APOC1,APOE,TPX2,RACGAP1,ATP1B3,DEPDC1B,ADAP2,STARD13,CFLAR,DBF4,SGSM3,CASP9,NCAPH,CCNB1,THY1,PARK7,CHML,CKS2,DNAJB2,HTR2B,IGF1,IGFBP3,RAPGEF2,PINK1,BCAS3,ARHGAP11A,TBC1D8B,EVI5,TBC1D4,ARFGAP3,CAB39L,TOR1AIP2,RANBP2,SAE1,ECT2,RGS2,LLGL1,GRTP1
GO: Molecular Function	GO:0032555	purine ribonucleotide binding		8.451E-5	1.279E-1	7.991E-3	6.313E-2	112	1930	KIF18A,ABCA1,ACADVL,ACAT1,CDKL3,MCM3,MCM7,ACVRL1,ADCY1,MAP3K5,EHD3,FBP1,CHST15,MKI67,MRAS,LARS1,SMC2,GK5,CASK,UBE2T,CHTF18,HHAT,POLQ,KIF13A,ATP2A2,PLK4,XRCC6,RAB23,ABCC3,MYLK,MYO7A,ACTR3C,AXL,ATP8A2,HSPH1,PBK,GBP2,SRPK1,IDNK,AURKA,NEK2,BMPR2,ACSBG1,BUB1,BUB1B,GLUL,UBE2S,KIF2C,NPR2,RAB31,DDR2,UBE2C,SIK3,TEK,PAPSS2,KIF3A,TGFBR2,ORC5,GUCY1A2,TK1,HADHA,CDK1,CDC6,PC,CDC34,PCCA,TOP2A,HELLS,PDGFRA,CENPE…
GO: Molecular Function	GO:0017076	purine nucleotide binding		9.015E-5	1.364E-1	8.023E-3	6.338E-2	113	1954	KIF18A,ABCA1,ACADVL,ACAT1,CDKL3,MCM3,MCM7,ACVRL1,ADCY1,MAP3K5,EHD3,FBP1,CHST15,MKI67,MRAS,LARS1,SMC2,GK5,CASK,UBE2T,CHTF18,HHAT,POLQ,KIF13A,ATP2A2,PLK4,XRCC6,RAB23,ABCC3,MYLK,MYO7A,ACTR3C,AXL,ATP8A2,HSPH1,PBK,GBP2,SRPK1,IDNK,AURKA,NEK2,BMPR2,ACSBG1,BUB1,BUB1B,GLUL,UBE2S,KIF2C,NPR2,RAB31,GPR34,DDR2,UBE2C,SIK3,TEK,PAPSS2,KIF3A,TGFBR2,ORC5,GUCY1A2,TK1,HADHA,CDK1,CDC6,PC,CDC34,PCCA,TOP2A,HELLS,PDGFRA…
GO: Molecular Function	GO:0008017	microtubule binding		1.071E-4	1.620E-1	8.800E-3	6.952E-2	26	283	KIF18A,MAP6,APC,BIRC5,TPX2,RACGAP1,KIF13A,KIF2C,GAS2L3,PRC1,KIF3A,SKA1,VAPA,CENPE,CENPF,KIF23,KIF18B,MDM1,DLGAP5,KIF4A,KIF14,FAM83D,KIF2A,KIF11,TRIM54,KIF20A
GO: Molecular Function	GO:0031994	insulin-like growth factor I binding		1.105E-4	1.672E-1	8.800E-3	6.952E-2	5	13	IGFBP3,IGFBP4,IGFBP5,IGFBP6,ITGA6
GO: Molecular Function	GO:0032553	ribonucleotide binding		1.227E-4	1.857E-1	9.284E-3	7.334E-2	112	1948	KIF18A,ABCA1,ACADVL,ACAT1,CDKL3,MCM3,MCM7,ACVRL1,ADCY1,MAP3K5,EHD3,FBP1,CHST15,MKI67,MRAS,LARS1,SMC2,GK5,CASK,UBE2T,CHTF18,HHAT,POLQ,KIF13A,ATP2A2,PLK4,XRCC6,RAB23,ABCC3,MYLK,MYO7A,ACTR3C,AXL,ATP8A2,HSPH1,PBK,GBP2,SRPK1,IDNK,AURKA,NEK2,BMPR2,ACSBG1,BUB1,BUB1B,GLUL,UBE2S,KIF2C,NPR2,RAB31,DDR2,UBE2C,SIK3,TEK,PAPSS2,KIF3A,TGFBR2,ORC5,GUCY1A2,TK1,HADHA,CDK1,CDC6,PC,CDC34,PCCA,TOP2A,HELLS,PDGFRA,CENPE…
GO: Molecular Function	GO:0031995	insulin-like growth factor II binding		1.703E-4	2.577E-1	1.227E-2	9.694E-2	4	8	IGFBP3,IGFBP4,IGFBP5,IGFBP6
GO: Molecular Function	GO:0004879	nuclear receptor activity		2.316E-4	3.505E-1	1.524E-2	1.204E-1	9	52	ARNT,SREBF1,STAT3,NR4A2,NR2F1,NR2F2,THRB,RARB,NR1H3
GO: Molecular Function	GO:0098531	ligand-activated transcription factor activity		2.316E-4	3.505E-1	1.524E-2	1.204E-1	9	52	ARNT,SREBF1,STAT3,NR4A2,NR2F1,NR2F2,THRB,RARB,NR1H3
GO: Molecular Function	GO:0003678	DNA helicase activity		2.839E-4	4.295E-1	1.790E-2	1.414E-1	11	77	MCM3,MCM7,CHTF18,POLQ,XRCC6,RAD54B,RAD51,SMC6,RFC4,RFC5,RAD50
GO: Molecular Function	GO:0019900	kinase binding		3.223E-4	4.877E-1	1.915E-2	1.513E-1	62	969	ACVRL1,SGO1,MAP3K5,AP1B1,FOXM1,ANGPT2,SH3RF1,APC,SORBS1,PDLIM5,SKAP1,PARVA,TPX2,RACGAP1,SNAI1,SREBF1,BARD1,STAT3,AURKA,BMPR2,DBF4,TCF3,CASP9,PRC1,SIRT1,CCNA2,CCNB1,CCNE1,GSTP1,TGFBR2,THY1,CCNB2,CCNE2,CDC6,CDC25C,TOP2A,CDKN1C,CENPE,PARK7,CKS2,FBXO7,CRK,IGF1,PRKG1,RAPGEF2,DNAJC3,PINK1,PHYHIP,GADD45A,FZD5,KCNQ1,KIF14,FAM83D,DLG2,CAB39L,KIF2A,KIF11,AKT3,KIF20A,LIMS1,LLGL1,LMNB1
GO: Molecular Function	GO:0035639	purine ribonucleoside triphosphate binding		3.291E-4	4.979E-1	1.915E-2	1.513E-1	104	1829	KIF18A,ABCA1,CDKL3,MCM3,MCM7,ACVRL1,ADCY1,MAP3K5,EHD3,MKI67,MRAS,LARS1,SMC2,GK5,CASK,UBE2T,CHTF18,HHAT,POLQ,KIF13A,ATP2A2,PLK4,XRCC6,RAB23,ABCC3,MYLK,MYO7A,ACTR3C,AXL,ATP8A2,HSPH1,PBK,GBP2,SRPK1,IDNK,AURKA,NEK2,BMPR2,ACSBG1,BUB1,BUB1B,GLUL,UBE2S,KIF2C,NPR2,RAB31,DDR2,UBE2C,SIK3,TEK,PAPSS2,KIF3A,TGFBR2,ORC5,GUCY1A2,TK1,CDK1,CDC6,PC,CDC34,PCCA,TOP2A,HELLS,PDGFRA,CENPE,ATP8B1,CHEK1,TRIP13,TTK,HNRNPU…
GO: Molecular Function	GO:0015631	tubulin binding		4.259E-4	6.445E-1	2.387E-2	1.885E-1	31	395	KIF18A,MAP6,APC,BIRC5,TPX2,RACGAP1,KIF13A,HSPH1,KIF2C,GAS2L3,PRC1,KIF3A,SKA1,VAPA,CENPE,CENPF,KIF23,BCCIP,KIF18B,BCAS3,MDM1,DLGAP5,KIF4A,KIF14,FAM83D,KIF2A,KIF11,TRIM54,STMN1,RGS2,KIF20A
GO: Molecular Function	GO:0048185	activin binding		4.636E-4	7.014E-1	2.496E-2	1.972E-1	5	17	FSTL3,ACVRL1,BMPR2,TGFBR2,ENG
GO: Molecular Function	GO:0004300	enoyl-CoA hydratase activity		4.785E-4	7.239E-1	2.496E-2	1.972E-1	4	10	HADHA,HADHB,ECHDC3,ECHDC2
GO: Molecular Function	GO:0003779	actin binding		5.800E-4	8.776E-1	2.925E-2	2.311E-1	34	456	KIF18A,CORO2B,ANTXR1,COBLL1,ENC1,FERMT1,SORBS1,PDLIM5,SMTN,PKNOX2,PARVA,SNTB1,MYLK,MYO7A,ACTR3C,SPTBN1,TAGLN,KLHL4,CALD1,GAS2L3,TMOD1,TNNC1,TNNT2,TNS1,KLHL2,SYNPO2,HNRNPU,ANLN,LMOD1,NEXN,ZNF185,DIAPH3,RDX,CTTN
GO: Molecular Function	GO:0030023	extracellular matrix constituent conferring elasticity		7.276E-4	1.000E0	3.551E-2	2.805E-1	4	11	FBLN5,EMILIN1,EFEMP2,MFAP5
GO: Molecular Function	GO:0019901	protein kinase binding		8.707E-4	1.000E0	4.117E-2	3.252E-1	55	868	ACVRL1,MAP3K5,AP1B1,FOXM1,ANGPT2,SH3RF1,APC,SORBS1,PDLIM5,SKAP1,PARVA,TPX2,RACGAP1,SREBF1,STAT3,AURKA,BMPR2,DBF4,TCF3,CASP9,PRC1,SIRT1,CCNA2,CCNB1,CCNE1,GSTP1,TGFBR2,THY1,CCNB2,CCNE2,CDC25C,TOP2A,CDKN1C,CENPE,CKS2,FBXO7,CRK,IGF1,PRKG1,RAPGEF2,DNAJC3,PINK1,PHYHIP,FZD5,KCNQ1,KIF14,FAM83D,CAB39L,KIF2A,KIF11,AKT3,KIF20A,LIMS1,LLGL1,LMNB1
GO: Molecular Function	GO:0042803	protein homodimerization activity		9.605E-4	1.000E0	4.329E-2	3.420E-1	47	715	CALCOCO2,EPHX2,ACOX1,RRM2,MAP3K5,ALDH1A3,ALDH3A2,SNX9,FBLN5,AOX1,BIRC5,APOE,ARNT,GEN1,BARD1,GBP2,LHPP,PEX11A,STAT3,TARBP2,TCF3,RBPMS,NR2F2,GSTA4,TNNC1,TOP2A,CDH13,KLHL2,PDGFRA,CENPF,PARK7,TWIST1,TYMS,ADIPOQ,PLN,EFEMP2,PON1,IDH1,GALM,GADD45A,PTH1R,JAM3,ECE1,ECT2,ROM1,ENG,MAD2L1
GO: Molecular Function	GO:0005520	insulin-like growth factor binding		9.729E-4	1.000E0	4.329E-2	3.420E-1	6	29	ESM1,IGFBP3,IGFBP4,IGFBP5,IGFBP6,ITGA6
GO: Molecular Function	GO:0047485	protein N-terminus binding		1.028E-3	1.000E0	4.443E-2	3.510E-1	14	132	ACOX1,MDM2,PDLIM5,SNAP25,GAD1,MYO7A,GLRX,TARBP2,ZWINT,SLC9A3R1,NIPBL,CSNK2A2,GADD45A,PCDH15
GO: Biological Process	GO:0000278	mitotic cell cycle		1.215E-26	8.817E-23	2.939E-23	2.782E-22	123	1108	KIF18A,AKAP8,MCM3,MCM7,MCM10,MDM2,RRM2,EZH2,SGO1,NPM2,FANCD2,NDC80,MKI67,SNX9,FOXM1,DTL,APC,BIRC5,STIL,SMC2,TPX2,RACGAP1,NUDC,CDCA5,GEN1,PLK4,MYBL1,SPTBN1,PBK,STOX1,NEDD1,CENPK,STAT5A,AURKA,NEK2,NCAPG,ZFP36L2,DBF4,BUB1,BUB1B,UBE2S,PDS5A,KIF2C,TCF3,TCF19,UBE2C,CASP2,AZI2,PRC1,NCAPH,SIRT1,CCNA2,ZWINT,CCNB1,CCNE1,ORC5,WDHD1,CCNB2,CCNE2,CDK1,CDC6,CDC25C,CDC34,SKA1,CDH13,CDKN1C,CDKN3,HGF,PTTG1,CENPA,C…
GO: Biological Process	GO:0140014	mitotic nuclear division		1.215E-26	8.817E-23	2.939E-23	2.782E-22	123	1108	KIF18A,AKAP8,MCM3,MCM7,MCM10,MDM2,RRM2,EZH2,SGO1,NPM2,FANCD2,NDC80,MKI67,SNX9,FOXM1,DTL,APC,BIRC5,STIL,SMC2,TPX2,RACGAP1,NUDC,CDCA5,GEN1,PLK4,MYBL1,SPTBN1,PBK,STOX1,NEDD1,CENPK,STAT5A,AURKA,NEK2,NCAPG,ZFP36L2,DBF4,BUB1,BUB1B,UBE2S,PDS5A,KIF2C,TCF3,TCF19,UBE2C,CASP2,AZI2,PRC1,NCAPH,SIRT1,CCNA2,ZWINT,CCNB1,CCNE1,ORC5,WDHD1,CCNB2,CCNE2,CDK1,CDC6,CDC25C,CDC34,SKA1,CDH13,CDKN1C,CDKN3,HGF,PTTG1,CENPA,C…
GO: Biological Process	GO:1903047	mitotic cell cycle process		1.215E-26	8.817E-23	2.939E-23	2.782E-22	123	1108	KIF18A,AKAP8,MCM3,MCM7,MCM10,MDM2,RRM2,EZH2,SGO1,NPM2,FANCD2,NDC80,MKI67,SNX9,FOXM1,DTL,APC,BIRC5,STIL,SMC2,TPX2,RACGAP1,NUDC,CDCA5,GEN1,PLK4,MYBL1,SPTBN1,PBK,STOX1,NEDD1,CENPK,STAT5A,AURKA,NEK2,NCAPG,ZFP36L2,DBF4,BUB1,BUB1B,UBE2S,PDS5A,KIF2C,TCF3,TCF19,UBE2C,CASP2,AZI2,PRC1,NCAPH,SIRT1,CCNA2,ZWINT,CCNB1,CCNE1,ORC5,WDHD1,CCNB2,CCNE2,CDK1,CDC6,CDC25C,CDC34,SKA1,CDH13,CDKN1C,CDKN3,HGF,PTTG1,CENPA,C…
GO: Biological Process	GO:0048285	organelle fission		2.778E-25	2.016E-21	5.041E-22	4.773E-21	135	1336	KIF18A,AKAP8,ACOX1,MCM3,MCM7,MND1,MCM10,MDM2,RRM2,EZH2,SGO1,NPM2,FANCD2,NDC80,MKI67,SNX9,FOXM1,DTL,APC,BIRC5,STIL,SMC2,RAD51AP1,CHTF18,TPX2,RACGAP1,MTFR2,NUDC,CDCA5,GEN1,PLK4,MYBL1,SPTBN1,PBK,STOX1,NEDD1,PEX11A,CENPK,STAT5A,AURKA,NEK2,NCAPG,ZFP36L2,DBF4,BUB1,BUB1B,UBE2S,PDS5A,KIF2C,TCF3,NPR2,TCF19,UBE2C,CASP2,AZI2,PRC1,NCAPH,SIRT1,CCNA2,ZWINT,CCNB1,CCNE1,ORC5,WDHD1,CCNB2,CCNE2,EXO1,CDK1,CDC6,CDC2…
GO: Biological Process	GO:0000280	nuclear division		6.165E-25	4.475E-21	8.950E-22	8.474E-21	131	1283	KIF18A,AKAP8,MCM3,MCM7,MND1,MCM10,MDM2,RRM2,EZH2,SGO1,NPM2,FANCD2,NDC80,MKI67,SNX9,FOXM1,DTL,APC,BIRC5,STIL,SMC2,RAD51AP1,CHTF18,TPX2,RACGAP1,NUDC,CDCA5,GEN1,PLK4,MYBL1,SPTBN1,PBK,STOX1,NEDD1,CENPK,STAT5A,AURKA,NEK2,NCAPG,ZFP36L2,DBF4,BUB1,BUB1B,UBE2S,PDS5A,KIF2C,TCF3,NPR2,TCF19,UBE2C,CASP2,AZI2,PRC1,NCAPH,SIRT1,CCNA2,ZWINT,CCNB1,CCNE1,ORC5,WDHD1,CCNB2,CCNE2,EXO1,CDK1,CDC6,CDC25C,CDC34,SKA1,TOP2A…
GO: Biological Process	GO:0022402	cell cycle process		8.774E-24	6.369E-20	1.062E-20	1.005E-19	152	1671	KIF18A,AKAP8,TP53INP1,MCM3,MCM7,MND1,MCM10,MDM2,RRM2,EZH2,SGO1,NPM2,FANCD2,NDC80,MKI67,MLF1,SNX9,FOXM1,DTL,APBB1,APC,BIRC5,STIL,SMC2,RAD51AP1,CHTF18,TPX2,RACGAP1,KIF13A,NUDC,CDCA5,GEN1,PLK4,MYBL1,SPTBN1,PBK,BARD1,SPART,STOX1,NEDD1,CENPK,STAT5A,AURKA,NEK2,NCAPG,ZFP36L2,DBF4,BUB1,BUB1B,UBE2S,PDS5A,SGSM3,KIF2C,TCF3,NPR2,TCF19,UBE2C,CASP2,AZI2,PRC1,NCAPH,SIRT1,KIF3A,CCNA2,ZWINT,CCNB1,CCNE1,ORC5,WDHD1…
GO: Biological Process	GO:0000070	mitotic sister chromatid segregation		4.634E-23	3.364E-19	4.805E-20	4.549E-19	43	172	KIF18A,AKAP8,SGO1,NDC80,APC,BIRC5,SMC2,RACGAP1,NUDC,CDCA5,GEN1,CENPK,NEK2,NCAPG,BUB1,BUB1B,PDS5A,KIF2C,UBE2C,PRC1,NCAPH,ZWINT,CCNB1,CDC6,PTTG1,CENPE,CENPF,TRIP13,TTK,HNRNPU,NIPBL,KIF23,KIF18B,ESPL1,DLGAP5,KIF4A,NUF2,NCAPG2,PTTG3P,KIF14,SMC4,CEP55,MAD2L1
GO: Biological Process	GO:0007059	chromosome segregation		6.690E-22	4.856E-18	6.070E-19	5.747E-18	60	359	KIF18A,AKAP8,HJURP,SGO1,FANCD2,NDC80,MKI67,APC,BIRC5,SMC2,CHTF18,RACGAP1,NUDC,CDCA5,GEN1,SRPK1,CENPK,NEK2,NCAPG,BUB1,BUB1B,PDS5A,KIF2C,UBE2C,PRC1,NCAPH,ZWINT,CCNB1,CCNE1,CCNE2,CDC6,SKA1,TOP2A,PTTG1,CENPE,CENPF,TRIP13,TTK,HNRNPU,NIPBL,UVRAG,KIF23,CSNK2A2,KIF18B,ESPL1,DLGAP5,KIF4A,NUF2,NCAPG2,CDCA2,PTTG3P,KIF14,FAM83D,KNL1,SMC6,SMC4,ECT2,CEP55,SKA3,MAD2L1
GO: Biological Process	GO:0000819	sister chromatid segregation		2.242E-20	1.627E-16	1.808E-17	1.712E-16	44	209	KIF18A,AKAP8,SGO1,NDC80,APC,BIRC5,SMC2,RACGAP1,NUDC,CDCA5,GEN1,CENPK,NEK2,NCAPG,BUB1,BUB1B,PDS5A,KIF2C,UBE2C,PRC1,NCAPH,ZWINT,CCNB1,CDC6,TOP2A,PTTG1,CENPE,CENPF,TRIP13,TTK,HNRNPU,NIPBL,KIF23,KIF18B,ESPL1,DLGAP5,KIF4A,NUF2,NCAPG2,PTTG3P,KIF14,SMC4,CEP55,MAD2L1
GO: Biological Process	GO:0051301	cell division		1.099E-19	7.980E-16	7.980E-17	7.555E-16	83	704	MECOM,SGO1,FBLN1,NDC80,SNX9,FERMT1,APC,BIRC5,SMC2,PDGFD,TPX2,RACGAP1,PROK1,KIF13A,NUDC,CDCA5,PLK4,SPTBN1,SPART,STOX1,NEDD1,AURKA,NEK2,NCAPG,ZFP36L2,BUB1,BUB1B,UBE2S,PDS5A,KIF2C,UBE2C,PRC1,NCAPH,CCNA2,ZWINT,CCNB1,ITGB3BP,CCNE1,CCNB2,CCNE2,CDK1,CDC6,GKN1,CDC25C,SKA1,TOP2A,HELLS,PTTG1,CENPA,CENPE,CENPF,ORC6,HMGB2,HNRNPU,ABCB1,CKS2,ANLN,ASPM,UVRAG,KIF23,HTR2B,KIF18B,ESPL1,SART3,KIF4A,NUF2,NCAPG2,CDCA…
GO: Biological Process	GO:0098813	nuclear chromosome segregation		9.136E-19	6.632E-15	6.029E-16	5.708E-15	50	294	KIF18A,AKAP8,SGO1,FANCD2,NDC80,APC,BIRC5,SMC2,RACGAP1,NUDC,CDCA5,GEN1,CENPK,NEK2,NCAPG,BUB1,BUB1B,PDS5A,KIF2C,UBE2C,PRC1,NCAPH,ZWINT,CCNB1,CCNE1,CCNE2,CDC6,TOP2A,PTTG1,CENPE,CENPF,TRIP13,TTK,HNRNPU,NIPBL,KIF23,KIF18B,ESPL1,DLGAP5,KIF4A,NUF2,NCAPG2,PTTG3P,KIF14,FAM83D,KNL1,SMC4,ECT2,CEP55,MAD2L1
GO: Biological Process	GO:0051983	regulation of chromosome segregation		1.231E-14	8.936E-11	7.447E-12	7.050E-11	25	94	NDC80,MKI67,APC,BIRC5,CHTF18,GEN1,BUB1,BUB1B,KIF2C,UBE2C,ZWINT,CCNB1,CDC6,PTTG1,CENPE,CENPF,TRIP13,TTK,HNRNPU,CSNK2A2,ESPL1,DLGAP5,PTTG3P,SMC6,MAD2L1
GO: Biological Process	GO:0044772	mitotic cell cycle phase transition		3.954E-14	2.870E-10	2.208E-11	2.090E-10	68	637	MCM3,MCM7,MCM10,MDM2,RRM2,EZH2,NPM2,NDC80,FOXM1,DTL,APC,BIRC5,TPX2,CDCA5,GEN1,PLK4,STOX1,NEDD1,AURKA,NEK2,ZFP36L2,DBF4,BUB1,BUB1B,UBE2S,TCF3,TCF19,UBE2C,CASP2,CCNA2,ZWINT,CCNB1,CCNE1,ORC5,CCNB2,CCNE2,CDK1,CDC6,CDC25C,CDC34,CDKN1C,CDKN3,CENPE,CENPF,ORC6,CHEK1,HMMR,TRIP13,TTK,ABCB1,TYMS,CKS2,ANLN,FBXO7,ADAMTS1,PRIM1,ESPL1,DLGAP5,PSMD10,MELK,GADD45A,DHFR,KIF14,RDX,GMNN,LATS2,LMNB1,MAD2L1
GO: Biological Process	GO:0044770	cell cycle phase transition		1.510E-13	1.096E-9	7.828E-11	7.411E-10	70	686	AKAP8,MCM3,MCM7,MCM10,MDM2,RRM2,EZH2,NPM2,NDC80,FOXM1,DTL,APC,BIRC5,TPX2,CDCA5,GEN1,PLK4,STOX1,NEDD1,AURKA,NEK2,ZFP36L2,DBF4,BUB1,BUB1B,UBE2S,TCF3,TCF19,UBE2C,CASP2,CCNA2,ZWINT,CCNB1,CCNE1,ORC5,CCNB2,CCNE2,CDK1,CDC6,CDC25C,CDC34,CDKN1C,CDKN3,CENPE,CENPF,ORC6,CHEK1,HMMR,TRIP13,TTK,ABCB1,TYMS,CKS2,ANLN,FBXO7,ADAMTS1,PRIM1,ESPL1,DLGAP5,PSMD10,MELK,GADD45A,DHFR,KIF14,FAM83D,RDX,GMNN,LATS2,LMNB1,MAD2L1
GO: Biological Process	GO:0033045	regulation of sister chromatid segregation		5.260E-12	3.818E-8	2.386E-9	2.259E-8	20	75	NDC80,APC,BIRC5,GEN1,BUB1,BUB1B,UBE2C,ZWINT,CCNB1,CDC6,PTTG1,CENPE,CENPF,TRIP13,TTK,HNRNPU,ESPL1,DLGAP5,PTTG3P,MAD2L1
GO: Biological Process	GO:1905818	regulation of chromosome separation		5.260E-12	3.818E-8	2.386E-9	2.259E-8	20	75	NDC80,APC,BIRC5,GEN1,BUB1,BUB1B,UBE2C,ZWINT,CCNB1,CDC6,PTTG1,CENPE,CENPF,TRIP13,TTK,CSNK2A2,ESPL1,DLGAP5,PTTG3P,MAD2L1
GO: Biological Process	GO:0010965	regulation of mitotic sister chromatid separation		7.223E-12	5.243E-8	3.084E-9	2.920E-8	19	68	NDC80,APC,BIRC5,GEN1,BUB1,BUB1B,UBE2C,ZWINT,CCNB1,CDC6,PTTG1,CENPE,CENPF,TRIP13,TTK,ESPL1,DLGAP5,PTTG3P,MAD2L1
GO: Biological Process	GO:0051726	regulation of cell cycle		1.133E-11	8.226E-8	4.570E-9	4.327E-8	102	1311	TP53INP1,CDKL3,MECOM,MDM2,RRM2,EZH2,NPM2,FANCD2,NDC80,MKI67,MLF1,FOXM1,C6orf89,DTL,APBB1,APC,BIRC5,STIL,RAD51AP1,TPX2,RACGAP1,KIF13A,CDCA5,GEN1,PLK4,BARD1,STOX1,NEDD1,STAT3,STAT5A,AURKA,NEK2,ZFP36L2,DBF4,BUB1,BUB1B,SGSM3,TCF3,NPR2,UBE2C,CASP2,PRC1,NR2F2,SIRT1,CCNA2,ZWINT,CCNB1,CCNE1,CBX5,CCNB2,CCNE2,CDK1,CDC6,CDC25C,CDKN1C,CDKN3,PTTG1,CENPE,CENPF,CHEK1,HMMR,TRIP13,TTK,HNRNPU,HOXA13,CKS2,SLC9A3R1,…
GO: Biological Process	GO:0051306	mitotic sister chromatid separation		1.673E-11	1.215E-7	6.393E-9	6.053E-8	19	71	NDC80,APC,BIRC5,GEN1,BUB1,BUB1B,UBE2C,ZWINT,CCNB1,CDC6,PTTG1,CENPE,CENPF,TRIP13,TTK,ESPL1,DLGAP5,PTTG3P,MAD2L1
GO: Biological Process	GO:0051985	negative regulation of chromosome segregation		2.368E-11	1.719E-7	8.185E-9	7.749E-8	16	49	NDC80,APC,BIRC5,CHTF18,GEN1,BUB1,BUB1B,ZWINT,CCNB1,PTTG1,CENPE,CENPF,TRIP13,TTK,PTTG3P,MAD2L1
GO: Biological Process	GO:0033047	regulation of mitotic sister chromatid segregation		2.368E-11	1.719E-7	8.185E-9	7.749E-8	16	49	NDC80,APC,BIRC5,GEN1,BUB1,BUB1B,ZWINT,CCNB1,PTTG1,CENPE,CENPF,TRIP13,TTK,HNRNPU,PTTG3P,MAD2L1
GO: Biological Process	GO:0071897	DNA biosynthetic process		4.114E-11	2.987E-7	1.358E-8	1.285E-7	51	471	MCM3,MCM7,MCM10,ACVRL1,RRM2,NPM2,RNASEH2A,DTL,CHTF18,GINS2,POLQ,GEN1,BARD1,NEK2,BMPR2,NFIA,DBF4,PDS5A,SIRT1,CCNA2,CCNE1,ORC5,WDHD1,TK1,CCNE2,EXO1,CDK1,CDC6,CDC34,TOP2A,HGF,CENPF,ORC6,CHEK1,HNRNPU,TYMS,ADIPOQ,PARM1,APOBEC3B,PRIM1,POLDIP2,CYP1B1,GINS1,KCNK2,RAD51,CHAF1A,RFC4,RFC5,GMNN,RAD50,LIG1
GO: Biological Process	GO:0051304	chromosome separation		5.472E-11	3.972E-7	1.727E-8	1.635E-7	22	103	NDC80,APC,BIRC5,GEN1,BUB1,BUB1B,UBE2C,NCAPH,ZWINT,CCNB1,CDC6,TOP2A,PTTG1,CENPE,CENPF,TRIP13,TTK,CSNK2A2,ESPL1,DLGAP5,PTTG3P,MAD2L1
GO: Biological Process	GO:0031577	spindle checkpoint signaling		1.023E-10	7.427E-7	2.751E-8	2.604E-7	15	46	NDC80,APC,BIRC5,STIL,GEN1,AURKA,BUB1,BUB1B,ZWINT,CCNB1,CENPE,CENPF,TRIP13,TTK,MAD2L1
GO: Biological Process	GO:0033048	negative regulation of mitotic sister chromatid segregation		1.023E-10	7.427E-7	2.751E-8	2.604E-7	15	46	NDC80,APC,BIRC5,GEN1,BUB1,BUB1B,ZWINT,CCNB1,PTTG1,CENPE,CENPF,TRIP13,TTK,PTTG3P,MAD2L1
GO: Biological Process	GO:0033046	negative regulation of sister chromatid segregation		1.023E-10	7.427E-7	2.751E-8	2.604E-7	15	46	NDC80,APC,BIRC5,GEN1,BUB1,BUB1B,ZWINT,CCNB1,PTTG1,CENPE,CENPF,TRIP13,TTK,PTTG3P,MAD2L1
GO: Biological Process	GO:2000816	negative regulation of mitotic sister chromatid separation		1.023E-10	7.427E-7	2.751E-8	2.604E-7	15	46	NDC80,APC,BIRC5,GEN1,BUB1,BUB1B,ZWINT,CCNB1,PTTG1,CENPE,CENPF,TRIP13,TTK,PTTG3P,MAD2L1
GO: Biological Process	GO:0006259	DNA metabolic process		1.163E-10	8.441E-7	3.015E-8	2.854E-7	88	1107	MCM3,MCM7,MND1,MCM10,ACVRL1,RRM2,EZH2,NPM2,FANCD2,FOXM1,MPV17,RNASEH2A,DTL,APBB1,SMC2,FAN1,RAD51AP1,UBE2T,NUDT1,ATF7IP,CHTF18,GINS2,POLQ,CDCA5,GEN1,XRCC6,BARD1,STOX1,NEK2,BMPR2,NFIA,DBF4,PDS5A,TCF3,SIRT1,CCNA2,CCNE1,ORC5,WDHD1,TK1,CCNE2,EXO1,CDK1,CDC6,CDC34,TOP2A,HELLS,HGF,PTTG1,CENPF,ORC6,PARK7,HMGB2,CHEK1,TRIP13,HNRNPU,TWIST1,TYMS,ADIPOQ,RAD54B,NIPBL,UVRAG,PARM1,NMNAT1,BCCIP,APOBEC3B,IGFBP3,PRI…
GO: Biological Process	GO:0030071	regulation of mitotic metaphase/anaphase transition		1.283E-10	9.312E-7	3.211E-8	3.040E-7	17	62	NDC80,APC,BIRC5,GEN1,BUB1,BUB1B,UBE2C,ZWINT,CCNB1,CDC6,CENPE,CENPF,TRIP13,TTK,ESPL1,DLGAP5,MAD2L1
GO: Biological Process	GO:1905819	negative regulation of chromosome separation		2.033E-10	1.476E-6	4.919E-8	4.657E-7	15	48	NDC80,APC,BIRC5,GEN1,BUB1,BUB1B,ZWINT,CCNB1,PTTG1,CENPE,CENPF,TRIP13,TTK,PTTG3P,MAD2L1
GO: Biological Process	GO:0007091	metaphase/anaphase transition of mitotic cell cycle		2.904E-10	2.108E-6	6.587E-8	6.236E-7	17	65	NDC80,APC,BIRC5,GEN1,BUB1,BUB1B,UBE2C,ZWINT,CCNB1,CDC6,CENPE,CENPF,TRIP13,TTK,ESPL1,DLGAP5,MAD2L1
GO: Biological Process	GO:1902099	regulation of metaphase/anaphase transition of cell cycle		2.904E-10	2.108E-6	6.587E-8	6.236E-7	17	65	NDC80,APC,BIRC5,GEN1,BUB1,BUB1B,UBE2C,ZWINT,CCNB1,CDC6,CENPE,CENPF,TRIP13,TTK,ESPL1,DLGAP5,MAD2L1
GO: Biological Process	GO:0007088	regulation of mitotic nuclear division		4.023E-10	2.920E-6	8.849E-8	8.378E-7	23	124	NDC80,MKI67,APC,BIRC5,GEN1,AURKA,NEK2,BUB1,BUB1B,ZWINT,CCNB1,CDC25C,CENPE,CENPF,CHEK1,TRIP13,TTK,HOXA13,IGF1,ESPL1,DLGAP5,EDN3,MAD2L1
GO: Biological Process	GO:0071174	mitotic spindle checkpoint signaling		4.426E-10	3.213E-6	9.449E-8	8.946E-7	14	43	NDC80,APC,BIRC5,STIL,GEN1,BUB1,BUB1B,ZWINT,CCNB1,CENPE,CENPF,TRIP13,TTK,MAD2L1
GO: Biological Process	GO:0010564	regulation of cell cycle process		4.762E-10	3.457E-6	9.877E-8	9.351E-7	72	852	MDM2,RRM2,EZH2,NPM2,NDC80,MKI67,FOXM1,DTL,APC,BIRC5,STIL,RAD51AP1,TPX2,RACGAP1,KIF13A,CDCA5,GEN1,PLK4,STOX1,NEDD1,AURKA,NEK2,ZFP36L2,DBF4,BUB1,BUB1B,TCF3,UBE2C,CASP2,PRC1,SIRT1,ZWINT,CCNB1,CBX5,CDK1,CDC6,CDC25C,CDKN1C,PTTG1,CENPE,CENPF,CHEK1,HMMR,TRIP13,TTK,HNRNPU,HOXA13,ANLN,FBXO7,NIPBL,UVRAG,KIF23,ADAMTS1,XPO1,IGF1,CSNK2A2,ESPL1,MDM1,DLGAP5,PSMD10,GADD45A,PTTG3P,KIF14,FAM83D,KIF11,RAD51,RDX,ECT…
GO: Biological Process	GO:0051276	chromosome organization		6.209E-10	4.507E-6	1.229E-7	1.163E-6	97	1312	CPA4,KIF18A,AKAP8,HJURP,MECOM,MCM3,MCM7,PCGF3,EZH2,SGO1,NPM2,FANCD2,NDC80,MKI67,C6orf89,APBB1,APC,BIRC5,SMC2,PCGF5,ASF1B,ATF7IP,CHTF18,RACGAP1,SNAI1,POLQ,NUDC,CDCA5,GEN1,XRCC6,SREBF1,SRPK1,CENPK,AURKA,NEK2,NCAPG,BUB1,BUB1B,KDM2B,PDS5A,KIF2C,TCF3,UBE2C,PRC1,NCAPH,SIRT1,CCNA2,ZWINT,CCNB1,ITGB3BP,CCNE1,WDHD1,CCNE2,EXO1,CDK1,CDC6,TOP2A,HELLS,PTTG1,CENPA,CENPE,CENPF,PARK7,HMGB2,CHEK1,TRIP13,TTK,HNRNPU…
GO: Biological Process	GO:0044784	metaphase/anaphase transition of cell cycle		6.264E-10	4.547E-6	1.229E-7	1.163E-6	17	68	NDC80,APC,BIRC5,GEN1,BUB1,BUB1B,UBE2C,ZWINT,CCNB1,CDC6,CENPE,CENPF,TRIP13,TTK,ESPL1,DLGAP5,MAD2L1
GO: Biological Process	GO:0051321	meiotic cell cycle		7.429E-10	5.393E-6	1.348E-7	1.276E-6	36	289	KIF18A,MND1,SGO1,NPM2,FANCD2,NDC80,MKI67,SMC2,RAD51AP1,CHTF18,MYBL1,AURKA,NEK2,BUB1,BUB1B,NPR2,NCAPH,CCNE1,CCNB2,CCNE2,EXO1,CDC25C,TOP2A,PTTG1,CENPE,TRIP13,TTK,CKS2,RAD54B,ASPM,ESPL1,NUF2,PTTG3P,RAD51,SMC4,RAD50
GO: Biological Process	GO:0140013	meiotic nuclear division		7.429E-10	5.393E-6	1.348E-7	1.276E-6	36	289	KIF18A,MND1,SGO1,NPM2,FANCD2,NDC80,MKI67,SMC2,RAD51AP1,CHTF18,MYBL1,AURKA,NEK2,BUB1,BUB1B,NPR2,NCAPH,CCNE1,CCNB2,CCNE2,EXO1,CDC25C,TOP2A,PTTG1,CENPE,TRIP13,TTK,CKS2,RAD54B,ASPM,ESPL1,NUF2,PTTG3P,RAD51,SMC4,RAD50
GO: Biological Process	GO:1903046	meiotic cell cycle process		7.429E-10	5.393E-6	1.348E-7	1.276E-6	36	289	KIF18A,MND1,SGO1,NPM2,FANCD2,NDC80,MKI67,SMC2,RAD51AP1,CHTF18,MYBL1,AURKA,NEK2,BUB1,BUB1B,NPR2,NCAPH,CCNE1,CCNB2,CCNE2,EXO1,CDC25C,TOP2A,PTTG1,CENPE,TRIP13,TTK,CKS2,RAD54B,ASPM,ESPL1,NUF2,PTTG3P,RAD51,SMC4,RAD50
GO: Biological Process	GO:0006260	DNA replication		1.575E-9	1.143E-5	2.788E-7	2.640E-6	36	297	MCM3,MCM7,MCM10,ACVRL1,RRM2,NPM2,RNASEH2A,DTL,CHTF18,GINS2,POLQ,GEN1,BARD1,NFIA,DBF4,PDS5A,CCNA2,CCNE1,ORC5,WDHD1,CCNE2,EXO1,CDK1,CDC6,CDC34,ORC6,CHEK1,PRIM1,GINS1,RAD51,CHAF1A,RFC4,RFC5,GMNN,RAD50,LIG1
GO: Biological Process	GO:0051783	regulation of nuclear division		1.739E-9	1.262E-5	3.005E-7	2.845E-6	25	156	NPM2,NDC80,MKI67,APC,BIRC5,RAD51AP1,GEN1,AURKA,NEK2,BUB1,BUB1B,ZWINT,CCNB1,CDC25C,CENPE,CENPF,CHEK1,TRIP13,TTK,HOXA13,IGF1,ESPL1,DLGAP5,EDN3,MAD2L1
GO: Biological Process	GO:0007346	regulation of mitotic cell cycle		2.436E-9	1.768E-5	4.112E-7	3.893E-6	59	660	MDM2,EZH2,NPM2,FANCD2,NDC80,MKI67,DTL,APC,BIRC5,STIL,TPX2,CDCA5,GEN1,PLK4,STOX1,NEDD1,STAT5A,AURKA,NEK2,ZFP36L2,DBF4,BUB1,BUB1B,TCF3,UBE2C,CASP2,SIRT1,ZWINT,CCNB1,CDK1,CDC6,CDC25C,CDKN1C,CENPE,CENPF,CHEK1,HMMR,TRIP13,TTK,HNRNPU,HOXA13,CKS2,SLC9A3R1,ANLN,FBXO7,NLE1,ADAMTS1,IGF1,POLDIP2,ESPL1,DLGAP5,PSMD10,GADD45A,KIF14,RDX,EDN3,RAD50,LMNB1,MAD2L1
GO: Biological Process	GO:0043085	positive regulation of catalytic activity		2.533E-9	1.839E-5	4.179E-7	3.957E-6	110	1600	EZH2,ADCY1,MAP3K5,NPM2,FBLN1,ANTXR1,ALDH1A1,CCL23,SNX9,ARHGAP21,C6orf89,LARS1,DEPDC1,STIL,APOE,C1GALT1C1,CHTF18,PDGFD,TPX2,RACGAP1,PROK1,ATP1B3,DEPDC1B,XRCC6,ADAP2,STARD13,AXL,HSPH1,PBK,STOX1,GRAMD4,STAT3,CFLAR,NEK2,GCLM,DBF4,DNAJC9,NGFR,UBE2S,SGSM3,DDR2,UBE2C,NR4A2,CASP2,CASP9,TEK,NCAPH,SIRT1,CCNB1,TGFBR2,THY1,TLR4,CDK1,CDC6,TNNT2,HGF,PDGFRA,CENPE,PARK7,HMGB2,CHML,HNRNPU,CKS2,SLC9A3R1,ADIPOQ,PLA…
GO: Biological Process	GO:0071173	spindle assembly checkpoint signaling		2.708E-9	1.965E-5	4.273E-7	4.045E-6	13	41	NDC80,APC,BIRC5,GEN1,BUB1,BUB1B,ZWINT,CCNB1,CENPE,CENPF,TRIP13,TTK,MAD2L1
GO: Biological Process	GO:0007094	mitotic spindle assembly checkpoint signaling		2.708E-9	1.965E-5	4.273E-7	4.045E-6	13	41	NDC80,APC,BIRC5,GEN1,BUB1,BUB1B,ZWINT,CCNB1,CENPE,CENPF,TRIP13,TTK,MAD2L1
GO: Biological Process	GO:0045787	positive regulation of cell cycle		4.785E-9	3.474E-5	7.390E-7	6.997E-6	45	444	MDM2,EZH2,NPM2,NDC80,C6orf89,DTL,BIRC5,STIL,RAD51AP1,RACGAP1,CDCA5,GEN1,PLK4,STOX1,STAT5A,AURKA,DBF4,TCF3,UBE2C,CASP2,CCNB1,CDK1,CDC6,CDC25C,CENPE,CHEK1,HNRNPU,HOXA13,CKS2,NIPBL,KIF23,ADAMTS1,IGF1,POLDIP2,ESPL1,DLGAP5,PSMD10,GADD45A,KIF14,FAM83D,RDX,ECT2,EDN3,LMNB1,MAD2L1
GO: Biological Process	GO:0045841	negative regulation of mitotic metaphase/anaphase transition		5.230E-9	3.797E-5	7.909E-7	7.488E-6	13	43	NDC80,APC,BIRC5,GEN1,BUB1,BUB1B,ZWINT,CCNB1,CENPE,CENPF,TRIP13,TTK,MAD2L1
GO: Biological Process	GO:0008608	attachment of spindle microtubules to kinetochore		5.824E-9	4.228E-5	8.628E-7	8.169E-6	12	36	SGO1,NDC80,APC,RACGAP1,NEK2,KIF2C,CCNB1,CENPE,HNRNPU,NUF2,KNL1,ECT2
GO: Biological Process	GO:2001251	negative regulation of chromosome organization		7.426E-9	5.390E-5	1.078E-6	1.021E-5	19	99	NDC80,APC,BIRC5,GEN1,BUB1,BUB1B,ZWINT,CCNB1,TOP2A,PTTG1,CENPE,CENPF,TRIP13,TTK,HNRNPU,ESPL1,PTTG3P,RAD50,MAD2L1
GO: Biological Process	GO:0051338	regulation of transferase activity		8.033E-9	5.831E-5	1.143E-6	1.082E-5	84	1131	EZH2,ADCY1,MAP3K5,SNX9,APC,STIL,APOE,C1GALT1C1,CHTF18,PDGFD,PARVA,TPX2,PROK1,XRCC6,AXL,HSPH1,PBK,STOX1,NEK2,DBF4,UBE2S,TARBP2,DDR2,UBE2C,TEK,NR2F2,SIRT1,CCNA2,CCNB1,CCNE1,GSTP1,TGFBR2,THY1,CCNB2,CCNE2,TLR4,CDK1,CDC6,CDC25C,CDKN1C,CDKN3,HGF,SYNPO2,PDGFRA,CENPE,PARK7,HNRNPU,DUSP26,CKS2,SLC9A3R1,ADIPOQ,FBXO7,PLA2G1B,UVRAG,PARM1,MDFIC,HTR2B,BCCIP,CRK,HIGD1A,IGF1,IGFBP6,RAPGEF2,DNAJC3,PINK1,RASSF2,PSM…
GO: Biological Process	GO:0090068	positive regulation of cell cycle process		8.667E-9	6.291E-5	1.210E-6	1.145E-5	37	331	MDM2,EZH2,NPM2,NDC80,DTL,BIRC5,RAD51AP1,RACGAP1,CDCA5,GEN1,PLK4,STOX1,AURKA,DBF4,UBE2C,CASP2,CCNB1,CDK1,CDC6,CDC25C,CENPE,HNRNPU,HOXA13,NIPBL,KIF23,ADAMTS1,IGF1,ESPL1,DLGAP5,GADD45A,KIF14,FAM83D,RDX,ECT2,EDN3,LMNB1,MAD2L1
GO: Biological Process	GO:1902100	negative regulation of metaphase/anaphase transition of cell cycle		9.714E-9	7.051E-5	1.330E-6	1.260E-5	13	45	NDC80,APC,BIRC5,GEN1,BUB1,BUB1B,ZWINT,CCNB1,CENPE,CENPF,TRIP13,TTK,MAD2L1
GO: Biological Process	GO:0045839	negative regulation of mitotic nuclear division		1.231E-8	8.937E-5	1.655E-6	1.567E-5	14	54	NDC80,APC,BIRC5,GEN1,BUB1,BUB1B,ZWINT,CCNB1,CENPE,CENPF,CHEK1,TRIP13,TTK,MAD2L1
GO: Biological Process	GO:0098762	meiotic cell cycle phase		2.068E-8	1.501E-4	2.680E-6	2.538E-5	22	139	MND1,SGO1,FANCD2,NDC80,RAD51AP1,CHTF18,MYBL1,AURKA,CCNE1,CCNB2,CCNE2,TOP2A,PTTG1,CENPE,TRIP13,TTK,CKS2,RAD54B,ESPL1,PTTG3P,RAD51,RAD50
GO: Biological Process	GO:0098764	meiosis I cell cycle phase		2.068E-8	1.501E-4	2.680E-6	2.538E-5	22	139	MND1,SGO1,FANCD2,NDC80,RAD51AP1,CHTF18,MYBL1,AURKA,CCNE1,CCNB2,CCNE2,TOP2A,PTTG1,CENPE,TRIP13,TTK,CKS2,RAD54B,ESPL1,PTTG3P,RAD51,RAD50
GO: Biological Process	GO:0061982	meiosis I cell cycle process		2.365E-8	1.717E-4	3.012E-6	2.851E-5	22	140	MND1,SGO1,FANCD2,NDC80,RAD51AP1,CHTF18,MYBL1,AURKA,CCNE1,CCNB2,CCNE2,CDC25C,TOP2A,PTTG1,CENPE,TRIP13,CKS2,RAD54B,ESPL1,PTTG3P,RAD51,RAD50
GO: Biological Process	GO:1901990	regulation of mitotic cell cycle phase transition		2.705E-8	1.964E-4	3.386E-6	3.205E-5	45	470	MDM2,EZH2,NPM2,NDC80,DTL,APC,BIRC5,TPX2,CDCA5,GEN1,PLK4,STOX1,NEDD1,AURKA,NEK2,ZFP36L2,DBF4,BUB1,BUB1B,TCF3,UBE2C,CASP2,ZWINT,CCNB1,CDK1,CDC6,CDC25C,CDKN1C,CENPE,CENPF,CHEK1,HMMR,TRIP13,TTK,ANLN,FBXO7,ADAMTS1,ESPL1,DLGAP5,PSMD10,GADD45A,KIF14,RDX,LMNB1,MAD2L1
GO: Biological Process	GO:1902850	microtubule cytoskeleton organization involved in mitosis		3.049E-8	2.213E-4	3.751E-6	3.551E-5	23	154	NDC80,STIL,TPX2,RACGAP1,NUDC,AURKA,NEK2,PRC1,CCNB1,CENPA,CENPE,TTK,HNRNPU,KIF23,BCCIP,ESPL1,DLGAP5,KIF4A,NUF2,KIF2A,KIF11,STMN1,MAD2L1
GO: Biological Process	GO:1904029	regulation of cyclin-dependent protein kinase activity		3.288E-8	2.387E-4	3.978E-6	3.766E-5	19	108	APC,STIL,STOX1,NR2F2,CCNA2,CCNB1,CCNE1,CCNB2,CCNE2,CDC6,CDC25C,CDKN1C,CDKN3,CKS2,FBXO7,BCCIP,PSMD10,GADD45A,LATS2
GO: Biological Process	GO:0045859	regulation of protein kinase activity		4.167E-8	3.025E-4	4.959E-6	4.695E-5	70	911	EZH2,ADCY1,MAP3K5,SNX9,APC,STIL,APOE,PDGFD,PARVA,TPX2,PROK1,XRCC6,HSPH1,PBK,STOX1,DBF4,TARBP2,DDR2,NR2F2,SIRT1,CCNA2,CCNB1,CCNE1,GSTP1,TGFBR2,THY1,CCNB2,CCNE2,TLR4,CDK1,CDC6,CDC25C,CDKN1C,CDKN3,HGF,SYNPO2,CENPE,PARK7,DUSP26,CKS2,SLC9A3R1,ADIPOQ,FBXO7,PLA2G1B,UVRAG,MDFIC,HTR2B,BCCIP,CRK,HIGD1A,IGF1,IGFBP6,RAPGEF2,DNAJC3,PINK1,RASSF2,PSMD10,NCAPG2,GADD45A,ZEB2,PTPRB,FZD5,KIF14,CAB39L,ECT2,RGS2,EDN3…
GO: Biological Process	GO:0051129	negative regulation of cellular component organization		4.931E-8	3.580E-4	5.750E-6	5.444E-5	66	842	KREMEN1,CDKL3,ACVRL1,MDM2,CORO2B,NDC80,ANTXR1,SEMA6A,APC,BIRC5,APOC1,APOE,TPX2,GEN1,SPTBN1,SPART,CFLAR,BUB1,BUB1B,NGFR,EMILIN1,NR2F1,SIRT1,ZWINT,CCNB1,THY1,TMOD1,TOP2A,HGF,PTTG1,CENPE,CENPF,CYTH2,PARK7,PACSIN3,CHEK1,TRIP13,TTK,HNRNPU,TWIST1,ADIPOQ,LMOD1,DNAJB2,HSPA5,PON1,RTN4RL1,HIGD1A,IGF1,RAPGEF2,ESPL1,ULK2,PINK1,BCAS3,MDM1,PSMD10,PTTG3P,TBC1D4,KIF14,JAM3,TRIM54,RDX,NR1H3,STMN1,RAD50,SEMA3D,MAD…
GO: Biological Process	GO:0022414	reproductive process		4.990E-8	3.622E-4	5.750E-6	5.444E-5	111	1711	KIF18A,FSTL3,ACOX1,MC2R,MND1,USP9Y,SGO1,NPM2,FANCD2,NDC80,MKI67,ANTXR1,MMP2,CXCL12,ANGPT2,APC,SMC2,RAD51AP1,ARNT,NUDT1,ASF1B,CHTF18,RACGAP1,SNAI1,PLK4,MYBL1,AXL,SRPK1,SPIN4,STAT3,STAT5A,STC1,GGT5,AURKA,NEK2,BMPR2,BUB1,BUB1B,KDM2B,NANOS1,TARBP2,NPR2,NPY5R,CASP2,NCAPH,NR2F2,SIRT1,CCNB1,CCNE1,RSPO3,TGFBR2,CLDN11,THRB,TIMP4,CCNB2,CCNE2,EXO1,PAPPA,CDK1,CDC25C,DPY19L2P2,TOP2A,CDKN1C,PTTG1,PDGFRA,CENPE,…
GO: Biological Process	GO:0000003	reproduction		5.470E-8	3.971E-4	6.204E-6	5.874E-5	111	1714	KIF18A,FSTL3,ACOX1,MC2R,MND1,USP9Y,SGO1,NPM2,FANCD2,NDC80,MKI67,ANTXR1,MMP2,CXCL12,ANGPT2,APC,SMC2,RAD51AP1,ARNT,NUDT1,ASF1B,CHTF18,RACGAP1,SNAI1,PLK4,MYBL1,AXL,SRPK1,SPIN4,STAT3,STAT5A,STC1,GGT5,AURKA,NEK2,BMPR2,BUB1,BUB1B,KDM2B,NANOS1,TARBP2,NPR2,NPY5R,CASP2,NCAPH,NR2F2,SIRT1,CCNB1,CCNE1,RSPO3,TGFBR2,CLDN11,THRB,TIMP4,CCNB2,CCNE2,EXO1,PAPPA,CDK1,CDC25C,DPY19L2P2,TOP2A,CDKN1C,PTTG1,PDGFRA,CENPE,…
GO: Biological Process	GO:0051326	telophase		5.885E-8	4.272E-4	6.376E-6	6.037E-5	21	135	MND1,SGO1,FANCD2,NDC80,RAD51AP1,CHTF18,MYBL1,AURKA,CCNE1,CCNB2,CCNE2,TOP2A,PTTG1,CENPE,TRIP13,CKS2,RAD54B,ESPL1,PTTG3P,RAD51,RAD50
GO: Biological Process	GO:0007134	meiotic telophase I		5.885E-8	4.272E-4	6.376E-6	6.037E-5	21	135	MND1,SGO1,FANCD2,NDC80,RAD51AP1,CHTF18,MYBL1,AURKA,CCNE1,CCNB2,CCNE2,TOP2A,PTTG1,CENPE,TRIP13,CKS2,RAD54B,ESPL1,PTTG3P,RAD51,RAD50
GO: Biological Process	GO:0007127	meiosis I		5.885E-8	4.272E-4	6.376E-6	6.037E-5	21	135	MND1,SGO1,FANCD2,NDC80,RAD51AP1,CHTF18,MYBL1,AURKA,CCNE1,CCNB2,CCNE2,TOP2A,PTTG1,CENPE,TRIP13,CKS2,RAD54B,ESPL1,PTTG3P,RAD51,RAD50
GO: Biological Process	GO:0051383	kinetochore organization		6.126E-8	4.447E-4	6.540E-6	6.191E-5	9	22	NDC80,SMC2,CENPK,CENPA,CENPE,CENPF,DLGAP5,NUF2,SMC4
GO: Biological Process	GO:0043549	regulation of kinase activity		6.410E-8	4.653E-4	6.667E-6	6.312E-5	75	1014	EZH2,ADCY1,MAP3K5,SNX9,APC,STIL,APOE,PDGFD,PARVA,TPX2,PROK1,XRCC6,AXL,HSPH1,PBK,STOX1,DBF4,TARBP2,DDR2,TEK,NR2F2,SIRT1,CCNA2,CCNB1,CCNE1,GSTP1,TGFBR2,THY1,CCNB2,CCNE2,TLR4,CDK1,CDC6,CDC25C,CDKN1C,CDKN3,HGF,SYNPO2,PDGFRA,CENPE,PARK7,HNRNPU,DUSP26,CKS2,SLC9A3R1,ADIPOQ,FBXO7,PLA2G1B,UVRAG,MDFIC,HTR2B,BCCIP,CRK,HIGD1A,IGF1,IGFBP6,RAPGEF2,DNAJC3,PINK1,RASSF2,PSMD10,NCAPG2,GADD45A,ZEB2,PTPRB,FZD5,KIF14…
GO: Biological Process	GO:0072359	circulatory system development		6.429E-8	4.667E-4	6.667E-6	6.312E-5	92	1340	MECOM,ACVRL1,MDM2,SVEP1,AP1B1,ANTXR1,SEMA6A,MMP2,CXCL12,FOXM1,FBLN5,SORBS2,ANGPT2,APC,STIL,APOE,PDLIM5,PDGFD,PARVA,PROK1,SNAI1,ADAP2,STARD13,SPARC,MYLK,NACA,HPSE,STAT3,STAB1,CFLAR,BMPR2,SRPX2,GLUL,NGFR,PDS5A,NPY1R,NPY5R,CALD1,ESM1,TEK,ANGPTL1,EMILIN1,NR2F2,SIRT1,KIF3A,CCNB1,RSPO3,TGFBR2,THY1,CDK1,TNNC1,TNNT2,CDH13,HGF,PDGFRA,HNRNPU,TWIST1,HOXA5,HOXA13,HS6ST1,PLN,NIPBL,HTR2B,ADAMTS1,EFEMP2,CPE,GAT…
GO: Biological Process	GO:0022403	cell cycle phase		6.613E-8	4.800E-4	6.761E-6	6.401E-5	22	148	MND1,SGO1,FANCD2,NDC80,RAD51AP1,CHTF18,MYBL1,AURKA,CCNE1,CCNB2,CCNE2,TOP2A,PTTG1,CENPE,TRIP13,TTK,CKS2,RAD54B,ESPL1,PTTG3P,RAD51,RAD50
GO: Biological Process	GO:0010035	response to inorganic substance		7.035E-8	5.107E-4	7.042E-6	6.667E-5	54	637	CYBRD1,FSTL3,ACO1,ADGRV1,EZH2,ADCY1,MAP3K5,FBP1,ALAD,MMP2,FBLN5,MT1G,MT1M,NUDT1,PDGFD,AHCYL1,SPARC,MYLK,AXL,HSPH1,GGH,CFLAR,GLRX,NPC1,NR4A2,SIRT1,TNFRSF11B,CCNA2,CCNB1,CD14,TNNC1,TNNT2,HGF,PARK7,FBXO7,PLA2G4A,PLN,HSPA5,PON1,SLC40A1,CRHBP,CRK,CYB5A,PINK1,CYP1B1,CYP11B1,CYP11B2,DHFR,PCDH15,DLG2,KPNA4,RAD51,ECT2,LIG1
GO: Biological Process	GO:0006082	organic acid metabolic process		7.082E-8	5.140E-4	7.042E-6	6.667E-5	81	1130	EPHX2,OLAH,ACADSB,ACADVL,ACAT1,ACO1,ACOX1,ADH1B,FBP1,OSBPL6,ALDH1A3,ALDH3A2,SLC25A17,ENOSF1,AMT,FMO2,SLC27A6,LARS1,APC,APOC1,ARNT,THEM4,SLC16A2,DGAT1,GAD1,SREBF1,SLC46A1,STAT3,STAT5A,IDNK,GGT5,SULT1E1,ACSBG1,GCLM,BTD,GLS,GLUL,NPC1,TBXAS1,NUP42,PAPSS2,SIRT1,GSTP1,OSBP,TLR4,HADHA,HADHB,PC,PCCA,PARK7,ATP8B1,TWIST1,ADIPOQ,BHMT2,PLA2G1B,PLA2G4A,PON1,PPA1,IDH1,CPT1A,CREM,IGF1,TKFC,CTH,CTNS,CYB5A,CYP1B1…
GO: Biological Process	GO:0032787	monocarboxylic acid metabolic process		8.076E-8	5.862E-4	7.922E-6	7.500E-5	57	692	EPHX2,OLAH,ACADSB,ACADVL,ACAT1,ACOX1,ADH1B,FBP1,OSBPL6,ALDH1A3,ALDH3A2,SLC25A17,SLC27A6,APOC1,ARNT,THEM4,DGAT1,GAD1,SREBF1,STAT3,IDNK,GGT5,ACSBG1,BTD,NPC1,TBXAS1,NUP42,SIRT1,GSTP1,OSBP,HADHA,HADHB,PC,PCCA,PARK7,ATP8B1,TWIST1,ADIPOQ,PLA2G1B,PLA2G4A,PON1,IDH1,CPT1A,CREM,IGF1,TKFC,CYB5A,CYP1B1,PTGDS,PTGIS,IVD,RANBP2,RDH10,NR1H3,ECHDC3,ABHD5,ECHDC2
GO: Biological Process	GO:0051784	negative regulation of nuclear division		8.264E-8	5.999E-4	7.999E-6	7.573E-5	14	62	NDC80,APC,BIRC5,GEN1,BUB1,BUB1B,ZWINT,CCNB1,CENPE,CENPF,CHEK1,TRIP13,TTK,MAD2L1
GO: Biological Process	GO:0007052	mitotic spindle organization		8.596E-8	6.240E-4	8.210E-6	7.773E-5	20	126	NDC80,STIL,TPX2,RACGAP1,NUDC,AURKA,NEK2,PRC1,CCNB1,CENPE,TTK,HNRNPU,KIF23,BCCIP,DLGAP5,KIF4A,NUF2,KIF2A,KIF11,STMN1
GO: Biological Process	GO:0000079	regulation of cyclin-dependent protein serine/threonine kinase activity		9.775E-8	7.096E-4	9.215E-6	8.725E-5	18	104	APC,STIL,NR2F2,CCNA2,CCNB1,CCNE1,CCNB2,CCNE2,CDC6,CDC25C,CDKN1C,CDKN3,CKS2,FBXO7,BCCIP,PSMD10,GADD45A,LATS2
GO: Biological Process	GO:0000279	M phase		1.119E-7	8.121E-4	1.030E-5	9.747E-5	21	140	MND1,SGO1,FANCD2,NDC80,RAD51AP1,CHTF18,MYBL1,AURKA,CCNE1,CCNB2,CCNE2,TOP2A,PTTG1,CENPE,TRIP13,CKS2,RAD54B,ESPL1,PTTG3P,RAD51,RAD50
GO: Biological Process	GO:0033043	regulation of organelle organization		1.120E-7	8.134E-4	1.030E-5	9.747E-5	90	1317	CALCOCO2,KIF18A,AKAP8,MAP6,NPM2,EHD3,CORO2B,NDC80,MKI67,SNX9,CXCL12,C6orf89,APC,BIRC5,STIL,RAD51AP1,ATF7IP,TPX2,CDCA5,GEN1,PLK4,SPTBN1,HSPH1,SREBF1,STOX1,AURKA,NEK2,BUB1,BUB1B,SGSM3,GPM6B,UBE2C,TEK,SIRT1,ZWINT,CCNB1,WDHD1,TMOD1,CDC6,CDC25C,SKA1,TOP2A,HGF,PTTG1,SYNPO2,CDC42EP4,PDGFRA,CENPE,CENPF,PARK7,CHEK1,TRIP13,TTK,HNRNPU,HOXA13,FBXO7,PLA2G4A,LMOD1,NIPBL,UVRAG,CRK,HIGD1A,IGF1,CSNK2A2,TMEM102,ES…
GO: Biological Process	GO:1901987	regulation of cell cycle phase transition		1.196E-7	8.684E-4	1.085E-5	1.028E-4	46	511	MDM2,EZH2,NPM2,NDC80,DTL,APC,BIRC5,TPX2,CDCA5,GEN1,PLK4,STOX1,NEDD1,AURKA,NEK2,ZFP36L2,DBF4,BUB1,BUB1B,TCF3,UBE2C,CASP2,ZWINT,CCNB1,CDK1,CDC6,CDC25C,CDKN1C,CENPE,CENPF,CHEK1,HMMR,TRIP13,TTK,ANLN,FBXO7,ADAMTS1,ESPL1,DLGAP5,PSMD10,GADD45A,KIF14,FAM83D,RDX,LMNB1,MAD2L1
GO: Biological Process	GO:0006979	response to oxidative stress		1.341E-7	9.734E-4	1.202E-5	1.138E-4	46	513	TP53INP1,EZH2,MAP3K5,FANCD2,ALAD,MMP2,MPV17,FBLN5,GPX8,APOE,ARNT,NUDT1,PDGFD,ATP2A2,AXL,HSPH1,STOX1,NDUFS2,CFLAR,DUOX1,GCLM,GLRX,NGFR,RBPMS,NR4A2,SIRT1,CCNA2,GSTP1,TLR4,HGF,PDGFRA,PARK7,ADIPOQ,FBXO7,IDH1,CRK,RNF7,PINK1,CYP1B1,MELK,DHCR24,DHFR,KPNA4,ECT2,LIG1,ANGPTL7
GO: Biological Process	GO:0033044	regulation of chromosome organization		1.632E-7	1.185E-3	1.433E-5	1.356E-4	33	309	AKAP8,NDC80,C6orf89,APC,BIRC5,ATF7IP,CDCA5,GEN1,SREBF1,NEK2,BUB1,BUB1B,UBE2C,SIRT1,ZWINT,CCNB1,WDHD1,CDC6,TOP2A,PTTG1,CENPE,CENPF,TRIP13,TTK,HNRNPU,NIPBL,ESPL1,PINK1,SART3,DLGAP5,PTTG3P,RAD50,MAD2L1
GO: Biological Process	GO:1901989	positive regulation of cell cycle phase transition		1.638E-7	1.189E-3	1.433E-5	1.356E-4	19	119	MDM2,EZH2,DTL,BIRC5,CDCA5,STOX1,DBF4,UBE2C,CCNB1,CDK1,CDC6,CDC25C,CENPE,ADAMTS1,ESPL1,DLGAP5,FAM83D,RDX,LMNB1
GO: Biological Process	GO:0044848	biological phase		2.419E-7	1.756E-3	2.091E-5	1.979E-4	23	172	MND1,SGO1,FANCD2,NDC80,FERMT1,RAD51AP1,CHTF18,MYBL1,AURKA,CCNE1,CCNB2,CCNE2,TOP2A,PTTG1,CENPE,TRIP13,TTK,CKS2,RAD54B,ESPL1,PTTG3P,RAD51,RAD50
GO: Biological Process	GO:0042127	regulation of cell population proliferation		2.492E-7	1.809E-3	2.113E-5	2.000E-4	121	1973	TP53INP1,MECOM,ACVRL1,MDM2,EZH2,NDRG2,CD209,MAP3K5,ADORA3,FBLN1,MMP2,CCL23,CXCL12,FOXM1,FBLN5,SFRP4,SH3RF1,FOSL2,FERMT1,APC,BIRC5,ST8SIA1,APOE,CASK,ARNT,SLC16A2,PDGFD,FTH1,CHRD,PROK1,XRCC6,SPARC,ATP8A2,LRRC32,NACA,STOX1,HPSE,STAT3,STAT5A,CFLAR,BMPR2,SULF2,GLUL,NGFR,KDM2B,NMB,IL33,TCF3,NPY5R,DDR2,ESM1,WFDC1,PRC1,TEK,OGN,NR2F2,SIRT1,KIF3A,CCNA2,CCNB1,CCNE1,GSTP1,TGFBR2,THRB,TLR4,IL1RL1,CDK1,CDC6,GK…
GO: Biological Process	GO:0044843	cell cycle G1/S phase transition		2.503E-7	1.817E-3	2.113E-5	2.000E-4	34	330	MCM3,MCM7,MCM10,MDM2,RRM2,EZH2,APC,AURKA,DBF4,TCF3,TCF19,CASP2,CCNA2,CCNB1,CCNE1,ORC5,CCNE2,CDK1,CDC6,CDC25C,CDC34,CDKN3,ORC6,TYMS,FBXO7,ADAMTS1,PRIM1,GADD45A,DHFR,KIF14,FAM83D,RDX,GMNN,LATS2
GO: Biological Process	GO:0071103	DNA conformation change		2.861E-7	2.077E-3	2.387E-5	2.260E-4	36	363	AKAP8,HJURP,MCM3,MCM7,SMC2,ASF1B,ATF7IP,CHTF18,POLQ,CDCA5,XRCC6,SRPK1,CENPK,NCAPG,NCAPH,SIRT1,CCNB1,ITGB3BP,CDK1,TOP2A,HELLS,CENPA,HMGB2,CENPM,RAD54B,SART3,CENPL,NCAPG2,KNL1,RAD51,CHAF1A,CENPU,SMC4,RFC4,RFC5,RAD50
GO: Biological Process	GO:0000082	G1/S transition of mitotic cell cycle		3.231E-7	2.345E-3	2.665E-5	2.523E-4	32	303	MCM3,MCM7,MCM10,MDM2,RRM2,EZH2,APC,AURKA,DBF4,TCF3,TCF19,CASP2,CCNB1,CCNE1,ORC5,CCNE2,CDK1,CDC6,CDC25C,CDC34,CDKN3,ORC6,TYMS,FBXO7,ADAMTS1,PRIM1,GADD45A,DHFR,KIF14,RDX,GMNN,LATS2
GO: Biological Process	GO:0007093	mitotic cell cycle checkpoint signaling		3.316E-7	2.407E-3	2.705E-5	2.560E-4	23	175	MDM2,FANCD2,NDC80,APC,BIRC5,STIL,GEN1,AURKA,BUB1,BUB1B,CASP2,ZWINT,CCNB1,CDK1,CDC6,CDC25C,CENPE,CENPF,CHEK1,TRIP13,TTK,GADD45A,MAD2L1
GO: Biological Process	GO:0006468	protein phosphorylation		3.357E-7	2.437E-3	2.707E-5	2.563E-4	111	1776	AKAP8,CDKL3,ACVRL1,EZH2,ADCY1,MAP3K5,FBLN1,SNX9,APC,BIRC5,STIL,APOE,CASK,PDGFD,PARVA,TPX2,PROK1,MARCO,PLK4,XRCC6,MYLK,AXL,SPTBN1,HSPH1,PBK,SRPK1,STOX1,STAT3,STAT5A,AURKA,NEK2,BMPR2,DBF4,BUB1,BUB1B,TARBP2,NPR2,RBPMS,DDR2,SIK3,TEK,EMILIN1,NR2F2,SIRT1,CCNA2,CCNB1,CCNE1,GSTP1,TGFBR2,THY1,CCNB2,CCNE2,TLR4,CDK1,CDC6,CDC25C,CDKN1C,CDKN3,HGF,SYNPO2,PDGFRA,CENPE,PARK7,CHEK1,TTK,TWIST1,DUSP26,CKS2,SLC9A3R1…
GO: Biological Process	GO:0051988	regulation of attachment of spindle microtubules to kinetochore		3.538E-7	2.568E-3	2.822E-5	2.672E-4	7	14	APC,RACGAP1,NEK2,CCNB1,CENPE,HNRNPU,ECT2
GO: Biological Process	GO:0043436	oxoacid metabolic process		3.663E-7	2.659E-3	2.890E-5	2.736E-4	77	1098	EPHX2,OLAH,ACADSB,ACADVL,ACAT1,ACO1,ACOX1,ADH1B,FBP1,OSBPL6,ALDH1A3,ALDH3A2,SLC25A17,ENOSF1,AMT,SLC27A6,LARS1,APC,APOC1,ARNT,THEM4,SLC16A2,DGAT1,GAD1,SREBF1,SLC46A1,STAT3,IDNK,GGT5,SULT1E1,ACSBG1,GCLM,BTD,GLS,GLUL,NPC1,TBXAS1,NUP42,PAPSS2,SIRT1,GSTP1,OSBP,TLR4,HADHA,HADHB,PC,PCCA,PARK7,ATP8B1,TWIST1,ADIPOQ,BHMT2,PLA2G1B,PLA2G4A,PON1,PPA1,IDH1,CPT1A,CREM,IGF1,TKFC,CTH,CTNS,CYB5A,CYP1B1,PSMD10,PTGD…
GO: Biological Process	GO:1901992	positive regulation of mitotic cell cycle phase transition		3.877E-7	2.814E-3	3.026E-5	2.865E-4	17	102	MDM2,DTL,BIRC5,CDCA5,STOX1,DBF4,UBE2C,CCNB1,CDK1,CDC6,CDC25C,CENPE,ADAMTS1,ESPL1,DLGAP5,RDX,LMNB1
GO: Biological Process	GO:0042325	regulation of phosphorylation		4.158E-7	3.018E-3	3.211E-5	3.040E-4	100	1558	AKAP8,MCM7,ACVRL1,EZH2,ADCY1,MAP3K5,FBLN1,FBP1,SNX9,APC,STIL,APOE,ARNT,PDGFD,PARVA,TPX2,PROK1,MARCO,XRCC6,AXL,HSPH1,PBK,BARD1,STOX1,STAT3,BMPR2,SRPX2,DBF4,TARBP2,RBPMS,DDR2,NUP42,TEK,EMILIN1,NR2F2,SIRT1,CCNA2,CCNB1,CCNE1,GSTP1,TGFBR2,THY1,CCNB2,CCNE2,TLR4,CDK1,CDC6,CDC25C,CDKN1C,CDKN3,HGF,SYNPO2,PDGFRA,CENPE,PARK7,TTK,HNRNPU,TWIST1,DUSP26,CKS2,SLC9A3R1,ADIPOQ,FBXO7,PLA2G1B,PLCL1,UVRAG,MDFIC,HTR2B…
GO: Biological Process	GO:0019752	carboxylic acid metabolic process		4.309E-7	3.128E-3	3.292E-5	3.117E-4	75	1064	EPHX2,OLAH,ACADSB,ACADVL,ACAT1,ACO1,ACOX1,ADH1B,FBP1,OSBPL6,ALDH1A3,ALDH3A2,SLC25A17,ENOSF1,AMT,SLC27A6,LARS1,APC,APOC1,ARNT,THEM4,SLC16A2,DGAT1,GAD1,SREBF1,SLC46A1,STAT3,IDNK,GGT5,ACSBG1,GCLM,BTD,GLS,GLUL,NPC1,TBXAS1,NUP42,SIRT1,GSTP1,OSBP,TLR4,HADHA,HADHB,PC,PCCA,PARK7,ATP8B1,TWIST1,ADIPOQ,BHMT2,PLA2G1B,PLA2G4A,PON1,PPA1,IDH1,CPT1A,CREM,IGF1,TKFC,CTH,CTNS,CYB5A,CYP1B1,PSMD10,PTGDS,PTGIS,IVD,DHF…
GO: Biological Process	GO:0051174	regulation of phosphorus metabolic process		5.089E-7	3.694E-3	3.848E-5	3.643E-4	111	1791	AKAP8,MCM7,ACVRL1,EZH2,ADCY1,MAP3K5,FBLN1,FBP1,SNX9,APC,APOC1,STIL,APOE,ARNT,PDGFD,PARVA,TPX2,PROK1,MARCO,XRCC6,AXL,HSPH1,PBK,BARD1,STOX1,STAT3,BMPR2,SRPX2,DBF4,TARBP2,RBPMS,DDR2,NUP42,TEK,EMILIN1,NR2F2,SIRT1,CCNA2,CCNB1,CCNE1,GSTP1,TGFBR2,THY1,CCNB2,CCNE2,TLR4,CDK1,CDC6,CDC25C,PC,CDKN1C,CDKN3,HGF,SYNPO2,PDGFRA,CENPE,PARK7,TTK,HNRNPU,TWIST1,DUSP26,CKS2,SLC9A3R1,ADIPOQ,FBXO7,PLA2G1B,PLCL1,UVRAG,MD…
GO: Biological Process	GO:0031099	regeneration		6.083E-7	4.416E-3	4.552E-5	4.310E-4	27	237	KREMEN1,EZH2,MMP2,CXCL12,ANGPT2,APOE,AXL,NACA,CFLAR,IGSF10,AURKA,SULF2,TARBP2,CCNA2,CCNB1,GSTP1,TGFBR2,THY1,CDK1,HGF,TYMS,RTN4RL1,CPT1A,IGF1,CSNK2A2,DHFR,JAM3
GO: Biological Process	GO:0006261	DNA-dependent DNA replication		6.338E-7	4.601E-3	4.695E-5	4.445E-4	22	168	MCM3,MCM7,MCM10,CHTF18,GINS2,POLQ,GEN1,DBF4,CCNE1,ORC5,WDHD1,CCNE2,CDC6,CDC34,ORC6,PRIM1,GINS1,RAD51,RFC4,RFC5,GMNN,LIG1
GO: Biological Process	GO:0045786	negative regulation of cell cycle		8.158E-7	5.922E-3	5.982E-5	5.663E-4	53	670	TP53INP1,MDM2,RRM2,EZH2,FANCD2,NDC80,MLF1,FOXM1,DTL,APBB1,APC,BIRC5,STIL,GEN1,BARD1,AURKA,NEK2,ZFP36L2,BUB1,BUB1B,SGSM3,NPR2,CASP2,NR2F2,ZWINT,CCNB1,CBX5,CDK1,CDC6,CDC25C,CDKN1C,CDKN3,PTTG1,CENPE,CENPF,CHEK1,TRIP13,TTK,SLC9A3R1,FBXO7,NLE1,ESPL1,SLC38A9,MDM1,PSMD10,GADD45A,PTTG3P,DHCR24,CAB39L,RAD51,GMNN,LATS2,MAD2L1
GO: Biological Process	GO:0019220	regulation of phosphate metabolic process		8.709E-7	6.322E-3	6.322E-5	5.985E-4	110	1790	AKAP8,MCM7,ACVRL1,EZH2,ADCY1,MAP3K5,FBLN1,FBP1,SNX9,APC,APOC1,STIL,APOE,ARNT,PDGFD,PARVA,TPX2,PROK1,MARCO,XRCC6,AXL,HSPH1,PBK,BARD1,STOX1,STAT3,BMPR2,SRPX2,DBF4,TARBP2,RBPMS,DDR2,NUP42,TEK,EMILIN1,NR2F2,SIRT1,CCNA2,CCNB1,CCNE1,GSTP1,TGFBR2,THY1,CCNB2,CCNE2,TLR4,CDK1,CDC6,CDC25C,PC,CDKN1C,CDKN3,HGF,SYNPO2,PDGFRA,CENPE,PARK7,TTK,HNRNPU,TWIST1,DUSP26,CKS2,SLC9A3R1,ADIPOQ,FBXO7,PLA2G1B,PLCL1,UVRAG,MD…
GO: Biological Process	GO:0016477	cell migration		8.981E-7	6.519E-3	6.455E-5	6.111E-4	111	1812	TP53INP1,ACVRL1,USP9Y,MDM2,SVEP1,ADORA3,FBLN1,FAT1,SEMA6A,MMP2,CCL23,CXCL12,ANGPT2,SH3RF1,FERMT1,APBB1,APC,APOE,ARSB,PDGFD,PARVA,CHRD,SNAI1,ATP1B3,DEPDC1B,STARD13,SPARC,MYLK,AXL,NACA,STAT3,STAT5A,STC1,IGSF10,BMPR2,SRPX2,GLUL,PDS5A,NANOS1,IL33,ANKS1A,GPM6A,STON1,DDR2,NR4A2,TEK,EMILIN1,NR2F1,NR2F2,SIRT1,GSTP1,TGFBR2,THY1,CDK1,TNS1,CDH13,HGF,SYNPO2,PDGFRA,HMGB2,TWIST1,HOXA5,SLC9A3R1,ADIPOQ,ANLN,ASPM…
GO: Biological Process	GO:0001932	regulation of protein phosphorylation		9.185E-7	6.667E-3	6.536E-5	6.188E-4	89	1362	AKAP8,ACVRL1,EZH2,ADCY1,MAP3K5,FBLN1,SNX9,APC,STIL,APOE,PDGFD,PARVA,TPX2,PROK1,MARCO,XRCC6,HSPH1,PBK,STOX1,STAT3,BMPR2,DBF4,TARBP2,RBPMS,DDR2,TEK,EMILIN1,NR2F2,SIRT1,CCNA2,CCNB1,CCNE1,GSTP1,TGFBR2,THY1,CCNB2,CCNE2,TLR4,CDK1,CDC6,CDC25C,CDKN1C,CDKN3,HGF,SYNPO2,PDGFRA,CENPE,PARK7,TTK,TWIST1,DUSP26,CKS2,SLC9A3R1,ADIPOQ,FBXO7,PLA2G1B,PLCL1,UVRAG,MDFIC,HTR2B,BCCIP,CREBL2,CRK,HIGD1A,IGF1,IGFBP3,IGFBP6,…
GO: Biological Process	GO:0006281	DNA repair		9.283E-7	6.739E-3	6.542E-5	6.194E-4	48	584	MCM3,MCM7,FANCD2,FOXM1,RNASEH2A,DTL,APBB1,SMC2,FAN1,RAD51AP1,UBE2T,NUDT1,GINS2,POLQ,CDCA5,GEN1,XRCC6,BARD1,PDS5A,SIRT1,WDHD1,EXO1,CDK1,PTTG1,PARK7,HMGB2,CHEK1,TRIP13,TWIST1,RAD54B,NIPBL,UVRAG,BCCIP,POLDIP2,GADD45A,PARPBP,RAD51,CHAF1A,SMC6,ASCC1,SMC4,RFC4,RFC5,PALB2,RAD50,LIG1,FANCI,NEIL3
GO: Biological Process	GO:0009887	animal organ morphogenesis		9.437E-7	6.850E-3	6.587E-5	6.236E-4	84	1263	MECOM,RDH13,ACVRL1,MDM2,FANCD2,FAT1,MGP,MKI67,SEMA6A,MMP2,ALDH1A3,SFRP4,APC,ITGA8,STIL,PARVA,SNAI1,RAB23,MYLK,MYO7A,ATP8A2,NACA,STOX1,FREM1,STAT3,STAT5A,STC1,CFLAR,BMPR2,SULF2,NGFR,KDM2B,PDS5A,VPS51,NPY1R,NPY5R,SIK3,TEK,TNFRSF11B,KIF3A,RSPO3,TGFBR2,THRB,THY1,TLE2,TNNC1,TNNT2,HGF,PDGFRA,CHAD,TWIST1,HOXA5,HOXA13,SLC9A3R1,HOXD10,CTHRC1,NLE1,NIPBL,HTR2B,ADAMTS1,EFEMP2,CPE,GATA5,SLC40A1,IGF1,IGFBP5,AT…
GO: Biological Process	GO:0030198	extracellular matrix organization		9.667E-7	7.018E-3	6.651E-5	6.297E-4	39	431	MFAP4,FBLN1,AEBP1,ANTXR1,MMP2,MPV17,FBLN5,FERMT1,APBB1,ITGA8,SPARC,CFLAR,SULF2,NID1,GPM6B,DDR2,EMILIN1,TNFRSF11B,PDGFRA,COL4A4,COL12A1,ADAMTS2,ADAMTS1,EFEMP2,SCUBE3,ADAMTSL2,CYP1B1,ITGA6,ITGA2,JAM3,CRISPLD2,DPT,LAMA2,ADAMTSL3,MFAP5,RXFP1,FLOT1,ENG,ANGPTL7
GO: Biological Process	GO:0071900	regulation of protein serine/threonine kinase activity		9.712E-7	7.050E-3	6.651E-5	6.297E-4	46	550	EZH2,MAP3K5,APC,STIL,APOE,PDGFD,PROK1,PBK,DBF4,NR2F2,SIRT1,CCNA2,CCNB1,CCNE1,GSTP1,THY1,CCNB2,CCNE2,TLR4,CDK1,CDC6,CDC25C,CDKN1C,CDKN3,HGF,SYNPO2,CKS2,ADIPOQ,FBXO7,PLA2G1B,UVRAG,MDFIC,HTR2B,BCCIP,HIGD1A,IGF1,IGFBP6,RAPGEF2,PSMD10,GADD45A,ZEB2,FZD5,CAB39L,RGS2,EDN3,LATS2
GO: Biological Process	GO:0043062	extracellular structure organization		1.024E-6	7.434E-3	6.948E-5	6.578E-4	39	432	MFAP4,FBLN1,AEBP1,ANTXR1,MMP2,MPV17,FBLN5,FERMT1,APBB1,ITGA8,SPARC,CFLAR,SULF2,NID1,GPM6B,DDR2,EMILIN1,TNFRSF11B,PDGFRA,COL4A4,COL12A1,ADAMTS2,ADAMTS1,EFEMP2,SCUBE3,ADAMTSL2,CYP1B1,ITGA6,ITGA2,JAM3,CRISPLD2,DPT,LAMA2,ADAMTSL3,MFAP5,RXFP1,FLOT1,ENG,ANGPTL7
GO: Biological Process	GO:0048585	negative regulation of response to stimulus		1.081E-6	7.849E-3	7.268E-5	6.881E-4	117	1945	TMEM88,KREMEN1,FSTL3,MECOM,MDM2,EZH2,NDRG2,ADCY1,FBLN1,FBP1,SEMA6A,CXCL12,FOXM1,SFRP4,PTPMT1,ANGPT2,SH3RF1,VASN,FERMT1,APC,APOE,CASK,THEM4,CHRD,SNAI1,POLQ,MARCO,HSPH1,PBK,SPART,GRAMD4,CFLAR,C3orf33,SULF2,RBMS3,GCLM,GLRX,NGFR,SERPING1,TARBP2,IL33,NPY1R,NPY5R,NR4A2,WFDC1,TEK,EMILIN1,SIRT1,TMEM25,GSTP1,TGFBR2,THY1,CD14,TLE2,MRAP,TLR4,IL1RL1,CDC34,HELLS,HGF,PDGFRA,PARK7,VSIG4,HMGB2,TWIST1,DUSP26,SERP…
GO: Biological Process	GO:0045229	external encapsulating structure organization		1.149E-6	8.337E-3	7.649E-5	7.242E-4	39	434	MFAP4,FBLN1,AEBP1,ANTXR1,MMP2,MPV17,FBLN5,FERMT1,APBB1,ITGA8,SPARC,CFLAR,SULF2,NID1,GPM6B,DDR2,EMILIN1,TNFRSF11B,PDGFRA,COL4A4,COL12A1,ADAMTS2,ADAMTS1,EFEMP2,SCUBE3,ADAMTSL2,CYP1B1,ITGA6,ITGA2,JAM3,CRISPLD2,DPT,LAMA2,ADAMTSL3,MFAP5,RXFP1,FLOT1,ENG,ANGPTL7
GO: Biological Process	GO:0000281	mitotic cytokinesis		1.179E-6	8.560E-3	7.782E-5	7.367E-4	14	76	SNX9,APC,BIRC5,RACGAP1,SPTBN1,CENPA,ANLN,KIF23,ESPL1,KIF4A,STMN1,ECT2,CEP55,KIF20A
GO: Biological Process	GO:0006974	cellular response to DNA damage stimulus		1.253E-6	9.095E-3	8.193E-5	7.757E-4	65	902	MCM3,MCM7,MCM10,MDM2,FANCD2,CXCL12,FOXM1,RNASEH2A,DTL,APBB1,APC,SMC2,FAN1,RAD51AP1,UBE2T,NUDT1,GINS2,SNAI1,POLQ,CDCA5,GEN1,XRCC6,BARD1,AURKA,PDS5A,CASP2,CASP9,SIRT1,CCNB1,WDHD1,CBX5,EXO1,CDK1,CDC25C,TOP2A,CDKN3,PTTG1,PARK7,HMGB2,CHEK1,TRIP13,TWIST1,RAD54B,NIPBL,UVRAG,BCCIP,POLDIP2,PSMD10,GADD45A,BCL2L12,ACKR3,PARPBP,RAD51,CHAF1A,SMC6,ASCC1,SMC4,RFC4,RFC5,PALB2,RAD50,LIG1,FANCI,UBA6,NEIL3
GO: Biological Process	GO:0034308	primary alcohol metabolic process		1.493E-6	1.084E-2	9.674E-5	9.159E-4	16	100	RDH13,ADH1B,ALDH1A1,ALDH1A3,ALDH3A2,AKR7A2,DGAT1,SULT1E1,SLC37A2,PARK7,IGF1,CYP1B1,CYP11B1,CYP11B2,RETSAT,RDH10
GO: Biological Process	GO:0045931	positive regulation of mitotic cell cycle		1.522E-6	1.105E-2	9.776E-5	9.255E-4	19	137	MDM2,DTL,BIRC5,CDCA5,STOX1,STAT5A,DBF4,UBE2C,CCNB1,CDK1,CDC6,CDC25C,CENPE,ADAMTS1,POLDIP2,ESPL1,DLGAP5,RDX,LMNB1
GO: Biological Process	GO:0034508	centromere complex assembly		1.553E-6	1.127E-2	9.888E-5	9.361E-4	12	57	HJURP,CENPK,ITGB3BP,HELLS,CENPA,CENPE,CENPF,CENPM,CENPL,DLGAP5,KNL1,CENPU
GO: Biological Process	GO:1901615	organic hydroxy compound metabolic process		1.589E-6	1.153E-2	1.003E-4	9.493E-4	49	613	EPHX2,ABCA1,ACADVL,RDH13,ADH1B,OSBPL6,ALDH1A1,ALDH1A3,ALDH3A2,APOC1,APOE,GK5,AKR7A2,SLC16A2,SNAI1,DGAT1,SREBF1,SULT1E1,DUOX1,EBPL,SLC37A2,NPC1,NR4A2,SIRT1,OSBP,THRB,HDLBP,PARK7,ATP8B1,PLA2G4A,PLTP,PON1,IDH1,IGF1,TKFC,PRKG1,CTNS,RAPGEF2,CYP1B1,CYP11B1,CYP11B2,SNX17,DBH,RETSAT,ZEB2,PTH1R,DHCR24,DHFR,RDH10
GO: Biological Process	GO:0051303	establishment of chromosome localization		1.608E-6	1.167E-2	1.006E-4	9.525E-4	15	89	KIF18A,NDC80,BIRC5,NUDC,CDCA5,KIF2C,CCNB1,CENPE,CENPF,HNRNPU,DLGAP5,NUF2,KIF14,FAM83D,CEP55
GO: Biological Process	GO:0007155	cell adhesion		1.954E-6	1.419E-2	1.213E-4	1.148E-3	98	1571	FSTL3,ADGRV1,ACVRL1,SVEP1,CD209,MFAP4,FBLN1,FAT1,CORO2B,SPON1,ANTXR1,SEMA6A,MMP2,PCDH10,CXCL12,PEAR1,FBLN5,ANGPT2,FERMT1,APC,ITGA8,SORBS1,PDLIM5,CASK,SIGLEC7,SKAP1,PARVA,CHRD,SIGLEC1,ATP2A2,SIGLEC9,AXL,LRRC32,HSPH1,LRRC4,HPSE,FREM1,STAT5A,STAB1,SRPX2,NID1,GPM6B,STON1,DDR2,IGSF11,OMD,TEK,EMILIN1,ITGB3BP,TGFBR2,CLDN11,THY1,PCDH9,CDH13,HLA-DMA,PDGFRA,CYTH2,VSIG4,DUSP26,ADIPOQ,NEGR1,COL12A1,EFEMP2,GA…
GO: Biological Process	GO:0050000	chromosome localization		2.149E-6	1.560E-2	1.322E-4	1.252E-3	15	91	KIF18A,NDC80,BIRC5,NUDC,CDCA5,KIF2C,CCNB1,CENPE,CENPF,HNRNPU,DLGAP5,NUF2,KIF14,FAM83D,CEP55
GO: Biological Process	GO:0051310	metaphase plate congression		2.172E-6	1.576E-2	1.325E-4	1.254E-3	13	69	KIF18A,NDC80,NUDC,CDCA5,KIF2C,CCNB1,CENPE,CENPF,HNRNPU,NUF2,KIF14,FAM83D,CEP55
GO: Biological Process	GO:0051347	positive regulation of transferase activity		2.264E-6	1.643E-2	1.369E-4	1.296E-3	57	767	EZH2,ADCY1,MAP3K5,SNX9,STIL,C1GALT1C1,CHTF18,PDGFD,TPX2,PROK1,XRCC6,AXL,HSPH1,PBK,STOX1,NEK2,DBF4,UBE2S,DDR2,UBE2C,TEK,SIRT1,CCNB1,TGFBR2,TLR4,CDK1,CDC6,HGF,PDGFRA,CENPE,PARK7,CKS2,ADIPOQ,PLA2G1B,PARM1,MDFIC,HTR2B,CRK,HIGD1A,IGF1,IGFBP6,RAPGEF2,PINK1,RASSF2,PSMD10,NCAPG2,GADD45A,ZEB2,FZD5,KIF14,CAB39L,RANBP2,RFC4,RFC5,ECT2,EDN3,RAD50
GO: Biological Process	GO:0022610	biological adhesion		2.370E-6	1.720E-2	1.422E-4	1.346E-3	98	1578	FSTL3,ADGRV1,ACVRL1,SVEP1,CD209,MFAP4,FBLN1,FAT1,CORO2B,SPON1,ANTXR1,SEMA6A,MMP2,PCDH10,CXCL12,PEAR1,FBLN5,ANGPT2,FERMT1,APC,ITGA8,SORBS1,PDLIM5,CASK,SIGLEC7,SKAP1,PARVA,CHRD,SIGLEC1,ATP2A2,SIGLEC9,AXL,LRRC32,HSPH1,LRRC4,HPSE,FREM1,STAT5A,STAB1,SRPX2,NID1,GPM6B,STON1,DDR2,IGSF11,OMD,TEK,EMILIN1,ITGB3BP,TGFBR2,CLDN11,THY1,PCDH9,CDH13,HLA-DMA,PDGFRA,CYTH2,VSIG4,DUSP26,ADIPOQ,NEGR1,COL12A1,EFEMP2,GA…
GO: Biological Process	GO:0000910	cytokinesis		2.479E-6	1.799E-2	1.475E-4	1.396E-3	22	182	SNX9,APC,BIRC5,RACGAP1,KIF13A,PLK4,SPTBN1,SPART,AURKA,PRC1,CDC6,CENPA,ANLN,UVRAG,KIF23,ESPL1,KIF4A,KIF14,STMN1,ECT2,CEP55,KIF20A
GO: Biological Process	GO:0045132	meiotic chromosome segregation		2.547E-6	1.849E-2	1.503E-4	1.423E-3	16	104	SGO1,FANCD2,SMC2,BUB1,BUB1B,NCAPH,CCNE1,CCNE2,TOP2A,PTTG1,TRIP13,TTK,ESPL1,NUF2,PTTG3P,SMC4
GO: Biological Process	GO:0006629	lipid metabolic process		2.910E-6	2.112E-2	1.704E-4	1.613E-3	94	1503	EPHX2,OLAH,AADAC,ABCA1,ACADSB,ACADVL,ACAT1,ACOX1,GOLM1,RDH13,ST6GALNAC6,PLIN2,ADH1B,PGAP1,OSBPL6,ALAS1,ALDH1A1,ALDH1A3,ALDH3A2,SLC25A17,PTPMT1,SLC27A6,SORBS1,APOC1,ST8SIA1,AGPS,APOE,GK5,THEM4,SNAI1,DGAT1,SREBF1,PEX11A,STAT5A,GGT5,SULT1E1,ACSBG1,EBPL,SMPDL3A,NPC1,TBXAS1,TEK,SIRT1,GSTP1,OSBP,MTMR6,THRB,HADHA,HADHB,PC,PCCA,HDLBP,VAPA,PDGFRA,ATP8B1,TWIST1,ADIPOQ,PLA2G1B,PLA2G4A,PLCL1,PLIN1,PLTP,CERK,…
GO: Biological Process	GO:0006631	fatty acid metabolic process		3.243E-6	2.354E-2	1.883E-4	1.783E-3	37	419	EPHX2,OLAH,ACADSB,ACADVL,ACAT1,ACOX1,ALDH3A2,SLC25A17,SLC27A6,APOC1,THEM4,DGAT1,SREBF1,GGT5,ACSBG1,TBXAS1,SIRT1,GSTP1,HADHA,HADHB,PCCA,TWIST1,ADIPOQ,PLA2G1B,PLA2G4A,PON1,CPT1A,CREM,CYB5A,CYP1B1,PTGDS,PTGIS,IVD,NR1H3,ECHDC3,ABHD5,ECHDC2
GO: Biological Process	GO:0007051	spindle organization		3.346E-6	2.429E-2	1.928E-4	1.825E-3	24	214	NDC80,STIL,TPX2,RACGAP1,NUDC,AURKA,NEK2,PRC1,CCNB1,CCNB2,CENPE,TTK,HNRNPU,ASPM,UVRAG,KIF23,BCCIP,ESPL1,DLGAP5,KIF4A,NUF2,KIF2A,KIF11,STMN1
GO: Biological Process	GO:0003013	circulatory system process		3.554E-6	2.580E-2	2.031E-4	1.923E-3	53	704	EPHX2,ACVRL1,MDM2,SVEP1,EHD3,ADORA3,CORO2B,SCN4B,MMP2,CXCL12,APOE,SLC1A4,SLC2A5,SMTN,SLC6A6,SLC16A2,ATP1B3,ATP2A2,ABCC3,AHCYL1,SREBF1,STC1,BMPR2,GCLM,SERPING1,TBXAS1,NPR2,NPY1R,TEK,NR2F2,SIRT1,THRB,TNNC1,TNNT2,SLCO2B1,ABCB1,SLC9A3R1,ADIPOQ,PLN,HTR2B,PON1,AKAP12,PRKG1,CYP11B1,CYP11B2,DBH,KCNJ5,KCNQ1,GJC1,ECE1,RGS2,EDN3,ENG
GO: Biological Process	GO:0031100	animal organ regeneration		4.084E-6	2.964E-2	2.316E-4	2.193E-3	14	84	EZH2,CXCL12,ANGPT2,AXL,AURKA,SULF2,CCNA2,GSTP1,TGFBR2,CDK1,HGF,TYMS,CPT1A,CSNK2A2
GO: Biological Process	GO:0007010	cytoskeleton organization		4.133E-6	3.000E-2	2.326E-4	2.202E-3	105	1745	KIF18A,MAP6,SGO1,EHD3,FAT1,CORO2B,NDC80,ANTXR1,SEMA6A,SNX9,CXCL12,SORBS2,MRAS,APC,BIRC5,ARMC9,SORBS1,STIL,APOE,PDLIM5,SMTN,PARVA,TPX2,CCDC68,RACGAP1,NUDC,GEN1,PLK4,STARD13,RAB23,MYO7A,ATP8A2,SPTBN1,HSPH1,NEDD1,CFLAR,AURKA,NEK2,SGSM3,TAGLN,KIF2C,GPM6B,ARHGEF28,CALD1,GAS2L3,SIK3,PRC1,TEK,SIRT1,KIF3A,CCNB1,THY1,CCNB2,TMOD1,CDK1,TNNT2,SKA1,SYNPO2,CDC42EP4,CENPA,PDGFRA,CENPE,CYTH2,PACSIN3,CHEK1,TTK,HN…
GO: Biological Process	GO:0010639	negative regulation of organelle organization		4.410E-6	3.201E-2	2.462E-4	2.331E-3	35	391	CORO2B,NDC80,APC,BIRC5,TPX2,GEN1,SPTBN1,BUB1,BUB1B,ZWINT,CCNB1,TMOD1,TOP2A,HGF,PTTG1,CENPE,CENPF,CHEK1,TRIP13,TTK,HNRNPU,LMOD1,HIGD1A,IGF1,ESPL1,PINK1,MDM1,PSMD10,PTTG3P,TBC1D4,TRIM54,RDX,STMN1,RAD50,MAD2L1
GO: Biological Process	GO:0006066	alcohol metabolic process		4.474E-6	3.248E-2	2.479E-4	2.347E-3	36	408	EPHX2,ABCA1,ACADVL,RDH13,ADH1B,ALDH1A1,ALDH1A3,ALDH3A2,APOC1,APOE,GK5,AKR7A2,DGAT1,SREBF1,SULT1E1,SLC37A2,NPC1,THRB,HDLBP,PARK7,PLA2G4A,PON1,IDH1,IGF1,TKFC,PRKG1,CYP1B1,CYP11B1,CYP11B2,SNX17,DBH,RETSAT,PTH1R,DHCR24,DHFR,RDH10
GO: Biological Process	GO:0034599	cellular response to oxidative stress		4.510E-6	3.274E-2	2.480E-4	2.348E-3	32	342	TP53INP1,EZH2,MAP3K5,FANCD2,MMP2,MPV17,FBLN5,GPX8,ARNT,PDGFD,ATP2A2,AXL,HSPH1,CFLAR,GLRX,NGFR,NR4A2,SIRT1,CCNA2,GSTP1,TLR4,HGF,PDGFRA,PARK7,FBXO7,CRK,RNF7,PINK1,CYP1B1,MELK,DHFR,ECT2
GO: Biological Process	GO:0007080	mitotic metaphase plate congression		4.904E-6	3.560E-2	2.675E-4	2.532E-3	11	53	KIF18A,NDC80,NUDC,CDCA5,KIF2C,CCNB1,CENPE,HNRNPU,NUF2,KIF14,CEP55
GO: Biological Process	GO:0062197	cellular response to chemical stress		4.937E-6	3.584E-2	2.675E-4	2.532E-3	35	393	TP53INP1,EZH2,MAP3K5,FANCD2,MMP2,MPV17,FBLN5,GPX8,ARNT,PDGFD,ATP2A2,XRCC6,MYLK,AXL,HSPH1,STOX1,CFLAR,GLRX,NGFR,NR4A2,SIRT1,CCNA2,GSTP1,TLR4,HGF,PDGFRA,PARK7,FBXO7,CRK,RNF7,PINK1,CYP1B1,MELK,DHFR,ECT2
GO: Biological Process	GO:0001944	vasculature development		5.258E-6	3.817E-2	2.827E-4	2.677E-3	63	903	ACVRL1,MDM2,SVEP1,ANTXR1,SEMA6A,MMP2,CXCL12,FOXM1,FBLN5,ANGPT2,APOE,PDGFD,PARVA,PROK1,STARD13,SPARC,MYLK,HPSE,STAT3,STAB1,CFLAR,BMPR2,SRPX2,GLUL,NGFR,CALD1,ESM1,TEK,ANGPTL1,EMILIN1,NR2F2,SIRT1,RSPO3,TGFBR2,THY1,CDH13,HGF,PDGFRA,TWIST1,HOXA5,HOXA13,HS6ST1,ADAMTS1,EFEMP2,IGF1,CTH,RAPGEF2,CYP1B1,BCAS3,SNX17,PTGIS,GADD45A,LUZP1,CFD,PTPRB,ACKR3,FZD5,JAM3,AKT3,GJC1,ROM1,ENG,ANGPTL7
GO: Biological Process	GO:0071459	protein localization to chromosome, centromeric region		5.618E-6	4.078E-2	2.998E-4	2.839E-3	12	64	HJURP,NDC80,CENPK,BUB1B,ITGB3BP,CDK1,CENPA,TTK,CENPM,CENPL,KNL1,CENPU
GO: Biological Process	GO:0006323	DNA packaging		5.782E-6	4.197E-2	3.064E-4	2.901E-3	26	251	AKAP8,HJURP,SMC2,ASF1B,ATF7IP,CDCA5,SRPK1,CENPK,NCAPG,NCAPH,SIRT1,CCNB1,ITGB3BP,CDK1,TOP2A,HELLS,CENPA,HMGB2,CENPM,SART3,CENPL,NCAPG2,KNL1,CHAF1A,CENPU,SMC4
GO: Biological Process	GO:0030334	regulation of cell migration		7.287E-6	5.290E-2	3.833E-4	3.629E-3	72	1089	TP53INP1,ACVRL1,MDM2,ADORA3,FBLN1,SEMA6A,MMP2,CXCL12,ANGPT2,FERMT1,APC,APOE,ARSB,PDGFD,CHRD,SNAI1,STARD13,SPARC,MYLK,STAT3,STAT5A,STC1,IGSF10,BMPR2,SRPX2,GLUL,IL33,DDR2,TEK,EMILIN1,NR2F2,SIRT1,GSTP1,TGFBR2,THY1,CDH13,HGF,SYNPO2,PDGFRA,SLC9A3R1,ADIPOQ,CMKLR1,NIPBL,HSPA5,ADAMTS1,AKAP12,CRK,IGF1,IGFBP3,IGFBP5,TMEM102,PRKG1,RAPGEF2,NEXN,IL6ST,CYP1B1,BCAS3,ITGA6,ITGA2,GADD45A,ACKR3,KIF14,KIF2A,JAM3,AK…
GO: Biological Process	GO:0051270	regulation of cellular component movement		7.397E-6	5.369E-2	3.863E-4	3.657E-3	80	1250	TP53INP1,ACVRL1,MDM2,ADORA3,FBLN1,SEMA6A,MMP2,CXCL12,ANGPT2,FERMT1,APC,APOE,ARSB,PDGFD,CHRD,SNAI1,ATP2A2,STARD13,SPARC,MYLK,STAT3,STAT5A,STC1,IGSF10,DUOX1,BMPR2,SRPX2,GLUL,IL33,DDR2,TEK,EMILIN1,NR2F2,SIRT1,KIF3A,GSTP1,TGFBR2,THY1,TNNC1,TNNT2,CDH13,HGF,SYNPO2,PDGFRA,TWIST1,SLC9A3R1,ADIPOQ,CMKLR1,PLN,NIPBL,HSPA5,ADAMTS1,AKAP12,CRK,IGF1,IGFBP3,IGFBP5,TMEM102,PRKG1,RAPGEF2,NEXN,IL6ST,CYP1B1,BCAS3,ITG…
GO: Biological Process	GO:0090148	membrane fission		7.704E-6	5.593E-2	3.995E-4	3.782E-3	22	195	SNX9,APC,BIRC5,RACGAP1,KIF13A,PLK4,SPTBN1,SPART,AURKA,PRC1,CDC6,CENPA,ANLN,UVRAG,KIF23,ESPL1,KIF4A,KIF14,STMN1,ECT2,CEP55,KIF20A
GO: Biological Process	GO:0007423	sensory organ development		8.200E-6	5.952E-2	4.221E-4	3.997E-3	50	669	RDH13,ADGRV1,ACVRL1,FAT1,ALDH1A3,MPV17,APC,ITGA8,SPARC,MYO7A,ATP8A2,STOX1,STAT3,BMPR2,KDM2B,PDS5A,GPM6A,CASP2,KIF3A,CCNA2,TGFBR2,THRB,THY1,TMOD1,CDKN1C,HLA-DMA,PDGFRA,ATP8B1,TWIST1,HOXA13,SLC9A3R1,CTHRC1,NIPBL,IGF1,CTNS,CYP1B1,MDM1,ZEB2,CFD,FZD5,KCNK2,PCDH15,KCNQ1,CHRDL1,RARB,RDH10,ECE1,MFAP5,ROM1,ANGPTL7
GO: Biological Process	GO:0010948	negative regulation of cell cycle process		8.511E-6	6.178E-2	4.351E-4	4.119E-3	34	386	MDM2,RRM2,EZH2,NDC80,DTL,APC,BIRC5,GEN1,AURKA,NEK2,ZFP36L2,BUB1,BUB1B,CASP2,ZWINT,CCNB1,CBX5,CDK1,CDC6,CDC25C,PTTG1,CENPE,CENPF,CHEK1,TRIP13,TTK,FBXO7,ESPL1,MDM1,PSMD10,GADD45A,PTTG3P,RAD51,MAD2L1
GO: Biological Process	GO:0009719	response to endogenous stimulus		9.816E-6	7.126E-2	4.983E-4	4.717E-3	105	1780	ABCA1,AKAP8,FSTL3,MCM7,ACVRL1,USP9Y,MDM2,EZH2,ADCY1,ALAD,MMP2,CXCL12,SFRP4,VASN,FERMT1,LARS1,APC,ITGA8,SORBS1,APOE,ARSB,PDGFD,CHRD,ATP2A2,AHCYL1,SPARC,LRRC32,SREBF1,SPART,STAT3,STAT5A,STC1,GGH,CFLAR,BMPR2,SULF2,ACSBG1,ZFP36L2,GCLM,VAMP2,NGFR,NPC1,RAB31,CALD1,NR4A2,CASP9,TEK,EMILIN1,SIRT1,TNFRSF11B,CCNA2,GSTP1,TGFBR2,THRB,TIMP4,TLR4,PAPPA,HADHA,CDC6,CDH13,CDKN1C,PDGFRA,PARK7,HMGB2,HNRNPU,TYMS,HOXA…
GO: Biological Process	GO:0000226	microtubule cytoskeleton organization		1.030E-5	7.473E-2	5.161E-4	4.886E-3	62	903	KIF18A,MAP6,SGO1,EHD3,NDC80,APC,BIRC5,ARMC9,STIL,PARVA,TPX2,CCDC68,RACGAP1,NUDC,GEN1,PLK4,RAB23,HSPH1,NEDD1,AURKA,NEK2,SGSM3,KIF2C,GAS2L3,SIK3,PRC1,SIRT1,KIF3A,CCNB1,CCNB2,CDK1,SKA1,CENPA,CENPE,CHEK1,TTK,HNRNPU,ASPM,ATXN10,UVRAG,KIF23,BCCIP,XPO1,KIF18B,ESPL1,BCAS3,MDM1,DLGAP5,KIF4A,NUF2,GADD45A,EVI5,PCDH15,KIF14,KIF2A,KIF11,TRIM54,STMN1,KIF20A,LLGL1,SKA3,MAD2L1
GO: Biological Process	GO:0034614	cellular response to reactive oxygen species		1.031E-5	7.484E-2	5.161E-4	4.886E-3	21	184	EZH2,MAP3K5,MMP2,MPV17,FBLN5,PDGFD,AXL,HSPH1,CFLAR,GLRX,SIRT1,CCNA2,HGF,PDGFRA,PARK7,FBXO7,CRK,PINK1,CYP1B1,DHFR,ECT2
GO: Biological Process	GO:0030261	chromosome condensation		1.047E-5	7.598E-2	5.204E-4	4.927E-3	10	47	AKAP8,SMC2,CDCA5,NCAPG,NCAPH,CCNB1,CDK1,TOP2A,NCAPG2,SMC4
GO: Biological Process	GO:0000075	cell cycle checkpoint signaling		1.075E-5	7.804E-2	5.309E-4	5.026E-3	24	229	MDM2,FANCD2,NDC80,DTL,APC,BIRC5,STIL,GEN1,AURKA,BUB1,BUB1B,CASP2,ZWINT,CCNB1,CDK1,CDC6,CDC25C,CENPE,CENPF,CHEK1,TRIP13,TTK,GADD45A,MAD2L1
GO: Biological Process	GO:0007057	spindle assembly involved in female meiosis I		1.100E-5	7.986E-2	5.396E-4	5.108E-3	4	5	NDC80,AURKA,CCNB2,CENPE
GO: Biological Process	GO:0032270	positive regulation of cellular protein metabolic process		1.196E-5	8.685E-2	5.829E-4	5.518E-3	97	1619	AKAP8,ACVRL1,MDM2,EZH2,ADCY1,MAP3K5,FBLN1,SPON1,ANTXR1,SNX9,NSUN4,C6orf89,STIL,APOE,ARNT,PDGFD,TPX2,PROK1,MARCO,XRCC6,HSPH1,PBK,SREBF1,STOX1,GRAMD4,STAT3,CFLAR,AURKA,BMPR2,RBMS3,DBF4,NGFR,UBE2S,TARBP2,IL33,USP13,RBPMS,DDR2,UBE2C,CASP2,CASP9,TEK,SIRT1,CCNB1,TGFBR2,TLR4,CDK1,CDC6,HGF,PDGFRA,CENPE,PARK7,PACSIN3,TTK,DUSP26,CKS2,ADIPOQ,PLA2G1B,DNAJB2,NIPBL,HSPA5,MDFIC,HTR2B,CREBL2,CRK,HIGD1A,RNF7,IGF1…
GO: Biological Process	GO:0051247	positive regulation of protein metabolic process		1.215E-5	8.816E-2	5.878E-4	5.564E-3	101	1704	AKAP8,ACVRL1,MDM2,EZH2,ADCY1,MAP3K5,FBLN1,SPON1,ANTXR1,SNX9,NSUN4,C6orf89,DTL,APC,STIL,APOE,ARNT,PDGFD,TPX2,PROK1,MARCO,XRCC6,HSPH1,PBK,SREBF1,BARD1,STOX1,GRAMD4,STAT3,CFLAR,AURKA,BMPR2,RBMS3,DBF4,NGFR,UBE2S,SGSM3,TARBP2,IL33,USP13,RBPMS,DDR2,UBE2C,CASP2,CASP9,TEK,SIRT1,CCNB1,TGFBR2,TLR4,CDK1,CDC6,HGF,PDGFRA,CENPE,PARK7,PACSIN3,TTK,DUSP26,CKS2,ADIPOQ,PLA2G1B,DNAJB2,NIPBL,HSPA5,MDFIC,HTR2B,CREBL2,…
GO: Biological Process	GO:0007076	mitotic chromosome condensation		1.256E-5	9.118E-2	6.038E-4	5.717E-3	6	15	AKAP8,SMC2,CDCA5,NCAPG,NCAPH,SMC4
GO: Biological Process	GO:0035295	tube development		1.280E-5	9.292E-2	6.113E-4	5.787E-3	82	1310	KIF18A,FSTL3,MECOM,ACVRL1,MGP,SEMA6A,MMP2,CXCL12,FOXM1,FBLN5,ANGPT2,STIL,APOE,PARVA,CHRD,PROK1,STARD13,RAB23,SPARC,MYLK,SREBF1,STOX1,HPSE,STAT3,STAB1,BMPR2,SRPX2,NFIA,GLUL,NGFR,KDM2B,CALD1,ESM1,TEK,ANGPTL1,EMILIN1,NR2F2,SIRT1,KIF3A,CCNB1,RSPO3,TGFBR2,THRB,THY1,CDH13,HGF,PDGFRA,TWIST1,HOXA5,TYMS,HOXA13,HS6ST1,CTHRC1,NIPBL,ADAMTS2,ADAMTS1,EFEMP2,GATA5,IGF1,IGFBP5,HS2ST1,RAPGEF2,IL6ST,ADAMTSL2,CYP1B…
GO: Biological Process	GO:0010875	positive regulation of cholesterol efflux		1.338E-5	9.713E-2	6.348E-4	6.010E-3	7	22	ABCA1,APOE,SIRT1,ADIPOQ,PLTP,PON1,NR1H3
GO: Biological Process	GO:0009725	response to hormone		1.402E-5	1.017E-1	6.606E-4	6.254E-3	65	971	AKAP8,ADCY1,ALAD,MMP2,CXCL12,SFRP4,APC,SORBS1,ARSB,ATP2A2,AHCYL1,SPARC,SREBF1,STAT3,STAT5A,STC1,GGH,CFLAR,ACSBG1,ZFP36L2,GCLM,VAMP2,NPC1,RAB31,NR4A2,CASP9,TEK,SIRT1,TNFRSF11B,CCNA2,GSTP1,TGFBR2,THRB,TIMP4,PAPPA,HADHA,CDC6,PARK7,HMGB2,HNRNPU,TYMS,SERPINB9,ADIPOQ,PLA2G1B,PLN,IDH1,CRHBP,CRK,CRLS1,IGF1,IGFBP5,IL4R,BCAS3,CYP11B1,CYP11B2,ITGA2,TBC1D4,AKT3,RARB,RDX,NR1H3,ECHDC3,LATS2,RXFP1,ENG
GO: Biological Process	GO:0009967	positive regulation of signal transduction		1.466E-5	1.064E-1	6.864E-4	6.498E-3	102	1733	TP53INP1,ADGRV1,ACVRL1,EZH2,MAP3K5,ALDH1A3,CCL23,CXCL12,SFRP4,SH3RF1,FERMT1,LARS1,ITGA8,ARMC9,SORBS1,APOE,ARNT,PDGFD,PROK1,SIGLEC1,DEPDC1B,MARCO,AXL,PBK,STOX1,HPSE,STAT3,TMEM106A,CFLAR,BMPR2,SULF2,GLRX,BUB1,NGFR,NPR2,RBPMS,NPY5R,CASP2,ESM1,IGSF11,SIK3,TEK,TRIM52,SIRT1,TMED4,RSPO3,CD14,GUCY1A2,MRAP,TLR4,CDK1,CDH13,VAPA,CDKN1C,HGF,PDGFRA,PARK7,TTK,SLC9A3R1,ADIPOQ,ASPM,PLA2G1B,NLE1,MDFIC,HTR2B,NMNAT…
GO: Biological Process	GO:0006270	DNA replication initiation		1.548E-5	1.124E-1	7.205E-4	6.821E-3	10	49	MCM3,MCM7,MCM10,CCNE1,ORC5,CCNE2,CDC6,CDC34,ORC6,PRIM1
GO: Biological Process	GO:0007292	female gamete generation		1.631E-5	1.184E-1	7.540E-4	7.138E-3	20	175	NPM2,NDC80,AURKA,NANOS1,NPR2,NCAPH,SIRT1,CCNB1,CCNB2,TOP2A,CENPE,TRIP13,TTK,ASPM,PLA2G4A,PLAT,ADAMTS1,IGF1,IL4R,RGS2
GO: Biological Process	GO:0006081	cellular aldehyde metabolic process		1.707E-5	1.239E-1	7.842E-4	7.424E-3	12	71	RDH13,ALDH1A1,ALDH1A3,ALDH3A2,AKR7A2,PARK7,IDH1,TKFC,CYP1B1,CYP11B1,CYP11B2,RDH10
GO: Biological Process	GO:2000145	regulation of cell motility		1.798E-5	1.305E-1	8.207E-4	7.770E-3	74	1159	TP53INP1,ACVRL1,MDM2,ADORA3,FBLN1,SEMA6A,MMP2,CXCL12,ANGPT2,FERMT1,APC,APOE,ARSB,PDGFD,CHRD,SNAI1,STARD13,SPARC,MYLK,STAT3,STAT5A,STC1,IGSF10,DUOX1,BMPR2,SRPX2,GLUL,IL33,DDR2,TEK,EMILIN1,NR2F2,SIRT1,GSTP1,TGFBR2,THY1,CDH13,HGF,SYNPO2,PDGFRA,TWIST1,SLC9A3R1,ADIPOQ,CMKLR1,NIPBL,HSPA5,ADAMTS1,AKAP12,CRK,IGF1,IGFBP3,IGFBP5,TMEM102,PRKG1,RAPGEF2,NEXN,IL6ST,CYP1B1,BCAS3,ITGA6,ITGA2,GADD45A,ACKR3,KIF14,…
GO: Biological Process	GO:0007160	cell-matrix adhesion		1.834E-5	1.331E-1	8.320E-4	7.877E-3	25	252	ACVRL1,CORO2B,FBLN5,FERMT1,ITGA8,SORBS1,CASK,SKAP1,SIGLEC1,HPSE,FREM1,NID1,GPM6B,STON1,TEK,EMILIN1,THY1,CDH13,EFEMP2,BCAS3,ITGA6,ITGA2,JAM3,LIMS1,CTTN
GO: Biological Process	GO:1901299	negative regulation of hydrogen peroxide-mediated programmed cell death		1.880E-5	1.364E-1	8.475E-4	8.023E-3	5	10	HSPH1,GLRX,HGF,PARK7,PINK1
GO: Biological Process	GO:0051130	positive regulation of cellular component organization		1.908E-5	1.385E-1	8.550E-4	8.095E-3	81	1304	CALCOCO2,ABCA1,AKAP8,MAP6,CDKL3,EZH2,NPM2,SNX9,CXCL12,SFRP4,C6orf89,ENC1,FERMT1,APBB1,APC,APOE,CASK,RAD51AP1,ARSB,ATF7IP,SKAP1,PLK4,AXL,ATP8A2,SREBF1,CFLAR,AURKA,NEK2,BMPR2,SRPX2,NGFR,GPM6A,RAB31,DDR2,TEK,EMILIN1,SIRT1,KIF3A,CCNB1,THY1,CD14,TLR4,CDC34,HGF,SYNPO2,CDC42EP4,CENPE,PARK7,HOXA13,NEGR1,ANLN,FBXO7,PLA2G4A,LMOD1,NIPBL,HSPA5,UVRAG,ADAMTS1,EFEMP2,IGF1,RAPGEF2,ESPL1,IL4R,PINK1,SART3,BCAS3,DL…
GO: Biological Process	GO:0042493	response to drug		1.968E-5	1.429E-1	8.764E-4	8.297E-3	35	419	MCM7,ADCY1,PLIN2,FBP1,ALAD,MMP2,ABCC3,GAD1,MYLK,SREBF1,SLC46A1,GGH,GCLM,NPC1,TCF3,WFDC1,TNFRSF11B,CCNB1,TGFBR2,TIMP4,HADHA,CENPF,ATP8B1,ABCB1,TYMS,ADIPOQ,RAD54B,HSPA5,HTR2B,CPT1A,CRHBP,ITGA2,KCNQ1,RAD51,ENG
GO: Biological Process	GO:0006302	double-strand break repair		2.563E-5	1.860E-1	1.134E-3	1.074E-2	26	273	MCM3,MCM7,FANCD2,FOXM1,APBB1,FAN1,RAD51AP1,GINS2,POLQ,CDCA5,GEN1,XRCC6,BARD1,HMGB2,CHEK1,TRIP13,TWIST1,RAD54B,NIPBL,UVRAG,PARPBP,RAD51,SMC6,PALB2,RAD50,LIG1
GO: Biological Process	GO:0051272	positive regulation of cellular component movement		2.726E-5	1.979E-1	1.199E-3	1.135E-2	49	681	MDM2,FBLN1,SEMA6A,MMP2,CXCL12,FERMT1,APC,PDGFD,SNAI1,SPARC,MYLK,STAT3,STAT5A,DUOX1,BMPR2,SRPX2,DDR2,TEK,SIRT1,KIF3A,TGFBR2,THY1,CDH13,HGF,SYNPO2,PDGFRA,TWIST1,CMKLR1,NIPBL,HSPA5,ADAMTS1,AKAP12,CRK,IGF1,IGFBP5,TMEM102,RAPGEF2,IL6ST,CYP1B1,BCAS3,ITGA6,ITGA2,ACKR3,JAM3,AKT3,RDX,STMN1,EDN3,SEMA3D
GO: Biological Process	GO:0050673	epithelial cell proliferation		2.784E-5	2.021E-1	1.217E-3	1.152E-2	40	515	ACVRL1,MKI67,CXCL12,C6orf89,FERMT1,APC,BIRC5,APOE,CASK,ARNT,SPARC,STOX1,STAT3,STAT5A,CFLAR,BMPR2,SULF2,GLUL,NGFR,TCF19,WFDC1,TEK,NR2F2,SIRT1,KIF3A,TLR4,CDH13,CDKN1C,HGF,HMGB2,TWIST1,HOXA5,HTR2B,IGF1,IGFBP3,IGFBP4,IGFBP5,AKT3,LIMS1,ENG
GO: Biological Process	GO:0033674	positive regulation of kinase activity		2.830E-5	2.054E-1	1.230E-3	1.165E-2	49	682	EZH2,ADCY1,MAP3K5,SNX9,STIL,PDGFD,TPX2,PROK1,XRCC6,AXL,HSPH1,PBK,STOX1,DBF4,DDR2,TEK,SIRT1,CCNB1,TGFBR2,TLR4,CDK1,CDC6,HGF,PDGFRA,CENPE,PARK7,CKS2,ADIPOQ,PLA2G1B,MDFIC,HTR2B,CRK,HIGD1A,IGF1,IGFBP6,RAPGEF2,PINK1,RASSF2,PSMD10,NCAPG2,GADD45A,ZEB2,FZD5,KIF14,CAB39L,RANBP2,ECT2,EDN3,RAD50
GO: Biological Process	GO:1903146	regulation of autophagy of mitochondrion		2.949E-5	2.141E-1	1.274E-3	1.207E-2	8	33	SREBF1,PARK7,FBXO7,CSNK2A2,PINK1,FZD5,VPS13D,CTTN
GO: Biological Process	GO:0000915	actomyosin contractile ring assembly		3.197E-5	2.321E-1	1.365E-3	1.292E-2	4	6	RACGAP1,ANLN,KIF23,ECT2
GO: Biological Process	GO:0000912	assembly of actomyosin apparatus involved in cytokinesis		3.197E-5	2.321E-1	1.365E-3	1.292E-2	4	6	RACGAP1,ANLN,KIF23,ECT2
GO: Biological Process	GO:1901700	response to oxygen-containing compound		3.260E-5	2.367E-1	1.384E-3	1.310E-2	107	1875	KIF18A,ABCA1,MAN1A1,AKAP8,TP53INP1,MDM2,EZH2,ADCY1,MAP3K5,ALAD,MMP2,CXCL12,MPV17,MRC1,FBLN5,SORBS2,PTPMT1,ANGPT2,FOSL2,LARS1,APC,BIRC5,SORBS1,APOE,PRPF8,SLC2A5,PDGFD,ATP2A2,AHCYL1,SPARC,AXL,HSPH1,SREBF1,STAT3,STAT5A,STC1,GGT5,GGH,CFLAR,DUOX1,GCLM,GLRX,VAMP2,GLUL,NGFR,TCF3,RAB31,NR4A2,CASP9,WFDC1,TEK,NR2F2,SIRT1,CCNA2,CCNB1,GSTP1,TGFBR2,CD14,TIMP4,TLR4,HADHA,CDK1,CDC6,HGF,PDGFRA,PARK7,HMGB2,HNRNPU…
GO: Biological Process	GO:0090306	spindle assembly involved in meiosis		3.336E-5	2.421E-1	1.400E-3	1.325E-2	5	11	NDC80,AURKA,CCNB2,CENPE,ASPM
GO: Biological Process	GO:0007144	female meiosis I		3.336E-5	2.421E-1	1.400E-3	1.325E-2	5	11	NDC80,AURKA,CCNB2,CENPE,TRIP13
GO: Biological Process	GO:0051345	positive regulation of hydrolase activity		3.401E-5	2.469E-1	1.419E-3	1.343E-2	60	900	EZH2,MAP3K5,FBLN1,ANTXR1,ALDH1A1,CCL23,SNX9,ARHGAP21,C6orf89,LARS1,DEPDC1,RACGAP1,ATP1B3,DEPDC1B,ADAP2,STARD13,GRAMD4,STAT3,CFLAR,DNAJC9,NGFR,SGSM3,CASP2,CASP9,NCAPH,SIRT1,THY1,TNNT2,PDGFRA,HMGB2,CHML,HNRNPU,SLC9A3R1,PLA2G1B,CMKLR1,DNAJB2,HTR2B,PLEKHG4,CRK,RNF7,RAPGEF2,PINK1,BCAS3,ITGA6,ITGA2,ARHGAP11A,TBC1D8B,PTH1R,EVI5,TBC1D4,ARFGAP3,TOR1AIP2,RANBP2,NR1H3,ECT2,RGS2,LIMS1,ABHD5,LLGL1,GRTP1
GO: Biological Process	GO:0045860	positive regulation of protein kinase activity		3.583E-5	2.601E-1	1.486E-3	1.407E-2	45	613	EZH2,ADCY1,MAP3K5,SNX9,STIL,PDGFD,TPX2,PROK1,XRCC6,HSPH1,PBK,STOX1,DBF4,DDR2,SIRT1,CCNB1,TGFBR2,TLR4,CDK1,CDC6,HGF,CENPE,PARK7,CKS2,ADIPOQ,PLA2G1B,MDFIC,HTR2B,CRK,HIGD1A,IGF1,IGFBP6,RAPGEF2,PINK1,RASSF2,PSMD10,NCAPG2,GADD45A,ZEB2,FZD5,KIF14,CAB39L,ECT2,EDN3,RAD50
GO: Biological Process	GO:0045930	negative regulation of mitotic cell cycle		3.624E-5	2.630E-1	1.495E-3	1.415E-2	30	345	MDM2,EZH2,FANCD2,NDC80,APC,BIRC5,STIL,GEN1,AURKA,ZFP36L2,BUB1,BUB1B,CASP2,ZWINT,CCNB1,CDK1,CDC6,CDC25C,CDKN1C,CENPE,CENPF,CHEK1,TRIP13,TTK,SLC9A3R1,FBXO7,NLE1,PSMD10,GADD45A,MAD2L1
GO: Biological Process	GO:0031589	cell-substrate adhesion		3.720E-5	2.700E-1	1.526E-3	1.444E-2	33	397	ACVRL1,FBLN1,CORO2B,ANTXR1,FBLN5,ANGPT2,FERMT1,ITGA8,SORBS1,CASK,SKAP1,PARVA,SIGLEC1,AXL,HPSE,FREM1,NID1,GPM6B,STON1,TEK,EMILIN1,THY1,CDH13,EFEMP2,CRK,ATRNL1,BCAS3,ITGA6,ITGA2,KIF14,JAM3,LIMS1,CTTN
GO: Biological Process	GO:0000302	response to reactive oxygen species		3.761E-5	2.730E-1	1.534E-3	1.452E-2	25	263	EZH2,MAP3K5,MMP2,MPV17,FBLN5,APOE,PDGFD,AXL,HSPH1,CFLAR,GLRX,SIRT1,CCNA2,GSTP1,HGF,PDGFRA,PARK7,FBXO7,CRK,PINK1,CYP1B1,DHFR,KPNA4,ECT2,LIG1
GO: Biological Process	GO:0001568	blood vessel development		4.045E-5	2.936E-1	1.638E-3	1.551E-2	58	866	ACVRL1,MDM2,ANTXR1,SEMA6A,MMP2,CXCL12,FOXM1,FBLN5,ANGPT2,APOE,PDGFD,PARVA,PROK1,STARD13,SPARC,MYLK,HPSE,STAT3,STAB1,CFLAR,BMPR2,SRPX2,GLUL,NGFR,CALD1,ESM1,TEK,ANGPTL1,EMILIN1,NR2F2,SIRT1,RSPO3,TGFBR2,THY1,CDH13,HGF,PDGFRA,TWIST1,HOXA5,HOXA13,HS6ST1,ADAMTS1,EFEMP2,RAPGEF2,CYP1B1,BCAS3,SNX17,PTGIS,GADD45A,LUZP1,PTPRB,ACKR3,FZD5,JAM3,AKT3,GJC1,ENG,ANGPTL7
GO: Biological Process	GO:0010243	response to organonitrogen compound		4.062E-5	2.948E-1	1.638E-3	1.551E-2	72	1147	ABCA1,MAN1A1,MDM2,EZH2,ADCY1,ALAD,MMP2,CXCL12,SDF2,LARS1,APC,SORBS1,APOE,PDGFD,ATP2A2,AHCYL1,SPARC,SREBF1,STAT3,STAT5A,STC1,GGH,CFLAR,DUOX1,GCLM,VAMP2,NGFR,NPC1,USP13,RAB31,NR4A2,TEK,SIRT1,CCNA2,GSTP1,TIMP4,TLR4,HADHA,CDK1,CDC6,CDH13,PDGFRA,TYMS,SLC9A3R1,ADIPOQ,PLA2G1B,DNAJB2,PLN,HSPA5,HTR2B,CPT1A,CREM,CRHBP,CRK,CRLS1,IGF1,IGFBP5,RAPGEF2,DNAJB12,SLC38A9,CYP11B1,CYP11B2,DBH,ITGA2,TBC1D4,DHFR,KCNQ1…
GO: Biological Process	GO:0010647	positive regulation of cell communication		4.224E-5	3.066E-1	1.689E-3	1.599E-2	110	1952	TP53INP1,ADGRV1,ACVRL1,EZH2,ADCY1,MAP3K5,ALDH1A3,CCL23,CXCL12,SFRP4,SH3RF1,FERMT1,LARS1,ITGA8,ARMC9,SORBS1,APOE,CASK,ARNT,PDGFD,PROK1,SIGLEC1,SNAP25,DEPDC1B,MARCO,AXL,PBK,STOX1,HPSE,STAT3,TMEM106A,CFLAR,BMPR2,SULF2,GLRX,BUB1,VAMP2,GLUL,NGFR,NMB,NPR2,RBPMS,NPY5R,CASP2,ESM1,IGSF11,SIK3,TEK,TRIM52,SIRT1,TMED4,RSPO3,CD14,GUCY1A2,MRAP,TLR4,CDK1,CDH13,VAPA,CDKN1C,HGF,PDGFRA,PARK7,TTK,SLC9A3R1,ADIPOQ,AS…
GO: Biological Process	GO:0040012	regulation of locomotion		4.235E-5	3.074E-1	1.689E-3	1.599E-2	75	1210	TP53INP1,ACVRL1,MDM2,ADORA3,FBLN1,SEMA6A,MMP2,CXCL12,ANGPT2,FERMT1,APC,APOE,ARSB,PDGFD,CHRD,SNAI1,STARD13,SPARC,MYLK,STAT3,STAT5A,STC1,IGSF10,DUOX1,BMPR2,SRPX2,GLUL,IL33,DDR2,TEK,EMILIN1,NR2F2,SIRT1,GSTP1,TGFBR2,THY1,CDH13,HGF,SYNPO2,PDGFRA,TWIST1,SLC9A3R1,ADIPOQ,FBXO7,CMKLR1,NIPBL,HSPA5,ADAMTS1,AKAP12,CRK,IGF1,IGFBP3,IGFBP5,TMEM102,PRKG1,RAPGEF2,NEXN,IL6ST,CYP1B1,BCAS3,ITGA6,ITGA2,GADD45A,ACKR3,…
GO: Biological Process	GO:0051336	regulation of hydrolase activity		4.265E-5	3.096E-1	1.692E-3	1.602E-2	87	1460	MDM2,EZH2,MAP3K5,FBLN1,ANTXR1,ALDH1A1,CCL23,SNX9,ARHGAP21,SH3RF1,C6orf89,LARS1,BIRC5,DEPDC1,APOC1,RACGAP1,ATP1B3,DEPDC1B,ADAP2,STARD13,GRAMD4,STAT3,CFLAR,DNAJC9,NGFR,SERPING1,SGSM3,CASP2,CASP9,WFDC1,NCAPH,SIRT1,THY1,TIMP4,TNNC1,TNNT2,HGF,PTTG1,PDGFRA,PARK7,HMGB2,CHML,HNRNPU,SERPINB9,SLC9A3R1,PLA2G1B,NLE1,CMKLR1,DNAJB2,PLN,HTR2B,PLEKHG4,CRK,RNF7,IGF1,IGFBP3,PRKG1,RAPGEF2,PPP6R2,PINK1,BCAS3,ITGA6,I…
GO: Biological Process	GO:0008285	negative regulation of cell population proliferation		4.492E-5	3.261E-1	1.752E-3	1.658E-2	59	889	TP53INP1,ACVRL1,NDRG2,ADORA3,FBLN1,CCL23,CXCL12,SFRP4,FERMT1,APC,APOE,CASK,SLC16A2,FTH1,SPARC,ATP8A2,LRRC32,STAT3,BMPR2,NGFR,KDM2B,IL33,WFDC1,OGN,NR2F2,GSTP1,TGFBR2,IL1RL1,CDC6,CDH13,CDKN1C,CDKN3,PTTG1,VSIG4,SLC9A3R1,ADIPOQ,DNAJB2,ADAMTS1,EFEMP2,IFI35,IGF1,IGFBP3,IGFBP5,IGFBP6,CTH,PRKG1,RAPGEF2,CYP1B1,PTGDS,PTH1R,ACKR3,FZD5,DHCR24,KCNK2,DPT,RARB,RARRES1,LIMS1,ENG
GO: Biological Process	GO:0022616	DNA strand elongation		4.505E-5	3.270E-1	1.752E-3	1.658E-2	7	26	MCM3,MCM7,GINS2,GINS1,RFC4,RAD50,LIG1
GO: Biological Process	GO:0031399	regulation of protein modification process		4.509E-5	3.273E-1	1.752E-3	1.658E-2	104	1825	AKAP8,ACVRL1,EZH2,ADCY1,MAP3K5,FBLN1,SNX9,C6orf89,APC,STIL,APOE,ARNT,PDGFD,PARVA,TPX2,PROK1,MARCO,XRCC6,HSPH1,PBK,SREBF1,STOX1,STAT3,BMPR2,DBF4,UBE2S,TARBP2,RBPMS,DDR2,UBE2C,TEK,EMILIN1,NR2F2,SIRT1,CCNA2,CCNB1,CCNE1,GSTP1,TGFBR2,THY1,CCNB2,CCNE2,TLR4,CDK1,CDC6,CDC25C,CDKN1C,CDKN3,HGF,SYNPO2,PDGFRA,CENPE,PARK7,CHEK1,TTK,TWIST1,DUSP26,CKS2,SLC9A3R1,ADIPOQ,FBXO7,PLA2G1B,PLCL1,DNAJB2,NIPBL,HSPA5,UVRA…
GO: Biological Process	GO:0070192	chromosome organization involved in meiotic cell cycle		4.515E-5	3.277E-1	1.752E-3	1.658E-2	12	78	SGO1,FANCD2,SMC2,BUB1,BUB1B,NCAPH,CCNE1,CCNE2,TRIP13,RAD51,SMC4,RAD50
GO: Biological Process	GO:1901991	negative regulation of mitotic cell cycle phase transition		4.537E-5	3.293E-1	1.752E-3	1.658E-2	25	266	MDM2,EZH2,NDC80,APC,BIRC5,GEN1,AURKA,ZFP36L2,BUB1,BUB1B,CASP2,ZWINT,CCNB1,CDK1,CDC6,CDC25C,CENPE,CENPF,CHEK1,TRIP13,TTK,FBXO7,PSMD10,GADD45A,MAD2L1
GO: Biological Process	GO:0023056	positive regulation of signaling		4.598E-5	3.337E-1	1.766E-3	1.672E-2	110	1956	TP53INP1,ADGRV1,ACVRL1,EZH2,ADCY1,MAP3K5,ALDH1A3,CCL23,CXCL12,SFRP4,SH3RF1,FERMT1,LARS1,ITGA8,ARMC9,SORBS1,APOE,CASK,ARNT,PDGFD,PROK1,SIGLEC1,SNAP25,DEPDC1B,MARCO,AXL,PBK,STOX1,HPSE,STAT3,TMEM106A,CFLAR,BMPR2,SULF2,GLRX,BUB1,VAMP2,GLUL,NGFR,NMB,NPR2,RBPMS,NPY5R,CASP2,ESM1,IGSF11,SIK3,TEK,TRIM52,SIRT1,TMED4,RSPO3,CD14,GUCY1A2,MRAP,TLR4,CDK1,CDH13,VAPA,CDKN1C,HGF,PDGFRA,PARK7,TTK,SLC9A3R1,ADIPOQ,AS…
GO: Biological Process	GO:0043408	regulation of MAPK cascade		4.735E-5	3.437E-1	1.809E-3	1.713E-2	55	812	MECOM,EZH2,NDRG2,MAP3K5,FBLN1,SEMA6A,CCL23,CXCL12,FOXM1,SFRP4,SH3RF1,APC,APOE,PDGFD,PROK1,MARCO,HSPH1,PBK,TMEM106A,CFLAR,C3orf33,NGFR,NPY5R,TEK,EMILIN1,GSTP1,TLR4,CDK1,HGF,PDGFRA,DUSP26,SLC9A3R1,ADIPOQ,PLA2G1B,MDFIC,HTR2B,NMNAT1,AKAP12,IGF1,IGFBP3,IGFBP4,IGFBP6,RAPGEF2,PINK1,RASSF2,PSMD10,GADD45A,ZEB2,ACKR3,FZD5,FAM83D,ECE1,RGS2,EDN3,LMNB1
GO: Biological Process	GO:2001234	negative regulation of apoptotic signaling pathway		4.825E-5	3.503E-1	1.834E-3	1.736E-2	25	267	MDM2,CXCL12,SH3RF1,SNAI1,HSPH1,CFLAR,GCLM,NR4A2,SIRT1,GSTP1,HELLS,HGF,PARK7,HMGB2,NLE1,HIGD1A,IGF1,CSNK2A2,CTH,PINK1,ITGA6,PSMD10,BCL2L12,ACKR3,CTTN
GO: Biological Process	GO:0010648	negative regulation of cell communication		5.036E-5	3.656E-1	1.904E-3	1.803E-2	96	1658	TMEM88,KREMEN1,FSTL3,MECOM,MDM2,EZH2,NDRG2,ADCY1,FBLN1,FBP1,SEMA6A,CXCL12,FOXM1,SFRP4,PTPMT1,SH3RF1,VASN,FERMT1,APC,APOE,THEM4,CHRD,SNAI1,MARCO,HSPH1,PBK,SREBF1,SPART,GRAMD4,CFLAR,C3orf33,SULF2,RBMS3,GCLM,GLRX,NGFR,NMB,NPY1R,NPY5R,NR4A2,EMILIN1,SIRT1,TMEM25,GSTP1,TGFBR2,THY1,CD14,TLE2,MRAP,TLR4,IL1RL1,CDC34,HELLS,HGF,PARK7,HMGB2,TWIST1,DUSP26,SLC9A3R1,ADIPOQ,CTHRC1,NLE1,HSPA5,HTR2B,IFI35,CRHBP,AK…
GO: Biological Process	GO:0008015	blood circulation		5.074E-5	3.683E-1	1.908E-3	1.807E-2	45	622	EPHX2,ACVRL1,MDM2,EHD3,ADORA3,CORO2B,SCN4B,MMP2,CXCL12,APOE,SLC2A5,SMTN,ATP1B3,ATP2A2,AHCYL1,SREBF1,STC1,BMPR2,GCLM,SERPING1,TBXAS1,NPR2,NPY1R,TEK,NR2F2,SIRT1,THRB,TNNC1,TNNT2,ADIPOQ,PLN,HTR2B,PON1,AKAP12,PRKG1,CYP11B1,CYP11B2,DBH,KCNJ5,KCNQ1,GJC1,ECE1,RGS2,EDN3,ENG
GO: Biological Process	GO:0007019	microtubule depolymerization		5.248E-5	3.809E-1	1.964E-3	1.859E-2	10	56	KIF18A,APC,TPX2,NEDD1,KIF2C,KIF18B,KIF14,KIF2A,TRIM54,STMN1
GO: Biological Process	GO:0044057	regulation of system process		5.370E-5	3.898E-1	1.997E-3	1.890E-2	51	738	MDM2,EHD3,ADORA3,CORO2B,SCN4B,MMP2,APOE,SMTN,ATP1B3,ATP2A2,DGAT1,AHCYL1,SREBF1,STC1,BMPR2,GLS,NGFR,IL33,TBXAS1,NPR2,NPY1R,CALD1,IGSF11,SIRT1,TMEM25,THRB,TLR4,TNNC1,TNNT2,HGF,DLGAP1,SLC9A3R1,ADIPOQ,PLN,GATA5,CRHBP,IGF1,IGFBP5,PRKG1,IL6ST,DBH,ITGA2,KCNJ5,KCNQ1,GJC1,NR1H3,ECE1,RGS2,EDN3,NETO2,CTTN
GO: Biological Process	GO:0023057	negative regulation of signaling		5.392E-5	3.914E-1	1.997E-3	1.890E-2	96	1661	TMEM88,KREMEN1,FSTL3,MECOM,MDM2,EZH2,NDRG2,ADCY1,FBLN1,FBP1,SEMA6A,CXCL12,FOXM1,SFRP4,PTPMT1,SH3RF1,VASN,FERMT1,APC,APOE,THEM4,CHRD,SNAI1,MARCO,HSPH1,PBK,SREBF1,SPART,GRAMD4,CFLAR,C3orf33,SULF2,RBMS3,GCLM,GLRX,NGFR,NMB,NPY1R,NPY5R,NR4A2,EMILIN1,SIRT1,TMEM25,GSTP1,TGFBR2,THY1,CD14,TLE2,MRAP,TLR4,IL1RL1,CDC34,HELLS,HGF,PARK7,HMGB2,TWIST1,DUSP26,SLC9A3R1,ADIPOQ,CTHRC1,NLE1,HSPA5,HTR2B,IFI35,CRHBP,AK…
GO: Biological Process	GO:2000147	positive regulation of cell motility		5.501E-5	3.993E-1	2.027E-3	1.919E-2	47	662	MDM2,FBLN1,SEMA6A,MMP2,CXCL12,FERMT1,APC,PDGFD,SNAI1,SPARC,MYLK,STAT3,STAT5A,DUOX1,BMPR2,SRPX2,DDR2,TEK,SIRT1,TGFBR2,THY1,CDH13,HGF,SYNPO2,PDGFRA,TWIST1,CMKLR1,NIPBL,HSPA5,ADAMTS1,AKAP12,CRK,IGF1,IGFBP5,TMEM102,RAPGEF2,IL6ST,CYP1B1,BCAS3,ITGA6,ITGA2,ACKR3,JAM3,AKT3,RDX,EDN3,SEMA3D
GO: Biological Process	GO:0061640	cytoskeleton-dependent cytokinesis		5.558E-5	4.034E-1	2.038E-3	1.929E-2	14	105	SNX9,APC,BIRC5,RACGAP1,SPTBN1,CENPA,ANLN,KIF23,ESPL1,KIF4A,STMN1,ECT2,CEP55,KIF20A
GO: Biological Process	GO:0043409	negative regulation of MAPK cascade		5.649E-5	4.100E-1	2.051E-3	1.942E-2	21	206	MECOM,NDRG2,FBLN1,SEMA6A,FOXM1,SFRP4,APC,APOE,HSPH1,PBK,C3orf33,EMILIN1,GSTP1,TLR4,DUSP26,SLC9A3R1,ADIPOQ,IGF1,PINK1,PSMD10,RGS2
GO: Biological Process	GO:1901988	negative regulation of cell cycle phase transition		5.651E-5	4.102E-1	2.051E-3	1.942E-2	26	286	MDM2,EZH2,NDC80,DTL,APC,BIRC5,GEN1,AURKA,ZFP36L2,BUB1,BUB1B,CASP2,ZWINT,CCNB1,CDK1,CDC6,CDC25C,CENPE,CENPF,CHEK1,TRIP13,TTK,FBXO7,PSMD10,GADD45A,MAD2L1
GO: Biological Process	GO:0009968	negative regulation of signal transduction		5.906E-5	4.287E-1	2.130E-3	2.017E-2	90	1537	TMEM88,KREMEN1,FSTL3,MECOM,MDM2,EZH2,NDRG2,ADCY1,FBLN1,FBP1,SEMA6A,CXCL12,FOXM1,SFRP4,SH3RF1,VASN,FERMT1,APC,APOE,THEM4,CHRD,SNAI1,MARCO,HSPH1,PBK,SPART,GRAMD4,CFLAR,C3orf33,SULF2,RBMS3,GCLM,GLRX,NGFR,NPY1R,NR4A2,EMILIN1,SIRT1,TMEM25,GSTP1,TGFBR2,THY1,CD14,TLE2,MRAP,TLR4,IL1RL1,CDC34,HELLS,HGF,PARK7,HMGB2,TWIST1,DUSP26,SLC9A3R1,ADIPOQ,CTHRC1,NLE1,HSPA5,HTR2B,IFI35,CRHBP,AKAP12,HIGD1A,IGF1,TKFC,IG…
GO: Biological Process	GO:0090592	DNA synthesis involved in DNA replication		5.958E-5	4.325E-1	2.130E-3	2.017E-2	6	19	MCM3,MCM7,GINS2,GINS1,RFC4,LIG1
GO: Biological Process	GO:0006271	DNA strand elongation involved in DNA replication		5.958E-5	4.325E-1	2.130E-3	2.017E-2	6	19	MCM3,MCM7,GINS2,GINS1,RFC4,LIG1
GO: Biological Process	GO:0031023	microtubule organizing center organization		6.474E-5	4.699E-1	2.304E-3	2.181E-2	17	148	SGO1,NDC80,STIL,GEN1,PLK4,AURKA,NEK2,SIRT1,KIF3A,CDK1,CHEK1,UVRAG,XPO1,BCAS3,MDM1,GADD45A,KIF11
GO: Biological Process	GO:0080134	regulation of response to stress		6.592E-5	4.785E-1	2.334E-3	2.210E-2	91	1563	KREMEN1,MECOM,MDM2,CD209,MAP3K5,FANCD2,CORO2B,MMP2,CXCL12,FOXM1,FBLN5,SFRP4,SH3RF1,FERMT1,APBB1,APOE,CASK,RAD51AP1,SNAI1,POLQ,XRCC6,MYLK,HSPH1,PBK,SREBF1,STOX1,HPSE,STAT5A,DUOX1,GLRX,VAMP2,SERPING1,TARBP2,IL33,USP13,NPY5R,CASP9,WFDC1,NUP42,TEK,SIRT1,GSTP1,THY1,TLR4,IL1RL1,HGF,PDGFRA,PARK7,VSIG4,HMGB2,CHEK1,ABCB1,TWIST1,SERPINB9,ADIPOQ,SHPK,FBXO7,PLA2G4A,PLAT,IL17RA,HSPA5,FNDC4,RTN4RL1,IFI35,CRHBP…
GO: Biological Process	GO:0044837	actomyosin contractile ring organization		7.230E-5	5.248E-1	2.523E-3	2.389E-2	4	7	RACGAP1,ANLN,KIF23,ECT2
GO: Biological Process	GO:0072383	plus-end-directed vesicle transport along microtubule		7.230E-5	5.248E-1	2.523E-3	2.389E-2	4	7	KIF13A,KIF3A,KIF23,FYCO1
GO: Biological Process	GO:0007056	spindle assembly involved in female meiosis		7.230E-5	5.248E-1	2.523E-3	2.389E-2	4	7	NDC80,AURKA,CCNB2,CENPE
GO: Biological Process	GO:0030335	positive regulation of cell migration		7.657E-5	5.558E-1	2.642E-3	2.501E-2	45	633	MDM2,FBLN1,SEMA6A,MMP2,CXCL12,FERMT1,APC,PDGFD,SNAI1,SPARC,MYLK,STAT3,STAT5A,BMPR2,SRPX2,DDR2,TEK,SIRT1,TGFBR2,THY1,CDH13,HGF,SYNPO2,PDGFRA,CMKLR1,NIPBL,HSPA5,ADAMTS1,AKAP12,CRK,IGF1,IGFBP5,TMEM102,RAPGEF2,IL6ST,CYP1B1,BCAS3,ITGA6,ITGA2,ACKR3,JAM3,AKT3,RDX,EDN3,SEMA3D
GO: Biological Process	GO:0045471	response to ethanol		7.667E-5	5.566E-1	2.642E-3	2.501E-2	17	150	TP53INP1,ALAD,SPARC,SREBF1,GGH,SIRT1,GSTP1,CD14,TLR4,CDK1,TYMS,ADIPOQ,CPT1A,CRHBP,IGF1,DBH,RGS2
GO: Biological Process	GO:0048514	blood vessel morphogenesis		7.680E-5	5.575E-1	2.642E-3	2.501E-2	52	768	ACVRL1,SEMA6A,MMP2,CXCL12,FOXM1,FBLN5,ANGPT2,APOE,PARVA,PROK1,STARD13,SPARC,MYLK,HPSE,STAT3,STAB1,BMPR2,SRPX2,GLUL,NGFR,CALD1,ESM1,TEK,ANGPTL1,EMILIN1,NR2F2,SIRT1,RSPO3,TGFBR2,THY1,CDH13,HGF,PDGFRA,TWIST1,HOXA5,HOXA13,HS6ST1,ADAMTS1,EFEMP2,RAPGEF2,CYP1B1,BCAS3,PTGIS,GADD45A,PTPRB,ACKR3,FZD5,JAM3,AKT3,GJC1,ENG,ANGPTL7
GO: Biological Process	GO:0007098	centrosome cycle		7.901E-5	5.735E-1	2.705E-3	2.561E-2	16	136	SGO1,NDC80,STIL,GEN1,PLK4,AURKA,NEK2,SIRT1,KIF3A,CDK1,CHEK1,UVRAG,XPO1,MDM1,GADD45A,KIF11
GO: Biological Process	GO:0000212	meiotic spindle organization		8.232E-5	5.976E-1	2.792E-3	2.644E-2	6	20	NDC80,AURKA,CCNB2,CENPE,ASPM,ESPL1
GO: Biological Process	GO:0007096	regulation of exit from mitosis		8.232E-5	5.976E-1	2.792E-3	2.644E-2	6	20	NPM2,BIRC5,CDCA5,UBE2C,CDKN1C,ANLN
GO: Biological Process	GO:0031055	chromatin remodeling at centromere		8.334E-5	6.049E-1	2.814E-3	2.664E-2	9	48	HJURP,CENPK,ITGB3BP,HELLS,CENPA,CENPM,CENPL,KNL1,CENPU
GO: Biological Process	GO:1901698	response to nitrogen compound		8.394E-5	6.093E-1	2.821E-3	2.671E-2	75	1236	ABCA1,MAN1A1,MDM2,EZH2,ADCY1,MAP3K5,ALAD,MMP2,CXCL12,SDF2,SORBS2,LARS1,APC,SORBS1,APOE,PDGFD,ATP2A2,AHCYL1,SPARC,SREBF1,STAT3,STAT5A,STC1,GGH,CFLAR,DUOX1,GCLM,VAMP2,NGFR,NPC1,USP13,RAB31,NR4A2,TEK,SIRT1,CCNA2,GSTP1,TIMP4,TLR4,HADHA,CDK1,CDC6,CDH13,PDGFRA,TYMS,SLC9A3R1,ADIPOQ,PLA2G1B,DNAJB2,PLN,HSPA5,HTR2B,CPT1A,CREM,CRHBP,CRK,CRLS1,IGF1,IGFBP5,RAPGEF2,DNAJB12,SLC38A9,CYP11B1,CYP11B2,DBH,ITGA2,TBC…
GO: Biological Process	GO:0033002	muscle cell proliferation		8.440E-5	6.127E-1	2.823E-3	2.673E-2	26	293	MDM2,NDRG2,MAP3K5,MMP2,APC,PDGFD,XRCC6,STAT3,CFLAR,NPY5R,OGN,SIRT1,CCNB1,GSTP1,TGFBR2,CDK1,CDH13,ADIPOQ,ADAMTS1,EFEMP2,IGF1,IGFBP3,IGFBP5,PRKG1,ITGA2,KCNK2
GO: Biological Process	GO:0040017	positive regulation of locomotion		9.742E-5	7.072E-1	3.244E-3	3.071E-2	47	678	MDM2,FBLN1,SEMA6A,MMP2,CXCL12,FERMT1,APC,PDGFD,SNAI1,SPARC,MYLK,STAT3,STAT5A,DUOX1,BMPR2,SRPX2,DDR2,TEK,SIRT1,TGFBR2,THY1,CDH13,HGF,SYNPO2,PDGFRA,TWIST1,CMKLR1,NIPBL,HSPA5,ADAMTS1,AKAP12,CRK,IGF1,IGFBP5,TMEM102,RAPGEF2,IL6ST,CYP1B1,BCAS3,ITGA6,ITGA2,ACKR3,JAM3,AKT3,RDX,EDN3,SEMA3D
GO: Biological Process	GO:0051302	regulation of cell division		9.841E-5	7.144E-1	3.248E-3	3.075E-2	19	183	APC,PDGFD,RACGAP1,PROK1,KIF13A,PLK4,AURKA,PRC1,CDC6,GKN1,ORC6,ASPM,UVRAG,KIF23,HTR2B,KIF18B,KIF14,ECT2,KIF20A
GO: Biological Process	GO:0048511	rhythmic process		9.842E-5	7.145E-1	3.248E-3	3.075E-2	29	347	EZH2,ADCY1,DTL,PROK1,AXL,SREBF1,STAT5A,NGFR,NPY5R,CASP2,SIRT1,TIMP4,CDK1,TOP2A,PDGFRA,HNRNPU,TWIST1,TYMS,ADIPOQ,PLA2G4A,HSPA5,ADAMTS1,CPT1A,CREM,IGF1,PRKG1,DBP,PTGDS,NR1H3
GO: Biological Process	GO:0048146	positive regulation of fibroblast proliferation		9.935E-5	7.212E-1	3.263E-3	3.089E-2	11	72	FBLN1,FOSL2,PDGFD,NGFR,DDR2,CCNA2,CCNB1,CDC6,PDGFRA,PLA2G1B,IGF1
GO: Biological Process	GO:0014812	muscle cell migration		1.026E-4	7.451E-1	3.356E-3	3.178E-2	16	139	MDM2,PDGFD,PARVA,NACA,GSTP1,ADIPOQ,PLAT,ADAMTS1,CRK,IGF1,IGFBP3,IGFBP5,PRKG1,IL6ST,CYP1B1,ITGA2
GO: Biological Process	GO:0014909	smooth muscle cell migration		1.045E-4	7.586E-1	3.402E-3	3.221E-2	15	125	MDM2,PDGFD,PARVA,GSTP1,ADIPOQ,PLAT,ADAMTS1,CRK,IGF1,IGFBP3,IGFBP5,PRKG1,IL6ST,CYP1B1,ITGA2
GO: Biological Process	GO:0045834	positive regulation of lipid metabolic process		1.058E-4	7.683E-1	3.430E-3	3.247E-2	19	184	AADAC,SORBS1,APOC1,APOE,DGAT1,SREBF1,TEK,PC,PDGFRA,TWIST1,ADIPOQ,PLA2G4A,HTR2B,CPT1A,CREBL2,IGF1,RDH10,NR1H3,ABHD5
GO: Biological Process	GO:0048145	regulation of fibroblast proliferation		1.133E-4	8.225E-1	3.655E-3	3.461E-2	14	112	TP53INP1,FBLN1,FOSL2,PDGFD,FTH1,NGFR,DDR2,CCNA2,CCNB1,GSTP1,CDC6,PDGFRA,PLA2G1B,IGF1
GO: Biological Process	GO:2001233	regulation of apoptotic signaling pathway		1.209E-4	8.773E-1	3.882E-3	3.675E-2	33	422	TP53INP1,MDM2,CXCL12,PTPMT1,SH3RF1,SIGLEC1,SNAI1,HSPH1,CFLAR,GCLM,BUB1,NGFR,NR4A2,CASP2,SIRT1,GSTP1,HELLS,HGF,PARK7,HMGB2,SLC9A3R1,NLE1,HIGD1A,IGF1,CSNK2A2,CTH,PINK1,ITGA6,PSMD10,DBH,BCL2L12,ACKR3,CTTN
GO: Biological Process	GO:0071168	protein localization to chromatin		1.281E-4	9.295E-1	4.095E-3	3.877E-2	11	74	HJURP,EZH2,CDCA5,CENPK,ITGB3BP,CENPA,CENPM,NIPBL,CENPL,KNL1,CENPU
GO: Biological Process	GO:0051984	positive regulation of chromosome segregation		1.311E-4	9.517E-1	4.156E-3	3.935E-2	5	14	CCNB1,CDC6,CENPE,HNRNPU,SMC6
GO: Biological Process	GO:0035865	cellular response to potassium ion		1.311E-4	9.517E-1	4.156E-3	3.935E-2	5	14	MYLK,CRHBP,CYP11B1,CYP11B2,DLG2
GO: Biological Process	GO:0001655	urogenital system development		1.319E-4	9.574E-1	4.163E-3	3.941E-2	32	406	FSTL3,MECOM,AP1B1,MMP2,MPV17,ANGPT2,APC,ITGA8,PDGFD,STAT5A,CFLAR,SULF2,NFIA,NID1,PDS5A,TEK,KIF3A,HELLS,CDKN1C,PDGFRA,CENPF,HOXA13,ADIPOQ,NLE1,NIPBL,COL4A4,ADAMTS1,IGF1,HS2ST1,SNX17,RARB,RDH10
GO: Biological Process	GO:0035239	tube morphogenesis		1.348E-4	9.784E-1	4.235E-3	4.010E-2	66	1068	MECOM,ACVRL1,MGP,SEMA6A,MMP2,CXCL12,FOXM1,FBLN5,ANGPT2,STIL,APOE,PARVA,PROK1,STARD13,RAB23,SPARC,MYLK,STOX1,HPSE,STAT3,STAB1,BMPR2,SRPX2,GLUL,NGFR,KDM2B,CALD1,ESM1,TEK,ANGPTL1,EMILIN1,NR2F2,SIRT1,KIF3A,RSPO3,TGFBR2,THY1,CDH13,HGF,PDGFRA,TWIST1,HOXA5,HOXA13,HS6ST1,CTHRC1,NIPBL,ADAMTS1,EFEMP2,IGF1,HS2ST1,RAPGEF2,CYP1B1,BCAS3,PTGIS,GADD45A,ZEB2,LUZP1,PTPRB,ACKR3,FZD5,JAM3,AKT3,RDH10,GJC1,ENG,ANGPTL7
GO: Biological Process	GO:0040007	growth		1.370E-4	9.943E-1	4.286E-3	4.057E-2	71	1172	CDKL3,ACVRL1,EZH2,FBP1,SEMA6A,CXCL12,FBLN5,SORBS2,APBB1,APC,STIL,APOE,PDLIM5,MT1G,MT1M,ATP8A2,NACA,SPART,CREG1,STAT3,STAT5A,STC1,CFLAR,IGSF10,AURKA,BMPR2,KDM2B,NANOS1,TARBP2,NPY1R,DDR2,WFDC1,IGSF11,SIK3,SIRT1,CCNB1,TGFBR2,CCNB2,CDK1,CDKN1C,PTTG1,PDGFRA,CHEK1,HOXA5,TYMS,ASPM,DNAJB2,NIPBL,CRK,IGF1,IGFBP3,IGFBP4,IGFBP5,CTH,PRKG1,ULK2,RAPH1,PSMD10,NCAPG2,GINS1,ZEB2,KCNK2,PCDH15,KIF14,RARB,RDH10,RGS2,…
GO: Biological Process	GO:0072386	plus-end-directed organelle transport along microtubule		1.401E-4	1.000E0	4.347E-3	4.116E-2	4	8	KIF13A,KIF3A,KIF23,FYCO1
GO: Biological Process	GO:0051256	mitotic spindle midzone assembly		1.401E-4	1.000E0	4.347E-3	4.116E-2	4	8	RACGAP1,PRC1,KIF23,KIF4A
GO: Biological Process	GO:0006790	sulfur compound metabolic process		1.443E-4	1.000E0	4.458E-3	4.221E-2	32	408	ACADSB,ACAT1,CHST15,THEM4,ARSB,DGAT1,AHCYL1,STAT5A,GGT5,SULT1E1,SULF2,ACSBG1,GCLM,BTD,B3GNT7,OMD,PAPSS2,OGN,GSTA4,GSTP1,ETHE1,PC,PCCA,PARK7,BHMT2,DSE,THTPA,IDH1,PRELP,HS2ST1,CTH,CTNS
GO: Biological Process	GO:0007017	microtubule-based process		1.461E-4	1.000E0	4.494E-3	4.255E-2	69	1133	KIF18A,MAP6,SGO1,EHD3,NDC80,ARHGAP21,APC,BIRC5,ARMC9,STIL,AP3M1,PARVA,TPX2,CCDC68,RACGAP1,KIF13A,NUDC,GEN1,PLK4,RAB23,HSPH1,NEDD1,AURKA,NEK2,SGSM3,KIF2C,GAS2L3,SIK3,PRC1,SIRT1,KIF3A,CCNB1,CCNB2,CDK1,SKA1,CENPA,CENPE,CHEK1,TTK,HNRNPU,SLC9A3R1,ASPM,ATXN10,UVRAG,PLTP,KIF23,BCCIP,XPO1,KIF18B,ESPL1,BCAS3,MDM1,DLGAP5,KIF4A,FYCO1,NUF2,GADD45A,EVI5,PCDH15,KIF14,DLG2,KIF2A,KIF11,TRIM54,STMN1,KIF20A,LLGL1,…
GO: Biological Process	GO:0033260	nuclear DNA replication		1.474E-4	1.000E0	4.515E-3	4.275E-2	10	63	MCM3,MCM7,DBF4,PRIM1,GINS1,RAD51,RFC4,RFC5,GMNN,LIG1
GO: Biological Process	GO:0048144	fibroblast proliferation		1.508E-4	1.000E0	4.584E-3	4.340E-2	14	115	TP53INP1,FBLN1,FOSL2,PDGFD,FTH1,NGFR,DDR2,CCNA2,CCNB1,GSTP1,CDC6,PDGFRA,PLA2G1B,IGF1
GO: Biological Process	GO:0010038	response to metal ion		1.509E-4	1.000E0	4.584E-3	4.340E-2	32	409	CYBRD1,FSTL3,ACO1,ADGRV1,ADCY1,FBP1,ALAD,MT1G,MT1M,NUDT1,AHCYL1,SPARC,MYLK,GGH,NPC1,TNFRSF11B,CCNB1,CD14,TNNC1,TNNT2,PARK7,PLA2G4A,PLN,HSPA5,SLC40A1,CRHBP,CYB5A,CYP11B1,CYP11B2,PCDH15,DLG2,ECT2
GO: Biological Process	GO:0007143	female meiotic nuclear division		1.542E-4	1.000E0	4.663E-3	4.414E-2	8	41	NDC80,AURKA,NCAPH,CCNB2,TOP2A,CENPE,TRIP13,TTK
GO: Biological Process	GO:0048609	multicellular organismal reproductive process		1.768E-4	1.000E0	5.324E-3	5.041E-2	62	996	KIF18A,FSTL3,ACOX1,USP9Y,NPM2,FANCD2,NDC80,CXCL12,ANGPT2,ASF1B,CHTF18,RACGAP1,MYBL1,AXL,SRPK1,SPIN4,STAT5A,STC1,GGT5,AURKA,BMPR2,KDM2B,NANOS1,TARBP2,NPR2,NPY5R,CASP2,NCAPH,NR2F2,SIRT1,CCNB1,CLDN11,THRB,TIMP4,CCNB2,CDC25C,DPY19L2P2,TOP2A,PTTG1,PDGFRA,CENPE,HMGB2,TRIP13,TTK,PGM3,ASPM,PLA2G4A,PLAT,HSPA5,ADAMTS2,ADAMTS1,CREM,IGF1,CSNK2A2,IL4R,DBH,PTGDS,PTGIS,JAM3,KNL1,RGS2,PHC2
GO: Biological Process	GO:0006336	DNA replication-independent nucleosome assembly		1.851E-4	1.000E0	5.553E-3	5.258E-2	9	53	HJURP,ASF1B,CENPK,ITGB3BP,CENPA,CENPM,CENPL,KNL1,CENPU
GO: Biological Process	GO:0043583	ear development		1.874E-4	1.000E0	5.595E-3	5.297E-2	23	257	ADGRV1,ALDH1A3,MPV17,ITGA8,SPARC,MYO7A,ATP8A2,STOX1,KIF3A,CCNA2,HLA-DMA,ATP8B1,TWIST1,HOXA13,SLC9A3R1,CTHRC1,NIPBL,IGF1,KCNK2,PCDH15,KCNQ1,RDH10,ECE1
GO: Biological Process	GO:0010458	exit from mitosis		1.881E-4	1.000E0	5.595E-3	5.297E-2	7	32	NPM2,BIRC5,CDCA5,UBE2S,UBE2C,CDKN1C,ANLN
GO: Biological Process	GO:1901298	regulation of hydrogen peroxide-mediated programmed cell death		1.904E-4	1.000E0	5.595E-3	5.297E-2	5	15	HSPH1,GLRX,HGF,PARK7,PINK1
GO: Biological Process	GO:0051315	attachment of mitotic spindle microtubules to kinetochore		1.904E-4	1.000E0	5.595E-3	5.297E-2	5	15	NDC80,KIF2C,CENPE,HNRNPU,NUF2
GO: Biological Process	GO:0044839	cell cycle G2/M phase transition		1.904E-4	1.000E0	5.595E-3	5.297E-2	25	291	AKAP8,NDC80,FOXM1,DTL,BIRC5,TPX2,PLK4,STOX1,NEDD1,AURKA,NEK2,CCNA2,CCNB1,CCNB2,CDK1,CDC6,CDC25C,CENPF,CHEK1,HMMR,ABCB1,PSMD10,MELK,KIF14,LMNB1
GO: Biological Process	GO:0007507	heart development		1.914E-4	1.000E0	5.602E-3	5.303E-2	47	698	MECOM,ACVRL1,MDM2,AP1B1,MMP2,SORBS2,APC,STIL,PDLIM5,PARVA,SNAI1,ADAP2,SPARC,NACA,BMPR2,PDS5A,NPY1R,NPY5R,TEK,EMILIN1,SIRT1,KIF3A,CCNB1,TGFBR2,CDK1,TNNC1,TNNT2,PDGFRA,HNRNPU,TWIST1,HOXA13,PLN,NIPBL,HTR2B,ADAMTS1,CPE,GATA5,IGF1,PRKG1,SNX17,LUZP1,KCNK2,RARB,GJC1,ECE1,RGS2,ENG
GO: Biological Process	GO:0010876	lipid localization		1.987E-4	1.000E0	5.793E-3	5.485E-2	40	564	ABCA1,PLIN2,OSBPL6,SLC25A17,SLC27A6,APOC1,APOE,PPFIA3,SLC1A4,SLCO2A1,SNAP25,DGAT1,ABCC3,ATP8A2,SREBF1,STAT5A,GLS,VAMP2,NMB,VPS51,NPC1,SLC25A20,NPY5R,SIRT1,OSBP,APOL6,HDLBP,SLCO2B1,ATP8B1,ABCB1,ADIPOQ,PLA2G1B,PLA2G4A,PLTP,PON1,CPT1A,IGFBP3,PRKG1,NR1H3,ABHD5
GO: Biological Process	GO:0043154	negative regulation of cysteine-type endopeptidase activity involved in apoptotic process		2.069E-4	1.000E0	6.008E-3	5.688E-2	12	91	MDM2,SH3RF1,BIRC5,CFLAR,NGFR,HGF,PARK7,SERPINB9,NLE1,IGF1,BCL2L12,DHCR24
GO: Biological Process	GO:0034724	DNA replication-independent nucleosome organization		2.146E-4	1.000E0	6.206E-3	5.876E-2	9	54	HJURP,ASF1B,CENPK,ITGB3BP,CENPA,CENPM,CENPL,KNL1,CENPU
GO: Biological Process	GO:0061641	CENP-A containing chromatin organization		2.185E-4	1.000E0	6.243E-3	5.911E-2	8	43	HJURP,CENPK,ITGB3BP,CENPA,CENPM,CENPL,KNL1,CENPU
GO: Biological Process	GO:0061644	protein localization to CENP-A containing chromatin		2.185E-4	1.000E0	6.243E-3	5.911E-2	8	43	HJURP,CENPK,ITGB3BP,CENPA,CENPM,CENPL,KNL1,CENPU
GO: Biological Process	GO:0034080	CENP-A containing nucleosome assembly		2.185E-4	1.000E0	6.243E-3	5.911E-2	8	43	HJURP,CENPK,ITGB3BP,CENPA,CENPM,CENPL,KNL1,CENPU
GO: Biological Process	GO:1903751	negative regulation of intrinsic apoptotic signaling pathway in response to hydrogen peroxide		2.276E-4	1.000E0	6.454E-3	6.111E-2	3	4	HSPH1,PARK7,PINK1
GO: Biological Process	GO:1903750	regulation of intrinsic apoptotic signaling pathway in response to hydrogen peroxide		2.276E-4	1.000E0	6.454E-3	6.111E-2	3	4	HSPH1,PARK7,PINK1
GO: Biological Process	GO:0042542	response to hydrogen peroxide		2.292E-4	1.000E0	6.475E-3	6.130E-2	17	164	EZH2,MAP3K5,MMP2,PDGFD,AXL,HSPH1,GLRX,SIRT1,HGF,PARK7,FBXO7,CRK,PINK1,CYP1B1,KPNA4,ECT2,LIG1
GO: Biological Process	GO:0006635	fatty acid beta-oxidation		2.322E-4	1.000E0	6.533E-3	6.185E-2	11	79	ACADVL,ACAT1,ACOX1,SLC25A17,HADHA,HADHB,TWIST1,ADIPOQ,CPT1A,IVD,ECHDC2
GO: Biological Process	GO:0006869	lipid transport		2.370E-4	1.000E0	6.642E-3	6.289E-2	37	512	ABCA1,PLIN2,OSBPL6,SLC25A17,SLC27A6,APOC1,APOE,PPFIA3,SLC1A4,SLCO2A1,SNAP25,DGAT1,ABCC3,ATP8A2,GLS,VAMP2,NMB,VPS51,NPC1,SLC25A20,NPY5R,SIRT1,OSBP,APOL6,HDLBP,SLCO2B1,ATP8B1,ABCB1,ADIPOQ,PLA2G1B,PLA2G4A,PLTP,PON1,CPT1A,IGFBP3,PRKG1,NR1H3
GO: Biological Process	GO:0000022	mitotic spindle elongation		2.445E-4	1.000E0	6.816E-3	6.452E-2	4	9	RACGAP1,PRC1,KIF23,KIF4A
GO: Biological Process	GO:0022411	cellular component disassembly		2.451E-4	1.000E0	6.816E-3	6.452E-2	46	686	CALCOCO2,KIF18A,MMP2,APC,APOC1,APOE,TPX2,SPTBN1,SREBF1,NEDD1,KIF2C,NPC1,STON1,DDR2,CCNB1,CCNB2,TMOD1,CDK1,TOP2A,HDLBP,PARK7,HMGB2,ADIPOQ,FBXO7,LMOD1,UVRAG,NMNAT1,MRPL33,IGFBP3,CSNK2A2,SCUBE3,KIF18B,PINK1,JMJD4,FYCO1,FZD5,KIF14,KIF2A,DNASE1L3,TRIM54,RDX,STMN1,VPS13D,CTTN,FLOT1,ENG
GO: Biological Process	GO:0034502	protein localization to chromosome		2.478E-4	1.000E0	6.865E-3	6.499E-2	15	135	HJURP,EZH2,NDC80,CDCA5,CENPK,BUB1B,ITGB3BP,CDK1,CENPA,TTK,CENPM,NIPBL,CENPL,KNL1,CENPU
GO: Biological Process	GO:0009611	response to wounding		2.515E-4	1.000E0	6.941E-3	6.571E-2	49	746	KREMEN1,ACVRL1,MAP3K5,EHD3,ADORA3,FBLN1,MMP2,PEAR1,C6orf89,FERMT1,APOE,CASK,C1GALT1C1,STARD13,SPARC,MYLK,AXL,NACA,HPSE,GGCX,CFLAR,AURKA,DUOX1,SULF2,ZFP36L2,NGFR,SERPING1,WFDC1,PAPSS2,TGFBR2,CBX5,TLR4,PDGFRA,PLA2G4A,PLAT,NMNAT1,RTN4RL1,GATA5,CRK,IGF1,PRKG1,FGFR1OP2,ITGA2,AK3,DHFR,SIGLEC10,KCNK2,JAM3,ENG
GO: Biological Process	GO:0042770	signal transduction in response to DNA damage		2.687E-4	1.000E0	7.388E-3	6.994E-2	15	136	MDM2,FOXM1,DTL,SNAI1,AURKA,CASP2,CASP9,SIRT1,CCNB1,CDK1,CDC25C,CHEK1,TWIST1,PSMD10,GADD45A
GO: Biological Process	GO:0032373	positive regulation of sterol transport		2.809E-4	1.000E0	7.656E-3	7.248E-2	7	34	ABCA1,APOE,SIRT1,ADIPOQ,PLTP,PON1,NR1H3
GO: Biological Process	GO:0032376	positive regulation of cholesterol transport		2.809E-4	1.000E0	7.656E-3	7.248E-2	7	34	ABCA1,APOE,SIRT1,ADIPOQ,PLTP,PON1,NR1H3
GO: Biological Process	GO:0044786	cell cycle DNA replication		2.816E-4	1.000E0	7.656E-3	7.248E-2	10	68	MCM3,MCM7,DBF4,PRIM1,GINS1,RAD51,RFC4,RFC5,GMNN,LIG1
GO: Biological Process	GO:0031401	positive regulation of protein modification process		2.871E-4	1.000E0	7.764E-3	7.350E-2	71	1202	AKAP8,ACVRL1,EZH2,ADCY1,MAP3K5,SNX9,C6orf89,STIL,ARNT,PDGFD,TPX2,PROK1,MARCO,XRCC6,HSPH1,PBK,SREBF1,STOX1,STAT3,BMPR2,DBF4,UBE2S,RBPMS,DDR2,UBE2C,TEK,SIRT1,CCNB1,TGFBR2,TLR4,CDK1,CDC6,HGF,PDGFRA,CENPE,PARK7,TTK,DUSP26,CKS2,ADIPOQ,PLA2G1B,DNAJB2,NIPBL,HSPA5,MDFIC,HTR2B,CREBL2,CRK,HIGD1A,IGF1,IGFBP6,RAPGEF2,IL6ST,PINK1,SART3,RASSF2,PSMD10,NCAPG2,GADD45A,ZEB2,CDCA2,FZD5,KIF14,CAB39L,SAE1,ECT2,EDN3,R…
GO: Biological Process	GO:0007044	cell-substrate junction assembly		2.877E-4	1.000E0	7.764E-3	7.350E-2	13	108	ACVRL1,CORO2B,SORBS1,GPM6B,STON1,TEK,THY1,TNS1,BCAS3,ITGA6,ITGA2,LIMS1,CTTN
GO: Biological Process	GO:1901701	cellular response to oxygen-containing compound		2.930E-4	1.000E0	7.878E-3	7.459E-2	77	1330	KIF18A,ABCA1,AKAP8,TP53INP1,MDM2,EZH2,ADCY1,MAP3K5,MMP2,MPV17,MRC1,FBLN5,SORBS2,PTPMT1,LARS1,APC,BIRC5,SORBS1,PRPF8,SLC2A5,PDGFD,AHCYL1,AXL,HSPH1,SREBF1,STAT3,STAT5A,STC1,CFLAR,GCLM,GLRX,VAMP2,NGFR,RAB31,NR4A2,CASP9,SIRT1,CCNA2,CCNB1,GSTP1,CD14,TLR4,CDC6,HGF,PDGFRA,PARK7,HMGB2,HNRNPU,SLC9A3R1,ADIPOQ,SHPK,FBXO7,PLA2G1B,HSPA5,HTR2B,CPT1A,CRHBP,CRK,IGF1,IGFBP5,RAPGEF2,PINK1,CYP1B1,SLC38A9,CYP11B1,CY…
GO: Biological Process	GO:0006310	DNA recombination		2.969E-4	1.000E0	7.954E-3	7.530E-2	26	317	MCM3,MCM7,MND1,EZH2,FANCD2,FAN1,RAD51AP1,CHTF18,GINS2,POLQ,GEN1,XRCC6,TCF3,EXO1,TOP2A,HMGB2,CHEK1,TRIP13,RAD54B,NIPBL,PARPBP,RAD51,SMC6,PALB2,RAD50,LIG1
GO: Biological Process	GO:0032504	multicellular organism reproduction		3.009E-4	1.000E0	8.029E-3	7.601E-2	62	1016	KIF18A,FSTL3,ACOX1,USP9Y,NPM2,FANCD2,NDC80,CXCL12,ANGPT2,ASF1B,CHTF18,RACGAP1,MYBL1,AXL,SRPK1,SPIN4,STAT5A,STC1,GGT5,AURKA,BMPR2,KDM2B,NANOS1,TARBP2,NPR2,NPY5R,CASP2,NCAPH,NR2F2,SIRT1,CCNB1,CLDN11,THRB,TIMP4,CCNB2,CDC25C,DPY19L2P2,TOP2A,PTTG1,PDGFRA,CENPE,HMGB2,TRIP13,TTK,PGM3,ASPM,PLA2G4A,PLAT,HSPA5,ADAMTS2,ADAMTS1,CREM,IGF1,CSNK2A2,IL4R,DBH,PTGDS,PTGIS,JAM3,KNL1,RGS2,PHC2
GO: Biological Process	GO:0051093	negative regulation of developmental process		3.078E-4	1.000E0	8.118E-3	7.685E-2	66	1100	ABCA1,KREMEN1,FSTL3,TP53INP1,CDKL3,ADGRV1,ACVRL1,EZH2,FBLN1,SEMA6A,FOXM1,FBLN5,ANGPT2,VASN,FERMT1,APBB1,APC,APOE,CHRD,SNAI1,STARD13,SPARC,SPART,STAT3,STAT5A,STAB1,CFLAR,ZFP36L2,NGFR,NPR2,TEK,EMILIN1,SIRT1,TNFRSF11B,TGFBR2,THRB,THY1,TLR4,CYTH2,CHAD,HNRNPU,TWIST1,HOXA5,ADIPOQ,ASPM,FBXO7,ADAMTS1,RTN4RL1,CPE,IGF1,IGFBP5,RAPGEF2,ULK2,IL4R,PINK1,NCAPG2,GADD45A,BCL2L12,KCNK2,AKT3,RARB,NR1H3,RGS2,SEMA3D,…
GO: Biological Process	GO:0010562	positive regulation of phosphorus metabolic process		3.085E-4	1.000E0	8.118E-3	7.685E-2	67	1121	ACVRL1,EZH2,ADCY1,MAP3K5,SNX9,STIL,ARNT,PDGFD,TPX2,PROK1,MARCO,XRCC6,AXL,HSPH1,PBK,STOX1,STAT3,BMPR2,DBF4,RBPMS,DDR2,TEK,SIRT1,CCNB1,TGFBR2,TLR4,CDK1,CDC6,PC,HGF,PDGFRA,CENPE,PARK7,TTK,DUSP26,CKS2,ADIPOQ,PLA2G1B,MDFIC,HTR2B,CREBL2,CRK,HIGD1A,IGF1,IGFBP6,KCTD20,RAPGEF2,IL6ST,PINK1,RASSF2,ITGA6,PSMD10,ITGA2,NCAPG2,GADD45A,ZEB2,PTH1R,CDCA2,FZD5,KIF14,CAB39L,RANBP2,ECT2,EDN3,RAD50,FLOT1,ENG
GO: Biological Process	GO:0045937	positive regulation of phosphate metabolic process		3.085E-4	1.000E0	8.118E-3	7.685E-2	67	1121	ACVRL1,EZH2,ADCY1,MAP3K5,SNX9,STIL,ARNT,PDGFD,TPX2,PROK1,MARCO,XRCC6,AXL,HSPH1,PBK,STOX1,STAT3,BMPR2,DBF4,RBPMS,DDR2,TEK,SIRT1,CCNB1,TGFBR2,TLR4,CDK1,CDC6,PC,HGF,PDGFRA,CENPE,PARK7,TTK,DUSP26,CKS2,ADIPOQ,PLA2G1B,MDFIC,HTR2B,CREBL2,CRK,HIGD1A,IGF1,IGFBP6,KCTD20,RAPGEF2,IL6ST,PINK1,RASSF2,ITGA6,PSMD10,ITGA2,NCAPG2,GADD45A,ZEB2,PTH1R,CDCA2,FZD5,KIF14,CAB39L,RANBP2,ECT2,EDN3,RAD50,FLOT1,ENG
GO: Biological Process	GO:0016054	organic acid catabolic process		3.087E-4	1.000E0	8.118E-3	7.685E-2	23	266	ACADSB,ACADVL,ACAT1,ACOX1,ALDH3A2,SLC25A17,ENOSF1,AMT,GAD1,IDNK,GLS,GLUL,HADHA,HADHB,PCCA,TWIST1,ADIPOQ,PON1,CPT1A,CTH,DBT,IVD,ECHDC2
GO: Biological Process	GO:0000724	double-strand break repair via homologous recombination		3.408E-4	1.000E0	8.932E-3	8.456E-2	15	139	MCM3,MCM7,FAN1,RAD51AP1,GINS2,POLQ,GEN1,CHEK1,RAD54B,NIPBL,PARPBP,RAD51,SMC6,PALB2,RAD50
GO: Biological Process	GO:0070301	cellular response to hydrogen peroxide		3.451E-4	1.000E0	8.992E-3	8.513E-2	13	110	EZH2,MAP3K5,PDGFD,AXL,HSPH1,GLRX,SIRT1,HGF,PARK7,FBXO7,PINK1,CYP1B1,ECT2
GO: Biological Process	GO:0009790	embryo development		3.456E-4	1.000E0	8.992E-3	8.513E-2	76	1316	SLC25A34,MECOM,ACVRL1,RRM2,NPM2,PGAP1,MMP2,ALDH1A3,ITGA8,BIRC5,STIL,ARNT,ASF1B,CHRD,RACGAP1,SNAI1,PLK4,RAB23,MYO7A,ATP8A2,STOX1,NEK2,BMPR2,SULF2,KDM2B,TCF3,SLC25A20,NR2F2,KIF3A,CCNB1,RSPO3,TGFBR2,CCNB2,KIAA1217,CDK1,TOP2A,CDKN1C,PDGFRA,CHEK1,PGM3,TWIST1,HOXA5,HOXA13,CKS2,SLC9A3R1,ADIPOQ,HOXD10,HS6ST1,CTHRC1,NLE1,NIPBL,HSPA5,COL12A1,HTR2B,IGF1,HS2ST1,ITGA2,NCAPG2,GINS1,ZEB2,PTH1R,LUZP1,OTUD7B,FZD5…
GO: Biological Process	GO:0071902	positive regulation of protein serine/threonine kinase activity		3.511E-4	1.000E0	9.102E-3	8.617E-2	28	356	EZH2,MAP3K5,STIL,PDGFD,PROK1,PBK,DBF4,SIRT1,CCNB1,TLR4,CDK1,CDC6,HGF,CKS2,ADIPOQ,PLA2G1B,MDFIC,HTR2B,HIGD1A,IGF1,IGFBP6,RAPGEF2,PSMD10,GADD45A,ZEB2,FZD5,CAB39L,EDN3
GO: Biological Process	GO:0043518	negative regulation of DNA damage response, signal transduction by p53 class mediator		3.677E-4	1.000E0	9.365E-3	8.866E-2	5	17	MDM2,SNAI1,SIRT1,TWIST1,PSMD10
GO: Biological Process	GO:0090231	regulation of spindle checkpoint		3.677E-4	1.000E0	9.365E-3	8.866E-2	5	17	NDC80,GEN1,AURKA,CCNB1,MAD2L1
GO: Biological Process	GO:0051382	kinetochore assembly		3.677E-4	1.000E0	9.365E-3	8.866E-2	5	17	CENPK,CENPA,CENPE,CENPF,DLGAP5
GO: Biological Process	GO:0010421	hydrogen peroxide-mediated programmed cell death		3.677E-4	1.000E0	9.365E-3	8.866E-2	5	17	HSPH1,GLRX,HGF,PARK7,PINK1
GO: Biological Process	GO:0035864	response to potassium ion		3.677E-4	1.000E0	9.365E-3	8.866E-2	5	17	MYLK,CRHBP,CYP11B1,CYP11B2,DLG2
GO: Biological Process	GO:0050873	brown fat cell differentiation		3.742E-4	1.000E0	9.492E-3	8.986E-2	9	58	MECOM,PEX11A,SIRT1,MRAP,FNDC5,HNRNPU,ADIPOQ,ITGA6,RGS2
GO: Biological Process	GO:0001654	eye development		3.753E-4	1.000E0	9.492E-3	8.986E-2	33	449	RDH13,ACVRL1,FAT1,ALDH1A3,APC,MYO7A,ATP8A2,STAT3,BMPR2,KDM2B,PDS5A,GPM6A,CASP2,TGFBR2,THRB,THY1,TMOD1,CDKN1C,PDGFRA,TWIST1,NIPBL,CTNS,CYP1B1,MDM1,ZEB2,CFD,FZD5,CHRDL1,RARB,RDH10,MFAP5,ROM1,ANGPTL7
GO: Biological Process	GO:0003012	muscle system process		3.841E-4	1.000E0	9.681E-3	9.165E-2	37	525	EZH2,EHD3,SCN4B,SCN7A,SORBS2,SORBS1,PDLIM5,SMTN,ATP2A2,SNTB1,MYLK,ATP8A2,STC1,CFLAR,SULF2,NPY1R,CALD1,SIRT1,TMOD1,TNNC1,TNNT2,LMOD1,PLN,HTR2B,GATA5,IGF1,IGFBP5,PRKG1,IL6ST,ITGA2,KCNJ5,KCNQ1,GJC1,ECE1,RGS2,EDN3,CTTN
GO: Biological Process	GO:0001501	skeletal system development		3.891E-4	1.000E0	9.774E-3	9.254E-2	40	583	ACVRL1,MGP,MMP2,SFRP4,CHRD,SNAI1,RAB23,SPARC,FREM1,STC1,BMPR2,SULF2,NPR2,SIK3,TEK,PAPSS2,TNFRSF11B,TGFBR2,THRB,KIAA1217,CDKN1C,PDGFRA,CHAD,TWIST1,HOXA5,TYMS,HOXA13,HOXD10,NLE1,CMKLR1,NIPBL,IGF1,PRELP,DYM,RASSF2,PTH1R,FAM20C,RARB,RDH10,ENG
GO: Biological Process	GO:0051231	spindle elongation		3.949E-4	1.000E0	9.886E-3	9.359E-2	4	10	RACGAP1,PRC1,KIF23,KIF4A
GO: Biological Process	GO:0000725	recombinational repair		3.977E-4	1.000E0	9.920E-3	9.392E-2	15	141	MCM3,MCM7,FAN1,RAD51AP1,GINS2,POLQ,GEN1,CHEK1,RAD54B,NIPBL,PARPBP,RAD51,SMC6,PALB2,RAD50
GO: Biological Process	GO:0000086	G2/M transition of mitotic cell cycle		4.023E-4	1.000E0	9.979E-3	9.447E-2	23	271	FOXM1,DTL,BIRC5,TPX2,PLK4,STOX1,NEDD1,AURKA,NEK2,CCNA2,CCNB1,CCNB2,CDK1,CDC6,CDC25C,CENPF,CHEK1,HMMR,ABCB1,PSMD10,MELK,KIF14,LMNB1
GO: Biological Process	GO:0090307	mitotic spindle assembly		4.028E-4	1.000E0	9.979E-3	9.447E-2	10	71	TPX2,RACGAP1,NEK2,PRC1,HNRNPU,KIF23,BCCIP,KIF4A,KIF2A,KIF11
GO: Biological Process	GO:0009062	fatty acid catabolic process		4.119E-4	1.000E0	1.017E-2	9.627E-2	13	112	ACADVL,ACAT1,ACOX1,ALDH3A2,SLC25A17,HADHA,HADHB,PCCA,TWIST1,ADIPOQ,CPT1A,IVD,ECHDC2
GO: Biological Process	GO:0150063	visual system development		4.222E-4	1.000E0	1.035E-2	9.801E-2	33	452	RDH13,ACVRL1,FAT1,ALDH1A3,APC,MYO7A,ATP8A2,STAT3,BMPR2,KDM2B,PDS5A,GPM6A,CASP2,TGFBR2,THRB,THY1,TMOD1,CDKN1C,PDGFRA,TWIST1,NIPBL,CTNS,CYP1B1,MDM1,ZEB2,CFD,FZD5,CHRDL1,RARB,RDH10,MFAP5,ROM1,ANGPTL7
GO: Biological Process	GO:0044282	small molecule catabolic process		4.222E-4	1.000E0	1.035E-2	9.801E-2	33	452	ACADSB,ACADVL,ACAT1,ACOX1,ALDH1A1,ALDH3A2,SLC25A17,ENOSF1,AMT,APOE,GK5,NUDT1,GAD1,IDNK,SULT1E1,GLS,GLUL,HADHA,HADHB,PCCA,PARK7,TWIST1,ADIPOQ,PON1,CPT1A,APOBEC3B,TKFC,CTH,GALM,SNX17,DBT,IVD,ECHDC2
GO: Biological Process	GO:0090287	regulation of cellular response to growth factor stimulus		4.386E-4	1.000E0	1.072E-2	1.015E-1	27	343	FSTL3,ACVRL1,SEMA6A,SFRP4,VASN,FERMT1,ITGA8,CASK,ARNT,CHRD,SPART,CFLAR,BMPR2,SULF2,NGFR,TEK,EMILIN1,SIRT1,TGFBR2,CDKN1C,HOXA13,HSPA5,ADAMTSL2,FAM20C,CHRDL1,LATS2,ENG
GO: Biological Process	GO:0042327	positive regulation of phosphorylation		4.633E-4	1.000E0	1.129E-2	1.069E-1	62	1033	ACVRL1,EZH2,ADCY1,MAP3K5,SNX9,STIL,ARNT,PDGFD,TPX2,PROK1,MARCO,XRCC6,AXL,HSPH1,PBK,STOX1,STAT3,BMPR2,DBF4,RBPMS,DDR2,TEK,SIRT1,CCNB1,TGFBR2,TLR4,CDK1,CDC6,HGF,PDGFRA,CENPE,PARK7,TTK,CKS2,ADIPOQ,PLA2G1B,MDFIC,HTR2B,CREBL2,CRK,HIGD1A,IGF1,IGFBP6,KCTD20,RAPGEF2,IL6ST,PINK1,RASSF2,ITGA6,PSMD10,NCAPG2,GADD45A,ZEB2,FZD5,KIF14,CAB39L,RANBP2,ECT2,EDN3,RAD50,FLOT1,ENG
GO: Biological Process	GO:0008284	positive regulation of cell population proliferation		4.657E-4	1.000E0	1.131E-2	1.070E-1	66	1117	ACVRL1,MDM2,EZH2,CD209,MAP3K5,FBLN1,MMP2,CXCL12,FOXM1,FBLN5,FOSL2,BIRC5,ST8SIA1,ARNT,PDGFD,CHRD,PROK1,NACA,STOX1,HPSE,STAT3,STAT5A,CFLAR,BMPR2,GLUL,NGFR,NMB,TCF3,NPY5R,DDR2,ESM1,PRC1,TEK,SIRT1,KIF3A,CCNA2,CCNB1,CCNE1,TGFBR2,THRB,TLR4,CDK1,CDC6,GKN1,CDH13,PDGFRA,HMGB2,TTK,HNRNPU,TWIST1,ASPM,CTHRC1,PLA2G1B,PLA2G4A,HTR2B,ADAMTS1,IGF1,IGFBP5,IL6ST,CD55,ITGA2,PTH1R,KIF14,AKT3,RARB,EDN3
GO: Biological Process	GO:0048646	anatomical structure formation involved in morphogenesis		4.764E-4	1.000E0	1.153E-2	1.091E-1	79	1395	RDH13,ACVRL1,SEMA6A,MMP2,ALDH1A3,CXCL12,FBLN5,ANGPT2,ITGA8,STIL,PARVA,CHRD,PROK1,SNAI1,STARD13,RAB23,SPARC,ATP8A2,HPSE,STAT3,STAB1,CFLAR,BMPR2,SRPX2,GLUL,NGFR,KDM2B,TCF3,CALD1,CASP9,ESM1,TEK,ANGPTL1,EMILIN1,SIRT1,RSPO3,TGFBR2,THY1,TMOD1,TNNT2,CDH13,HGF,HLA-DMA,PDGFRA,CHAD,ATP8B1,TWIST1,HOXA5,ADIPOQ,HS6ST1,CTHRC1,LMOD1,NLE1,COL12A1,ADAMTS1,GATA5,SLC40A1,HS2ST1,IL4R,CYP1B1,BCAS3,ITGA2,PTGIS,GADD45A…
GO: Biological Process	GO:0042572	retinol metabolic process		4.790E-4	1.000E0	1.154E-2	1.092E-1	8	48	RDH13,ADH1B,ALDH1A1,ALDH1A3,DGAT1,CYP1B1,RETSAT,RDH10
GO: Biological Process	GO:0046394	carboxylic acid biosynthetic process		4.799E-4	1.000E0	1.154E-2	1.092E-1	27	345	EPHX2,OLAH,ACADVL,OSBPL6,ALDH1A3,APOC1,GAD1,SREBF1,GGT5,ACSBG1,GLS,GLUL,TBXAS1,SIRT1,GSTP1,OSBP,PARK7,ADIPOQ,BHMT2,PLA2G1B,PLA2G4A,CTH,PTGDS,PTGIS,DHFR,RDH10,NR1H3
GO: Biological Process	GO:0150115	cell-substrate junction organization		4.893E-4	1.000E0	1.172E-2	1.110E-1	13	114	ACVRL1,CORO2B,SORBS1,GPM6B,STON1,TEK,THY1,TNS1,BCAS3,ITGA6,ITGA2,LIMS1,CTTN
GO: Biological Process	GO:0097468	programmed cell death in response to reactive oxygen species		4.929E-4	1.000E0	1.173E-2	1.111E-1	5	18	HSPH1,GLRX,HGF,PARK7,PINK1
GO: Biological Process	GO:0032048	cardiolipin metabolic process		4.929E-4	1.000E0	1.173E-2	1.111E-1	5	18	PTPMT1,HADHA,HADHB,PLA2G4A,CRLS1
GO: Biological Process	GO:0051225	spindle assembly		4.981E-4	1.000E0	1.180E-2	1.117E-1	15	144	NDC80,TPX2,RACGAP1,AURKA,NEK2,PRC1,CCNB2,CENPE,HNRNPU,ASPM,KIF23,BCCIP,KIF4A,KIF2A,KIF11
GO: Biological Process	GO:0043547	positive regulation of GTPase activity		4.991E-4	1.000E0	1.180E-2	1.117E-1	31	419	EZH2,ALDH1A1,CCL23,SNX9,ARHGAP21,LARS1,DEPDC1,RACGAP1,DEPDC1B,ADAP2,STARD13,SGSM3,THY1,CHML,HTR2B,PLEKHG4,CRK,RAPGEF2,BCAS3,ITGA6,ARHGAP11A,TBC1D8B,EVI5,TBC1D4,ARFGAP3,RANBP2,ECT2,RGS2,LIMS1,LLGL1,GRTP1
GO: Biological Process	GO:0001666	response to hypoxia		5.170E-4	1.000E0	1.218E-2	1.154E-1	29	383	MDM2,ALAD,ALAS1,MMP2,CXCL12,ANGPT2,VASN,FOSL2,ARNT,STOX1,STC1,CFLAR,NR4A2,TEK,SIRT1,CCNA2,CCNB1,TGFBR2,TWIST1,ADIPOQ,PLAT,HIGD1A,PINK1,PSMD10,ITGA2,PTGIS,KCNK2,ECE1,ENG
GO: Biological Process	GO:0048880	sensory system development		5.318E-4	1.000E0	1.247E-2	1.180E-1	33	458	RDH13,ACVRL1,FAT1,ALDH1A3,APC,MYO7A,ATP8A2,STAT3,BMPR2,KDM2B,PDS5A,GPM6A,CASP2,TGFBR2,THRB,THY1,TMOD1,CDKN1C,PDGFRA,TWIST1,NIPBL,CTNS,CYP1B1,MDM1,ZEB2,CFD,FZD5,CHRDL1,RARB,RDH10,MFAP5,ROM1,ANGPTL7
GO: Biological Process	GO:0019395	fatty acid oxidation		5.325E-4	1.000E0	1.247E-2	1.180E-1	13	115	ACADVL,ACAT1,ACOX1,ALDH3A2,SLC25A17,DGAT1,HADHA,HADHB,TWIST1,ADIPOQ,CPT1A,IVD,ECHDC2
GO: Biological Process	GO:0048666	neuron development		5.424E-4	1.000E0	1.256E-2	1.189E-1	77	1358	KREMEN1,MAP6,CDKL3,RDH13,ADGRV1,MDM2,EZH2,ADCY1,SEMA6A,MMP2,CXCL12,ENC1,APBB1,APC,APOE,PDLIM5,CASK,ARSB,SNAP25,MYO7A,ATP8A2,SPTBN1,SPART,CFLAR,AURKA,BMPR2,NGFR,NANOS1,ANKS1A,GPM6A,GPM6B,ARHGEF28,NR4A2,NR2F1,SIRT1,KIF3A,THRB,THY1,VAPA,CDKN1C,HGF,CYTH2,ATP8B1,SLC9A3R1,HOXD10,NEGR1,HS6ST1,FBXO7,CTHRC1,ATXN10,HSPA5,ADAMTS1,RTN4RL1,CRK,PRKG1,RAPGEF2,NEXN,ULK2,BOC,RAPH1,ITGA6,ZEB2,DHFR,PCDH15,DLG2,JAM3…
GO: Biological Process	GO:0120254	olefinic compound metabolic process		5.424E-4	1.000E0	1.256E-2	1.189E-1	14	130	EPHX2,ACOX1,RDH13,ALDH1A3,TBXAS1,GSTP1,PLA2G4A,PRKG1,CYP1B1,CYP11B1,CYP11B2,PTGDS,PTGIS,RDH10
GO: Biological Process	GO:0006890	retrograde vesicle-mediated transport, Golgi to endoplasmic reticulum		5.433E-4	1.000E0	1.256E-2	1.189E-1	11	87	KIF18A,RACGAP1,KIF2C,KIF3A,CENPE,UVRAG,KIF23,KIF4A,ARFGAP3,KIF2A,KIF11
GO: Biological Process	GO:0070373	negative regulation of ERK1 and ERK2 cascade		5.433E-4	1.000E0	1.256E-2	1.189E-1	11	87	NDRG2,FBLN1,SEMA6A,C3orf33,EMILIN1,GSTP1,TLR4,DUSP26,SLC9A3R1,ADIPOQ,IGF1
GO: Biological Process	GO:0097190	apoptotic signaling pathway		5.479E-4	1.000E0	1.257E-2	1.190E-1	44	672	TP53INP1,DAPL1,MDM2,MAP3K5,CXCL12,PTPMT1,SH3RF1,SIGLEC1,SNAI1,HSPH1,CFLAR,GCLM,BUB1,NGFR,IL33,NR4A2,CASP2,CASP9,SIRT1,GSTP1,CD14,TLR4,HELLS,HGF,PARK7,HMGB2,SLC9A3R1,NLE1,HIGD1A,RNF7,IGF1,CSNK2A2,CTH,TMEM102,PINK1,CYP1B1,ITGA6,PSMD10,DBH,MELK,PTGIS,BCL2L12,ACKR3,CTTN
GO: Biological Process	GO:2000117	negative regulation of cysteine-type endopeptidase activity		5.491E-4	1.000E0	1.257E-2	1.190E-1	12	101	MDM2,SH3RF1,BIRC5,CFLAR,NGFR,HGF,PARK7,SERPINB9,NLE1,IGF1,BCL2L12,DHCR24
GO: Biological Process	GO:0007089	traversing start control point of mitotic cell cycle		5.523E-4	1.000E0	1.257E-2	1.190E-1	3	5	MDM2,DBF4,CDC6
GO: Biological Process	GO:0008315	G2/MI transition of meiotic cell cycle		5.523E-4	1.000E0	1.257E-2	1.190E-1	3	5	NDC80,CCNB2,CDC25C
GO: Biological Process	GO:0048014	Tie signaling pathway		5.523E-4	1.000E0	1.257E-2	1.190E-1	3	5	SVEP1,ANGPT2,TEK
GO: Biological Process	GO:0045597	positive regulation of cell differentiation		5.631E-4	1.000E0	1.277E-2	1.209E-1	61	1020	MAP6,CDKL3,MECOM,ACVRL1,MDM2,EZH2,MAP3K5,CXCL12,SFRP4,APC,APOE,CASK,SLC6A6,ARNT,SNAI1,XRCC6,AXL,STAT3,STAT5A,SULT1E1,AURKA,BMPR2,NGFR,TARBP2,IL33,TCF3,DDR2,SIRT1,CCNE1,TGFBR2,THRB,HGF,HLA-DMA,FNDC5,HMGB2,HNRNPU,TWIST1,HOXA5,ADIPOQ,ASPM,CTHRC1,CMKLR1,EFEMP2,GATA5,CREBL2,CRK,IGF1,IGFBP3,CTH,RAPGEF2,IL4R,IL6ST,BOC,ZEB2,FAM20C,RARB,ECT2,EDN3,LIMS1,PLXNC1,ENG
GO: Biological Process	GO:0019216	regulation of lipid metabolic process		5.736E-4	1.000E0	1.297E-2	1.228E-1	33	460	EPHX2,AADAC,ABCA1,ACADVL,ACOX1,GOLM1,PLIN2,ALAS1,SORBS1,APOC1,APOE,SNAI1,DGAT1,SREBF1,PEX11A,STAT5A,TEK,SIRT1,THRB,PC,PDGFRA,TWIST1,ADIPOQ,PLA2G4A,HTR2B,IDH1,CPT1A,CREBL2,IGF1,PRKG1,RDH10,NR1H3,ABHD5
GO: Biological Process	GO:0003203	endocardial cushion morphogenesis		5.758E-4	1.000E0	1.298E-2	1.229E-1	7	38	ACVRL1,MDM2,SNAI1,TGFBR2,TWIST1,GATA5,ENG
GO: Biological Process	GO:0051704	multi-organism process		5.845E-4	1.000E0	1.314E-2	1.244E-1	74	1297	KIF18A,FSTL3,ACOX1,USP9Y,CD209,NPM2,FANCD2,NDC80,MMP2,CXCL12,ANGPT2,ASF1B,CHTF18,RACGAP1,SIGLEC1,MYBL1,AXL,SRPK1,SPIN4,STAT3,STAT5A,STC1,GGT5,AURKA,BMPR2,KDM2B,NANOS1,TARBP2,NPR2,NUP42,NCAPH,NR2F2,SIRT1,CCNB1,TGFBR2,CLDN11,THRB,CCNB2,PAPPA,CDK1,CDC25C,DPY19L2P2,TOP2A,PTTG1,CENPE,PARK7,HMGB2,TRIP13,TTK,PGM3,HOXD10,ASPM,PLA2G4A,PLAT,ADAMTS2,ADAMTS1,XPO1,CREM,CRHBP,IGF1,IGFBP5,CSNK2A2,IL4R,CD55,ITGA…
GO: Biological Process	GO:0044255	cellular lipid metabolic process		5.912E-4	1.000E0	1.325E-2	1.254E-1	65	1106	EPHX2,OLAH,AADAC,ACADSB,ACADVL,ACAT1,ACOX1,RDH13,ST6GALNAC6,ADH1B,PGAP1,ALDH1A1,ALDH1A3,ALDH3A2,SLC25A17,PTPMT1,SLC27A6,APOC1,ST8SIA1,AGPS,APOE,GK5,THEM4,DGAT1,SREBF1,GGT5,ACSBG1,SMPDL3A,TBXAS1,SIRT1,GSTP1,MTMR6,THRB,HADHA,HADHB,PC,PCCA,VAPA,TWIST1,ADIPOQ,PLA2G1B,PLA2G4A,CERK,HTR2B,MPDU1,PON1,IDH1,CPT1A,CREM,CRLS1,CSNK2A2,IL6ST,CYB5A,CYP1B1,PTGDS,RETSAT,PTGIS,IVD,PDSS2,RDH10,NR1H3,ECHDC3,SCCPDH,A…
GO: Biological Process	GO:0048589	developmental growth		5.999E-4	1.000E0	1.331E-2	1.260E-1	51	816	CDKL3,EZH2,SEMA6A,CXCL12,FBLN5,SORBS2,APC,STIL,APOE,PDLIM5,ATP8A2,NACA,SPART,STAT3,STAT5A,STC1,CFLAR,IGSF10,AURKA,BMPR2,TARBP2,NPY1R,DDR2,SIK3,SIRT1,CCNB1,TGFBR2,CDK1,CDKN1C,PDGFRA,CHEK1,HOXA5,TYMS,ASPM,NIPBL,IGF1,PRKG1,ULK2,RAPH1,NCAPG2,GINS1,ZEB2,KCNK2,PCDH15,RARB,RDH10,RGS2,PALB2,SEMA3D,LATS2,CTTN
GO: Biological Process	GO:0048251	elastic fiber assembly		6.016E-4	1.000E0	1.331E-2	1.260E-1	4	11	MFAP4,FBLN5,EMILIN1,EFEMP2
GO: Biological Process	GO:0032836	glomerular basement membrane development		6.016E-4	1.000E0	1.331E-2	1.260E-1	4	11	MPV17,SULF2,NID1,COL4A4
GO: Biological Process	GO:0044771	meiotic cell cycle phase transition		6.016E-4	1.000E0	1.331E-2	1.260E-1	4	11	NDC80,CCNB2,CDC25C,TTK
GO: Biological Process	GO:0030728	ovulation		6.134E-4	1.000E0	1.349E-2	1.277E-1	6	28	SIRT1,PLA2G4A,PLAT,ADAMTS1,IL4R,RGS2
GO: Biological Process	GO:0033622	integrin activation		6.134E-4	1.000E0	1.349E-2	1.277E-1	6	28	CXCL12,FERMT1,SKAP1,FBLIM1,KIF14,JAM3
GO: Biological Process	GO:0048699	generation of neurons		6.177E-4	1.000E0	1.351E-2	1.279E-1	97	1802	KREMEN1,MAP6,CDKL3,RDH13,ADGRV1,MDM2,EZH2,ADCY1,SEMA6A,MMP2,CXCL12,SH3RF1,ENC1,APBB1,APC,APOE,PDLIM5,CASK,ARSB,RACGAP1,SNAP25,XRCC6,MYO7A,AXL,ATP8A2,SPTBN1,SPART,STAT3,CFLAR,IGSF10,AURKA,BMPR2,NGFR,NANOS1,IL33,ANKS1A,GPM6A,GPM6B,TCF3,ARHGEF28,NR4A2,NR2F1,NR2F2,SIRT1,KIF3A,THRB,THY1,VAPA,CDKN1C,HGF,CYTH2,HMGB2,ATP8B1,TWIST1,SLC9A3R1,HOXD10,NEGR1,HS6ST1,ASPM,FBXO7,CTHRC1,ATXN10,NIPBL,HSPA5,ADAMTS1,…
GO: Biological Process	GO:1902533	positive regulation of intracellular signal transduction		6.177E-4	1.000E0	1.351E-2	1.279E-1	66	1129	ADGRV1,EZH2,MAP3K5,CCL23,CXCL12,SH3RF1,LARS1,APOE,PDGFD,PROK1,MARCO,AXL,PBK,STOX1,HPSE,TMEM106A,CFLAR,GLRX,BUB1,NGFR,NPR2,NPY5R,SIK3,TEK,TRIM52,SIRT1,TMED4,CD14,GUCY1A2,TLR4,CDK1,CDH13,VAPA,HGF,PDGFRA,PARK7,SLC9A3R1,ADIPOQ,PLA2G1B,MDFIC,HTR2B,NMNAT1,IFI35,AKAP12,IGF1,IGFBP3,IGFBP4,IGFBP5,IGFBP6,CTH,RAPGEF2,PINK1,RASSF2,SLC38A9,GADD45A,ZEB2,ACKR3,FZD5,AKT3,ECE1,ECT2,EDN3,LIMS1,LMNB1,TRIM62,ENG
GO: Biological Process	GO:1903522	regulation of blood circulation		6.253E-4	1.000E0	1.363E-2	1.290E-1	27	351	MDM2,EHD3,ADORA3,SCN4B,MMP2,SMTN,ATP1B3,ATP2A2,AHCYL1,SREBF1,STC1,BMPR2,TBXAS1,NPR2,NPY1R,SIRT1,THRB,TNNT2,PLN,PRKG1,DBH,KCNJ5,KCNQ1,GJC1,ECE1,RGS2,EDN3
GO: Biological Process	GO:0014910	regulation of smooth muscle cell migration		6.285E-4	1.000E0	1.363E-2	1.290E-1	13	117	MDM2,PDGFD,GSTP1,ADIPOQ,ADAMTS1,CRK,IGF1,IGFBP3,IGFBP5,PRKG1,IL6ST,CYP1B1,ITGA2
GO: Biological Process	GO:0032835	glomerulus development		6.290E-4	1.000E0	1.363E-2	1.290E-1	10	75	MPV17,ANGPT2,PDGFD,CFLAR,SULF2,NID1,TEK,PDGFRA,ADIPOQ,COL4A4
GO: Biological Process	GO:0001667	ameboidal-type cell migration		6.352E-4	1.000E0	1.367E-2	1.294E-1	36	520	ACVRL1,SEMA6A,CXCL12,ANGPT2,FERMT1,APOE,ARSB,STARD13,SPARC,STAT5A,STC1,BMPR2,SRPX2,GLUL,NANOS1,DDR2,TEK,NR2F2,SIRT1,TGFBR2,TNS1,CDH13,TWIST1,ANLN,HTR2B,AKAP12,IGF1,CYP1B1,BCAS3,ITGA2,GADD45A,ZEB2,AKT3,EDN3,SEMA3D,ENG
GO: Biological Process	GO:1901031	regulation of response to reactive oxygen species		6.365E-4	1.000E0	1.367E-2	1.294E-1	8	50	FBLN5,HSPH1,GLRX,HGF,PARK7,FBXO7,PINK1,DHFR
GO: Biological Process	GO:0008631	intrinsic apoptotic signaling pathway in response to oxidative stress		6.365E-4	1.000E0	1.367E-2	1.294E-1	8	50	MAP3K5,HSPH1,SIRT1,PARK7,RNF7,PINK1,CYP1B1,MELK
GO: Biological Process	GO:0048660	regulation of smooth muscle cell proliferation		6.463E-4	1.000E0	1.384E-2	1.310E-1	19	212	MDM2,NDRG2,MAP3K5,MMP2,PDGFD,XRCC6,NPY5R,OGN,GSTP1,TGFBR2,CDH13,ADIPOQ,ADAMTS1,EFEMP2,IGF1,IGFBP3,IGFBP5,PRKG1,ITGA2
GO: Biological Process	GO:0044242	cellular lipid catabolic process		6.545E-4	1.000E0	1.397E-2	1.322E-1	21	246	AADAC,ACADVL,ACAT1,ACOX1,ALDH3A2,SLC25A17,APOC1,SMPDL3A,HADHA,HADHB,PCCA,TWIST1,ADIPOQ,PLA2G1B,PLA2G4A,IDH1,CPT1A,CYP1B1,IVD,ABHD5,ECHDC2
GO: Biological Process	GO:0001525	angiogenesis		6.560E-4	1.000E0	1.397E-2	1.322E-1	43	658	ACVRL1,SEMA6A,MMP2,CXCL12,FBLN5,ANGPT2,PARVA,PROK1,STARD13,SPARC,HPSE,STAT3,STAB1,SRPX2,GLUL,NGFR,CALD1,ESM1,TEK,ANGPTL1,EMILIN1,SIRT1,RSPO3,TGFBR2,THY1,CDH13,HGF,PDGFRA,TWIST1,HOXA5,HS6ST1,ADAMTS1,CYP1B1,BCAS3,PTGIS,GADD45A,PTPRB,ACKR3,FZD5,JAM3,AKT3,ENG,ANGPTL7
GO: Biological Process	GO:0071392	cellular response to estradiol stimulus		6.785E-4	1.000E0	1.437E-2	1.360E-1	7	39	KIF18A,MMP2,CFLAR,GLRX,CCNA2,CRHBP,ITGA2
GO: Biological Process	GO:0062013	positive regulation of small molecule metabolic process		6.789E-4	1.000E0	1.437E-2	1.360E-1	17	180	SORBS1,ARNT,DGAT1,SREBF1,STAT3,SIRT1,PARK7,TWIST1,ADIPOQ,PLA2G4A,CPT1A,IGF1,CLYBL,PINK1,PTH1R,RDH10,NR1H3
GO: Biological Process	GO:0016053	organic acid biosynthetic process		6.817E-4	1.000E0	1.438E-2	1.362E-1	27	353	EPHX2,OLAH,ACADVL,OSBPL6,ALDH1A3,APOC1,GAD1,SREBF1,GGT5,ACSBG1,GLS,GLUL,TBXAS1,SIRT1,GSTP1,OSBP,PARK7,ADIPOQ,BHMT2,PLA2G1B,PLA2G4A,CTH,PTGDS,PTGIS,DHFR,RDH10,NR1H3
GO: Biological Process	GO:0140527	reciprocal homologous recombination		6.997E-4	1.000E0	1.468E-2	1.390E-1	9	63	MND1,FANCD2,RAD51AP1,CHTF18,TOP2A,TRIP13,RAD54B,RAD51,RAD50
GO: Biological Process	GO:0007131	reciprocal meiotic recombination		6.997E-4	1.000E0	1.468E-2	1.390E-1	9	63	MND1,FANCD2,RAD51AP1,CHTF18,TOP2A,TRIP13,RAD54B,RAD51,RAD50
GO: Biological Process	GO:0001936	regulation of endothelial cell proliferation		7.080E-4	1.000E0	1.479E-2	1.400E-1	18	197	ACVRL1,CXCL12,APOE,ARNT,SPARC,STAT3,STAT5A,BMPR2,NGFR,TEK,NR2F2,SIRT1,CDH13,HMGB2,HTR2B,IGF1,AKT3,ENG
GO: Biological Process	GO:0001934	positive regulation of protein phosphorylation		7.109E-4	1.000E0	1.479E-2	1.400E-1	57	946	ACVRL1,EZH2,ADCY1,MAP3K5,SNX9,STIL,PDGFD,TPX2,PROK1,MARCO,XRCC6,HSPH1,PBK,STOX1,STAT3,BMPR2,DBF4,RBPMS,DDR2,TEK,SIRT1,CCNB1,TGFBR2,TLR4,CDK1,CDC6,HGF,PDGFRA,CENPE,PARK7,TTK,CKS2,ADIPOQ,PLA2G1B,MDFIC,HTR2B,CREBL2,CRK,HIGD1A,IGF1,IGFBP6,RAPGEF2,IL6ST,PINK1,RASSF2,PSMD10,NCAPG2,GADD45A,ZEB2,FZD5,KIF14,CAB39L,ECT2,EDN3,RAD50,FLOT1,ENG
GO: Biological Process	GO:0043087	regulation of GTPase activity		7.112E-4	1.000E0	1.479E-2	1.400E-1	35	504	EZH2,ALDH1A1,CCL23,SNX9,ARHGAP21,LARS1,DEPDC1,RACGAP1,DEPDC1B,ADAP2,STARD13,SGSM3,THY1,CHML,HTR2B,PLEKHG4,CRK,PRKG1,RAPGEF2,BCAS3,ITGA6,ARHGAP11A,TBC1D8B,EVI5,TBC1D4,ARFGAP3,RANBP2,RDX,STMN1,ECT2,RGS2,LIMS1,LLGL1,GRTP1,PLXNC1
GO: Biological Process	GO:0051591	response to cAMP		7.163E-4	1.000E0	1.486E-2	1.406E-1	12	104	SPARC,SREBF1,STC1,DUOX1,TEK,ADIPOQ,HSPA5,CREM,CRHBP,IGFBP5,RAPGEF2,KCNQ1
GO: Biological Process	GO:0050678	regulation of epithelial cell proliferation		7.426E-4	1.000E0	1.534E-2	1.453E-1	32	448	ACVRL1,CXCL12,APC,BIRC5,APOE,CASK,ARNT,SPARC,STOX1,STAT3,STAT5A,CFLAR,BMPR2,SULF2,GLUL,NGFR,WFDC1,TEK,NR2F2,SIRT1,KIF3A,TLR4,CDH13,CDKN1C,HMGB2,TWIST1,HOXA5,HTR2B,IGF1,AKT3,LIMS1,ENG
GO: Biological Process	GO:0090312	positive regulation of protein deacetylation		7.482E-4	1.000E0	1.534E-2	1.453E-1	6	29	AKAP8,C6orf89,SREBF1,SIRT1,NIPBL,PINK1
GO: Biological Process	GO:1903206	negative regulation of hydrogen peroxide-induced cell death		7.482E-4	1.000E0	1.534E-2	1.453E-1	6	29	HSPH1,GLRX,HGF,PARK7,FBXO7,PINK1
GO: Biological Process	GO:0010971	positive regulation of G2/M transition of mitotic cell cycle		7.482E-4	1.000E0	1.534E-2	1.453E-1	6	29	DTL,STOX1,CCNB1,CDK1,CDC25C,LMNB1
GO: Biological Process	GO:0009896	positive regulation of catabolic process		7.682E-4	1.000E0	1.571E-2	1.487E-1	34	487	CALCOCO2,AADAC,TP53INP1,MDM2,SNX9,DTL,APC,APOE,ARNT,BARD1,AURKA,ZFP36L2,SGSM3,NANOS1,IL33,USP13,SIRT1,PARK7,PACSIN3,TWIST1,FBXO7,DNAJB2,UVRAG,CPT1A,IGF1,IGFBP3,NKD2,PINK1,FYCO1,PSMD10,RDX,ZYG11B,VPS13D,ABHD5
GO: Biological Process	GO:0070848	response to growth factor		7.760E-4	1.000E0	1.582E-2	1.498E-1	50	805	FSTL3,MCM7,ACVRL1,USP9Y,SEMA6A,SFRP4,ANGPT2,VASN,FERMT1,ITGA8,CASK,MT1G,ARNT,PDGFD,CHRD,SPARC,LRRC32,SPART,CFLAR,BMPR2,SULF2,ZFP36L2,GCLM,NGFR,CALD1,TEK,EMILIN1,SIRT1,CCNA2,GSTP1,TGFBR2,CDC34,CDKN1C,HGF,PDGFRA,TWIST1,HOXA13,HSPA5,FNDC4,GATA5,CRK,RAPGEF2,ADAMTSL2,FAM20C,CHRDL1,RDX,LIMS1,LATS2,SHCBP1,ENG
GO: Biological Process	GO:0051261	protein depolymerization		7.918E-4	1.000E0	1.608E-2	1.522E-1	14	135	KIF18A,APC,TPX2,SPTBN1,NEDD1,KIF2C,TMOD1,LMOD1,KIF18B,KIF14,KIF2A,TRIM54,RDX,STMN1
GO: Biological Process	GO:0032506	cytokinetic process		7.952E-4	1.000E0	1.608E-2	1.522E-1	7	40	SNX9,RACGAP1,ANLN,KIF23,ECT2,CEP55,KIF20A
GO: Biological Process	GO:0048041	focal adhesion assembly		7.980E-4	1.000E0	1.608E-2	1.522E-1	11	91	ACVRL1,CORO2B,SORBS1,GPM6B,STON1,TEK,THY1,BCAS3,ITGA2,LIMS1,CTTN
GO: Biological Process	GO:0001938	positive regulation of endothelial cell proliferation		7.996E-4	1.000E0	1.608E-2	1.522E-1	13	120	ACVRL1,CXCL12,ARNT,STAT3,STAT5A,BMPR2,TEK,SIRT1,CDH13,HMGB2,HTR2B,IGF1,AKT3
GO: Biological Process	GO:0034440	lipid oxidation		7.996E-4	1.000E0	1.608E-2	1.522E-1	13	120	ACADVL,ACAT1,ACOX1,ALDH3A2,SLC25A17,DGAT1,HADHA,HADHB,TWIST1,ADIPOQ,CPT1A,IVD,ECHDC2
GO: Biological Process	GO:0031331	positive regulation of cellular catabolic process		8.212E-4	1.000E0	1.647E-2	1.559E-1	30	413	CALCOCO2,AADAC,TP53INP1,MDM2,SNX9,APOE,ARNT,AURKA,ZFP36L2,NANOS1,IL33,USP13,SIRT1,PARK7,PACSIN3,TWIST1,FBXO7,DNAJB2,UVRAG,CPT1A,IGF1,IGFBP3,NKD2,PINK1,FYCO1,PSMD10,RDX,ZYG11B,VPS13D,ABHD5
GO: Biological Process	GO:0015849	organic acid transport		8.282E-4	1.000E0	1.656E-2	1.568E-1	28	376	PLIN2,SLC25A29,SLC25A17,SLC27A6,APOE,PPFIA3,SLC1A4,SLC6A6,SLC16A2,SNAP25,ABCC3,SLC46A1,GLS,VAMP2,NMB,SLC25A20,NPY5R,SLCO2B1,ATP8B1,ABCB1,SLC9A3R1,PLA2G1B,PLA2G4A,CPT1A,PRKG1,CTNS,SLC38A9,RGS2
GO: Biological Process	GO:0003197	endocardial cushion development		8.333E-4	1.000E0	1.658E-2	1.570E-1	8	52	ACVRL1,MDM2,SNAI1,BMPR2,TGFBR2,TWIST1,GATA5,ENG
GO: Biological Process	GO:0061298	retina vasculature development in camera-type eye		8.361E-4	1.000E0	1.658E-2	1.570E-1	5	20	ACVRL1,BMPR2,PDGFRA,CYP1B1,ROM1
GO: Biological Process	GO:0033623	regulation of integrin activation		8.361E-4	1.000E0	1.658E-2	1.570E-1	5	20	FERMT1,SKAP1,FBLIM1,KIF14,JAM3
GO: Biological Process	GO:0006766	vitamin metabolic process		8.519E-4	1.000E0	1.680E-2	1.591E-1	14	136	AOX1,SNAI1,DGAT1,SLC46A1,BTD,TCN2,PC,PCCA,PLTP,THTPA,CLYBL,CYB5A,DHFR,RDH10
GO: Biological Process	GO:0032355	response to estradiol		8.519E-4	1.000E0	1.680E-2	1.591E-1	14	136	KIF18A,EZH2,MMP2,FOSL2,STAT3,GGT5,CFLAR,GLRX,WFDC1,NR2F2,CCNA2,GSTP1,CRHBP,ITGA2
GO: Biological Process	GO:0043434	response to peptide hormone		8.542E-4	1.000E0	1.680E-2	1.591E-1	34	490	ADCY1,CXCL12,APC,SORBS1,ATP2A2,AHCYL1,SPARC,SREBF1,STAT3,STAT5A,GGH,CFLAR,VAMP2,RAB31,NR4A2,TEK,SIRT1,CCNA2,GSTP1,TIMP4,HADHA,CDC6,ADIPOQ,PLA2G1B,PLN,CRHBP,CRK,IGF1,IGFBP5,CYP11B1,CYP11B2,TBC1D4,AKT3,ECHDC3
GO: Biological Process	GO:0048659	smooth muscle cell proliferation		8.570E-4	1.000E0	1.681E-2	1.592E-1	19	217	MDM2,NDRG2,MAP3K5,MMP2,PDGFD,XRCC6,NPY5R,OGN,GSTP1,TGFBR2,CDH13,ADIPOQ,ADAMTS1,EFEMP2,IGF1,IGFBP3,IGFBP5,PRKG1,ITGA2
GO: Biological Process	GO:0051255	spindle midzone assembly		8.747E-4	1.000E0	1.707E-2	1.616E-1	4	12	RACGAP1,PRC1,KIF23,KIF4A
GO: Biological Process	GO:0032465	regulation of cytokinesis		8.752E-4	1.000E0	1.707E-2	1.616E-1	11	92	RACGAP1,KIF13A,PLK4,AURKA,PRC1,CDC6,UVRAG,KIF23,KIF14,ECT2,KIF20A
GO: Biological Process	GO:0036293	response to decreased oxygen levels		8.773E-4	1.000E0	1.707E-2	1.616E-1	29	396	MDM2,ALAD,ALAS1,MMP2,CXCL12,ANGPT2,VASN,FOSL2,ARNT,STOX1,STC1,CFLAR,NR4A2,TEK,SIRT1,CCNA2,CCNB1,TGFBR2,TWIST1,ADIPOQ,PLAT,HIGD1A,PINK1,PSMD10,ITGA2,PTGIS,KCNK2,ECE1,ENG
GO: Biological Process	GO:0035825	homologous recombination		8.820E-4	1.000E0	1.712E-2	1.621E-1	9	65	MND1,FANCD2,RAD51AP1,CHTF18,TOP2A,TRIP13,RAD54B,RAD51,RAD50
GO: Biological Process	GO:1902532	negative regulation of intracellular signal transduction		8.867E-4	1.000E0	1.716E-2	1.625E-1	43	668	MECOM,MDM2,NDRG2,ADCY1,FBLN1,FBP1,SEMA6A,CXCL12,FOXM1,SFRP4,APC,APOE,THEM4,SNAI1,MARCO,HSPH1,PBK,C3orf33,NPY1R,EMILIN1,SIRT1,GSTP1,TLR4,IL1RL1,CDC34,HELLS,PARK7,TWIST1,DUSP26,SLC9A3R1,ADIPOQ,IFI35,AKAP12,IGF1,TKFC,PINK1,RASSF2,PSMD10,OTUD7B,BCL2L12,ACKR3,STMN1,RGS2
GO: Biological Process	GO:0072001	renal system development		9.154E-4	1.000E0	1.767E-2	1.673E-1	27	360	FSTL3,MECOM,AP1B1,MPV17,ANGPT2,APC,ITGA8,PDGFD,CFLAR,SULF2,NFIA,NID1,PDS5A,TEK,KIF3A,CDKN1C,PDGFRA,CENPF,ADIPOQ,NLE1,NIPBL,COL4A4,ADAMTS1,HS2ST1,SNX17,RARB,RDH10
GO: Biological Process	GO:0072329	monocarboxylic acid catabolic process		9.835E-4	1.000E0	1.894E-2	1.793E-1	14	138	ACADVL,ACAT1,ACOX1,ALDH3A2,SLC25A17,IDNK,HADHA,HADHB,PCCA,TWIST1,ADIPOQ,CPT1A,IVD,ECHDC2
GO: Biological Process	GO:0033344	cholesterol efflux		9.867E-4	1.000E0	1.895E-2	1.794E-1	9	66	ABCA1,APOC1,APOE,NPC1,SIRT1,ADIPOQ,PLTP,PON1,NR1H3
GO: Biological Process	GO:0072330	monocarboxylic acid biosynthetic process		1.004E-3	1.000E0	1.922E-2	1.820E-1	20	237	EPHX2,OLAH,ACADVL,OSBPL6,ALDH1A3,APOC1,SREBF1,ACSBG1,TBXAS1,SIRT1,GSTP1,OSBP,PARK7,ADIPOQ,PLA2G1B,PLA2G4A,PTGDS,PTGIS,RDH10,NR1H3
GO: Biological Process	GO:0033151	V(D)J recombination		1.063E-3	1.000E0	2.007E-2	1.900E-1	5	21	EZH2,XRCC6,TCF3,HMGB2,LIG1
GO: Biological Process	GO:0031065	positive regulation of histone deacetylation		1.063E-3	1.000E0	2.007E-2	1.900E-1	5	21	AKAP8,C6orf89,SREBF1,NIPBL,PINK1
GO: Biological Process	GO:0006575	cellular modified amino acid metabolic process		1.066E-3	1.000E0	2.007E-2	1.900E-1	19	221	SLC16A2,SLC46A1,GGT5,GGH,DUOX1,GCLM,GSTA4,GSTP1,ETHE1,PARK7,TYMS,BHMT2,PLA2G1B,PLA2G4A,IDH1,CPT1A,CTH,CTNS,DHFR
GO: Biological Process	GO:0036481	intrinsic apoptotic signaling pathway in response to hydrogen peroxide		1.073E-3	1.000E0	2.007E-2	1.900E-1	3	6	HSPH1,PARK7,PINK1
GO: Biological Process	GO:0036476	neuron death in response to hydrogen peroxide		1.073E-3	1.000E0	2.007E-2	1.900E-1	3	6	PARK7,FBXO7,PINK1
GO: Biological Process	GO:0031536	positive regulation of exit from mitosis		1.073E-3	1.000E0	2.007E-2	1.900E-1	3	6	BIRC5,CDCA5,UBE2C
GO: Biological Process	GO:1903207	regulation of hydrogen peroxide-induced neuron death		1.073E-3	1.000E0	2.007E-2	1.900E-1	3	6	PARK7,FBXO7,PINK1
GO: Biological Process	GO:1903208	negative regulation of hydrogen peroxide-induced neuron death		1.073E-3	1.000E0	2.007E-2	1.900E-1	3	6	PARK7,FBXO7,PINK1
GO: Biological Process	GO:0033591	response to L-ascorbic acid		1.073E-3	1.000E0	2.007E-2	1.900E-1	3	6	SPARC,GSTP1,ITGA2
GO: Biological Process	GO:0030162	regulation of proteolysis		1.085E-3	1.000E0	2.021E-2	1.913E-1	49	797	MDM2,MAP3K5,FBLN1,SPON1,ANTXR1,ALAD,SNX9,SH3RF1,BIRC5,APOE,RAB23,PBK,GRAMD4,STAT3,CFLAR,AURKA,NGFR,SERPING1,IL33,ANKS1A,USP13,CASP2,CASP9,WFDC1,SIRT1,TIMP4,HGF,DLGAP1,PTTG1,PARK7,PACSIN3,SERPINB9,NLE1,PLAT,DNAJB2,XPO1,RNF7,IGF1,NKD2,CSNK2A2,PINK1,SART3,PSMD10,SPINK13,BCL2L12,DHCR24,RARRES1,NR1H3,ZYG11B
GO: Biological Process	GO:1901032	negative regulation of response to reactive oxygen species		1.086E-3	1.000E0	2.021E-2	1.913E-1	6	31	HSPH1,GLRX,HGF,PARK7,FBXO7,PINK1
GO: Biological Process	GO:0051785	positive regulation of nuclear division		1.101E-3	1.000E0	2.044E-2	1.936E-1	9	67	NPM2,RAD51AP1,AURKA,CENPE,HOXA13,IGF1,ESPL1,DLGAP5,EDN3
GO: Biological Process	GO:0003007	heart morphogenesis		1.120E-3	1.000E0	2.074E-2	1.964E-1	23	292	ACVRL1,MDM2,STIL,PARVA,SNAI1,NACA,BMPR2,PDS5A,NPY1R,NPY5R,TEK,KIF3A,TGFBR2,TNNC1,TNNT2,TWIST1,NIPBL,HTR2B,ADAMTS1,CPE,GATA5,RARB,ENG
GO: Biological Process	GO:0009636	response to toxic substance		1.145E-3	1.000E0	2.114E-2	2.001E-1	21	257	EPHX2,TP53INP1,ALAD,FBLN5,GPX8,APOE,MT1G,MT1M,ARNT,DUOX1,NR4A2,CCNB1,GSTP1,INMT,PARK7,TYMS,PON1,PINK1,CYP1B1,DHFR,RAD51
GO: Biological Process	GO:0044703	multi-organism reproductive process		1.160E-3	1.000E0	2.137E-2	2.024E-1	68	1200	KIF18A,FSTL3,ACOX1,USP9Y,NPM2,FANCD2,NDC80,MMP2,CXCL12,ANGPT2,ASF1B,CHTF18,RACGAP1,MYBL1,AXL,SRPK1,SPIN4,STAT3,STAT5A,STC1,GGT5,AURKA,BMPR2,KDM2B,NANOS1,TARBP2,NPR2,NCAPH,NR2F2,SIRT1,CCNB1,TGFBR2,CLDN11,THRB,CCNB2,PAPPA,CDK1,CDC25C,DPY19L2P2,TOP2A,PTTG1,CENPE,PARK7,HMGB2,TRIP13,TTK,PGM3,HOXD10,ASPM,PLA2G4A,PLAT,ADAMTS2,ADAMTS1,CREM,CRHBP,IGF1,IGFBP5,CSNK2A2,IL4R,ITGA2,PTGDS,PTGIS,SPINK13,JAM3,KNL…
GO: Biological Process	GO:0010975	regulation of neuron projection development		1.177E-3	1.000E0	2.163E-2	2.048E-1	37	558	KREMEN1,MAP6,CDKL3,MDM2,EZH2,SEMA6A,CXCL12,ENC1,APBB1,APOE,PDLIM5,CASK,ARSB,SNAP25,ATP8A2,SPART,CFLAR,BMPR2,NGFR,NR2F1,SIRT1,THY1,HGF,CYTH2,NEGR1,FBXO7,HSPA5,ADAMTS1,RTN4RL1,CRK,RAPGEF2,ULK2,ITGA6,ZEB2,RGS2,SEMA3D,PLXNC1
GO: Biological Process	GO:0030330	DNA damage response, signal transduction by p53 class mediator		1.180E-3	1.000E0	2.163E-2	2.048E-1	12	110	MDM2,FOXM1,SNAI1,AURKA,CASP2,SIRT1,CCNB1,CDK1,CDC25C,TWIST1,PSMD10,GADD45A
GO: Biological Process	GO:0072331	signal transduction by p53 class mediator		1.220E-3	1.000E0	2.223E-2	2.104E-1	22	276	TP53INP1,MDM2,FOXM1,TPX2,SNAI1,BARD1,AURKA,CASP2,SIRT1,CCNB1,EXO1,CDK1,CDC25C,CHEK1,TWIST1,CSNK2A2,PSMD10,GADD45A,BCL2L12,RFC4,RFC5,RAD50
GO: Biological Process	GO:1901652	response to peptide		1.224E-3	1.000E0	2.223E-2	2.104E-1	38	579	MDM2,ADCY1,MMP2,CXCL12,APC,SORBS1,ATP2A2,AHCYL1,SPARC,SREBF1,STAT3,STAT5A,GGH,CFLAR,VAMP2,NGFR,RAB31,NR4A2,TEK,SIRT1,CCNA2,GSTP1,TIMP4,TLR4,HADHA,CDC6,ADIPOQ,PLA2G1B,PLN,CRHBP,CRK,IGF1,IGFBP5,CYP11B1,CYP11B2,TBC1D4,AKT3,ECHDC3
GO: Biological Process	GO:0030656	regulation of vitamin metabolic process		1.225E-3	1.000E0	2.223E-2	2.104E-1	4	13	SNAI1,DGAT1,CLYBL,RDH10
GO: Biological Process	GO:0045348	positive regulation of MHC class II biosynthetic process		1.225E-3	1.000E0	2.223E-2	2.104E-1	4	13	TMEM106A,IL33,SIRT1,TLR4
GO: Biological Process	GO:0007276	gamete generation		1.281E-3	1.000E0	2.319E-2	2.195E-1	50	824	KIF18A,FSTL3,ACOX1,USP9Y,NPM2,FANCD2,NDC80,CXCL12,ANGPT2,ASF1B,CHTF18,RACGAP1,MYBL1,AXL,SRPK1,SPIN4,GGT5,AURKA,KDM2B,NANOS1,TARBP2,NPR2,NCAPH,SIRT1,CCNB1,CLDN11,CCNB2,CDC25C,DPY19L2P2,TOP2A,PTTG1,CENPE,HMGB2,TRIP13,TTK,PGM3,ASPM,PLA2G4A,PLAT,ADAMTS2,ADAMTS1,CREM,IGF1,CSNK2A2,IL4R,PTGDS,JAM3,KNL1,RGS2,PHC2
GO: Biological Process	GO:1902751	positive regulation of cell cycle G2/M phase transition		1.293E-3	1.000E0	2.334E-2	2.210E-1	6	32	DTL,STOX1,CCNB1,CDK1,CDC25C,LMNB1
GO: Biological Process	GO:0044283	small molecule biosynthetic process		1.326E-3	1.000E0	2.389E-2	2.261E-1	46	743	EPHX2,OLAH,ACADVL,ACAT1,FBP1,CHST15,OSBPL6,ALDH1A3,AMPD3,APOC1,APOE,NUDT1,SNAI1,GAD1,SREBF1,GGT5,ACSBG1,SMPDL3A,GLS,GLUL,TBXAS1,SIRT1,GSTP1,OSBP,TK1,PC,PARK7,ADIPOQ,BHMT2,PLA2G1B,PLA2G4A,PLTP,CTH,PRKG1,CYP11B1,CYP11B2,DBH,PTGDS,PTGIS,PTH1R,DHCR24,DHFR,RANBP2,PDSS2,RDH10,NR1H3
GO: Biological Process	GO:1903828	negative regulation of cellular protein localization		1.356E-3	1.000E0	2.424E-2	2.295E-1	13	127	FERMT1,RAB23,HSPH1,BARD1,GPM6B,SIRT1,MRAP,PARK7,ADIPOQ,MDFIC,OTUD7B,LATS2,MRAP2
GO: Biological Process	GO:0014897	striated muscle hypertrophy		1.356E-3	1.000E0	2.424E-2	2.295E-1	13	127	EZH2,SORBS2,PDLIM5,ATP2A2,SIRT1,HTR2B,GATA5,IGF1,IGFBP5,PRKG1,IL6ST,ECE1,RGS2
GO: Biological Process	GO:2000278	regulation of DNA biosynthetic process		1.356E-3	1.000E0	2.424E-2	2.295E-1	13	127	ACVRL1,CHTF18,NEK2,BMPR2,HGF,CHEK1,HNRNPU,ADIPOQ,PARM1,CYP1B1,KCNK2,RFC4,RFC5
GO: Biological Process	GO:0009894	regulation of catabolic process		1.396E-3	1.000E0	2.487E-2	2.354E-1	62	1080	CALCOCO2,AADAC,TP53INP1,DAPL1,MDM2,FBP1,ALAD,SNX9,DTL,APC,APOC1,APOE,ARNT,PBK,SREBF1,BARD1,STAT3,AURKA,ZFP36L2,TMEM150C,SGSM3,NANOS1,IL33,ANKS1A,NPC1,USP13,NUP42,SIRT1,SF3B3,TIMP4,HGF,DLGAP1,PARK7,PACSIN3,HNRNPU,TWIST1,FBXO7,DNAJB2,UVRAG,HTR2B,NMNAT1,IDH1,XPO1,CPT1A,IGF1,IGFBP3,NKD2,CSNK2A2,POLDIP2,PINK1,SLC38A9,FYCO1,PSMD10,FZD5,FAM83D,RANBP2,RDX,ZYG11B,VPS13D,ABHD5,CTTN,MAD2L1
GO: Biological Process	GO:0042698	ovulation cycle		1.398E-3	1.000E0	2.487E-2	2.354E-1	10	83	AXL,STAT5A,NPY5R,CASP2,SIRT1,TIMP4,PDGFRA,PLA2G4A,HSPA5,ADAMTS1
GO: Biological Process	GO:1901565	organonitrogen compound catabolic process		1.410E-3	1.000E0	2.503E-2	2.370E-1	77	1405	MAN1A1,ACADSB,ACAT1,USP9Y,MDM2,ALAD,SNX9,SDF2,ENOSF1,AMPD3,AMT,DTL,ENC1,APC,APOC1,APOE,ARSB,NUDT1,GAD1,PBK,BARD1,HPSE,GGT5,AURKA,SMPDL3A,GLS,BUB1B,GLUL,UBE2S,SGSM3,IL33,ANKS1A,USP13,UBE2C,OMD,OGN,SIRT1,CCNB1,SF3B3,TIMP4,CDK1,CDC34,DLGAP1,PTTG1,SYNPO2,PARK7,PACSIN3,HMMR,FBXO7,PLA2G4A,DNAJB2,HSPA5,CPE,XPO1,APOBEC3B,RNF7,NKD2,PRELP,CSNK2A2,CTH,DNAJC3,ZRANB1,PINK1,DNAJB12,PSMD10,DBH,DBT,OTUD7B,IVD,FB…
GO: Biological Process	GO:0001503	ossification		1.416E-3	1.000E0	2.507E-2	2.374E-1	32	466	KREMEN1,FSTL3,ADGRV1,MGP,MMP2,APC,CHRD,SNAI1,SPARC,STC1,IGSF10,BMPR2,GPM6B,NPR2,DDR2,SIK3,OMD,TEK,THRB,HGF,HNRNPU,TWIST1,CTHRC1,NIPBL,IGF1,IGFBP3,IGFBP5,IL6ST,RASSF2,PTH1R,FAM20C,CHRDL1
GO: Biological Process	GO:0008202	steroid metabolic process		1.424E-3	1.000E0	2.514E-2	2.381E-1	27	371	EPHX2,ABCA1,ACADVL,ACAT1,OSBPL6,APOC1,APOE,SNAI1,SREBF1,STAT5A,SULT1E1,EBPL,NPC1,SIRT1,OSBP,THRB,HDLBP,PDGFRA,ATP8B1,PON1,IGF1,PRKG1,CYP1B1,CYP11B1,CYP11B2,SNX17,DHCR24
GO: Biological Process	GO:0016572	histone phosphorylation		1.429E-3	1.000E0	2.517E-2	2.383E-1	7	44	AKAP8,AURKA,CCNA2,CCNB1,CDK1,CHEK1,TWIST1
GO: Biological Process	GO:0003205	cardiac chamber development		1.471E-3	1.000E0	2.585E-2	2.447E-1	17	193	MDM2,PARVA,NACA,BMPR2,NPY5R,TEK,TGFBR2,TNNC1,TNNT2,HOXA13,ADAMTS1,CPE,SNX17,LUZP1,KCNK2,RARB,ENG
GO: Biological Process	GO:0032060	bleb assembly		1.492E-3	1.000E0	2.616E-2	2.476E-1	12	113	MYLK,CFLAR,CASP2,CASP9,TOP2A,HMGB2,COLEC11,ANLN,NMNAT1,IGFBP3,PTGIS,DNASE1L3
GO: Biological Process	GO:0065004	protein-DNA complex assembly		1.516E-3	1.000E0	2.651E-2	2.510E-1	24	317	HJURP,MCM3,MCM7,ASF1B,ATF7IP,CENPK,NEK2,ITGB3BP,HELLS,CENPA,CENPE,CENPF,HMGB2,HNRNPU,CENPM,SART3,CENPL,DLGAP5,KNL1,RAD51,CHAF1A,CENPU,GMNN,RAD50
GO: Biological Process	GO:0000165	MAPK cascade		1.522E-3	1.000E0	2.656E-2	2.515E-1	59	1020	MECOM,EZH2,NDRG2,MAP3K5,FBLN1,SEMA6A,CCL23,CXCL12,FOXM1,SFRP4,SH3RF1,APC,APOE,PDGFD,PROK1,MARCO,SPTBN1,HSPH1,PBK,SRPK1,TMEM106A,CFLAR,C3orf33,ZFP36L2,NGFR,NPY5R,TEK,EMILIN1,GSTP1,TLR4,CDK1,HGF,PDGFRA,DUSP26,SLC9A3R1,ADIPOQ,PLA2G1B,MDFIC,HTR2B,NMNAT1,AKAP12,IGF1,IGFBP3,IGFBP4,IGFBP6,RAPGEF2,PINK1,RASSF2,PSMD10,GADD45A,ZEB2,ACKR3,FZD5,FAM83D,DLG2,ECE1,RGS2,EDN3,LMNB1
GO: Biological Process	GO:0048839	inner ear development		1.536E-3	1.000E0	2.669E-2	2.527E-1	19	228	ADGRV1,ALDH1A3,MPV17,ITGA8,SPARC,MYO7A,ATP8A2,STOX1,KIF3A,CCNA2,HLA-DMA,ATP8B1,HOXA13,SLC9A3R1,CTHRC1,IGF1,KCNK2,PCDH15,KCNQ1
GO: Biological Process	GO:0060537	muscle tissue development		1.546E-3	1.000E0	2.669E-2	2.527E-1	33	488	SORBS2,APC,ITGA8,PDLIM5,MYLK,NACA,CFLAR,BMPR2,NR2F2,SIRT1,CCNB1,TGFBR2,CDK1,TNNC1,TNNT2,PDGFRA,CENPF,HNRNPU,TWIST1,HOXD10,PLN,EFEMP2,GATA5,IGF1,IGFBP5,PRKG1,BOC,KCNK2,RARB,GJC1,RGS2,FLOT1,ENG
GO: Biological Process	GO:0006690	icosanoid metabolic process		1.563E-3	1.000E0	2.669E-2	2.527E-1	13	129	EPHX2,ACOX1,GGT5,TBXAS1,SIRT1,GSTP1,TLR4,PLA2G1B,PLA2G4A,PON1,CYP1B1,PTGDS,PTGIS
GO: Biological Process	GO:0014896	muscle hypertrophy		1.563E-3	1.000E0	2.669E-2	2.527E-1	13	129	EZH2,SORBS2,PDLIM5,ATP2A2,SIRT1,HTR2B,GATA5,IGF1,IGFBP5,PRKG1,IL6ST,ECE1,RGS2
GO: Biological Process	GO:0036482	neuron intrinsic apoptotic signaling pathway in response to hydrogen peroxide		1.574E-3	1.000E0	2.669E-2	2.527E-1	2	2	PARK7,PINK1
GO: Biological Process	GO:0032972	regulation of muscle filament sliding speed		1.574E-3	1.000E0	2.669E-2	2.527E-1	2	2	TNNC1,TNNT2
GO: Biological Process	GO:0070994	detection of oxidative stress		1.574E-3	1.000E0	2.669E-2	2.527E-1	2	2	PARK7,ADIPOQ
GO: Biological Process	GO:0035780	CD80 biosynthetic process		1.574E-3	1.000E0	2.669E-2	2.527E-1	2	2	TMEM106A,IL33
GO: Biological Process	GO:0060819	inactivation of X chromosome by genetic imprinting		1.574E-3	1.000E0	2.669E-2	2.527E-1	2	2	PCGF3,PCGF5
GO: Biological Process	GO:1903384	negative regulation of hydrogen peroxide-induced neuron intrinsic apoptotic signaling pathway		1.574E-3	1.000E0	2.669E-2	2.527E-1	2	2	PARK7,PINK1
GO: Biological Process	GO:1903383	regulation of hydrogen peroxide-induced neuron intrinsic apoptotic signaling pathway		1.574E-3	1.000E0	2.669E-2	2.527E-1	2	2	PARK7,PINK1
GO: Biological Process	GO:0018352	protein-pyridoxal-5-phosphate linkage		1.574E-3	1.000E0	2.669E-2	2.527E-1	2	2	GAD1,CTH
GO: Biological Process	GO:0016042	lipid catabolic process		1.582E-3	1.000E0	2.676E-2	2.534E-1	26	355	AADAC,ACADVL,ACAT1,ACOX1,ALDH3A2,SLC25A17,APOC1,APOE,SULT1E1,SMPDL3A,HADHA,HADHB,PCCA,TWIST1,ADIPOQ,PLA2G1B,PLA2G4A,PLIN1,IDH1,CPT1A,PLCXD3,CYP1B1,SNX17,IVD,ABHD5,ECHDC2
GO: Biological Process	GO:0032392	DNA geometric change		1.610E-3	1.000E0	2.717E-2	2.573E-1	12	114	MCM3,MCM7,CHTF18,POLQ,XRCC6,TOP2A,HMGB2,RAD54B,RAD51,RFC4,RFC5,RAD50
GO: Biological Process	GO:0070372	regulation of ERK1 and ERK2 cascade		1.645E-3	1.000E0	2.771E-2	2.623E-1	26	356	NDRG2,FBLN1,SEMA6A,CCL23,CXCL12,APOE,PDGFD,MARCO,CFLAR,C3orf33,NPY5R,TEK,EMILIN1,GSTP1,TLR4,PDGFRA,DUSP26,SLC9A3R1,ADIPOQ,HTR2B,AKAP12,IGF1,RAPGEF2,ACKR3,FAM83D,ECE1
GO: Biological Process	GO:0043568	positive regulation of insulin-like growth factor receptor signaling pathway		1.662E-3	1.000E0	2.785E-2	2.637E-1	4	14	IGF1,IGFBP3,IGFBP4,IGFBP5
GO: Biological Process	GO:0007100	mitotic centrosome separation		1.662E-3	1.000E0	2.785E-2	2.637E-1	4	14	AURKA,NEK2,CHEK1,KIF11
GO: Biological Process	GO:0043010	camera-type eye development		1.668E-3	1.000E0	2.785E-2	2.637E-1	28	394	RDH13,ACVRL1,FAT1,ALDH1A3,APC,ATP8A2,BMPR2,KDM2B,PDS5A,GPM6A,CASP2,TGFBR2,THRB,THY1,TMOD1,CDKN1C,PDGFRA,TWIST1,CTNS,CYP1B1,MDM1,ZEB2,CFD,FZD5,RARB,RDH10,ROM1,ANGPTL7
GO: Biological Process	GO:0030030	cell projection organization		1.669E-3	1.000E0	2.785E-2	2.637E-1	99	1904	KREMEN1,MAP6,CDKL3,ADGRV1,MDM2,EZH2,ADCY1,EHD3,SEMA6A,MMP2,CXCL12,ENC1,APBB1,APC,ITGA8,ARMC9,STIL,APOE,PDLIM5,CASK,ARSB,PARVA,SNAP25,PLK4,RAB23,MYLK,MYO7A,ATP8A2,SPTBN1,SPART,NEDD1,CFLAR,AURKA,NEK2,BMPR2,NGFR,SGSM3,GPM6A,GPM6B,ARHGEF28,STON1,NR4A2,CASP2,CASP9,NR2F1,SIRT1,KIF3A,THY1,CDK1,TOP2A,CDH13,VAPA,HGF,CDC42EP4,CYTH2,HMGB2,ATP8B1,COLEC11,SLC9A3R1,NEGR1,ANLN,FBXO7,CTHRC1,ATXN10,HSPA5,NMNAT1,A…
GO: Biological Process	GO:0051094	positive regulation of developmental process		1.699E-3	1.000E0	2.828E-2	2.677E-1	82	1525	MAP6,CDKL3,MECOM,ADGRV1,ACVRL1,MDM2,EZH2,MAP3K5,CXCL12,SFRP4,ANGPT2,APC,APOE,CASK,SLC6A6,ARNT,SNAI1,XRCC6,AXL,ATP8A2,NACA,STOX1,HPSE,STAT3,STAT5A,SULT1E1,AURKA,BMPR2,SRPX2,NGFR,KDM2B,TARBP2,IL33,GPM6B,TCF3,DDR2,TEK,SIRT1,CCNB1,CCNE1,TGFBR2,THRB,CDK1,HGF,HLA-DMA,PDGFRA,FNDC5,HMGB2,HNRNPU,TWIST1,HOXA5,ADIPOQ,ASPM,CTHRC1,CMKLR1,NIPBL,HSPA5,EFEMP2,GATA5,CREBL2,CRK,IGF1,IGFBP3,CTH,RAPGEF2,IL4R,IL6ST,P…
GO: Biological Process	GO:0031175	neuron projection development		1.711E-3	1.000E0	2.843E-2	2.691E-1	67	1197	KREMEN1,MAP6,CDKL3,ADGRV1,MDM2,EZH2,ADCY1,SEMA6A,MMP2,CXCL12,ENC1,APBB1,APC,APOE,PDLIM5,CASK,ARSB,SNAP25,MYO7A,ATP8A2,SPTBN1,SPART,CFLAR,AURKA,BMPR2,NGFR,GPM6A,GPM6B,ARHGEF28,NR4A2,NR2F1,SIRT1,KIF3A,THY1,VAPA,HGF,CYTH2,SLC9A3R1,NEGR1,FBXO7,CTHRC1,ATXN10,HSPA5,ADAMTS1,RTN4RL1,CRK,PRKG1,RAPGEF2,NEXN,ULK2,BOC,RAPH1,ITGA6,ZEB2,DHFR,PCDH15,JAM3,SLITRK4,LAMA2,STMN1,RGS2,SEMA3D,LLGL1,PLXNC1,UBA6,CTTN,FL…
GO: Biological Process	GO:0022602	ovulation cycle process		1.730E-3	1.000E0	2.868E-2	2.715E-1	8	58	STAT5A,NPY5R,CASP2,SIRT1,PDGFRA,PLA2G4A,HSPA5,ADAMTS1
GO: Biological Process	GO:0036473	cell death in response to oxidative stress		1.735E-3	1.000E0	2.869E-2	2.716E-1	12	115	MAP3K5,HSPH1,GLRX,SIRT1,TLR4,HGF,PARK7,FBXO7,RNF7,PINK1,CYP1B1,MELK
GO: Biological Process	GO:0019886	antigen processing and presentation of exogenous peptide antigen via MHC class II		1.743E-3	1.000E0	2.876E-2	2.723E-1	11	100	KIF18A,AP1B1,RACGAP1,KIF2C,KIF3A,HLA-DMA,CENPE,KIF23,KIF4A,KIF2A,KIF11
GO: Biological Process	GO:0071363	cellular response to growth factor stimulus		1.791E-3	1.000E0	2.908E-2	2.753E-1	47	775	FSTL3,MCM7,ACVRL1,USP9Y,SEMA6A,SFRP4,ANGPT2,VASN,FERMT1,ITGA8,CASK,MT1G,ARNT,PDGFD,CHRD,SPARC,LRRC32,SPART,CFLAR,BMPR2,SULF2,ZFP36L2,GCLM,NGFR,TEK,EMILIN1,SIRT1,CCNA2,GSTP1,TGFBR2,CDKN1C,HGF,PDGFRA,TWIST1,HOXA13,HSPA5,GATA5,CRK,RAPGEF2,ADAMTSL2,FAM20C,CHRDL1,RDX,LIMS1,LATS2,SHCBP1,ENG
GO: Biological Process	GO:0070371	ERK1 and ERK2 cascade		1.792E-3	1.000E0	2.908E-2	2.753E-1	27	377	NDRG2,FBLN1,SEMA6A,CCL23,CXCL12,APOE,PDGFD,MARCO,CFLAR,C3orf33,ZFP36L2,NPY5R,TEK,EMILIN1,GSTP1,TLR4,PDGFRA,DUSP26,SLC9A3R1,ADIPOQ,HTR2B,AKAP12,IGF1,RAPGEF2,ACKR3,FAM83D,ECE1
GO: Biological Process	GO:0072337	modified amino acid transport		1.796E-3	1.000E0	2.908E-2	2.753E-1	6	34	SLC25A29,SLC1A4,SLC46A1,SLC25A20,SLC9A3R1,CTNS
GO: Biological Process	GO:0046683	response to organophosphorus		1.807E-3	1.000E0	2.908E-2	2.753E-1	14	147	SPARC,SREBF1,STC1,DUOX1,TEK,TYMS,ADIPOQ,HSPA5,CREM,CRHBP,CRLS1,IGFBP5,RAPGEF2,KCNQ1
GO: Biological Process	GO:0001935	endothelial cell proliferation		1.820E-3	1.000E0	2.908E-2	2.753E-1	18	214	ACVRL1,CXCL12,APOE,ARNT,SPARC,STAT3,STAT5A,BMPR2,NGFR,TEK,NR2F2,SIRT1,CDH13,HMGB2,HTR2B,IGF1,AKT3,ENG
GO: Biological Process	GO:0050954	sensory perception of mechanical stimulus		1.820E-3	1.000E0	2.908E-2	2.753E-1	18	214	ADGRV1,PGAP1,CXCL12,MPV17,BIRC5,MYO7A,PKHD1L1,THRB,TLR4,ATP8B1,SLC9A3R1,NIPBL,USP53,IGF1,ITGA2,COCH,PCDH15,KCNQ1
GO: Biological Process	GO:1901098	positive regulation of autophagosome maturation		1.823E-3	1.000E0	2.908E-2	2.753E-1	3	7	CALCOCO2,UVRAG,FYCO1
GO: Biological Process	GO:0002826	negative regulation of T-helper 1 type immune response		1.823E-3	1.000E0	2.908E-2	2.753E-1	3	7	IL33,IL1RL1,IL4R
GO: Biological Process	GO:0051987	positive regulation of attachment of spindle microtubules to kinetochore		1.823E-3	1.000E0	2.908E-2	2.753E-1	3	7	CCNB1,CENPE,HNRNPU
GO: Biological Process	GO:0010032	meiotic chromosome condensation		1.823E-3	1.000E0	2.908E-2	2.753E-1	3	7	SMC2,NCAPH,SMC4
GO: Biological Process	GO:0090267	positive regulation of mitotic cell cycle spindle assembly checkpoint		1.823E-3	1.000E0	2.908E-2	2.753E-1	3	7	NDC80,GEN1,MAD2L1
GO: Biological Process	GO:0090232	positive regulation of spindle checkpoint		1.823E-3	1.000E0	2.908E-2	2.753E-1	3	7	NDC80,GEN1,MAD2L1
GO: Biological Process	GO:1904026	regulation of collagen fibril organization		1.823E-3	1.000E0	2.908E-2	2.753E-1	3	7	AEBP1,EMILIN1,EFEMP2
GO: Biological Process	GO:2000481	positive regulation of cAMP-dependent protein kinase activity		1.823E-3	1.000E0	2.908E-2	2.753E-1	3	7	SIRT1,ADIPOQ,RAPGEF2
GO: Biological Process	GO:0010994	free ubiquitin chain polymerization		1.823E-3	1.000E0	2.908E-2	2.753E-1	3	7	UBE2S,UBE2C,PINK1
GO: Biological Process	GO:0006767	water-soluble vitamin metabolic process		1.834E-3	1.000E0	2.913E-2	2.758E-1	10	86	AOX1,SLC46A1,BTD,TCN2,PC,PCCA,THTPA,CLYBL,CYB5A,DHFR
GO: Biological Process	GO:2001021	negative regulation of response to DNA damage stimulus		1.834E-3	1.000E0	2.913E-2	2.758E-1	10	86	MDM2,CXCL12,SNAI1,POLQ,SIRT1,TWIST1,PSMD10,BCL2L12,ACKR3,PARPBP
GO: Biological Process	GO:0071479	cellular response to ionizing radiation		1.846E-3	1.000E0	2.925E-2	2.769E-1	9	72	MDM2,RAD51AP1,XRCC6,SIRT1,NIPBL,HSPA5,GADD45A,RAD51,ECT2
GO: Biological Process	GO:0010874	regulation of cholesterol efflux		1.866E-3	1.000E0	2.951E-2	2.794E-1	7	46	ABCA1,APOE,SIRT1,ADIPOQ,PLTP,PON1,NR1H3
GO: Biological Process	GO:0080135	regulation of cellular response to stress		1.885E-3	1.000E0	2.974E-2	2.816E-1	47	777	KREMEN1,MECOM,MDM2,MAP3K5,CORO2B,CXCL12,FOXM1,FBLN5,SFRP4,SH3RF1,APBB1,RAD51AP1,SNAI1,POLQ,HSPH1,PBK,GLRX,USP13,CASP9,NUP42,SIRT1,GSTP1,THY1,TLR4,HGF,PARK7,CHEK1,TWIST1,FBXO7,HSPA5,RTN4RL1,CRHBP,DNAJC3,PINK1,RASSF2,PSMD10,GADD45A,BCL2L12,ACKR3,DHFR,KCNK2,PARPBP,RAD51,RANBP2,AKT3,NR1H3,LMNB1
GO: Biological Process	GO:0051235	maintenance of location		1.997E-3	1.000E0	3.143E-2	2.975E-1	26	361	ABCA1,PLIN2,ARHGAP21,APOE,FTH1,DGAT1,SREBF1,BARD1,STAT5A,IGSF11,SIRT1,THY1,PARK7,HNRNPU,ASPM,PLN,HSPA5,UVRAG,MCOLN2,HTR2B,CPT1A,PINK1,PSMD10,NR1H3,VPS13D,ABHD5
GO: Biological Process	GO:0046395	carboxylic acid catabolic process		2.000E-3	1.000E0	3.143E-2	2.975E-1	20	251	ACADVL,ACAT1,ACOX1,ALDH3A2,SLC25A17,ENOSF1,AMT,GAD1,IDNK,GLS,GLUL,HADHA,HADHB,PCCA,TWIST1,ADIPOQ,PON1,CPT1A,IVD,ECHDC2
GO: Biological Process	GO:0014911	positive regulation of smooth muscle cell migration		2.034E-3	1.000E0	3.189E-2	3.019E-1	9	73	MDM2,PDGFD,ADAMTS1,CRK,IGF1,IGFBP5,IL6ST,CYP1B1,ITGA2
GO: Biological Process	GO:0001764	neuron migration		2.042E-3	1.000E0	3.194E-2	3.024E-1	17	199	SEMA6A,CXCL12,SH3RF1,APBB1,AXL,STAT3,IGSF10,GPM6A,NR4A2,NR2F1,NR2F2,TWIST1,ASPM,NIPBL,CRK,PRKG1,RAPGEF2
GO: Biological Process	GO:2000377	regulation of reactive oxygen species metabolic process		2.069E-3	1.000E0	3.228E-2	3.056E-1	19	234	FOXM1,MPV17,FBLN5,STAT3,TMEM106A,CFLAR,NGFR,SIRT1,GSTP1,TGFBR2,TLR4,PARK7,IGF1,CTNS,PINK1,CYP1B1,PTGIS,GADD45A,DHFR
GO: Biological Process	GO:0022008	neurogenesis		2.072E-3	1.000E0	3.228E-2	3.056E-1	100	1940	KREMEN1,MAP6,CDKL3,RDH13,ADGRV1,MDM2,EZH2,ADCY1,SEMA6A,MMP2,CXCL12,SH3RF1,ENC1,APBB1,APC,APOE,PDLIM5,CASK,ARSB,RACGAP1,SNAP25,XRCC6,MYO7A,AXL,ATP8A2,SPTBN1,SPART,STAT3,CFLAR,IGSF10,AURKA,BMPR2,NGFR,NANOS1,IL33,ANKS1A,GPM6A,GPM6B,TCF3,ARHGEF28,NR4A2,NR2F1,NR2F2,SIRT1,KIF3A,GSTP1,THRB,THY1,TLR4,CDK1,VAPA,CDKN1C,HGF,CYTH2,HMGB2,ATP8B1,TWIST1,SLC9A3R1,HOXD10,NEGR1,HS6ST1,ASPM,FBXO7,CTHRC1,ATXN10,NIPB…
GO: Biological Process	GO:0071241	cellular response to inorganic substance		2.096E-3	1.000E0	3.246E-2	3.073E-1	20	252	FSTL3,ADGRV1,ADCY1,FBP1,ALAD,MT1G,MT1M,MYLK,CFLAR,CCNA2,CCNB1,HSPA5,SLC40A1,CRHBP,CRK,CYP11B1,CYP11B2,DLG2,RAD51,ECT2
GO: Biological Process	GO:0097421	liver regeneration		2.097E-3	1.000E0	3.246E-2	3.073E-1	6	35	EZH2,AURKA,SULF2,TYMS,CPT1A,CSNK2A2
GO: Biological Process	GO:0051642	centrosome localization		2.097E-3	1.000E0	3.246E-2	3.073E-1	6	35	SEMA6A,AURKA,ASPM,DLGAP5,RANBP2,MAD2L1
GO: Biological Process	GO:0045923	positive regulation of fatty acid metabolic process		2.120E-3	1.000E0	3.275E-2	3.100E-1	7	47	DGAT1,SREBF1,TWIST1,ADIPOQ,PLA2G4A,CPT1A,NR1H3
GO: Biological Process	GO:0051241	negative regulation of multicellular organismal process		2.130E-3	1.000E0	3.283E-2	3.109E-1	71	1295	AKAP8,KREMEN1,FSTL3,CDKL3,ACVRL1,NDRG2,FBLN1,SEMA6A,ALDH1A1,MMP2,FBLN5,ANGPT2,VASN,FERMT1,APC,APOC1,APOE,ATP2A2,STARD13,SPARC,AXL,LRRC32,SPART,STC1,STAB1,BMPR2,NGFR,SERPING1,IL33,TEK,EMILIN1,NR2F2,SIRT1,TNFRSF11B,GSTP1,TGFBR2,THY1,TLR4,IL1RL1,HGF,PDGFRA,VSIG4,TWIST1,HOXA5,ADIPOQ,FBXO7,PLAT,PLCL1,CMKLR1,PLN,ADAMTS1,PON1,CPE,GATA5,CRHBP,IGF1,IGFBP5,PRKG1,RAPGEF2,ULK2,IL4R,PTGDS,GADD45A,OTUD7B,KCNK2…
GO: Biological Process	GO:0043486	histone exchange		2.158E-3	1.000E0	3.319E-2	3.142E-1	8	60	HJURP,CENPK,ITGB3BP,CENPA,CENPM,CENPL,KNL1,CENPU
GO: Biological Process	GO:0043462	regulation of ATPase activity		2.181E-3	1.000E0	3.330E-2	3.153E-1	10	88	ATP1B3,DNAJC9,NCAPH,SIRT1,TNNC1,TNNT2,HNRNPU,DNAJB2,PLN,TOR1AIP2
GO: Biological Process	GO:1903504	regulation of mitotic spindle checkpoint		2.197E-3	1.000E0	3.330E-2	3.153E-1	4	15	NDC80,GEN1,CCNB1,MAD2L1
GO: Biological Process	GO:0071236	cellular response to antibiotic		2.197E-3	1.000E0	3.330E-2	3.153E-1	4	15	MDM2,EZH2,PLA2G4A,HSPA5
GO: Biological Process	GO:0090266	regulation of mitotic cell cycle spindle assembly checkpoint		2.197E-3	1.000E0	3.330E-2	3.153E-1	4	15	NDC80,GEN1,CCNB1,MAD2L1
GO: Biological Process	GO:0051299	centrosome separation		2.197E-3	1.000E0	3.330E-2	3.153E-1	4	15	AURKA,NEK2,CHEK1,KIF11
GO: Biological Process	GO:0032486	Rap protein signal transduction		2.197E-3	1.000E0	3.330E-2	3.153E-1	4	15	SGSM3,RAPGEF2,KIF14,RDX
GO: Biological Process	GO:0006266	DNA ligation		2.197E-3	1.000E0	3.330E-2	3.153E-1	4	15	XRCC6,TOP2A,RAD51,LIG1
GO: Biological Process	GO:0006749	glutathione metabolic process		2.238E-3	1.000E0	3.384E-2	3.204E-1	9	74	GGT5,GCLM,GSTA4,GSTP1,ETHE1,PARK7,IDH1,CTH,CTNS
GO: Biological Process	GO:0000904	cell morphogenesis involved in differentiation		2.259E-3	1.000E0	3.409E-2	3.228E-1	52	889	MAP6,CDKL3,ADCY1,FBLN1,FAT1,ANTXR1,SEMA6A,CXCL12,APBB1,APC,ITGA8,APOE,PDLIM5,CASK,C1GALT1C1,PARVA,MYO7A,AXL,ATP8A2,SPTBN1,SPART,STC1,BMPR2,NGFR,ARHGEF28,NR4A2,CASP9,TEK,THY1,HOXA13,SLC9A3R1,RTN4RL1,CRK,ATRNL1,RAPGEF2,NEXN,ULK2,BOC,RAPH1,ZEB2,PCDH15,KIF14,SLITRK4,LAMA2,STMN1,SEMA3D,LIMS1,LATS2,LLGL1,PLXNC1,CTTN,FLOT1
GO: Biological Process	GO:0016125	sterol metabolic process		2.280E-3	1.000E0	3.434E-2	3.251E-1	16	184	EPHX2,ABCA1,ACADVL,APOC1,APOE,SREBF1,EBPL,NPC1,THRB,HDLBP,PON1,CYP1B1,CYP11B1,CYP11B2,SNX17,DHCR24
GO: Biological Process	GO:0070482	response to oxygen levels		2.292E-3	1.000E0	3.438E-2	3.255E-1	29	422	MDM2,ALAD,ALAS1,MMP2,CXCL12,ANGPT2,VASN,FOSL2,ARNT,STOX1,STC1,CFLAR,NR4A2,TEK,SIRT1,CCNA2,CCNB1,TGFBR2,TWIST1,ADIPOQ,PLAT,HIGD1A,PINK1,PSMD10,ITGA2,PTGIS,KCNK2,ECE1,ENG
GO: Biological Process	GO:0007167	enzyme linked receptor protein signaling pathway		2.292E-3	1.000E0	3.438E-2	3.255E-1	65	1168	FSTL3,ACVRL1,USP9Y,SVEP1,SEMA6A,MMP2,SFRP4,ANGPT2,VASN,FERMT1,APC,ITGA8,SORBS1,ARNT,PDGFD,CHRD,AXL,LRRC32,SPTBN1,SREBF1,SPART,STAT3,STAT5A,BMPR2,SULF2,GLRX,NGFR,ANKS1A,NPR2,RBPMS,ARHGEF28,STON1,DDR2,ESM1,TEK,ANGPTL1,EMILIN1,SIRT1,TGFBR2,CDH13,CDKN1C,HGF,PDGFRA,TTK,HOXA13,SLC9A3R1,ADIPOQ,PLAT,HSPA5,CRK,IGF1,IGFBP3,IGFBP4,IGFBP5,IGFBP6,RAPGEF2,IL6ST,ADAMTSL2,RASSF2,FAM20C,CHRDL1,STMN1,LATS2,SHCBP1,…
GO: Biological Process	GO:1903035	negative regulation of response to wounding		2.388E-3	1.000E0	3.558E-2	3.368E-1	11	104	KREMEN1,APOE,CASK,SERPING1,WFDC1,PDGFRA,PLAT,RTN4RL1,CRK,PRKG1,SIGLEC10
GO: Biological Process	GO:0002495	antigen processing and presentation of peptide antigen via MHC class II		2.388E-3	1.000E0	3.558E-2	3.368E-1	11	104	KIF18A,AP1B1,RACGAP1,KIF2C,KIF3A,HLA-DMA,CENPE,KIF23,KIF4A,KIF2A,KIF11
GO: Biological Process	GO:0097305	response to alcohol		2.400E-3	1.000E0	3.558E-2	3.368E-1	21	273	AKAP8,TP53INP1,ADCY1,ALAD,SPARC,SREBF1,GGH,SIRT1,GSTP1,TGFBR2,CD14,TLR4,CDK1,TYMS,ADIPOQ,CPT1A,CRHBP,IGF1,DBH,RAD51,RGS2
GO: Biological Process	GO:0045840	positive regulation of mitotic nuclear division		2.401E-3	1.000E0	3.558E-2	3.368E-1	7	48	AURKA,CENPE,HOXA13,IGF1,ESPL1,DLGAP5,EDN3
GO: Biological Process	GO:0001207	histone displacement		2.401E-3	1.000E0	3.558E-2	3.368E-1	8	61	HJURP,CENPK,ITGB3BP,CENPA,CENPM,CENPL,KNL1,CENPU
GO: Biological Process	GO:0001822	kidney development		2.401E-3	1.000E0	3.558E-2	3.368E-1	25	347	FSTL3,AP1B1,MPV17,ANGPT2,APC,ITGA8,PDGFD,CFLAR,SULF2,NID1,PDS5A,TEK,KIF3A,CDKN1C,PDGFRA,CENPF,ADIPOQ,NLE1,NIPBL,COL4A4,ADAMTS1,HS2ST1,SNX17,RARB,RDH10
GO: Biological Process	GO:0034329	cell junction assembly		2.409E-3	1.000E0	3.562E-2	3.372E-1	32	482	ACVRL1,CORO2B,APC,SORBS1,PDLIM5,SNAI1,LRRC4,SRPX2,GPM6A,GPM6B,STON1,TEK,CLDN11,THY1,TNS1,NEGR1,CBLN4,RAPGEF2,FBLIM1,BCAS3,ITGA6,CLDN15,ITGA2,FZD5,JAM3,SLITRK4,GJC1,CDH19,ECT2,LIMS1,CTTN,FLOT1
GO: Biological Process	GO:0061842	microtubule organizing center localization		2.435E-3	1.000E0	3.593E-2	3.402E-1	6	36	SEMA6A,AURKA,ASPM,DLGAP5,RANBP2,MAD2L1
GO: Biological Process	GO:0032374	regulation of cholesterol transport		2.457E-3	1.000E0	3.610E-2	3.418E-1	9	75	ABCA1,OSBPL6,APOC1,APOE,SIRT1,ADIPOQ,PLTP,PON1,NR1H3
GO: Biological Process	GO:0032371	regulation of sterol transport		2.457E-3	1.000E0	3.610E-2	3.418E-1	9	75	ABCA1,OSBPL6,APOC1,APOE,SIRT1,ADIPOQ,PLTP,PON1,NR1H3
GO: Biological Process	GO:0006275	regulation of DNA replication		2.489E-3	1.000E0	3.650E-2	3.456E-1	12	120	ACVRL1,NPM2,CHTF18,DBF4,PDS5A,CCNA2,ORC5,CDK1,CDC6,RFC4,RFC5,GMNN
GO: Biological Process	GO:0120036	plasma membrane bounded cell projection organization		2.573E-3	1.000E0	3.762E-2	3.562E-1	96	1863	KREMEN1,MAP6,CDKL3,ADGRV1,MDM2,EZH2,ADCY1,EHD3,SEMA6A,MMP2,CXCL12,ENC1,APBB1,APC,ARMC9,STIL,APOE,PDLIM5,CASK,ARSB,PARVA,SNAP25,PLK4,RAB23,MYLK,MYO7A,ATP8A2,SPTBN1,SPART,NEDD1,CFLAR,AURKA,NEK2,BMPR2,NGFR,SGSM3,GPM6A,GPM6B,ARHGEF28,STON1,NR4A2,CASP2,CASP9,NR2F1,SIRT1,KIF3A,THY1,CDK1,TOP2A,CDH13,VAPA,HGF,CDC42EP4,CYTH2,HMGB2,ATP8B1,COLEC11,SLC9A3R1,NEGR1,ANLN,FBXO7,CTHRC1,ATXN10,HSPA5,NMNAT1,ADAMTS1…
GO: Biological Process	GO:0002504	antigen processing and presentation of peptide or polysaccharide antigen via MHC class II		2.576E-3	1.000E0	3.762E-2	3.562E-1	11	105	KIF18A,AP1B1,RACGAP1,KIF2C,KIF3A,HLA-DMA,CENPE,KIF23,KIF4A,KIF2A,KIF11
GO: Biological Process	GO:1903827	regulation of cellular protein localization		2.587E-3	1.000E0	3.770E-2	3.569E-1	40	645	MDM2,NDC80,SORBS2,FERMT1,APC,SORBS1,CDCA5,RAB23,SPTBN1,HSPH1,SREBF1,BARD1,VAMP2,GLUL,NGFR,GPM6B,TEK,SIRT1,KIF3A,CCNE1,CCNE2,MRAP,CDK1,PARK7,ADIPOQ,NIPBL,MDFIC,XPO1,NKD2,CSNK2A2,PINK1,BCAS3,OTUD7B,FZD5,SAE1,RDX,ECT2,LATS2,RAB34,MRAP2
GO: Biological Process	GO:1901699	cellular response to nitrogen compound		2.598E-3	1.000E0	3.780E-2	3.578E-1	46	769	MDM2,EZH2,ADCY1,MAP3K5,MMP2,SORBS2,LARS1,APC,SORBS1,PDGFD,AHCYL1,SREBF1,STAT3,STAT5A,STC1,CFLAR,GCLM,VAMP2,NGFR,RAB31,NR4A2,SIRT1,CCNA2,GSTP1,TLR4,CDC6,PDGFRA,SLC9A3R1,ADIPOQ,PLA2G1B,HSPA5,HTR2B,CRHBP,CRK,IGF1,IGFBP5,RAPGEF2,SLC38A9,CYP11B1,CYP11B2,TBC1D4,KCNQ1,RAD51,AKT3,ECHDC3,FLOT1
GO: Biological Process	GO:1901796	regulation of signal transduction by p53 class mediator		2.683E-3	1.000E0	3.896E-2	3.688E-1	16	187	TP53INP1,MDM2,TPX2,SNAI1,BARD1,AURKA,SIRT1,EXO1,CHEK1,TWIST1,CSNK2A2,PSMD10,BCL2L12,RFC4,RFC5,RAD50
GO: Biological Process	GO:0048738	cardiac muscle tissue development		2.733E-3	1.000E0	3.960E-2	3.749E-1	21	276	SORBS2,APC,PDLIM5,BMPR2,SIRT1,CCNB1,TGFBR2,CDK1,TNNC1,TNNT2,PDGFRA,HNRNPU,PLN,GATA5,IGF1,PRKG1,KCNK2,RARB,GJC1,RGS2,ENG
GO: Biological Process	GO:0043067	regulation of programmed cell death		2.763E-3	1.000E0	3.995E-2	3.783E-1	92	1777	TP53INP1,MECOM,MDM2,MAP3K5,MMP2,ALDH1A3,CXCL12,SFRP4,PTPMT1,SH3RF1,APBB1,APC,BIRC5,STIL,APOE,SIGLEC1,SNAI1,AXL,HSPH1,NACA,BARD1,STAT5A,CFLAR,AURKA,GCLM,GLRX,BUB1,NGFR,KDM2B,TEX261,NPY5R,NR4A2,CASP2,CASP9,TEK,SIRT1,ITGB3BP,GSTP1,TLR4,CDK1,CDC34,TOP2A,HELLS,HGF,PARK7,HMGB2,TWIST1,HOXA5,HOXA13,SERPINB9,SLC9A3R1,ADIPOQ,PLA2G1B,PLA2G4A,NLE1,HSPA5,HTR2B,NMNAT1,SLC40A1,AKAP12,HIGD1A,RNF7,IGF1,IGFBP3,CSN…
GO: Biological Process	GO:0042326	negative regulation of phosphorylation		2.799E-3	1.000E0	4.024E-2	3.809E-1	31	467	FBLN1,FBP1,APC,APOE,PARVA,PBK,STAT3,TARBP2,EMILIN1,NR2F2,SIRT1,CCNB1,GSTP1,THY1,CDKN1C,HGF,PARK7,HNRNPU,TWIST1,DUSP26,ADIPOQ,FBXO7,IGF1,IGFBP3,DNAJC3,RASSF2,GADD45A,PTPRB,RGS2,LATS2,ENG
GO: Biological Process	GO:0019915	lipid storage		2.799E-3	1.000E0	4.024E-2	3.809E-1	10	91	ABCA1,PLIN2,APOE,DGAT1,SREBF1,STAT5A,SIRT1,CPT1A,NR1H3,ABHD5
GO: Biological Process	GO:0046888	negative regulation of hormone secretion		2.799E-3	1.000E0	4.024E-2	3.809E-1	10	91	PTPMT1,SREBF1,NMB,NPY1R,SIRT1,ADIPOQ,CRHBP,IGFBP3,KCNQ1,EDN3
GO: Biological Process	GO:1900181	negative regulation of protein localization to nucleus		2.813E-3	1.000E0	4.024E-2	3.810E-1	6	37	FERMT1,RAB23,SIRT1,MDFIC,OTUD7B,LATS2
GO: Biological Process	GO:0090500	endocardial cushion to mesenchymal transition		2.833E-3	1.000E0	4.024E-2	3.810E-1	3	8	ACVRL1,TWIST1,ENG
GO: Biological Process	GO:0016321	female meiosis chromosome segregation		2.833E-3	1.000E0	4.024E-2	3.810E-1	3	8	NCAPH,TOP2A,TTK
GO: Biological Process	GO:0035965	cardiolipin acyl-chain remodeling		2.833E-3	1.000E0	4.024E-2	3.810E-1	3	8	HADHA,HADHB,PLA2G4A
GO: Biological Process	GO:0062043	positive regulation of cardiac epithelial to mesenchymal transition		2.833E-3	1.000E0	4.024E-2	3.810E-1	3	8	TGFBR2,TWIST1,ENG
GO: Biological Process	GO:0060836	lymphatic endothelial cell differentiation		2.833E-3	1.000E0	4.024E-2	3.810E-1	3	8	ACVRL1,BMPR2,NR2F2
GO: Biological Process	GO:0042574	retinal metabolic process		2.840E-3	1.000E0	4.027E-2	3.812E-1	4	16	RDH13,ALDH1A3,CYP1B1,RDH10
GO: Biological Process	GO:0071495	cellular response to endogenous stimulus		2.869E-3	1.000E0	4.059E-2	3.843E-1	80	1510	AKAP8,FSTL3,MCM7,ACVRL1,USP9Y,MDM2,EZH2,ADCY1,MMP2,SFRP4,VASN,FERMT1,LARS1,APC,ITGA8,SORBS1,PDGFD,CHRD,AHCYL1,LRRC32,SREBF1,SPART,STAT3,STAT5A,STC1,CFLAR,BMPR2,SULF2,ZFP36L2,GCLM,VAMP2,NGFR,NPC1,RAB31,NR4A2,CASP9,EMILIN1,SIRT1,CCNA2,GSTP1,TGFBR2,THRB,TLR4,CDC6,CDKN1C,PDGFRA,PARK7,HNRNPU,HOXA13,SERPINB9,SLC9A3R1,ADIPOQ,PLA2G1B,HSPA5,HTR2B,GATA5,CRHBP,CRK,IGF1,IGFBP5,RAPGEF2,ADAMTSL2,SLC38A9,BCAS3,…
GO: Biological Process	GO:0060348	bone development		2.880E-3	1.000E0	4.067E-2	3.850E-1	19	241	SFRP4,RAB23,SPARC,FREM1,STC1,BMPR2,SULF2,NPR2,SIK3,TEK,PAPSS2,TGFBR2,CHAD,TWIST1,IGF1,DYM,FAM20C,RARB,ENG
GO: Biological Process	GO:0071417	cellular response to organonitrogen compound		2.896E-3	1.000E0	4.082E-2	3.865E-1	43	711	MDM2,EZH2,ADCY1,MMP2,LARS1,APC,SORBS1,PDGFD,AHCYL1,SREBF1,STAT3,STAT5A,STC1,CFLAR,GCLM,VAMP2,NGFR,RAB31,NR4A2,SIRT1,CCNA2,GSTP1,TLR4,CDC6,PDGFRA,SLC9A3R1,ADIPOQ,PLA2G1B,HSPA5,HTR2B,CRHBP,CRK,IGF1,IGFBP5,RAPGEF2,SLC38A9,CYP11B1,CYP11B2,TBC1D4,KCNQ1,RAD51,AKT3,ECHDC3
GO: Biological Process	GO:0030029	actin filament-based process		2.921E-3	1.000E0	4.098E-2	3.880E-1	51	879	FAT1,CORO2B,SCN4B,ANTXR1,SNX9,CXCL12,SORBS2,MRAS,APBB1,SORBS1,PDLIM5,SMTN,PARVA,RACGAP1,ATP2A2,STARD13,MYO7A,SPTBN1,STC1,CFLAR,GPM6B,CALD1,GAS2L3,TEK,TMOD1,TNNC1,TNNT2,SYNPO2,CDC42EP4,PDGFRA,CYTH2,SLC9A3R1,ANLN,PLA2G1B,LMOD1,PLN,KIF23,CRK,PRKG1,BCAS3,KCNJ5,PCDH15,KCNQ1,DIAPH3,JAM3,GJC1,RDX,STMN1,ECT2,LLGL1,CTTN
GO: Biological Process	GO:0046823	negative regulation of nucleocytoplasmic transport		2.924E-3	1.000E0	4.098E-2	3.880E-1	5	26	FERMT1,RAB23,BARD1,PARK7,MDFIC
GO: Biological Process	GO:0044342	type B pancreatic cell proliferation		2.924E-3	1.000E0	4.098E-2	3.880E-1	5	26	BIRC5,TCF19,IGFBP3,IGFBP4,IGFBP5
GO: Biological Process	GO:0030199	collagen fibril organization		2.950E-3	1.000E0	4.110E-2	3.891E-1	8	63	AEBP1,DDR2,EMILIN1,COL12A1,ADAMTS2,EFEMP2,CYP1B1,DPT
GO: Biological Process	GO:0001974	blood vessel remodeling		2.950E-3	1.000E0	4.110E-2	3.891E-1	8	63	ACVRL1,MDM2,ANGPT2,AXL,BMPR2,RSPO3,IGF1,DBH
GO: Biological Process	GO:0001933	negative regulation of protein phosphorylation		2.950E-3	1.000E0	4.110E-2	3.891E-1	28	410	FBLN1,APC,APOE,PARVA,PBK,TARBP2,EMILIN1,NR2F2,SIRT1,CCNB1,GSTP1,THY1,CDKN1C,HGF,PARK7,TWIST1,DUSP26,ADIPOQ,FBXO7,IGF1,IGFBP3,DNAJC3,RASSF2,GADD45A,PTPRB,RGS2,LATS2,ENG
GO: Biological Process	GO:0031329	regulation of cellular catabolic process		2.974E-3	1.000E0	4.135E-2	3.915E-1	52	901	CALCOCO2,AADAC,TP53INP1,DAPL1,MDM2,ALAD,SNX9,APOC1,APOE,ARNT,PBK,SREBF1,STAT3,AURKA,ZFP36L2,TMEM150C,NANOS1,IL33,ANKS1A,NPC1,USP13,SIRT1,TIMP4,HGF,DLGAP1,PARK7,PACSIN3,HNRNPU,TWIST1,FBXO7,DNAJB2,UVRAG,HTR2B,NMNAT1,IDH1,XPO1,CPT1A,IGF1,IGFBP3,NKD2,CSNK2A2,POLDIP2,PINK1,SLC38A9,FYCO1,PSMD10,FZD5,RDX,ZYG11B,VPS13D,ABHD5,CTTN
GO: Biological Process	GO:0032508	DNA duplex unwinding		2.988E-3	1.000E0	4.147E-2	3.926E-1	11	107	MCM3,MCM7,CHTF18,POLQ,XRCC6,TOP2A,RAD54B,RAD51,RFC4,RFC5,RAD50
GO: Biological Process	GO:0051781	positive regulation of cell division		3.034E-3	1.000E0	4.203E-2	3.979E-1	10	92	APC,PDGFD,RACGAP1,PROK1,CDC6,GKN1,KIF23,HTR2B,KIF14,ECT2
GO: Biological Process	GO:0003300	cardiac muscle hypertrophy		3.057E-3	1.000E0	4.227E-2	4.002E-1	12	123	EZH2,SORBS2,PDLIM5,ATP2A2,SIRT1,HTR2B,GATA5,IGF1,PRKG1,IL6ST,ECE1,RGS2
GO: Biological Process	GO:0006091	generation of precursor metabolites and energy		3.172E-3	1.000E0	4.377E-2	4.144E-1	36	571	ACADVL,ACAT1,ACO1,ACOX1,ADH1B,FBP1,ALDH1A1,AOX1,SORBS1,AKR7A2,ATP5MG,ARNT,MTFR2,DGAT1,NDUFS2,STAT3,GLRX,SLC37A2,P4HA2,NUP42,CCNB1,CDK1,PARK7,ADIPOQ,SHPK,COX15,THTPA,IDH1,IGF1,TKFC,IL6ST,CYB5A,PINK1,RANBP2,STEAP4,MRAP2
GO: Biological Process	GO:0006936	muscle contraction		3.198E-3	1.000E0	4.405E-2	4.171E-1	27	393	EHD3,SCN4B,SCN7A,SORBS1,SMTN,ATP2A2,SNTB1,MYLK,ATP8A2,STC1,SULF2,NPY1R,CALD1,TMOD1,TNNC1,TNNT2,LMOD1,PLN,HTR2B,PRKG1,ITGA2,KCNJ5,KCNQ1,GJC1,RGS2,EDN3,CTTN
GO: Biological Process	GO:1902883	negative regulation of response to oxidative stress		3.232E-3	1.000E0	4.417E-2	4.182E-1	6	38	HSPH1,GLRX,HGF,PARK7,FBXO7,PINK1
GO: Biological Process	GO:1904031	positive regulation of cyclin-dependent protein kinase activity		3.232E-3	1.000E0	4.417E-2	4.182E-1	6	38	STIL,STOX1,CCNB1,CDC6,CKS2,PSMD10
GO: Biological Process	GO:0046471	phosphatidylglycerol metabolic process		3.232E-3	1.000E0	4.417E-2	4.182E-1	6	38	PTPMT1,HADHA,HADHB,PLA2G1B,PLA2G4A,CRLS1
GO: Biological Process	GO:1903205	regulation of hydrogen peroxide-induced cell death		3.232E-3	1.000E0	4.417E-2	4.182E-1	6	38	HSPH1,GLRX,HGF,PARK7,FBXO7,PINK1
GO: Biological Process	GO:0090092	regulation of transmembrane receptor protein serine/threonine kinase signaling pathway		3.237E-3	1.000E0	4.417E-2	4.182E-1	21	280	FSTL3,ACVRL1,SFRP4,VASN,FERMT1,ITGA8,CHRD,SPART,BMPR2,RBPMS,EMILIN1,SIRT1,TGFBR2,CDKN1C,TTK,HOXA13,HSPA5,ADAMTSL2,CHRDL1,LATS2,ENG
GO: Biological Process	GO:0019953	sexual reproduction		3.247E-3	1.000E0	4.422E-2	4.186E-1	57	1012	KIF18A,FSTL3,ACOX1,USP9Y,NPM2,FANCD2,NDC80,CXCL12,ANGPT2,ASF1B,CHTF18,RACGAP1,MYBL1,AXL,SRPK1,SPIN4,STAT3,GGT5,AURKA,KDM2B,NANOS1,TARBP2,NPR2,NCAPH,NR2F2,SIRT1,CCNB1,CLDN11,THRB,CCNB2,CDK1,CDC25C,DPY19L2P2,TOP2A,PTTG1,CENPE,PARK7,HMGB2,TRIP13,TTK,PGM3,HOXD10,ASPM,PLA2G4A,PLAT,ADAMTS2,ADAMTS1,CREM,IGF1,CSNK2A2,IL4R,PTGDS,SPINK13,JAM3,KNL1,RGS2,PHC2
GO: Biological Process	GO:0031344	regulation of cell projection organization		3.315E-3	1.000E0	4.506E-2	4.266E-1	47	800	KREMEN1,MAP6,CDKL3,MDM2,EZH2,SEMA6A,CXCL12,ENC1,APBB1,APC,APOE,PDLIM5,CASK,ARSB,SNAP25,ATP8A2,SPART,CFLAR,BMPR2,NGFR,SGSM3,GPM6A,NR2F1,SIRT1,THY1,HGF,CDC42EP4,CYTH2,ATP8B1,NEGR1,ANLN,FBXO7,HSPA5,ADAMTS1,RTN4RL1,CRK,RAPGEF2,ULK2,BCAS3,ITGA6,ITGA2,ZEB2,EVI5,RDX,RGS2,SEMA3D,PLXNC1
GO: Biological Process	GO:0050679	positive regulation of epithelial cell proliferation		3.452E-3	1.000E0	4.684E-2	4.434E-1	19	245	ACVRL1,CXCL12,ARNT,STOX1,STAT3,STAT5A,CFLAR,BMPR2,GLUL,TEK,SIRT1,KIF3A,TLR4,CDH13,HMGB2,TWIST1,HTR2B,IGF1,AKT3
GO: Biological Process	GO:0006312	mitotic recombination		3.476E-3	1.000E0	4.707E-2	4.457E-1	5	27	GEN1,RAD54B,RAD51,SMC6,RAD50
GO: Biological Process	GO:2000045	regulation of G1/S transition of mitotic cell cycle		3.486E-3	1.000E0	4.712E-2	4.461E-1	16	192	MDM2,EZH2,APC,AURKA,DBF4,TCF3,CASP2,CCNB1,CDK1,CDC6,CDC25C,FBXO7,ADAMTS1,GADD45A,KIF14,RDX
GO: Biological Process	GO:0008016	regulation of heart contraction		3.517E-3	1.000E0	4.746E-2	4.493E-1	21	282	MDM2,EHD3,ADORA3,SCN4B,SMTN,ATP1B3,ATP2A2,AHCYL1,SREBF1,STC1,NPR2,SIRT1,THRB,TNNT2,PLN,PRKG1,KCNJ5,KCNQ1,GJC1,RGS2,EDN3
GO: Biological Process	GO:0120035	regulation of plasma membrane bounded cell projection organization		3.561E-3	1.000E0	4.796E-2	4.541E-1	46	782	KREMEN1,MAP6,CDKL3,MDM2,EZH2,SEMA6A,CXCL12,ENC1,APBB1,APC,APOE,PDLIM5,CASK,ARSB,SNAP25,ATP8A2,SPART,CFLAR,BMPR2,NGFR,SGSM3,GPM6A,NR2F1,SIRT1,THY1,HGF,CDC42EP4,CYTH2,ATP8B1,NEGR1,ANLN,FBXO7,HSPA5,ADAMTS1,RTN4RL1,CRK,RAPGEF2,ULK2,BCAS3,ITGA6,ZEB2,EVI5,RDX,RGS2,SEMA3D,PLXNC1
GO: Biological Process	GO:1902969	mitotic DNA replication		3.601E-3	1.000E0	4.841E-2	4.583E-1	4	17	MCM3,GINS1,RAD51,LIG1
GO: Biological Process	GO:0007163	establishment or maintenance of cell polarity		3.609E-3	1.000E0	4.842E-2	4.584E-1	19	246	FAT1,NDC80,FERMT1,APC,PARVA,KIF2C,TEK,KIF3A,CENPA,SLC9A3R1,BCCIP,CRK,IGF1,BCAS3,DLG2,JAM3,LIMS1,LLGL1,MAD2L1
GO: Biological Process	GO:0051640	organelle localization		3.679E-3	1.000E0	4.927E-2	4.665E-1	57	1018	KIF18A,MAP6,EHD3,NDC80,SEMA6A,ARHGAP21,BIRC5,ARMC9,STIL,PPFIA3,AP3M1,PARVA,SNAP25,KIF13A,NUDC,CDCA5,PLK4,RAB23,AHCYL1,MYO7A,NEDD1,AURKA,NEK2,VAMP2,SGSM3,KIF2C,KIF3A,CCNB1,CDK1,CENPA,CENPE,CENPF,HNRNPU,SLC9A3R1,ASPM,ATXN10,UVRAG,KIF23,BCCIP,XPO1,ESPL1,IL4R,PINK1,DLGAP5,FYCO1,NUF2,PTGDS,EVI5,ARFGAP3,PCDH15,KIF14,FAM83D,RANBP2,CEP55,LLGL1,RAB34,MAD2L1
GO: Biological Process	GO:1901797	negative regulation of signal transduction by p53 class mediator		3.696E-3	1.000E0	4.933E-2	4.670E-1	6	39	MDM2,SNAI1,SIRT1,TWIST1,PSMD10,BCL2L12
GO: Biological Process	GO:0009628	response to abiotic stimulus		3.699E-3	1.000E0	4.933E-2	4.670E-1	74	1391	TP53INP1,ACADVL,RDH13,ADGRV1,MDM2,FANCD2,MFAP4,ALAD,ALAS1,MMP2,CXCL12,ANGPT2,VASN,FOSL2,DTL,APBB1,ST8SIA1,RAD51AP1,ARNT,ARSB,ATP2A2,XRCC6,SPARC,MYLK,ATP8A2,HSPH1,PBK,STOX1,IKBIP,STC1,CFLAR,NGFR,TMEM150C,NR4A2,CASP2,CASP9,NUP42,TEK,SIRT1,CCNA2,CCNB1,TGFBR2,CD14,TLR4,CHEK1,ABCB1,TWIST1,ADIPOQ,RAD54B,PLAT,CNGA1,NIPBL,HSPA5,USP53,HTR2B,AKAP12,HIGD1A,IGF1,CTNS,DNAJC3,PINK1,PSMD10,DBH,ITGA2,PTGIS,GADD4…
GO: Biological Process	GO:0046889	positive regulation of lipid biosynthetic process		3.704E-3	1.000E0	4.933E-2	4.670E-1	11	110	SORBS1,APOE,DGAT1,SREBF1,PC,PLA2G4A,HTR2B,CREBL2,IGF1,RDH10,NR1H3
GO: Cellular Component	GO:0000775	chromosome, centromeric region		8.739E-18	7.253E-15	7.253E-15	5.294E-14	41	208	KIF18A,HJURP,SGO1,NDC80,MKI67,APC,BIRC5,SNAI1,CDCA5,CENPK,NEK2,NCAPG,BUB1,BUB1B,PDS5A,KIF2C,ZWINT,CCNB1,ITGB3BP,WDHD1,CBX5,SKA1,TOP2A,HELLS,CENPA,CENPE,CENPF,TTK,HNRNPU,CENPM,UVRAG,XPO1,CENPL,RASSF2,NUF2,KNL1,SMC6,CENPU,SMC4,SKA3,MAD2L1
GO: Cellular Component	GO:0098687	chromosomal region		1.618E-15	1.343E-12	6.713E-13	4.900E-12	51	359	KIF18A,HJURP,MCM3,MCM7,EZH2,SGO1,NDC80,MKI67,APC,BIRC5,RAD51AP1,SNAI1,CDCA5,XRCC6,CENPK,NEK2,NCAPG,BUB1,BUB1B,PDS5A,KIF2C,ZWINT,CCNB1,ITGB3BP,ORC5,WDHD1,CBX5,CDK1,SKA1,TOP2A,HELLS,CENPA,CENPE,CENPF,CHEK1,TTK,HNRNPU,CENPM,UVRAG,XPO1,CENPL,RASSF2,NUF2,KNL1,RAD51,SMC6,CENPU,SMC4,RAD50,SKA3,MAD2L1
GO: Cellular Component	GO:0000776	kinetochore		1.504E-13	1.249E-10	4.162E-11	3.038E-10	29	140	KIF18A,HJURP,SGO1,NDC80,APC,BIRC5,CENPK,NEK2,BUB1,BUB1B,KIF2C,ZWINT,CCNB1,ITGB3BP,CBX5,SKA1,CENPA,CENPE,CENPF,TTK,HNRNPU,CENPM,XPO1,RASSF2,NUF2,KNL1,CENPU,SKA3,MAD2L1
GO: Cellular Component	GO:0000779	condensed chromosome, centromeric region		5.175E-12	4.295E-9	1.074E-9	7.838E-9	25	119	HJURP,SGO1,NDC80,BIRC5,CENPK,NEK2,NCAPG,BUB1,BUB1B,KIF2C,ZWINT,CCNB1,ITGB3BP,SKA1,CENPA,CENPE,CENPF,HNRNPU,CENPM,RASSF2,NUF2,KNL1,CENPU,SKA3,MAD2L1
GO: Cellular Component	GO:0000793	condensed chromosome		8.307E-12	6.895E-9	1.379E-9	1.007E-8	35	232	AKAP8,HJURP,SGO1,FANCD2,NDC80,MKI67,BIRC5,SMC2,CENPK,NEK2,NCAPG,BUB1,BUB1B,KIF2C,ZWINT,CCNB1,ITGB3BP,SKA1,TOP2A,CENPA,CENPE,CENPF,HMGB2,CHEK1,HNRNPU,CENPM,RASSF2,NUF2,KNL1,RAD51,SMC6,CENPU,RAD50,SKA3,MAD2L1
GO: Cellular Component	GO:0005819	spindle		7.432E-9	6.169E-6	1.028E-6	7.505E-6	42	399	KIF18A,SGO1,BIRC5,TPX2,RACGAP1,NUDC,PLK4,NEDD1,AURKA,NEK2,BUB1B,KIF2C,PRC1,KIF3A,CCNB1,CDK1,CDC6,SKA1,CENPE,CENPF,TTK,HNRNPU,ASPM,KIF23,BCCIP,KIF18B,ESPL1,DLGAP5,KIF4A,EVI5,KIF14,FAM83D,KIF2A,KIF11,SMC6,ECT2,KIF20A,LATS2,SHCBP1,SKA3,CTTN,MAD2L1
GO: Cellular Component	GO:0000940	outer kinetochore		5.419E-8	4.497E-5	6.425E-6	4.690E-5	8	16	NDC80,BUB1,BUB1B,CCNB1,SKA1,CENPE,CENPF,SKA3
GO: Cellular Component	GO:0072686	mitotic spindle		8.868E-8	7.361E-5	7.900E-6	5.766E-5	23	161	KIF18A,TPX2,RACGAP1,NUDC,AURKA,PRC1,CDK1,CDC6,SKA1,CENPE,HNRNPU,ASPM,KIF23,BCCIP,KIF18B,ESPL1,FAM83D,KIF11,SMC6,ECT2,SKA3,CTTN,MAD2L1
GO: Cellular Component	GO:0030496	midbody		9.167E-8	7.608E-5	7.900E-6	5.766E-5	26	200	C6orf89,BIRC5,RACGAP1,KIF13A,NUDC,SPART,AURKA,NEK2,PRC1,CDK1,CENPE,CENPF,HNRNPU,ANLN,ASPM,HSPA5,UVRAG,KIF23,KIF4A,KIF14,RDX,ECT2,CEP55,KIF20A,SCCPDH,SHCBP1
GO: Cellular Component	GO:0030312	external encapsulating structure		9.518E-8	7.900E-5	7.900E-6	5.766E-5	54	635	SVEP1,MFAP4,FBLN1,MGP,AEBP1,SPON1,MMP2,CXCL12,FBLN5,ANGPT2,VASN,APOE,CASK,SPARC,LRRC32,HPSE,FREM1,SRPX2,SERPING1,NID1,OMD,OGN,PKHD1L1,ANGPTL1,EMILIN1,TNFRSF11B,TIMP4,IL1RL1,CDH13,CHAD,SERPINB9,ADIPOQ,CTHRC1,PLAT,COL4A4,COL12A1,ADAMTS2,ADAMTS1,EFEMP2,RTN4RL1,CBLN4,IGF1,IGFBP6,PRELP,ATRNL1,ADAMTSL2,ITGA6,COCH,CRISPLD2,DPT,LAMA2,ADAMTSL3,MFAP5,ANGPTL7
GO: Cellular Component	GO:0031012	extracellular matrix		2.057E-7	1.707E-4	1.552E-5	1.133E-4	53	633	SVEP1,MFAP4,FBLN1,MGP,AEBP1,SPON1,MMP2,CXCL12,FBLN5,ANGPT2,VASN,APOE,CASK,SPARC,LRRC32,HPSE,FREM1,SRPX2,SERPING1,NID1,OMD,OGN,ANGPTL1,EMILIN1,TNFRSF11B,TIMP4,IL1RL1,CDH13,CHAD,SERPINB9,ADIPOQ,CTHRC1,PLAT,COL4A4,COL12A1,ADAMTS2,ADAMTS1,EFEMP2,RTN4RL1,CBLN4,IGF1,IGFBP6,PRELP,ATRNL1,ADAMTSL2,ITGA6,COCH,CRISPLD2,DPT,LAMA2,ADAMTSL3,MFAP5,ANGPTL7
GO: Cellular Component	GO:0005694	chromosome		2.474E-7	2.054E-4	1.711E-5	1.249E-4	116	1845	KIF18A,AKAP8,HJURP,MCM3,MCM7,MCM10,PCGF3,EZH2,SGO1,NPM2,FANCD2,NDC80,MKI67,FOXM1,FOSL2,DTL,ENC1,APC,BIRC5,SMC2,PCGF5,RAD51AP1,ARNT,ASF1B,CHTF18,GINS2,SNAI1,POLQ,CDCA5,PLK4,XRCC6,SREBF1,SRPK1,CENPK,STAT3,STAT5A,NEK2,NCAPG,NFIA,BUB1,BUB1B,KDM2B,PDS5A,IL33,KIF2C,TCF3,NR4A2,KRR1,PRC1,NCAPH,SIRT1,ZWINT,CCNB1,ITGB3BP,ORC5,THRB,WDHD1,CBX5,TMPO,CDK1,SKA1,ZBED1,TOP2A,HELLS,CENPA,CENPE,CENPF,ORC6,PARK7,HMG…
GO: Cellular Component	GO:0005876	spindle microtubule		8.192E-7	6.800E-4	5.230E-5	3.818E-4	14	73	KIF18A,BIRC5,AURKA,PRC1,KIF3A,CDK1,SKA1,CENPE,HNRNPU,KIF18B,KIF4A,KIF2A,KIF11,SKA3
GO: Cellular Component	GO:0051233	spindle midzone		1.467E-6	1.218E-3	8.700E-5	6.350E-4	10	38	KIF18A,RACGAP1,AURKA,PRC1,CDC6,CENPE,HNRNPU,KIF18B,KIF14,CTTN
GO: Cellular Component	GO:0099080	supramolecular complex		1.639E-6	1.361E-3	9.070E-5	6.621E-4	115	1895	KIF18A,CYBRD1,MAP6,HJURP,ADGRV1,SGO1,MFAP4,FBLN1,FAT1,CORO2B,NDC80,ANTXR1,MMP2,FBLN5,SORBS2,NICN1,EFCAB2,APBB1,APC,BIRC5,SORBS1,APOE,SLC1A4,PDLIM5,SMTN,SLC6A6,PARVA,TPX2,RACGAP1,SNAP25,ATP1B3,KIF13A,NUDC,MYLK,MYO7A,SPTBN1,HSPH1,BARD1,SLC46A1,CENPK,AURKA,NEK2,BUB1,BUB1B,KIF2C,GPM6A,RBPMS,CALD1,GAS2L3,PRC1,TEK,PKHD1L1,KIF3A,ZWINT,CCNB1,ITGB3BP,CLDN11,TIMP4,CBX5,TMOD1,CDK1,TNNC1,TNNT2,SKA1,KLHL2,SYN…
GO: Cellular Component	GO:0005814	centriole		4.180E-6	3.469E-3	2.168E-4	1.583E-3	52	681	MCM3,SGO1,NDC80,DTL,APC,BIRC5,ARMC9,SORBS1,STIL,PCGF5,SLC1A4,CCDC68,KIF13A,GEN1,PLK4,RAB23,STOX1,NEDD1,AURKA,NEK2,KIF2C,KLHL4,TEK,KIF3A,CCNB1,CCNE1,CCNB2,CCNE2,CDK1,ZBED1,TOP2A,CENPF,CHEK1,HMMR,HNRNPU,ASPM,POC5,UVRAG,KIF23,BCCIP,ESPL1,IL4R,MDM1,DLGAP5,DBH,C7orf31,KIF2A,CENPU,CEP55,LATS2,SKA3,FLOT1
GO: Cellular Component	GO:0015630	microtubule cytoskeleton		4.694E-6	3.896E-3	2.185E-4	1.595E-3	93	1481	KIF18A,MAP6,MCM3,SGO1,NDC80,MLF1,NICN1,DTL,EFCAB2,APC,BIRC5,ARMC9,SORBS1,STIL,APOE,PCGF5,SLC1A4,SMTN,PKNOX2,TPX2,CCDC68,RACGAP1,ATP1B3,KIF13A,NUDC,GEN1,PLK4,RAB23,HSPH1,STOX1,NEDD1,AURKA,NEK2,BUB1B,KIF2C,KLHL4,GAS2L3,PRC1,TEK,KIF3A,CCNB1,CCNE1,CCNB2,CCNE2,CDK1,CDC6,SKA1,ZBED1,TOP2A,VAPA,CDC42EP4,CENPE,CENPF,CHEK1,HMMR,TTK,HNRNPU,SLC9A3R1,ASPM,POC5,UVRAG,KIF23,BCCIP,CRHBP,KIF18B,ESPL1,IL4R,BCAS3,M…
GO: Cellular Component	GO:0000796	condensin complex		4.739E-6	3.933E-3	2.185E-4	1.595E-3	5	8	SMC2,NCAPG,NCAPH,NCAPG2,SMC4
GO: Cellular Component	GO:0062023	collagen-containing extracellular matrix		7.486E-6	6.213E-3	3.270E-4	2.387E-3	41	498	MFAP4,FBLN1,MGP,AEBP1,SPON1,MMP2,CXCL12,FBLN5,ANGPT2,APOE,CASK,SPARC,FREM1,SRPX2,SERPING1,NID1,OMD,OGN,ANGPTL1,EMILIN1,CDH13,SERPINB9,ADIPOQ,CTHRC1,PLAT,COL4A4,COL12A1,ADAMTS2,ADAMTS1,EFEMP2,CBLN4,IGF1,IGFBP6,PRELP,ATRNL1,ITGA6,COCH,DPT,LAMA2,MFAP5,ANGPTL7
GO: Cellular Component	GO:0005813	centrosome		1.129E-5	9.369E-3	4.170E-4	3.044E-3	48	632	MCM3,SGO1,NDC80,DTL,APC,SORBS1,STIL,PCGF5,SLC1A4,KIF13A,GEN1,PLK4,RAB23,STOX1,NEDD1,AURKA,NEK2,KIF2C,KLHL4,TEK,KIF3A,CCNB1,CCNE1,CCNB2,CCNE2,CDK1,ZBED1,CENPF,CHEK1,HMMR,HNRNPU,ASPM,POC5,UVRAG,KIF23,BCCIP,ESPL1,IL4R,MDM1,DLGAP5,DBH,C7orf31,KIF2A,CENPU,CEP55,LATS2,SKA3,FLOT1
GO: Cellular Component	GO:0036454	growth factor complex		1.156E-5	9.592E-3	4.170E-4	3.044E-3	4	5	IGF1,IGFBP3,IGFBP5,IGFBP6
GO: Cellular Component	GO:0071953	elastic fiber		1.156E-5	9.592E-3	4.170E-4	3.044E-3	4	5	MFAP4,FBLN1,FBLN5,EFEMP2
GO: Cellular Component	GO:0016942	insulin-like growth factor binding protein complex		1.156E-5	9.592E-3	4.170E-4	3.044E-3	4	5	IGF1,IGFBP3,IGFBP5,IGFBP6
GO: Cellular Component	GO:0000922	spindle pole		1.267E-5	1.052E-2	4.383E-4	3.199E-3	20	170	SGO1,TPX2,PLK4,NEDD1,AURKA,NEK2,PRC1,CCNB1,CDC6,CENPF,HNRNPU,ASPM,BCCIP,DLGAP5,FAM83D,KIF2A,KIF11,SMC6,LATS2,MAD2L1
GO: Cellular Component	GO:1990023	mitotic spindle midzone		1.348E-5	1.119E-2	4.476E-4	3.267E-3	6	15	KIF18A,PRC1,CENPE,HNRNPU,KIF18B,CTTN
GO: Cellular Component	GO:0005815	microtubule organizing center		1.844E-5	1.531E-2	5.888E-4	4.298E-3	58	832	KIF18A,MCM3,SGO1,NDC80,MLF1,DTL,APC,BIRC5,ARMC9,SORBS1,STIL,PCGF5,SLC1A4,SMTN,CCDC68,KIF13A,GEN1,PLK4,RAB23,STOX1,NEDD1,AURKA,NEK2,BUB1B,KIF2C,KLHL4,TEK,KIF3A,CCNB1,CCNE1,CCNB2,CCNE2,CDK1,ZBED1,TOP2A,CENPF,CHEK1,HMMR,HNRNPU,ASPM,POC5,UVRAG,KIF23,BCCIP,ESPL1,IL4R,MDM1,DLGAP5,DBH,EVI5,C7orf31,KIF2A,RAD51,CENPU,CEP55,LATS2,SKA3,FLOT1
GO: Cellular Component	GO:0005871	kinesin complex		2.982E-5	2.475E-2	9.167E-4	6.691E-3	10	52	KIF18A,KIF13A,KIF2C,KIF3A,KIF23,KIF18B,KIF14,KIF2A,KIF11,KIF20A
GO: Cellular Component	GO:0070161	anchoring junction		4.789E-5	3.975E-2	1.401E-3	1.023E-2	59	880	EHD3,KIAA1210,FAT1,CORO2B,SCN4B,SORBS2,FERMT1,APC,ITGA8,SORBS1,PDLIM5,CASK,SKAP1,PARVA,ATP2A2,SNTB1,DCAF6,MYLK,BMPR2,NGFR,SGSM3,DDR2,IGSF11,TEK,CLDN11,THY1,TLE2,IL1RL1,TNS1,PCDH9,CDH13,VAPA,SYNPO2,CDC42EP4,CYTH2,PARK7,ABCB1,HSPA5,USP53,KIF23,AKAP12,RAPGEF2,FBLIM1,NEXN,ZNF185,ITGA6,CLDN15,ITGA2,FZD5,JAM3,GJC1,RDX,CDH19,ECT2,LIMS1,LPP,CTTN,FLOT1,ENG
GO: Cellular Component	GO:0000228	nuclear chromosome		4.896E-5	4.064E-2	1.401E-3	1.023E-2	25	264	MCM3,MCM7,MCM10,NDC80,BIRC5,SMC2,GINS2,CENPK,NEK2,BUB1,BUB1B,CCNB1,ORC5,WDHD1,TOP2A,CENPA,CENPE,ORC6,CHEK1,HNRNPU,PRIM1,NUF2,GINS1,RAD51,RAD50
GO: Cellular Component	GO:0097149	centralspindlin complex		6.339E-5	5.262E-2	1.754E-3	1.280E-2	3	3	RACGAP1,KIF23,ECT2
GO: Cellular Component	GO:0099081	supramolecular polymer		9.395E-5	7.798E-2	2.515E-3	1.836E-2	92	1580	KIF18A,CYBRD1,MAP6,ADGRV1,MFAP4,FBLN1,FAT1,CORO2B,ANTXR1,MMP2,FBLN5,SORBS2,NICN1,EFCAB2,APBB1,APC,BIRC5,SORBS1,APOE,SLC1A4,PDLIM5,SMTN,SLC6A6,PARVA,TPX2,RACGAP1,SNAP25,ATP1B3,KIF13A,NUDC,MYLK,MYO7A,SPTBN1,HSPH1,SLC46A1,AURKA,NEK2,KIF2C,GPM6A,CALD1,GAS2L3,PRC1,TEK,PKHD1L1,KIF3A,CLDN11,TIMP4,TMOD1,CDK1,TNNC1,TNNT2,SKA1,KLHL2,SYNPO2,PDGFRA,CENPE,CENPF,ATP8B1,HNRNPU,SLC9A3R1,ASPM,LMOD1,FHL5,COL4A4,KI…
GO: Cellular Component	GO:0099512	supramolecular fiber		1.263E-4	1.048E-1	3.275E-3	2.391E-2	91	1572	KIF18A,CYBRD1,MAP6,ADGRV1,MFAP4,FBLN1,FAT1,CORO2B,ANTXR1,MMP2,FBLN5,SORBS2,NICN1,EFCAB2,APBB1,APC,BIRC5,SORBS1,APOE,SLC1A4,PDLIM5,SMTN,SLC6A6,PARVA,TPX2,RACGAP1,SNAP25,ATP1B3,KIF13A,NUDC,MYLK,MYO7A,SPTBN1,HSPH1,SLC46A1,AURKA,NEK2,KIF2C,GPM6A,CALD1,GAS2L3,PRC1,TEK,PKHD1L1,KIF3A,CLDN11,TIMP4,TMOD1,CDK1,TNNC1,TNNT2,SKA1,KLHL2,SYNPO2,PDGFRA,CENPE,CENPF,ATP8B1,HNRNPU,SLC9A3R1,ASPM,LMOD1,FHL5,KIF23,EFE…
GO: Cellular Component	GO:0045120	pronucleus		1.587E-4	1.317E-1	3.990E-3	2.913E-2	6	22	AKAP8,EZH2,AURKA,CCNA2,CENPF,RAD50
GO: Cellular Component	GO:0005925	focal adhesion		1.660E-4	1.378E-1	4.053E-3	2.959E-2	33	424	EHD3,FAT1,CORO2B,SORBS2,FERMT1,ITGA8,SORBS1,CASK,PARVA,SNTB1,DCAF6,DDR2,TEK,THY1,TLE2,IL1RL1,TNS1,CDH13,SYNPO2,HSPA5,KIF23,AKAP12,FBLIM1,NEXN,ZNF185,ITGA6,ITGA2,RDX,LIMS1,LPP,CTTN,FLOT1,ENG
GO: Cellular Component	GO:0045171	intercellular bridge		2.051E-4	1.702E-1	4.863E-3	3.549E-2	11	77	FAN1,PKNOX2,RFXANK,TPX2,KRR1,PRC1,CDC6,KIF23,FAM83D,CEP55,KIF20A
GO: Cellular Component	GO:0042567	insulin-like growth factor ternary complex		2.362E-4	1.960E-1	5.445E-3	3.974E-2	3	4	IGF1,IGFBP3,IGFBP5
GO: Cellular Component	GO:0015629	actin cytoskeleton		2.622E-4	2.176E-1	5.781E-3	4.220E-2	54	837	CYBRD1,ADGRV1,FAT1,CORO2B,ANTXR1,SNX9,ARHGAP21,SORBS2,APBB1,SORBS1,PDLIM5,CASK,SMTN,PKNOX2,SLC6A6,PARVA,SNAP25,MYLK,MYO7A,AXL,SPTBN1,SLC46A1,GPM6A,CALD1,GAS2L3,DDR2,TEK,PKHD1L1,TMOD1,TNNC1,TNNT2,KLHL2,SYNPO2,CDC42EP4,PDGFRA,ATP8B1,SLC9A3R1,ANLN,LMOD1,CRK,FBLIM1,NEXN,RAPH1,ZNF185,ITGA6,PTH1R,PCDH15,JAM3,RDX,LLGL1,LPP,CTTN,FLOT1,SPATA13
GO: Cellular Component	GO:0030055	cell-substrate junction		2.653E-4	2.202E-1	5.781E-3	4.220E-2	33	435	EHD3,FAT1,CORO2B,SORBS2,FERMT1,ITGA8,SORBS1,CASK,PARVA,SNTB1,DCAF6,DDR2,TEK,THY1,TLE2,IL1RL1,TNS1,CDH13,SYNPO2,HSPA5,KIF23,AKAP12,FBLIM1,NEXN,ZNF185,ITGA6,ITGA2,RDX,LIMS1,LPP,CTTN,FLOT1,ENG
GO: Cellular Component	GO:0000808	origin recognition complex		2.717E-4	2.255E-1	5.781E-3	4.220E-2	9	55	MCM3,MCM7,MCM10,GINS2,ORC5,WDHD1,ORC6,PRIM1,GINS1
GO: Cellular Component	GO:0000307	cyclin-dependent protein kinase holoenzyme complex		2.806E-4	2.329E-1	5.822E-3	4.249E-2	8	44	CCNA2,CCNB1,CCNE1,CCNB2,CCNE2,CDK1,CKS2,BCCIP
GO: Cellular Component	GO:0000794	condensed nuclear chromosome		4.226E-4	3.508E-1	8.555E-3	6.245E-2	12	97	NDC80,CENPK,NEK2,BUB1,BUB1B,CCNB1,CENPA,CENPE,CHEK1,NUF2,RAD51,RAD50
GO: Cellular Component	GO:0045121	membrane raft		4.624E-4	3.838E-1	9.137E-3	6.669E-2	31	412	KIF18A,ABCA1,ADCY1,MS4A4A,SORBS1,CASK,SKAP1,SNAP25,ATP1B3,HPSE,CFLAR,BMPR2,NGFR,NPC1,GPM6B,TEK,TGFBR2,THY1,CD14,TLR4,CDH13,PARK7,SLC9A3R1,RTN4RL1,CPE,CRK,SLC38A9,CD55,PTGIS,KCNQ1,FLOT1
GO: Cellular Component	GO:0098857	membrane microdomain		4.816E-4	3.998E-1	9.297E-3	6.786E-2	31	413	KIF18A,ABCA1,ADCY1,MS4A4A,SORBS1,CASK,SKAP1,SNAP25,ATP1B3,HPSE,CFLAR,BMPR2,NGFR,NPC1,GPM6B,TEK,TGFBR2,THY1,CD14,TLR4,CDH13,PARK7,SLC9A3R1,RTN4RL1,CPE,CRK,SLC38A9,CD55,PTGIS,KCNQ1,FLOT1
GO: Cellular Component	GO:0048471	perinuclear region of cytoplasm		1.022E-3	8.483E-1	1.928E-2	1.407E-1	52	846	CALCOCO2,ABCA1,MAP6,MCM3,ADGRV1,NDRG2,EHD3,FAT1,OSBPL6,SORBS2,SH3RF1,APBB1,APC,CASK,SNAP25,ATP2A2,GBP2,AURKA,VAMP2,BUB1B,NANOS1,TARBP2,NPC1,TEK,OSBP,MTMR6,TLR4,CDC25C,CDH13,VAPA,CDKN3,CENPF,PARK7,HMGB2,SLC9A3R1,PLA2G4A,ATXN10,DNAJB2,PLN,RAPGEF2,PINK1,ITGA2,PTGDS,ACKR3,FZD5,RAD51,RANBP2,ECE1,RAD50,LIMS1,RAB34,MAD2L1
GO: Cellular Component	GO:0099513	polymeric cytoskeletal fiber		1.181E-3	9.799E-1	2.177E-2	1.589E-1	76	1357	KIF18A,CYBRD1,MAP6,ADGRV1,FAT1,CORO2B,ANTXR1,NICN1,EFCAB2,APBB1,APC,BIRC5,SORBS1,APOE,SLC1A4,PDLIM5,SMTN,SLC6A6,TPX2,RACGAP1,SNAP25,ATP1B3,KIF13A,NUDC,MYLK,MYO7A,HSPH1,SLC46A1,AURKA,NEK2,KIF2C,GPM6A,CALD1,GAS2L3,PRC1,TEK,PKHD1L1,KIF3A,CLDN11,TMOD1,CDK1,SKA1,KLHL2,SYNPO2,PDGFRA,CENPE,CENPF,ATP8B1,HNRNPU,SLC9A3R1,ASPM,LMOD1,KIF23,CRHBP,FBLIM1,KIF18B,RAPH1,BCAS3,MDM1,ITGA6,KIF4A,PTH1R,PCDH15,KIF14,K…
GO: Cellular Component	GO:0000152	nuclear ubiquitin ligase complex		1.534E-3	1.000E0	2.576E-2	1.881E-1	7	44	PCGF3,PCGF5,BARD1,BUB1B,UBE2S,UBE2C,PHC2
GO: Cellular Component	GO:0005884	actin filament		1.537E-3	1.000E0	2.576E-2	1.881E-1	36	540	CYBRD1,ADGRV1,FAT1,CORO2B,ANTXR1,APBB1,SORBS1,PDLIM5,SMTN,SLC6A6,SNAP25,MYLK,MYO7A,SLC46A1,GPM6A,CALD1,GAS2L3,TEK,PKHD1L1,TMOD1,KLHL2,SYNPO2,PDGFRA,ATP8B1,SLC9A3R1,LMOD1,FBLIM1,RAPH1,ITGA6,PTH1R,PCDH15,JAM3,RDX,LPP,CTTN,SPATA13
GO: Cellular Component	GO:0042568	insulin-like growth factor binary complex		1.614E-3	1.000E0	2.576E-2	1.881E-1	2	2	IGFBP3,IGFBP6
GO: Cellular Component	GO:0090534	calcium ion-transporting ATPase complex		1.614E-3	1.000E0	2.576E-2	1.881E-1	2	2	ATP2A2,PLN
GO: Cellular Component	GO:0036125	fatty acid beta-oxidation multienzyme complex		1.614E-3	1.000E0	2.576E-2	1.881E-1	2	2	HADHA,HADHB
GO: Cellular Component	GO:0016507	mitochondrial fatty acid beta-oxidation multienzyme complex		1.614E-3	1.000E0	2.576E-2	1.881E-1	2	2	HADHA,HADHB
GO: Cellular Component	GO:0097125	cyclin B1-CDK1 complex		1.614E-3	1.000E0	2.576E-2	1.881E-1	2	2	CCNB1,CDK1
GO: Cellular Component	GO:0071162	CMG complex		1.756E-3	1.000E0	2.699E-2	1.970E-1	7	45	MCM3,MCM7,MCM10,GINS2,WDHD1,PRIM1,GINS1
GO: Cellular Component	GO:0000811	GINS complex		1.756E-3	1.000E0	2.699E-2	1.970E-1	7	45	MCM3,MCM7,MCM10,GINS2,WDHD1,PRIM1,GINS1
GO: Cellular Component	GO:0031252	cell leading edge		1.907E-3	1.000E0	2.878E-2	2.101E-1	32	469	KIF18A,ADGRV1,FAT1,ANTXR1,SNX9,SORBS2,SH3RF1,FERMT1,APBB1,APC,ITGA8,THEM4,PARVA,SNAP25,MYLK,SPTBN1,DUOX1,NGFR,STON1,MTMR6,THY1,TLR4,KLHL2,CYTH2,SLC9A3R1,RAPH1,BCAS3,RDX,RAB34,CTTN,FLOT1,SPATA13
GO: Cellular Component	GO:0005739	mitochondrion		2.195E-3	1.000E0	3.254E-2	2.375E-1	99	1897	AKAP8,ACADSB,ACADVL,ACAT1,ACO1,ACOX1,SLC25A34,HJURP,RDH13,ALAS1,MMP2,SLC25A29,SLC25A17,ENOSF1,MPV17,NSUN4,AMT,PTPMT1,VASN,AGPS,GK5,AKR7A2,ATP5MG,THEM4,ARSB,NUDT1,FTH1,MTFR2,ADAP2,STARD13,GAD1,SPARC,HIGD1B,NAPG,SPART,GRAMD4,NDUFS2,STAT3,BTD,GLS,GLRX,GLUL,NGFR,NIT1,SLC25A20,CASP2,CASP9,SIRT1,CCNB1,GSTP1,ETHE1,HADHA,CDK1,HADHB,CDC25C,PC,PCCA,PARK7,DHRS1,ABCB1,TYMS,DUSP26,FBXO7,PLA2G4A,PLN,HSPA5,DNAJ…
GO: Cellular Component	GO:0031261	DNA replication preinitiation complex		2.274E-3	1.000E0	3.311E-2	2.417E-1	7	47	MCM3,MCM7,MCM10,GINS2,WDHD1,PRIM1,GINS1
GO: Cellular Component	GO:0036387	pre-replicative complex		2.573E-3	1.000E0	3.560E-2	2.598E-1	7	48	MCM3,MCM7,MCM10,GINS2,WDHD1,PRIM1,GINS1
GO: Cellular Component	GO:0005656	nuclear pre-replicative complex		2.573E-3	1.000E0	3.560E-2	2.598E-1	7	48	MCM3,MCM7,MCM10,GINS2,WDHD1,PRIM1,GINS1
GO: Cellular Component	GO:0031519	PcG protein complex		2.573E-3	1.000E0	3.560E-2	2.598E-1	7	48	PCGF3,EZH2,PCGF5,KDM2B,SIRT1,CSNK2A2,PHC2
GO: Cellular Component	GO:0031390	Ctf18 RFC-like complex		2.935E-3	1.000E0	3.993E-2	2.915E-1	3	8	CHTF18,RFC4,RFC5
GO: Cellular Component	GO:0005911	cell-cell junction		3.076E-3	1.000E0	4.118E-2	3.006E-1	35	543	KIAA1210,FAT1,SCN4B,APC,SORBS1,PDLIM5,CASK,SKAP1,ATP2A2,MYLK,BMPR2,NGFR,SGSM3,IGSF11,TEK,CLDN11,PCDH9,VAPA,CDC42EP4,CYTH2,PARK7,ABCB1,USP53,RAPGEF2,NEXN,ITGA6,CLDN15,FZD5,JAM3,GJC1,RDX,CDH19,ECT2,LIMS1,FLOT1
GO: Cellular Component	GO:0005635	nuclear envelope		3.132E-3	1.000E0	4.126E-2	3.012E-1	33	504	RRM2,OSBPL6,DTL,APC,APOE,AKR7A2,NUDT1,SREBF1,SULT1E1,NGFR,NPC1,NEMP1,NUP42,SIRT1,MTMR6,CBX5,TMPO,ZBED1,VAPA,CENPF,PLA2G4A,DNAJB2,XPO1,DNAJB12,PTGDS,RETSAT,KPNA4,TOR1AIP2,RANBP2,MRGPRF,LMNB1,PHF11,MAD2L1
GO: Cellular Component	GO:0005794	Golgi apparatus		3.948E-3	1.000E0	4.984E-2	3.638E-1	89	1710	ABCA1,MAN1A1,AKAP8,FSTL3,MAP6,ACO1,GOLM1,ST6GALNAC6,NDRG2,MS4A4A,AP1B1,CHST15,SNX9,ARHGAP21,SH3RF1,C6orf89,APC,ST8SIA1,APOE,AP3M1,PCGF5,AKR7A2,C1GALT1C1,ARSB,YIF1B,PDGFD,SNAP25,POLQ,KIF13A,NUDC,ATP8A2,SREBF1,GBP2,SULF2,ACSBG1,VAMP2,NGFR,VPS51,NPC1,TEX261,RAB31,B3GNT7,OMD,OGN,TMED4,OSBP,CD14,ZDHHC23,TLR4,VAPA,PDGFRA,CYTH2,PACSIN3,ATP8B1,ABCB1,DUSP26,SERPINB9,HS6ST1,PLA2G4A,DSE,PARM1,SCAMP1,CPE,CRH…
GO: Cellular Component	GO:0009986	cell surface		4.061E-3	1.000E0	4.984E-2	3.638E-1	59	1053	ABCA1,ADGRV1,ACVRL1,CD209,MAP3K5,FCGRT,ANTXR1,CXCL12,MRC1,SFRP4,VASN,ITGA8,APOE,SLC1A4,ARSB,SPARC,AXL,LRRC32,SLC46A1,DUOX1,BMPR2,SRPX2,SULF2,NGFR,TEK,TGFBR2,THY1,CD14,TLR4,IL1RL1,TNS1,CDH13,HLA-DMA,PDGFRA,HMMR,CD163,HNRNPU,ABCB1,ADIPOQ,PLA2G1B,PLAT,HSPA5,RTN4RL1,SCUBE3,TMEM102,IL6ST,BOC,CD55,ITGA6,ITGA2,ANTXR2,ACKR3,FZD5,KCNJ5,KCNK2,JAM3,ECE1,FLOT1,ENG
GO: Cellular Component	GO:1902911	protein kinase complex		4.065E-3	1.000E0	4.984E-2	3.638E-1	11	110	MAP3K5,SORBS1,CCNA2,CCNB1,CCNE1,CCNB2,CCNE2,CDK1,CKS2,UVRAG,BCCIP
GO: Cellular Component	GO:0042555	MCM complex		4.084E-3	1.000E0	4.984E-2	3.638E-1	7	52	MCM3,MCM7,MCM10,GINS2,WDHD1,PRIM1,GINS1
GO: Cellular Component	GO:0097373	MCM core complex		4.084E-3	1.000E0	4.984E-2	3.638E-1	7	52	MCM3,MCM7,MCM10,GINS2,WDHD1,PRIM1,GINS1
Pathway	1269763	Cell Cycle, Mitotic	BioSystems: REACTOME	6.927E-20	2.093E-16	2.024E-16	1.739E-15	76	517	KIF18A,MCM3,MCM7,MCM10,RRM2,SGO1,NDC80,FOXM1,BIRC5,SMC2,TPX2,GINS2,NUDC,CDCA5,PLK4,NEDD1,CENPK,AURKA,NEK2,NCAPG,DBF4,BUB1,BUB1B,PDS5A,KIF2C,UBE2C,NUP42,NCAPH,CCNA2,ZWINT,CCNB1,ITGB3BP,CCNE1,ORC5,CCNB2,CCNE2,TMPO,CDK1,CDC6,CDC25C,SKA1,TOP2A,CDKN1C,PTTG1,CENPA,CENPE,CENPF,ORC6,HMMR,TYMS,CENPM,NIPBL,KIF23,XPO1,CSNK2A2,PRIM1,ESPL1,CENPL,PSMD10,NUF2,NCAPG2,GINS1,DHFR,KIF2A,KNL1,RANBP2,AKT3,CENPU,SMC4,…
Pathway	1269741	Cell Cycle	BioSystems: REACTOME	1.976E-19	5.970E-16	2.024E-16	1.739E-15	84	624	KIF18A,HJURP,MCM3,MCM7,MND1,MCM10,MDM2,RRM2,SGO1,NDC80,FOXM1,BIRC5,SMC2,TPX2,GINS2,NUDC,CDCA5,PLK4,BARD1,NEDD1,CENPK,AURKA,NEK2,NCAPG,DBF4,BUB1,BUB1B,PDS5A,KIF2C,UBE2C,NUP42,NCAPH,CCNA2,ZWINT,CCNB1,ITGB3BP,CCNE1,ORC5,CCNB2,CCNE2,EXO1,TMPO,CDK1,CDC6,CDC25C,SKA1,TOP2A,CDKN1C,PTTG1,CENPA,CENPE,CENPF,ORC6,CHEK1,HMMR,TYMS,CENPM,NIPBL,KIF23,XPO1,CSNK2A2,PRIM1,ESPL1,CENPL,PSMD10,NUF2,NCAPG2,GINS1,DHFR,K…
Pathway	1269820	Mitotic Prometaphase	BioSystems: REACTOME	2.010E-19	6.072E-16	2.024E-16	1.739E-15	34	111	KIF18A,SGO1,NDC80,BIRC5,SMC2,NUDC,CDCA5,CENPK,NCAPG,BUB1,BUB1B,PDS5A,KIF2C,NCAPH,ZWINT,CCNB1,ITGB3BP,CCNB2,CDK1,SKA1,CENPA,CENPE,CENPF,CENPM,XPO1,CSNK2A2,CENPL,NUF2,KIF2A,KNL1,RANBP2,CENPU,SMC4,MAD2L1
Pathway	1269821	Resolution of Sister Chromatid Cohesion	BioSystems: REACTOME	1.164E-15	3.515E-12	8.788E-13	7.549E-12	29	103	KIF18A,SGO1,NDC80,BIRC5,NUDC,CDCA5,CENPK,BUB1,BUB1B,PDS5A,KIF2C,ZWINT,CCNB1,ITGB3BP,CCNB2,CDK1,SKA1,CENPA,CENPE,CENPF,CENPM,XPO1,CENPL,NUF2,KIF2A,KNL1,RANBP2,CENPU,MAD2L1
Pathway	M14	Aurora B signaling	MSigDB C2 BIOCARTA (v7.3)	1.652E-14	4.992E-11	8.320E-12	7.147E-11	18	39	SGO1,NDC80,BIRC5,SMC2,RACGAP1,MYLK,AURKA,NCAPG,BUB1,KIF2C,NCAPH,CBX5,CENPA,KIF23,EVI5,SMC4,STMN1,KIF20A
Pathway	138080	Aurora B signaling	BioSystems: Pathway Interaction Database	1.652E-14	4.992E-11	8.320E-12	7.147E-11	18	39	SGO1,NDC80,BIRC5,SMC2,RACGAP1,MYLK,AURKA,NCAPG,BUB1,KIF2C,NCAPH,CBX5,CENPA,KIF23,EVI5,SMC4,STMN1,KIF20A
Pathway	M39678	Retinoblastoma Gene in Cancer	MSigDB C2 BIOCARTA (v7.3)	8.837E-14	2.670E-10	3.814E-11	3.276E-10	25	88	MCM3,MCM7,MDM2,RRM2,SMC2,PLK4,BARD1,CCNA2,CCNB1,CCNE1,CCNB2,CCNE2,CDK1,TOP2A,HMGB2,CHEK1,TTK,TYMS,ANLN,PRIM1,KIF4A,DHFR,STMN1,RFC4,RFC5
Pathway	1269810	M Phase	BioSystems: REACTOME	6.304E-12	1.904E-8	2.380E-9	2.045E-8	45	311	KIF18A,SGO1,NDC80,BIRC5,SMC2,NUDC,CDCA5,CENPK,NCAPG,BUB1,BUB1B,PDS5A,KIF2C,UBE2C,NUP42,NCAPH,ZWINT,CCNB1,ITGB3BP,CCNB2,TMPO,CDK1,SKA1,PTTG1,CENPA,CENPE,CENPF,CENPM,NIPBL,KIF23,XPO1,CSNK2A2,ESPL1,CENPL,PSMD10,NUF2,NCAPG2,KIF2A,KNL1,RANBP2,CENPU,SMC4,KIF20A,LMNB1,MAD2L1
Pathway	1269825	Mitotic Anaphase	BioSystems: REACTOME	4.066E-11	1.228E-7	1.365E-8	1.173E-7	32	181	KIF18A,SGO1,NDC80,BIRC5,NUDC,CDCA5,CENPK,BUB1,BUB1B,PDS5A,KIF2C,UBE2C,ZWINT,ITGB3BP,TMPO,SKA1,PTTG1,CENPA,CENPE,CENPF,CENPM,XPO1,ESPL1,CENPL,PSMD10,NUF2,KIF2A,KNL1,RANBP2,CENPU,LMNB1,MAD2L1
Pathway	1269823	Mitotic Metaphase and Anaphase	BioSystems: REACTOME	4.724E-11	1.427E-7	1.427E-8	1.226E-7	32	182	KIF18A,SGO1,NDC80,BIRC5,NUDC,CDCA5,CENPK,BUB1,BUB1B,PDS5A,KIF2C,UBE2C,ZWINT,ITGB3BP,TMPO,SKA1,PTTG1,CENPA,CENPE,CENPF,CENPM,XPO1,ESPL1,CENPL,PSMD10,NUF2,KIF2A,KNL1,RANBP2,CENPU,LMNB1,MAD2L1
Pathway	1269519	RHO GTPases Activate Formins	BioSystems: REACTOME	8.563E-11	2.587E-7	2.247E-8	1.931E-7	25	117	KIF18A,SGO1,NDC80,BIRC5,NUDC,CENPK,BUB1,BUB1B,KIF2C,ZWINT,ITGB3BP,SKA1,CENPA,CENPE,CENPF,CENPM,XPO1,CENPL,NUF2,KIF2A,DIAPH3,KNL1,RANBP2,CENPU,MAD2L1
Pathway	M129	PLK1 signaling events	MSigDB C2 BIOCARTA (v7.3)	8.927E-11	2.697E-7	2.247E-8	1.931E-7	16	46	SGO1,NDC80,TPX2,NUDC,AURKA,BUB1,BUB1B,PRC1,CCNB1,CDK1,CDC25C,CENPE,KIF2A,CENPU,ECT2,KIF20A
Pathway	1269826	Separation of Sister Chromatids	BioSystems: REACTOME	1.747E-10	5.279E-7	4.061E-8	3.488E-7	30	170	KIF18A,SGO1,NDC80,BIRC5,NUDC,CDCA5,CENPK,BUB1,BUB1B,PDS5A,KIF2C,UBE2C,ZWINT,ITGB3BP,SKA1,PTTG1,CENPA,CENPE,CENPF,CENPM,XPO1,ESPL1,CENPL,PSMD10,NUF2,KIF2A,KNL1,RANBP2,CENPU,MAD2L1
Pathway	138007	PLK1 signaling events	BioSystems: Pathway Interaction Database	4.830E-10	1.459E-6	1.042E-7	8.953E-7	15	44	SGO1,NDC80,TPX2,NUDC,AURKA,BUB1,BUB1B,CCNB1,CDK1,CDC25C,CENPE,KIF2A,CENPU,ECT2,KIF20A
Pathway	1269822	Condensation of Prometaphase Chromosomes	BioSystems: REACTOME	2.773E-9	8.376E-6	5.584E-7	4.797E-6	8	11	SMC2,NCAPG,NCAPH,CCNB1,CCNB2,CDK1,CSNK2A2,SMC4
Pathway	83054	Cell cycle	BioSystems: KEGG	8.906E-9	2.691E-5	1.682E-6	1.445E-5	23	124	MCM3,MCM7,MDM2,DBF4,BUB1,BUB1B,CCNA2,CCNB1,CCNE1,ORC5,CCNB2,CCNE2,CDK1,CDC6,CDC25C,CDKN1C,PTTG1,ORC6,CHEK1,TTK,ESPL1,GADD45A,MAD2L1
Pathway	M7963	Cell cycle	MSigDB C2 BIOCARTA (v7.3)	1.045E-8	3.158E-5	1.857E-6	1.596E-5	23	125	MCM3,MCM7,MDM2,DBF4,BUB1,BUB1B,CCNA2,CCNB1,CCNE1,ORC5,CCNB2,CCNE2,CDK1,CDC6,CDC25C,CDKN1C,PTTG1,ORC6,CHEK1,TTK,ESPL1,GADD45A,MAD2L1
Pathway	M39650	Cell Cycle	MSigDB C2 BIOCARTA (v7.3)	1.508E-7	4.556E-4	2.531E-5	2.174E-4	21	122	MCM3,MCM7,MDM2,DBF4,BUB1,CCNA2,CCNB1,CCNE1,ORC5,CCNB2,CCNE2,CDK1,CDC6,CDC25C,CDKN1C,PTTG1,ORC6,CHEK1,TTK,ESPL1,GADD45A
Pathway	M5884	Ensemble of genes encoding core extracellular matrix including ECM glycoproteins, collagens and proteoglycans	MSigDB C2 BIOCARTA (v7.3)	4.240E-7	1.281E-3	6.742E-5	5.792E-4	33	275	SVEP1,MFAP4,FBLN1,MGP,AEBP1,SPON1,FBLN5,SPARC,IGSF10,SRPX2,NID1,ESM1,OMD,OGN,EMILIN1,RSPO3,CHAD,ADIPOQ,CTHRC1,COL4A4,COL12A1,EFEMP2,IGFBP3,IGFBP4,IGFBP5,IGFBP6,PRELP,COCH,CRISPLD2,DPT,LAMA2,MFAP5,VWA5A
Pathway	1269757	Activation of ATR in response to replication stress	BioSystems: REACTOME	5.054E-7	1.527E-3	7.634E-5	6.558E-4	11	37	MCM3,MCM7,MCM10,DBF4,ORC5,CDC6,CDC25C,ORC6,CHEK1,RFC4,RFC5
Pathway	M3008	Genes encoding structural ECM glycoproteins	MSigDB C2 BIOCARTA (v7.3)	1.083E-6	3.270E-3	1.557E-4	1.338E-3	26	196	SVEP1,MFAP4,FBLN1,MGP,AEBP1,SPON1,FBLN5,SPARC,IGSF10,SRPX2,NID1,EMILIN1,RSPO3,ADIPOQ,CTHRC1,EFEMP2,IGFBP3,IGFBP4,IGFBP5,IGFBP6,COCH,CRISPLD2,DPT,LAMA2,MFAP5,VWA5A
Pathway	M176	FOXM1 transcription factor network	MSigDB C2 BIOCARTA (v7.3)	1.205E-6	3.640E-3	1.582E-4	1.359E-3	11	40	MMP2,FOXM1,BIRC5,NEK2,CCNA2,CCNB1,CCNE1,CCNB2,CDK1,CENPA,CENPF
Pathway	M39433	ATM Signaling Pathway	MSigDB C2 BIOCARTA (v7.3)	1.205E-6	3.640E-3	1.582E-4	1.359E-3	11	40	MDM2,FANCD2,CASP2,CCNB1,CCNE1,CDK1,CDC25C,CHEK1,GADD45A,RAD51,RAD50
Pathway	1269774	E2F mediated regulation of DNA replication	BioSystems: REACTOME	1.878E-6	5.673E-3	2.364E-4	2.031E-3	10	34	RRM2,CCNB1,CCNE1,ORC5,CDK1,CDC6,ORC6,TYMS,PRIM1,DHFR
Pathway	M39335	DNA Replication	MSigDB C2 BIOCARTA (v7.3)	2.051E-6	6.197E-3	2.479E-4	2.129E-3	11	42	MCM3,MCM7,MCM10,DBF4,ORC5,CDC6,ORC6,PRIM1,RFC4,RFC5,GMNN
Pathway	1269378	Kinesins	BioSystems: REACTOME	2.643E-6	7.985E-3	3.071E-4	2.638E-3	11	43	KIF18A,RACGAP1,KIF2C,KIF3A,CENPE,KIF23,KIF18B,KIF4A,KIF2A,KIF11,KIF20A
Pathway	1269742	Cell Cycle Checkpoints	BioSystems: REACTOME	7.349E-6	2.220E-2	7.976E-4	6.852E-3	25	204	MCM3,MCM7,MCM10,MDM2,BARD1,DBF4,BUB1B,UBE2C,CCNA2,CCNB1,CCNE1,ORC5,CCNB2,CCNE2,EXO1,CDK1,CDC6,CDC25C,ORC6,CHEK1,PSMD10,RFC4,RFC5,RAD50,MAD2L1
Pathway	M46	ATR signaling pathway	MSigDB C2 BIOCARTA (v7.3)	7.393E-6	2.233E-2	7.976E-4	6.852E-3	10	39	MCM7,MDM2,FANCD2,CCNA2,CDC6,CDC25C,CHEK1,RAD51,RFC4,RFC5
Pathway	1269768	G1/S Transition	BioSystems: REACTOME	9.915E-6	2.995E-2	1.033E-3	8.873E-3	18	121	MCM3,MCM7,MCM10,RRM2,DBF4,CCNA2,CCNB1,CCNE1,ORC5,CCNE2,CDK1,CDC6,ORC6,TYMS,PRIM1,PSMD10,DHFR,AKT3
Pathway	1269764	Mitotic G1-G1/S phases	BioSystems: REACTOME	1.038E-5	3.136E-2	1.045E-3	8.980E-3	20	145	MCM3,MCM7,MCM10,RRM2,DBF4,CCNA2,CCNB1,CCNE1,ORC5,CCNE2,CDK1,CDC6,TOP2A,CDKN1C,ORC6,TYMS,PRIM1,PSMD10,DHFR,AKT3
Pathway	SMP00051	Fatty acid Metabolism	SMPDB	1.194E-5	3.608E-2	1.164E-3	9.998E-3	6	13	ACADSB,ACADVL,ACAT1,HADHA,HADHB,CPT1A
Pathway	M39339	DNA Damage Response	MSigDB C2 BIOCARTA (v7.3)	1.289E-5	3.894E-2	1.217E-3	1.045E-2	13	69	MDM2,FANCD2,CASP9,CCNB1,CCNE1,CCNB2,CCNE2,CDK1,CDC25C,CHEK1,GADD45A,RAD51,RAD50
Pathway	82935	Fatty acid degradation	BioSystems: KEGG	2.344E-5	7.081E-2	2.146E-3	1.843E-2	10	44	ACADSB,ACADVL,ACAT1,ACOX1,ADH1B,ALDH3A2,ACSBG1,HADHA,HADHB,CPT1A
Pathway	1268755	Regulation of Insulin-like Growth Factor (IGF) transport and uptake by Insulin-like Growth Factor Binding Proteins (IGFBPs)	BioSystems: REACTOME	2.762E-5	8.345E-2	2.454E-3	2.108E-2	7	21	MMP2,PAPPA,IGF1,IGFBP3,IGFBP4,IGFBP5,IGFBP6
Pathway	M39627	G1 to S cell cycle control	MSigDB C2 BIOCARTA (v7.3)	2.911E-5	8.795E-2	2.513E-3	2.159E-2	12	64	MCM3,MCM7,MDM2,CCNB1,CCNE1,ORC5,CCNE2,CDK1,CDKN1C,ORC6,PRIM1,GADD45A
Pathway	137935	FOXM1 transcription factor network	BioSystems: Pathway Interaction Database	3.366E-5	1.017E-1	2.818E-3	2.421E-2	9	37	MMP2,FOXM1,BIRC5,NEK2,CCNB1,CCNB2,CDK1,CENPA,CENPF
Pathway	M39347	Gastric Cancer Network 1	MSigDB C2 BIOCARTA (v7.3)	3.452E-5	1.043E-1	2.818E-3	2.421E-2	8	29	APC,TPX2,AURKA,UBE2C,ESM1,TOP2A,CENPF,ECT2
Pathway	1269509	RHO GTPase Effectors	BioSystems: REACTOME	3.857E-5	1.165E-1	3.014E-3	2.590E-2	30	295	KIF18A,SGO1,NDC80,BIRC5,NUDC,MYLK,CENPK,BUB1,BUB1B,KIF2C,PRC1,ZWINT,ITGB3BP,CDC25C,SKA1,CENPA,CENPE,CENPF,CENPM,XPO1,CENPL,NUF2,KIF14,KIF2A,DIAPH3,KNL1,RANBP2,CENPU,CTTN,MAD2L1
Pathway	1269800	Cyclin A/B1 associated events during G2/M transition	BioSystems: REACTOME	3.892E-5	1.176E-1	3.014E-3	2.590E-2	7	22	FOXM1,CCNA2,CCNB1,CCNB2,CDK1,CDC25C,XPO1
Pathway	1269875	DNA Replication	BioSystems: REACTOME	4.548E-5	1.374E-1	3.435E-3	2.951E-2	16	111	MCM3,MCM7,MCM10,GINS2,DBF4,CCNA2,ORC5,CDC6,ORC6,PRIM1,PSMD10,GINS1,RFC4,RFC5,GMNN,LIG1
Pathway	M39772	Regulation of sister chromatid separation at the metaphase-anaphase transition	MSigDB C2 BIOCARTA (v7.3)	4.950E-5	1.495E-1	3.647E-3	3.133E-2	6	16	BUB1,BUB1B,PTTG1,CENPE,ESPL1,MAD2L1
Pathway	PW:0000058	fatty acid metabolic	Pathway Ontology	5.374E-5	1.623E-1	3.834E-3	3.294E-2	7	23	ACAT1,ALDH3A2,HADHA,HADHB,CPT1A,CYP1B1,CYP4B1
Pathway	M6370	p53 signaling pathway	MSigDB C2 BIOCARTA (v7.3)	5.457E-5	1.649E-1	3.834E-3	3.294E-2	12	68	MDM2,RRM2,CASP9,CCNB1,CCNE1,CCNB2,CCNE2,CDK1,CHEK1,IGF1,IGFBP3,GADD45A
Pathway	M19	p73 transcription factor network	MSigDB C2 BIOCARTA (v7.3)	5.772E-5	1.744E-1	3.963E-3	3.405E-2	13	79	MDM2,GRAMD4,NDUFS2,BUB1,CASP2,SIRT1,CCNA2,CCNB1,CCNE2,CDK1,CHEK1,IL4R,RAD51
Pathway	M22012	Regulation of Spermatogenesis by CREM	MSigDB C2 BIOCARTA (v7.3)	6.147E-5	1.857E-1	4.126E-3	3.545E-2	4	6	ADCY1,FHL5,XPO1,CREM
Pathway	83055	p53 signaling pathway	BioSystems: KEGG	6.335E-5	1.914E-1	4.160E-3	3.574E-2	12	69	MDM2,RRM2,CASP9,CCNB1,CCNE1,CCNB2,CCNE2,CDK1,CHEK1,IGF1,IGFBP3,GADD45A
Pathway	M8560	Cell Cycle: G2/M Checkpoint	MSigDB C2 BIOCARTA (v7.3)	7.288E-5	2.202E-1	4.616E-3	3.965E-2	7	24	MDM2,CCNB1,CDK1,CDC25C,CDC34,CHEK1,GADD45A
Pathway	1269784	DNA strand elongation	BioSystems: REACTOME	7.486E-5	2.262E-1	4.616E-3	3.965E-2	8	32	MCM3,MCM7,GINS2,PRIM1,GINS1,RFC4,RFC5,LIG1
Pathway	1269773	Activation of the pre-replicative complex	BioSystems: REACTOME	7.486E-5	2.262E-1	4.616E-3	3.965E-2	8	32	MCM3,MCM7,MCM10,DBF4,ORC5,CDC6,ORC6,PRIM1
Pathway	M39524	miRNA Regulation of DNA Damage Response	MSigDB C2 BIOCARTA (v7.3)	8.313E-5	2.511E-1	5.023E-3	4.315E-2	14	93	MCM7,MDM2,FANCD2,CASP9,CCNB1,CCNE1,CCNB2,CCNE2,CDK1,CDC25C,CHEK1,GADD45A,RAD51,RAD50
Pathway	1383042	COPI-dependent Golgi-to-ER retrograde traffic	BioSystems: REACTOME	9.775E-5	2.953E-1	5.672E-3	4.872E-2	13	83	KIF18A,RACGAP1,NAPG,KIF2C,KIF3A,CENPE,KIF23,KIF18B,KIF4A,ARFGAP3,KIF2A,KIF11,KIF20A
Pathway	M699	Fatty acid metabolism	MSigDB C2 BIOCARTA (v7.3)	9.824E-5	2.968E-1	5.672E-3	4.872E-2	9	42	ACADSB,ACADVL,ACAT1,ACOX1,ADH1B,ALDH3A2,HADHA,HADHB,CPT1A
Pathway	PW:0000088	G1/S transition	Pathway Ontology	1.014E-4	3.063E-1	5.672E-3	4.872E-2	3	3	CCNB1,CCNE1,CDK1
Pathway	1270017	Beta oxidation of palmitoyl-CoA to myristoyl-CoA	BioSystems: REACTOME	1.014E-4	3.063E-1	5.672E-3	4.872E-2	3	3	ACADVL,HADHA,HADHB
Pathway	M6682	CDK Regulation of DNA Replication	MSigDB C2 BIOCARTA (v7.3)	1.060E-4	3.203E-1	5.720E-3	4.914E-2	6	18	MCM3,MCM7,CCNE1,ORC5,CDC6,ORC6
Pathway	1269772	G1/S-Specific Transcription	BioSystems: REACTOME	1.060E-4	3.203E-1	5.720E-3	4.914E-2	6	18	RRM2,CCNE1,CDK1,CDC6,TYMS,DHFR
Pathway	M40	E2F transcription factor network	MSigDB C2 BIOCARTA (v7.3)	1.117E-4	3.375E-1	5.787E-3	4.971E-2	12	73	MCM3,RRM2,SIRT1,CCNA2,CCNE1,TK1,CBX5,CCNE2,CDK1,CDC6,TYMS,DHFR
Pathway	137934	E2F transcription factor network	BioSystems: Pathway Interaction Database	1.117E-4	3.375E-1	5.787E-3	4.971E-2	12	73	MCM3,RRM2,SIRT1,CCNA2,CCNE1,TK1,CBX5,CCNE2,CDK1,CDC6,TYMS,DHFR
Pathway	1269777	S Phase	BioSystems: REACTOME	1.130E-4	3.414E-1	5.787E-3	4.971E-2	17	132	MCM3,MCM7,GINS2,CDCA5,PDS5A,CCNA2,CCNE1,ORC5,CCNE2,CDC6,ORC6,PRIM1,PSMD10,GINS1,RFC4,RFC5,LIG1
Pathway	1309103	Homologous DNA Pairing and Strand Exchange	BioSystems: REACTOME	1.192E-4	3.602E-1	6.004E-3	5.158E-2	9	43	RAD51AP1,BARD1,EXO1,CHEK1,RAD51,RFC4,RFC5,PALB2,RAD50
Pathway	PW:0000238	insulin-like growth factor signaling	Pathway Ontology	1.218E-4	3.681E-1	6.034E-3	5.183E-2	5	12	IGF1,IGFBP3,IGFBP4,IGFBP5,IGFBP6
Pathway	MAP00280_Valine_leucine_and_isoleucine_degradation	MAP00280 Valine leucine and isoleucine degradation	GenMAPP	1.278E-4	3.862E-1	6.229E-3	5.351E-2	7	26	ALDH1A1,ALDH3A2,AOX1,HADHA,HADHB,PCCA,IVD
Pathway	M11835	Valine, leucine and isoleucine degradation	MSigDB C2 BIOCARTA (v7.3)	1.439E-4	4.347E-1	6.899E-3	5.927E-2	9	44	ACADSB,ACAT1,ALDH3A2,AOX1,HADHA,HADHB,PCCA,DBT,IVD
Pathway	M22016	Ghrelin: Regulation of Food Intake and Energy Homeostasis	MSigDB C2 BIOCARTA (v7.3)	1.905E-4	5.755E-1	8.993E-3	7.725E-2	5	13	IGF1,IGFBP3,IGFBP4,IGFBP5,IGFBP6
Pathway	MAP00071_Fatty_acid_metabolism	MAP00071 Fatty acid metabolism	GenMAPP	2.060E-4	6.223E-1	9.574E-3	8.225E-2	9	46	ACAT1,ACOX1,ADH1B,ALDH1A1,ALDH3A2,HADHA,HADHB,CPT1A,CYP4B1
Pathway	M1	Fanconi anemia pathway	MSigDB C2 BIOCARTA (v7.3)	2.446E-4	7.388E-1	1.119E-2	9.616E-2	9	47	FANCD2,FAN1,UBE2T,CHEK1,RFC4,RFC5,PALB2,RAD50,FANCI
Pathway	M39456	RAC1/PAK1/p38/MMP2 Pathway	MSigDB C2 BIOCARTA (v7.3)	2.830E-4	8.551E-1	1.276E-2	1.096E-1	11	69	MMP2,ANGPT2,BIRC5,STAT3,STAT5A,CASP9,TEK,ANGPTL1,CRK,RAD51,STMN1
Pathway	82952	Valine, leucine and isoleucine degradation	BioSystems: KEGG	2.889E-4	8.728E-1	1.284E-2	1.103E-1	9	48	ACADSB,ACAT1,ALDH3A2,AOX1,HADHA,HADHB,PCCA,DBT,IVD
Pathway	M39490	DNA IR-damage and cellular response via ATR	MSigDB C2 BIOCARTA (v7.3)	3.075E-4	9.290E-1	1.332E-2	1.144E-1	12	81	MDM2,FANCD2,FOXM1,BARD1,EXO1,CDK1,CDC25C,CHEK1,RAD51,PALB2,RAD50,FANCI
Pathway	M5889	Ensemble of genes encoding extracellular matrix and extracellular matrix-associated proteins	MSigDB C2 BIOCARTA (v7.3)	3.087E-4	9.325E-1	1.332E-2	1.144E-1	71	1026	FSTL3,SVEP1,CD209,MFAP4,FBLN1,MGP,AEBP1,SPON1,SEMA6A,MMP2,CCL23,CXCL12,FBLN5,SFRP4,ANGPT2,PDGFD,CHRD,EMCN,SPARC,HPSE,FREM1,IGSF10,SRPX2,SULF2,SERPING1,NID1,P4HA2,ESM1,OMD,OGN,ANGPTL1,EMILIN1,RSPO3,TIMP4,PAPPA,HGF,CHAD,COLEC11,SERPINB9,ADIPOQ,CTHRC1,PLAT,PARM1,COL4A4,COL12A1,ADAMTS2,ADAMTS1,EFEMP2,CRHBP,CBLN4,IGF1,IGFBP3,IGFBP4,IGFBP5,IGFBP6,PRELP,SCUBE3,ADAMTSL2,FAM20C,COCH,CHRDL1,CRISPLD2,DPT,LA…
Pathway	PW:0000384	G2/M DNA damage checkpoint	Pathway Ontology	3.731E-4	1.000E0	1.569E-2	1.348E-1	3	4	CCNB1,CDK1,CHEK1
Pathway	1269507	Signaling by Rho GTPases	BioSystems: REACTOME	3.739E-4	1.000E0	1.569E-2	1.348E-1	36	430	KIF18A,SGO1,NDC80,ARHGAP21,BIRC5,RACGAP1,NUDC,DEPDC1B,STARD13,MYLK,CENPK,BUB1,BUB1B,KIF2C,PRC1,ZWINT,ITGB3BP,CDC25C,SKA1,CENPA,CENPE,CENPF,CENPM,XPO1,CENPL,NUF2,ARHGAP11A,KIF14,KIF2A,DIAPH3,KNL1,RANBP2,CENPU,ECT2,CTTN,MAD2L1
Pathway	1269829	Mitotic Telophase/Cytokinesis	BioSystems: REACTOME	4.117E-4	1.000E0	1.685E-2	1.448E-1	5	15	NUDC,PDS5A,NIPBL,KIF23,KIF20A
Pathway	M242	Aurora A signaling	MSigDB C2 BIOCARTA (v7.3)	4.183E-4	1.000E0	1.685E-2	1.448E-1	7	31	MDM2,BIRC5,TPX2,AURKA,CENPA,DLGAP5,GADD45A
Pathway	137925	Aurora A signaling	BioSystems: Pathway Interaction Database	4.183E-4	1.000E0	1.685E-2	1.448E-1	7	31	MDM2,BIRC5,TPX2,AURKA,CENPA,DLGAP5,GADD45A
Pathway	1383041	Golgi-to-ER retrograde transport	BioSystems: REACTOME	5.514E-4	1.000E0	2.192E-2	1.883E-1	14	111	KIF18A,RACGAP1,NAPG,KIF2C,KIF3A,CENPE,PLA2G4A,KIF23,KIF18B,KIF4A,ARFGAP3,KIF2A,KIF11,KIF20A
Pathway	M16817	Oocyte meiosis	MSigDB C2 BIOCARTA (v7.3)	6.613E-4	1.000E0	2.594E-2	2.229E-1	14	113	SGO1,ADCY1,AURKA,BUB1,CCNB1,CCNE1,CCNB2,CCNE2,CDK1,CDC25C,PTTG1,IGF1,ESPL1,MAD2L1
Pathway	1269776	E2F-enabled inhibition of pre-replication complex formation	BioSystems: REACTOME	7.421E-4	1.000E0	2.874E-2	2.469E-1	4	10	CCNB1,ORC5,CDK1,ORC6
Pathway	1269765	G0 and Early G1	BioSystems: REACTOME	7.683E-4	1.000E0	2.938E-2	2.524E-1	6	25	CCNA2,CCNE1,CCNE2,CDK1,CDC6,TOP2A
Pathway	1269804	Polo-like kinase mediated events	BioSystems: REACTOME	7.858E-4	1.000E0	2.967E-2	2.549E-1	5	17	FOXM1,CCNB1,CCNB2,CDC25C,CENPF
Pathway	1269779	Synthesis of DNA	BioSystems: REACTOME	8.543E-4	1.000E0	3.186E-2	2.737E-1	13	103	MCM3,MCM7,GINS2,CCNA2,ORC5,CDC6,ORC6,PRIM1,PSMD10,GINS1,RFC4,RFC5,LIG1
Pathway	M39428	Nuclear Receptors Meta-Pathway	MSigDB C2 BIOCARTA (v7.3)	8.730E-4	1.000E0	3.216E-2	2.763E-1	28	321	ACOX1,ALAS1,ENC1,SLC2A5,SLC6A6,ARNT,FTH1,ABCC3,SREBF1,STAT3,SRPX2,GCLM,GSTA4,GSTP1,TGFBR2,CDK1,CDKN1C,HGF,SLCO2B1,ABCB1,SERPINB9,PLTP,CPT1A,CYP1B1,SPINK13,ACKR3,NR1H3,RGS2
Pathway	1269756	G2/M DNA replication checkpoint	BioSystems: REACTOME	9.002E-4	1.000E0	3.238E-2	2.781E-1	3	5	CCNB1,CCNB2,CDK1
Pathway	1269802	Cyclin B2 mediated events	BioSystems: REACTOME	9.002E-4	1.000E0	3.238E-2	2.781E-1	3	5	CCNB2,CDK1,CDC25C
Pathway	1309106	Resolution of D-loop Structures through Holliday Junction Intermediates	BioSystems: REACTOME	9.120E-4	1.000E0	3.241E-2	2.785E-1	7	35	RAD51AP1,GEN1,BARD1,EXO1,RAD51,PALB2,RAD50
Pathway	1269753	G2/M Checkpoints	BioSystems: REACTOME	9.495E-4	1.000E0	3.335E-2	2.865E-1	18	172	MCM3,MCM7,MCM10,BARD1,DBF4,CCNB1,ORC5,CCNB2,EXO1,CDK1,CDC6,CDC25C,ORC6,CHEK1,PSMD10,RFC4,RFC5,RAD50
Pathway	M39505	Adipogenesis	MSigDB C2 BIOCARTA (v7.3)	9.906E-4	1.000E0	3.440E-2	2.955E-1	15	131	PLIN2,SFRP4,SREBF1,STAT3,STAT5A,NR2F1,TWIST1,ADIPOQ,PLIN1,IGF1,IL6ST,PTGIS,GADD45A,CFD,NR1H3
Pathway	PW:0000485	eicosanoids metabolic	Pathway Ontology	1.047E-3	1.000E0	3.595E-2	3.089E-1	5	18	GGT5,TBXAS1,PLA2G1B,PTGDS,PTGIS
Pathway	83039	DNA replication	BioSystems: KEGG	1.088E-3	1.000E0	3.606E-2	3.098E-1	7	36	MCM3,MCM7,RNASEH2A,PRIM1,RFC4,RFC5,LIG1
Pathway	M16853	DNA replication	MSigDB C2 BIOCARTA (v7.3)	1.088E-3	1.000E0	3.606E-2	3.098E-1	7	36	MCM3,MCM7,RNASEH2A,PRIM1,RFC4,RFC5,LIG1
Pathway	1309105	Resolution of D-Loop Structures	BioSystems: REACTOME	1.088E-3	1.000E0	3.606E-2	3.098E-1	7	36	RAD51AP1,GEN1,BARD1,EXO1,RAD51,PALB2,RAD50
Pathway	1383080	Regulation of TP53 Activity through Phosphorylation	BioSystems: REACTOME	1.098E-3	1.000E0	3.606E-2	3.098E-1	12	93	TP53INP1,MDM2,TPX2,BARD1,AURKA,CCNA2,EXO1,CHEK1,CSNK2A2,RFC4,RFC5,RAD50
Pathway	M13022	Sonic Hedgehog (SHH) Receptor Ptc1 Regulates cell cycle	MSigDB C2 BIOCARTA (v7.3)	1.124E-3	1.000E0	3.651E-2	3.137E-1	4	11	CCNB1,CDK1,CDC25C,XPO1
Pathway	1309102	HDR through Homologous Recombination (HRR)	BioSystems: REACTOME	1.144E-3	1.000E0	3.675E-2	3.157E-1	10	69	RAD51AP1,GEN1,BARD1,EXO1,CHEK1,RAD51,RFC4,RFC5,PALB2,RAD50
Pathway	1309107	Resolution of D-loop Structures through Synthesis-Dependent Strand Annealing (SDSA)	BioSystems: REACTOME	1.188E-3	1.000E0	3.776E-2	3.244E-1	6	27	RAD51AP1,BARD1,EXO1,RAD51,PALB2,RAD50
Pathway	MAP00561_Glycerolipid_metabolism	MAP00561 Glycerolipid metabolism	GenMAPP	1.219E-3	1.000E0	3.837E-2	3.296E-1	8	47	ADH1B,ALDH1A1,ALDH3A2,AGPS,DGAT1,PLA2G1B,PLA2G4A,CPT1A
Pathway	M40049	DNA Repair Pathways Full Network	MSigDB C2 BIOCARTA (v7.3)	1.304E-3	1.000E0	4.062E-2	3.490E-1	14	121	FANCD2,FAN1,XRCC6,EXO1,CHEK1,RAD54B,RAD51,RFC4,RFC5,PALB2,RAD50,LIG1,FANCI,NEIL3
Pathway	MAP00650_Butanoate_metabolism	MAP00650 Butanoate metabolism	GenMAPP	1.368E-3	1.000E0	4.133E-2	3.551E-1	5	19	ACAT1,ALDH1A1,ALDH3A2,GAD1,HADHA
Pathway	MAP00590_Prostaglandin_and_leukotriene_metabolism	MAP00590 Prostaglandin and leukotriene metabolism	GenMAPP	1.368E-3	1.000E0	4.133E-2	3.551E-1	5	19	TBXAS1,PLA2G1B,PLA2G4A,PTGDS,PTGIS
Pathway	1383073	TP53 Regulates Transcription of Genes Involved in G2 Cell Cycle Arrest	BioSystems: REACTOME	1.368E-3	1.000E0	4.133E-2	3.551E-1	5	19	AURKA,CCNB1,CDK1,CDC25C,GADD45A
Pathway	868084	Fatty acid metabolism	BioSystems: KEGG	1.405E-3	1.000E0	4.203E-2	3.611E-1	8	48	ACADSB,ACADVL,ACAT1,ACOX1,ACSBG1,HADHA,HADHB,CPT1A
Pathway	M39735	Extracellular vesicles in the crosstalk of cardiac cells	MSigDB C2 BIOCARTA (v7.3)	1.454E-3	1.000E0	4.305E-2	3.698E-1	6	28	SORBS2,BIRC5,PDLIM5,STAT3,TLR4,IGF1
Pathway	83042	PPAR signaling pathway	BioSystems: KEGG	1.594E-3	1.000E0	4.437E-2	3.812E-1	10	72	ACOX1,PLIN2,SLC27A6,SORBS1,ACSBG1,ADIPOQ,PLIN1,PLTP,CPT1A,NR1H3
Pathway	1269897	Binding and Uptake of Ligands by Scavenger Receptors	BioSystems: REACTOME	1.613E-3	1.000E0	4.437E-2	3.812E-1	8	49	APOE,FTH1,MARCO,SPARC,HSPH1,STAB1,CD163,COLEC11
Pathway	1383071	TP53 Regulates Transcription of Cell Cycle Genes	BioSystems: REACTOME	1.613E-3	1.000E0	4.437E-2	3.812E-1	8	49	AURKA,CCNA2,CCNB1,CCNE1,CCNE2,CDK1,CDC25C,GADD45A
Pathway	1269979	Keratan sulfate degradation	BioSystems: REACTOME	1.625E-3	1.000E0	4.437E-2	3.812E-1	4	12	OMD,OGN,PRELP,GLB1L
Pathway	142358	isoleucine degradation	BioSystems: BIOCYC	1.625E-3	1.000E0	4.437E-2	3.812E-1	4	12	ACADSB,ACAT1,HADHA,DBT
Pathway	413381	beta-Oxidation	BioSystems: KEGG	1.625E-3	1.000E0	4.437E-2	3.812E-1	4	12	ACADVL,ACOX1,HADHA,HADHB
Pathway	1269755	Chk1/Chk2(Cds1) mediated inactivation of Cyclin B:Cdk1 complex	BioSystems: REACTOME	1.625E-3	1.000E0	4.437E-2	3.812E-1	4	12	CCNB1,CDK1,CDC25C,CHEK1
Pathway	1269785	Unwinding of DNA	BioSystems: REACTOME	1.625E-3	1.000E0	4.437E-2	3.812E-1	4	12	MCM3,MCM7,GINS2,GINS1
Pathway	1270001	Metabolism of lipids and lipoproteins	BioSystems: REACTOME	1.631E-3	1.000E0	4.437E-2	3.812E-1	56	816	EPHX2,OLAH,ABCA1,ACADVL,ACAT1,ACOX1,PLIN2,OSBPL6,ALAS1,ALDH3A2,SLC25A17,PTPMT1,APOC1,AGPS,APOE,ARNT,THEM4,ARSB,DGAT1,ABCC3,SREBF1,PEX11A,GGT5,ACSBG1,NPC1,TBXAS1,SLC25A20,OSBP,MTMR6,HADHA,HADHB,PCCA,HDLBP,VAPA,PLA2G1B,PLA2G4A,PLIN1,PLTP,CERK,PON1,IDH1,CPT1A,CRLS1,CSNK2A2,CYP1B1,CYP4B1,CYP11B1,CYP11B2,GLB1L,PTGDS,PTGIS,DHCR24,MED6,PDSS2,NR1H3,ABHD5
Pathway	126909	Oocyte meiosis	BioSystems: KEGG	1.653E-3	1.000E0	4.437E-2	3.812E-1	14	124	SGO1,ADCY1,AURKA,BUB1,CCNB1,CCNE1,CCNB2,CCNE2,CDK1,CDC25C,PTTG1,IGF1,ESPL1,MAD2L1
Pathway	1270071	Acyl chain remodeling of CL	BioSystems: REACTOME	1.739E-3	1.000E0	4.437E-2	3.812E-1	3	6	HADHA,HADHB,PLA2G4A
Pathway	M22078	Multi-Drug Resistance Factors	MSigDB C2 BIOCARTA (v7.3)	1.739E-3	1.000E0	4.437E-2	3.812E-1	3	6	ABCC3,GSTP1,ABCB1
Pathway	M39834	Small cell lung cancer	MSigDB C2 BIOCARTA (v7.3)	1.740E-3	1.000E0	4.437E-2	3.812E-1	12	98	CASP9,CCNE1,CCNE2,CDKN1C,CKS2,COL4A4,ITGA6,ITGA2,GADD45A,AKT3,RARB,LAMA2
Pathway	MAP00640_Propanoate_metabolism	MAP00640 Propanoate metabolism	GenMAPP	1.756E-3	1.000E0	4.437E-2	3.812E-1	5	20	ACAT1,ALDH1A1,ALDH3A2,HADHA,PCCA
Pathway	M10628	ATM Signaling Pathway	MSigDB C2 BIOCARTA (v7.3)	1.756E-3	1.000E0	4.437E-2	3.812E-1	5	20	MDM2,CHEK1,GADD45A,RAD51,RAD50
Pathway	1270087	Arachidonic acid metabolism	BioSystems: REACTOME	1.758E-3	1.000E0	4.437E-2	3.812E-1	9	61	EPHX2,GGT5,TBXAS1,PLA2G4A,PON1,CYP1B1,CYP4B1,PTGDS,PTGIS
Pathway	M258	BARD1 signaling events	MSigDB C2 BIOCARTA (v7.3)	1.763E-3	1.000E0	4.437E-2	3.812E-1	6	29	FANCD2,XRCC6,BARD1,CCNE1,RAD51,RAD50
Pathway	137959	BARD1 signaling events	BioSystems: Pathway Interaction Database	1.763E-3	1.000E0	4.437E-2	3.812E-1	6	29	FANCD2,XRCC6,BARD1,CCNE1,RAD51,RAD50

## Sheet: ST4-B
Supplementary Table 4B. Functional (gene ontology and pathway) analysis of genes differentially expressed genes in at least 3 microarray studies comparing adrenocortical carcinoma vs normal adrenal gland. Significant cell junction, cell adhesion, focal adhesion and extracellular matrix-related pathways and biological processes are highlighted
Data were obtained from the NCBI GEO database before reanalysis, please find them in Supplementary Table 1
Category	ID	Name	Source	p-value	q-value Bonferroni	q-value FDR B&H	q-value FDR B&Y	Hit Count in Query List	Hit Count in Genome	Hit in Query List
GO: Molecular Function	GO:0005201	extracellular matrix structural constituent		2.361E-5	3.572E-2	4.466E-3	3.528E-2	21	185	MFAP4,FBLN1,MGP,AEBP1,SPON1,FBLN5,SPARC,SRPX2,NID1,OGN,EMILIN1,ADIPOQ,CTHRC1,COL4A4,COL12A1,EFEMP2,IGFBP6,PRELP,DPT,LAMA2,MFAP5
GO: Molecular Function	GO:0030023	extracellular matrix constituent conferring elasticity		7.276E-4	1.000E0	3.551E-2	2.805E-1	4	11	FBLN5,EMILIN1,EFEMP2,MFAP5
GO: Biological Process	GO:0016477	cell migration		8.981E-7	6.519E-3	6.455E-5	6.111E-4	111	1812	TP53INP1,ACVRL1,USP9Y,MDM2,SVEP1,ADORA3,FBLN1,FAT1,SEMA6A,MMP2,CCL23,CXCL12,ANGPT2,SH3RF1,FERMT1,APBB1,APC,APOE,ARSB,PDGFD,PARVA,CHRD,SNAI1,ATP1B3,DEPDC1B,STARD13,SPARC,MYLK,AXL,NACA,STAT3,STAT5A,STC1,IGSF10,BMPR2,SRPX2,GLUL,PDS5A,NANOS1,IL33,ANKS1A,GPM6A,STON1,DDR2,NR4A2,TEK,EMILIN1,NR2F1,NR2F2,SIRT1,GSTP1,TGFBR2,THY1,CDK1,TNS1,CDH13,HGF,SYNPO2,PDGFRA,HMGB2,TWIST1,HOXA5,SLC9A3R1,ADIPOQ,ANLN,ASPM…
GO: Biological Process	GO:0030198	extracellular matrix organization		9.667E-7	7.018E-3	6.651E-5	6.297E-4	39	431	MFAP4,FBLN1,AEBP1,ANTXR1,MMP2,MPV17,FBLN5,FERMT1,APBB1,ITGA8,SPARC,CFLAR,SULF2,NID1,GPM6B,DDR2,EMILIN1,TNFRSF11B,PDGFRA,COL4A4,COL12A1,ADAMTS2,ADAMTS1,EFEMP2,SCUBE3,ADAMTSL2,CYP1B1,ITGA6,ITGA2,JAM3,CRISPLD2,DPT,LAMA2,ADAMTSL3,MFAP5,RXFP1,FLOT1,ENG,ANGPTL7
GO: Biological Process	GO:0007155	cell adhesion		1.954E-6	1.419E-2	1.213E-4	1.148E-3	98	1571	FSTL3,ADGRV1,ACVRL1,SVEP1,CD209,MFAP4,FBLN1,FAT1,CORO2B,SPON1,ANTXR1,SEMA6A,MMP2,PCDH10,CXCL12,PEAR1,FBLN5,ANGPT2,FERMT1,APC,ITGA8,SORBS1,PDLIM5,CASK,SIGLEC7,SKAP1,PARVA,CHRD,SIGLEC1,ATP2A2,SIGLEC9,AXL,LRRC32,HSPH1,LRRC4,HPSE,FREM1,STAT5A,STAB1,SRPX2,NID1,GPM6B,STON1,DDR2,IGSF11,OMD,TEK,EMILIN1,ITGB3BP,TGFBR2,CLDN11,THY1,PCDH9,CDH13,HLA-DMA,PDGFRA,CYTH2,VSIG4,DUSP26,ADIPOQ,NEGR1,COL12A1,EFEMP2,GA…
GO: Biological Process	GO:0022610	biological adhesion		2.370E-6	1.720E-2	1.422E-4	1.346E-3	98	1578	FSTL3,ADGRV1,ACVRL1,SVEP1,CD209,MFAP4,FBLN1,FAT1,CORO2B,SPON1,ANTXR1,SEMA6A,MMP2,PCDH10,CXCL12,PEAR1,FBLN5,ANGPT2,FERMT1,APC,ITGA8,SORBS1,PDLIM5,CASK,SIGLEC7,SKAP1,PARVA,CHRD,SIGLEC1,ATP2A2,SIGLEC9,AXL,LRRC32,HSPH1,LRRC4,HPSE,FREM1,STAT5A,STAB1,SRPX2,NID1,GPM6B,STON1,DDR2,IGSF11,OMD,TEK,EMILIN1,ITGB3BP,TGFBR2,CLDN11,THY1,PCDH9,CDH13,HLA-DMA,PDGFRA,CYTH2,VSIG4,DUSP26,ADIPOQ,NEGR1,COL12A1,EFEMP2,GA…
GO: Biological Process	GO:0030334	regulation of cell migration		7.287E-6	5.290E-2	3.833E-4	3.629E-3	72	1089	TP53INP1,ACVRL1,MDM2,ADORA3,FBLN1,SEMA6A,MMP2,CXCL12,ANGPT2,FERMT1,APC,APOE,ARSB,PDGFD,CHRD,SNAI1,STARD13,SPARC,MYLK,STAT3,STAT5A,STC1,IGSF10,BMPR2,SRPX2,GLUL,IL33,DDR2,TEK,EMILIN1,NR2F2,SIRT1,GSTP1,TGFBR2,THY1,CDH13,HGF,SYNPO2,PDGFRA,SLC9A3R1,ADIPOQ,CMKLR1,NIPBL,HSPA5,ADAMTS1,AKAP12,CRK,IGF1,IGFBP3,IGFBP5,TMEM102,PRKG1,RAPGEF2,NEXN,IL6ST,CYP1B1,BCAS3,ITGA6,ITGA2,GADD45A,ACKR3,KIF14,KIF2A,JAM3,AK…
GO: Biological Process	GO:0007160	cell-matrix adhesion		1.834E-5	1.331E-1	8.320E-4	7.877E-3	25	252	ACVRL1,CORO2B,FBLN5,FERMT1,ITGA8,SORBS1,CASK,SKAP1,SIGLEC1,HPSE,FREM1,NID1,GPM6B,STON1,TEK,EMILIN1,THY1,CDH13,EFEMP2,BCAS3,ITGA6,ITGA2,JAM3,LIMS1,CTTN
GO: Biological Process	GO:0031589	cell-substrate adhesion		3.720E-5	2.700E-1	1.526E-3	1.444E-2	33	397	ACVRL1,FBLN1,CORO2B,ANTXR1,FBLN5,ANGPT2,FERMT1,ITGA8,SORBS1,CASK,SKAP1,PARVA,SIGLEC1,AXL,HPSE,FREM1,NID1,GPM6B,STON1,TEK,EMILIN1,THY1,CDH13,EFEMP2,CRK,ATRNL1,BCAS3,ITGA6,ITGA2,KIF14,JAM3,LIMS1,CTTN
GO: Biological Process	GO:0030335	positive regulation of cell migration		7.657E-5	5.558E-1	2.642E-3	2.501E-2	45	633	MDM2,FBLN1,SEMA6A,MMP2,CXCL12,FERMT1,APC,PDGFD,SNAI1,SPARC,MYLK,STAT3,STAT5A,BMPR2,SRPX2,DDR2,TEK,SIRT1,TGFBR2,THY1,CDH13,HGF,SYNPO2,PDGFRA,CMKLR1,NIPBL,HSPA5,ADAMTS1,AKAP12,CRK,IGF1,IGFBP5,TMEM102,RAPGEF2,IL6ST,CYP1B1,BCAS3,ITGA6,ITGA2,ACKR3,JAM3,AKT3,RDX,EDN3,SEMA3D
GO: Biological Process	GO:0014812	muscle cell migration		1.026E-4	7.451E-1	3.356E-3	3.178E-2	16	139	MDM2,PDGFD,PARVA,NACA,GSTP1,ADIPOQ,PLAT,ADAMTS1,CRK,IGF1,IGFBP3,IGFBP5,PRKG1,IL6ST,CYP1B1,ITGA2
GO: Biological Process	GO:0014909	smooth muscle cell migration		1.045E-4	7.586E-1	3.402E-3	3.221E-2	15	125	MDM2,PDGFD,PARVA,GSTP1,ADIPOQ,PLAT,ADAMTS1,CRK,IGF1,IGFBP3,IGFBP5,PRKG1,IL6ST,CYP1B1,ITGA2
GO: Biological Process	GO:0014910	regulation of smooth muscle cell migration		6.285E-4	1.000E0	1.363E-2	1.290E-1	13	117	MDM2,PDGFD,GSTP1,ADIPOQ,ADAMTS1,CRK,IGF1,IGFBP3,IGFBP5,PRKG1,IL6ST,CYP1B1,ITGA2
GO: Biological Process	GO:0001667	ameboidal-type cell migration		6.352E-4	1.000E0	1.367E-2	1.294E-1	36	520	ACVRL1,SEMA6A,CXCL12,ANGPT2,FERMT1,APOE,ARSB,STARD13,SPARC,STAT5A,STC1,BMPR2,SRPX2,GLUL,NANOS1,DDR2,TEK,NR2F2,SIRT1,TGFBR2,TNS1,CDH13,TWIST1,ANLN,HTR2B,AKAP12,IGF1,CYP1B1,BCAS3,ITGA2,GADD45A,ZEB2,AKT3,EDN3,SEMA3D,ENG
GO: Biological Process	GO:0048041	focal adhesion assembly		7.980E-4	1.000E0	1.608E-2	1.522E-1	11	91	ACVRL1,CORO2B,SORBS1,GPM6B,STON1,TEK,THY1,BCAS3,ITGA2,LIMS1,CTTN
GO: Biological Process	GO:0014911	positive regulation of smooth muscle cell migration		2.034E-3	1.000E0	3.189E-2	3.019E-1	9	73	MDM2,PDGFD,ADAMTS1,CRK,IGF1,IGFBP5,IL6ST,CYP1B1,ITGA2
GO: Biological Process	GO:0001764	neuron migration		2.042E-3	1.000E0	3.194E-2	3.024E-1	17	199	SEMA6A,CXCL12,SH3RF1,APBB1,AXL,STAT3,IGSF10,GPM6A,NR4A2,NR2F1,NR2F2,TWIST1,ASPM,NIPBL,CRK,PRKG1,RAPGEF2
GO: Cellular Component	GO:0031012	extracellular matrix		2.057E-7	1.707E-4	1.552E-5	1.133E-4	53	633	SVEP1,MFAP4,FBLN1,MGP,AEBP1,SPON1,MMP2,CXCL12,FBLN5,ANGPT2,VASN,APOE,CASK,SPARC,LRRC32,HPSE,FREM1,SRPX2,SERPING1,NID1,OMD,OGN,ANGPTL1,EMILIN1,TNFRSF11B,TIMP4,IL1RL1,CDH13,CHAD,SERPINB9,ADIPOQ,CTHRC1,PLAT,COL4A4,COL12A1,ADAMTS2,ADAMTS1,EFEMP2,RTN4RL1,CBLN4,IGF1,IGFBP6,PRELP,ATRNL1,ADAMTSL2,ITGA6,COCH,CRISPLD2,DPT,LAMA2,ADAMTSL3,MFAP5,ANGPTL7
GO: Cellular Component	GO:0062023	collagen-containing extracellular matrix		7.486E-6	6.213E-3	3.270E-4	2.387E-3	41	498	MFAP4,FBLN1,MGP,AEBP1,SPON1,MMP2,CXCL12,FBLN5,ANGPT2,APOE,CASK,SPARC,FREM1,SRPX2,SERPING1,NID1,OMD,OGN,ANGPTL1,EMILIN1,CDH13,SERPINB9,ADIPOQ,CTHRC1,PLAT,COL4A4,COL12A1,ADAMTS2,ADAMTS1,EFEMP2,CBLN4,IGF1,IGFBP6,PRELP,ATRNL1,ITGA6,COCH,DPT,LAMA2,MFAP5,ANGPTL7
GO: Cellular Component	GO:0005925	focal adhesion		1.660E-4	1.378E-1	4.053E-3	2.959E-2	33	424	EHD3,FAT1,CORO2B,SORBS2,FERMT1,ITGA8,SORBS1,CASK,PARVA,SNTB1,DCAF6,DDR2,TEK,THY1,TLE2,IL1RL1,TNS1,CDH13,SYNPO2,HSPA5,KIF23,AKAP12,FBLIM1,NEXN,ZNF185,ITGA6,ITGA2,RDX,LIMS1,LPP,CTTN,FLOT1,ENG
Pathway	M5884	Ensemble of genes encoding core extracellular matrix including ECM glycoproteins, collagens and proteoglycans	MSigDB C2 BIOCARTA (v7.3)	4.240E-7	1.281E-3	6.742E-5	5.792E-4	33	275	SVEP1,MFAP4,FBLN1,MGP,AEBP1,SPON1,FBLN5,SPARC,IGSF10,SRPX2,NID1,ESM1,OMD,OGN,EMILIN1,RSPO3,CHAD,ADIPOQ,CTHRC1,COL4A4,COL12A1,EFEMP2,IGFBP3,IGFBP4,IGFBP5,IGFBP6,PRELP,COCH,CRISPLD2,DPT,LAMA2,MFAP5,VWA5A
Pathway	M5889	Ensemble of genes encoding extracellular matrix and extracellular matrix-associated proteins	MSigDB C2 BIOCARTA (v7.3)	3.087E-4	9.325E-1	1.332E-2	1.144E-1	71	1026	FSTL3,SVEP1,CD209,MFAP4,FBLN1,MGP,AEBP1,SPON1,SEMA6A,MMP2,CCL23,CXCL12,FBLN5,SFRP4,ANGPT2,PDGFD,CHRD,EMCN,SPARC,HPSE,FREM1,IGSF10,SRPX2,SULF2,SERPING1,NID1,P4HA2,ESM1,OMD,OGN,ANGPTL1,EMILIN1,RSPO3,TIMP4,PAPPA,HGF,CHAD,COLEC11,SERPINB9,ADIPOQ,CTHRC1,PLAT,PARM1,COL4A4,COL12A1,ADAMTS2,ADAMTS1,EFEMP2,CRHBP,CBLN4,IGF1,IGFBP3,IGFBP4,IGFBP5,IGFBP6,PRELP,SCUBE3,ADAMTSL2,FAM20C,COCH,CHRDL1,CRISPLD2,DPT,LA…
