# Supplementary material for: Defactinib in Combination with Mitotane Can Be an Effective Treatment in Human Adrenocortical Carcinoma
Source: Int J Mol Sci. 2025 Jul 7;26(13):6539. doi: 10.3390/ijms26136539 (PMC12249900; doi:10.3390/ijms26136539)
Supplement: Supplementary file 1 [file ijms-26-06539-s001.zip › ST5 - PTK2 genomic analysis in human ACC samples.xlsx]

## Sheet: ST5A
Supplementary Table 5A. Genes correlating with PTK2 in human adrenocortical carcinoma
Based on mRNA Expression (RSEM, Batch normalized from Illumina HiSeq_RNASeqV2) in 78 adrenocortical carcinoma samples (TCGA, PanCancer Atlas)
Correlated Gene	Cytoband	Spearman's Correlation	p-Value	q-Value
VIRMA	8q22.1	0.7307755535603637	3.083806812596527e-14	4.053830573326786e-10
MTDH	8q22.1	0.7283223106007917	4.137828491708468e-14	4.053830573326786e-10
YTHDF3	8q12.3	0.6845433047964693	4.837620699909471e-12	3.159611333134206e-8
UBR5	8q22.3	0.6790298309285654	8.31393457056325e-12	3.3672767232813036e-8
TAF2	8q24.12	0.6784734253088683	8.775219703518061e-12	3.3672767232813036e-8
VPS13B	8q22.2	0.676804208449778	1.0311146442629285e-11	3.3672767232813036e-8
AZIN1	8q22.3	0.6732634454153442	1.4467625537648294e-11	3.5169692026327304e-8
XPO7	8p21.3	0.672352963492204	1.5772308205170585e-11	3.5169692026327304e-8
NSD3	8p11.23	0.6721000518468871	1.6154293571345605e-11	3.5169692026327304e-8
NUDCD1	8q23.1	0.6522211965249942	9.876227546135667e-11	1.9351480253898228e-7
TCEA1	8q11.23	0.6501220298688651	1.1864367954540707e-10	2.1133675063751871e-7
CPNE3	8q21.3	0.6491103832875985	1.295421511276473e-10	2.1152074243292674e-7
MCPH1	8p23.1	0.6405619696758935	2.6872318557963074e-10	4.0502785371132955e-7
ARFGEF1	8q13.2	0.6391962467911836	3.013153576451922e-10	4.2171236554999256e-7
RAD21	8q24.11	0.6377293592483464	3.405225210590567e-10	4.448132185087438e-7
CNOT7	8p22	0.6347450018336094	4.3587206258534865e-10	5.337798246435826e-7
PEX2	8q21.13	0.6316594797607455	5.610466936538427e-10	6.466558185560819e-7
RNF139	8q24.13	0.6280428432327168	7.515787829949293e-10	7.845774538459869e-7
RAB2A	8q12.1-q12.2	0.6278910962455269	7.607926724034781e-10	7.845774538459869e-7
ZHX1	8q24.13	0.6242744597174977	1.0151831579964548e-9	9.94574939889127e-7
ZNF7	8q24.3	0.6233046909208604	1.0961337886551188e-9	0.0000010227450216623047
DCAF13	8q22.3	0.6127922710201191	2.476406479193497e-9	0.0000022055776615144263
TNKS	8p23.1	0.6112748011482189	2.7787297759232435e-9	0.0000023672361404104364
ATP6V1C1	8q22.3	0.6103643192250788	2.9766936741668462e-9	0.0000024302223271510495
WASHC5	8q24.13	0.6038897811049713	4.8257648901278045e-9	0.000003782241490286568
ERI1	8p23.1	0.6028275521946408	5.218493114385771e-9	0.000003932736695510569
HOOK3	8p11.21	0.6003996003996005	6.233701421411973e-9	0.0000045176662802533
WRN	8p12	0.599919068273499	6.455785232575911e-9	0.0000045176662802533
EFR3A	8q24.22	0.5966817992134448	8.160548554705232e-9	0.000005513716840720493
VPS37A	8p22	0.5945067590637211	9.538187548416694e-9	0.000006229708227455889
ZFP41	8q24.3	0.5936468594696447	1.014170463793783e-8	0.000006410211634701738
STK3	8q22.2	0.5923823012430609	1.1095666611427588e-8	0.000006794015362009755
ZFHX4	8q21.13	0.5910924518519454	1.2156373052602908e-8	0.0000072179385937182235
PHF20L1	8q24.22	0.5863377129199914	1.696202055988602e-8	0.000009775112672070784
GOLGA7	8p11.21	0.5855031044904462	1.7973520873254052e-8	0.00000997911895225151
ZNF623	8q24.3	0.5852159563082892	1.8334606628613576e-8	0.00000997911895225151
TGS1	8q12.1	0.5847696607190279	1.890954813499154e-8	0.000010013883409649303
RMDN1	8q21.3	0.5840362169476092	1.9891827102128968e-8	0.000010256854216818816
WWP1	8q21.3	0.5833786466697858	2.0813583022174134e-8	0.000010456957582986666
SCRIB	8q24.3	0.5767017792334247	3.2783345880960307e-8	0.000016058921979788408
KAT6A	8p11.21	0.5728828133891424	4.231950311336344e-8	0.000019544778202853406
TRAPPC9	8q24.3	0.5728069398955477	4.25333262551421e-8	0.000019544778202853406
KCTD9	8p21.2	0.5726804840728894	4.289198033697542e-8	0.000019544778202853406
ASH2L	8p11.23	0.5666611869143515	6.370906758836196e-8	0.000028370806143781006
EMC2	8q23.1	0.5660036166365281	6.649135601718107e-8	0.000028951813995569914
LYPLA1	8q11.23	0.5648402230680712	7.169855122095161e-8	0.000030383479349140412
UTP23	8q24.11	0.5645873114227546	7.288065374143102e-8	0.000030383479349140412
PCM1	8p22	0.563904449980399	7.616540181848643e-8	0.00003109135173398798
HSF1	8q24.3	0.5633733355252344	7.881681187314912e-8	0.0000315170737110711
PTDSS1	8q22.1	0.559706116668142	9.966086742887843e-8	0.00003905510072802888
CCAR2	8p21.3	0.55846684960609	1.0781639512732908e-7	0.00004142263619852718
DDHD2	8p11.23	0.5581380644671782	1.1008404741274452e-7	0.00004148051586548685
PRKDC	8q11.21	0.5576828235056083	1.1329862465106693e-7	0.00004188628776250954
PPP2CB	8p12	0.5565194299371514	1.219228297103313e-7	0.00004423992454341169
UBE2W	8q21.11	0.5548249219135293	1.3560434595188888e-7	0.000048309664628751104
STAU2	8q21.11	0.5544455544455544	1.388606751310332e-7	0.000048586358366383286
TRAM1	8q13.3	0.5521693496377041	1.6000939870970837e-7	0.000055003932602070624
MTUS1	8p22	0.5494884861973471	1.8883062568033273e-7	0.00006379219447552481
RB1CC1	8q11.23	0.5487803335904602	1.9722741371018454e-7	0.00006549955837690434
BOP1	8q24.3	0.5484768396160802	2.0093321895128805e-7	0.00006561809153552563
TMEM67	8q22.1	0.544430253291013	2.570902088364446e-7	0.000082580746753136
TBC1D31	8q24.13	0.5433174420516191	2.7496288858774157e-7	0.00008689714256432595
EIF3H	8q23.3-q24.11	0.5389673617521723	3.5675533665266117e-7	0.00011095657248209909
ARMC1	8q13.1	0.5386132854487286	3.643394113754105e-7	0.00011154478791390301
MTBP	8q24.12	0.5318352533542409	5.424908110314168e-7	0.00016353176848230122
PUM1	1p35.2	0.5314053035572023	5.562016991006061e-7	0.00016512448624511026
ZBTB10	8q21.13	0.5303936569759355	5.897650220868738e-7	0.00017247546033985383
ZNF696	8q24.3	0.528876187104035	6.437161118528411e-7	0.00018548490434771423
MED30	8q24.11	0.5279657051808948	6.782891928932889e-7	0.00019013853356327404
EIF3E	8q23.1	0.5279404140163634	6.792741323583332e-7	0.00019013853356327404
PLEC	8q24.3	0.5268781851060335	7.218824772459724e-7	0.00019702123083852388
MAK16	8p12	0.52682760277697	7.239730846368133e-7	0.00019702123083852388
SDCCAG8	1q43-q44	0.5263470706508684	7.44120928971899e-7	0.00019973021208596426
FNTA	8p11.21	0.5257906650311716	7.6811101167933e-7	0.00020338334003844314
BPNT2	8q12.1	0.5232615485780041	8.866538210374223e-7	0.00023023263761285355
ATP6V1H	8q11.23	0.5231350927553461	8.930121699794257e-7	0.00023023263761285355
DERL1	8q24.13	0.5203277734923305	0.000001045751349436338	0.0002661097654656573
PUF60	8q24.3	0.5183803538233916	0.000001165832177796822	0.0002928630216891145
SLC25A32	8q22.3	0.5177480747101001	0.000001207536446182067	0.0002994996091960939
VCPIP1	8q13.1	0.5139544000303492	0.0000014888220570253766	0.0003646497423169403
CYRIB	8q24.21	0.5128162976264243	0.0000015845727863307924	0.00038331011327611786
MTMR9	8p23.1	0.5119816891968788	0.0000016584445094020152	0.0003962873380149157
ARHGAP39	8q24.3	0.5097307755535604	0.000001874173709743585	0.00044244047793633504
MAPK8IP1P2	17q21.31	-0.5066705446452282	0.0000022100821047149827	0.0005155279614260164
ZC3H3	8q24.3	0.5063417595063163	0.0000022493631705173203	0.000518517905448428
IMPA1	8q21.13	0.5057094803930248	0.000002326756812902115	0.0005247372442300863
ARHGEF10	8p23.3	0.505684189228493	0.0000023299040649187257	0.0005247372442300863
TATDN1	8q24.13	0.502927452294541	0.0000026980189518153887	0.0006007384470667127
ENY2	8q23.1	0.5023204643457809	0.0000027861066158184336	0.0006133817194420942
SLC39A14	8p21.3	0.5013341089290457	0.000002935039116371915	0.0006389906271799034
NSMCE2	8q24.13	0.5009547414610707	0.00000299428862113517	0.0006447262773903573
SLC39A4	8q24.3	0.500625956322159	0.0000030465458026127566	0.0006488480266999386
CYC1	8q24.3	0.5000442595379305	0.000003141106762069952	0.0006617940418924585
CIBAR1	8q22.1	0.49791980171727035	0.000003510416202026123	0.0007317350538563814
ASPH	8q12.3	0.49485957080893783	0.000004114646399791919	0.0008486566479739248
RNF170	8p11.21	0.4925074925074926	0.000004644031171109185	0.0009478661121532641
LRRC14	8q24.3	0.4900542495479204	0.000005263871184112316	0.0010633019791906877
TRPS1	8q23.3	0.4891184764602485	0.000005520128763102813	0.0011036877855534338
CSPP1	8q13.1-q13.2	0.48800566522085514	0.000005840093720484818	0.0011558666298907023
COPS5	8q13.1	0.48643761301989136	0.000006320568415356524	0.0012384521753049573
PPP2R2A	8p21.2	0.48320034395983763	0.000007432092956047978	0.0014418260334733077
YWHAZ	8q22.3	0.4829727234790527	0.00000751676733649496	0.0014439562665811987
TMEM68	8q12.1	0.48266922950467256	0.000007631073007693976	0.0014516819855607357
C8ORF33	8q24.3	0.4819610768977856	0.000007904150197595578	0.00148917229780469
UBXN2B	8q12.1	0.4812276331263672	0.000008196611851205515	0.0015295658344049606
MICU3	8p22	0.48089884798745564	0.000008330978596846286	0.0015399735342132655
FAM91A1	8q24.13	0.48026656887416364	0.000008595193502233032	0.0015739646867547106
NKAIN3	8q12.3	0.4791314959281899	0.000009089304951976257	0.001649035566935396
SPIDR	8q11.21	0.4775351231047434	0.000009829361807457323	0.00176694050692953
EXTL3	8p21.1	0.47733279378849003	0.000009927085801756447	0.0017682847199965075
TRIQK	8q22.1	0.47616940022003323	0.000010506875568269972	0.001854700179141278
NCOA2	8q13.3	0.4759164885747165	0.000010637040122894436	0.0018609121800713714
NBN	8q21.3	0.47551182994220975	0.00001084844577994019	0.0018811012974526379
ERLIN2	8p11.23	0.47275509300825774	0.000012396660457810774	0.0021307032018451255
CCDC25	8p21.1	0.4720722315659025	0.000012810881102714486	0.002182751341970327
ASAP1	8q24.21-q24.22	0.47161699060433243	0.00001309417857638909	0.0022117873709117915
OPLAH	8q24.3	0.47085825566838224	0.000013579391532486078	0.0022741418605771984
GRINA	8q24.3	0.46969486209992495	0.000014356129479408452	0.0023838474662671964
BAG4	8p11.23	0.4690625829866335	0.000014795490470975967	0.0023987790186188887
MRPL13	8q24.12	0.469037291822102	0.000014813323530309561	0.0023987790186188887
EBAG9	8q23.2	0.4690372918221019	0.000014813323530309561	0.0023987790186188887
MTFR1	8q13.1	0.46774744243098665	0.00001574990437278854	0.0025295379203313
PPP1R16A	8q24.3	0.4655218199521996	0.000017497178188081886	0.002787314710709565
SH2D4A	8p21.3	0.46471250268718606	0.00001817623475089032	0.0028695436928403567
FHIP2B	8p21.3	0.4645607556999962	0.00001830626526513446	0.0028695436928403567
ZDHHC2	8p22	0.4621580950694877	0.000020484334570140624	0.003185476599740757
TMTC4	13q32.3	0.4602359665650804	0.00002239837378301227	0.003432721153600404
TUSC3	8p22	0.46021067540054894	0.000022424635483354684	0.003432721153600404
CRIPT	2p21	-0.4582885468961418	0.0000245066937597665	0.003722357810301278
E2F5	8q21.2	0.45788388826363524	0.000024967382913059435	0.0037631607753729735
MTERF3	8q22.1	0.4570492798340899	0.000025943160914791022	0.0038733878468633427
CAMLG	5q31.1	-0.4569228240114317	0.000026094069398079068	0.0038733878468633427
INTS8	8q22.1	0.45664462120158333	0.000026428952173489687	0.003893600668325992
MAF1	8q24.3	0.4564422918853301	0.000026675014031383878	0.003900524066648774
ZNF252P	8q24.3	0.45557262720866154	0.00002775715830096329	0.004028694516659812
RAB4B	19q13.2	-0.4538373019385678	0.000030039752420666457	0.004326047794168747
GUCA1B	6p21.1	-0.4536855549513777	0.000030247450638007467	0.004326047794168747
DNAAF11	8q24.22	0.4523957055602625	0.00003206765912711495	0.004553142847367322
MRPS28	8q21.13	0.452041629256819	0.00003258487382313266	0.004581366845813174
LRRCC1	8q21.2	0.4519404645986923	0.00003273406953219579	0.004581366845813174
ZNF395	8p21.1	0.4517128441179076	0.00003307208791455669	0.004595847451048396
GPAT4	8p11.21	0.44958838629724696	0.00003638738400655687	0.005020946494538559
UBALD2	17q25.1	-0.44913314533567705	0.00003713689980387837	0.005088534368931418
LAPTM4B	8q22.1	0.4467810670342313	0.00004124351075610901	0.005611981595522221
GSR	8p12	0.44465660921357136	0.00004531178251114229	0.006123028044988428
FZD6	8q22.3	0.44384729194855826	0.000046957400479895704	0.006301940445226551
NDUFAF2	5q12.1	-0.44339205098698786	0.00004790729202988249	0.006385683537642976
ZFHX4-AS1	8q21.13	0.4431165752339299	0.00004849072855369959	0.006391565832676658
TMEM147	19q13.12	-0.4429115188608859	0.00004892930002604676	0.006391565832676658
TERF1	8q21.11	0.4428356453672908	0.000049092508914493755	0.006391565832676658
FZD3	8p21.1	0.44275977187369575	0.00004925622337114297	0.006391565832676658
NDUFAF6	8q22.1	0.4425068602283792	0.00004980560802557826	0.006420336076665661
TONSL	8q24.3	0.4422792397475942	0.00005030491500139666	0.00643603261057395
ELP3	8p21.1	0.4421527839249357	0.000050584312648177423	0.00643603261057395
NACC2	9q34.3	0.44068589638209915	0.00005393238442367423	0.006817749292886921
MROH6	8q24.3	0.43985128795255396	0.000055928001073241706	0.007024700339930116
ZNF250	8q24.3	0.4392443000037937	0.00005742217494021406	0.007128896043098052
LIN37	19q13.12	-0.439219008839262	0.00005748522888687824	0.007128896043098052
OTUD6B	8q21.3	0.4386626032195651	0.000058888778485447075	0.007257023431722327
SHARPIN	8q24.3	0.43772683013189323	0.00006132121788003279	0.007509549644633515
TSNARE1	8q24.3	0.4366646012215633	0.00006419516485786594	0.007812671181521897
ASRGL1	11q12.3	-0.4349448020334096	0.00006911434276474947	0.008359422420570995
B3GNT7	2q37.1	0.43474247271715644	0.00006971549780102086	0.008380401619099403
DCTN6	8p12	0.4344389787427762	0.00007062632459561601	0.008438123195893293
ZFAT	8q24.22	0.43365495264229437	0.00007303059968505762	0.008672494365024357
RNF19A	8q22.2	0.4334779144905726	0.00007358389597795602	0.008685559384289578
HGSNAT	8p11.21-p11.1	0.4327950530482176	0.00007575463225386232	0.0088882411040849
FUT10	8p12	0.43259272373196417	0.00007640911827236854	0.008911668234695172
DPY19L4	8q22.1	0.4321627739349259	0.00007781733323642937	0.009022206079494657
CPSF1	8q24.3	0.4317834064669507	0.00007907980435090399	0.009066791374930622
AGO2	8q24.3	0.4317328241378873	0.00007924956003298109	0.009066791374930622
ERICH1	8p23.3	0.43163165947976073	0.00007959008454057707	0.009066791374930622
YJU2B	19p13.13	-0.430923506872874	0.00008201197168395548	0.009288685394077593
SMIM11	21q22.11-q22.12	-0.43072117755662065	0.00008271637236224661	0.009314624138309541
IKBKB	8p11.21	0.4287990490522137	0.00008969326540550135	0.010042570527745105
USP10	16q24.1	0.42826793459704865	0.00009171497238452937	0.010210586186945843
C8ORF76	8q24.13	0.4261181856118564	0.0001003365551890735	0.011107313346749753
PCMTD1	8q11.23	0.42396843662666445	0.00010970260806992896	0.012075915182708922
HOXB7	17q21.32	-0.42267858723554935	0.00011570361857924643	0.01266077150848302
SMC1A	Xp11.22	0.42255213141289105	0.00011630799589297456	0.01266077150848302
CHRAC1	8q24.3	0.42227392860304264	0.00011764790919752481	0.012718732027108872
MAPK8IP1	11p11.2	-0.4221727639449158	0.00011813867658129095	0.012718732027108872
GPM6B	Xp22.2	0.4219957257931942	0.00011900207391988189	0.012741675608667572
POMK	8p11.21	0.42139009113758313	0.00012199997555206389	0.012991671309604021
MRPL15	8q11.23	0.4212116996927125	0.0001228962275890993	0.013016371261517902
CLUAP1	16p13.3	0.41982068564347047	0.00013009622949209285	0.013704868390688534
LINC00574	6q27	-0.4190172351415249	0.00013443044178812044	0.01408572233367076
INTS9	8p21.1	0.4177468101518734	0.00014155656300905576	0.014753506891486376
NBEA	13q13.3	0.4170386575449868	0.0001456785095191182	0.015102776272579905
MCM4	8q11.21	0.4155211876730864	0.00015488679856857517	0.015972904900803483
ATP5PF	21q21.3	-0.41536944068589654	0.00015583655845592014	0.015986709562226697
ADAM9	8p11.22	0.4149141997243263	0.00015871816093811732	0.01619751898657016
HNRNPLL	2p22.1	0.4145348322563511	0.00016115694579414412	0.016361187543473887
SLC46A1	17q11.2	-0.4141048824593128	0.00016396264646475816	0.01652478966730513
SEC14L1	17q25.2-q25.3	0.41390255314305935	0.0001652984982541495	0.01652478966730513
LRP12	8q22.3	0.4139025531430595	0.0001652984982541495	0.01652478966730513
TOP1MT	8q24.3	0.4126885772455393	0.00017352658510799744	0.017259288876173104
ATP13A4	3q29	-0.412531176653927	0.0001746206263641614	0.017280386631208983
POLR2I	19q13.12	-0.4123092097775642	0.00017617425216682713	0.017312105522313177
TMEM70	8q21.11	0.41223333628396924	0.0001767082323396262	0.017312105522313177
RCOR2	11q13.1	0.410791739905664	0.00018714149459935782	0.018243037040695607
CIR1	2q31.1	-0.4093754346918903	0.00019794156016657026	0.019200331336157315
PSMC4	19q13.11-q13.13	-0.40894548489485205	0.00020133195329189143	0.019415101361080413
TTL	2q14.1	-0.4088443202367254	0.0002021374235817293	0.019415101361080413
GABARAPL1	12p13.2	-0.40861669975594034	0.00020396058949019322	0.019494652636443153
B3GALT2	1q31.2	0.4080783547784194	0.00020833295471591682	0.019815902498561525
EXT1	8q24.11	0.40768092666826866	0.0002116159828917693	0.02003093511488564
ZNF707	8q24.3	0.4074027238584198	0.00021394238432245112	0.020153784030837056
PEX16	11p11.2	-0.4070992298840402	0.0002165071007422477	0.020281494931070603
ZNF34	8q24.3	0.40699806522591325	0.00021736827271230102	0.020281494931070603
FAM182B	20p11.1	0.4065428242643434	0.0002212826854320577	0.02054887648509829
ZNF251	8q24.3	0.40578408932839305	0.00022795108294518674	0.021068271317113158
ZNF101	19p13.11	-0.40550588651854486	0.00023044211790649658	0.021198511071642695
CELF1	11p11.2	0.40457011343087285	0.00023900593360910363	0.02188356197727466
PYCR3	8q24.3	0.4042666194564929	0.00024184560958571665	0.022040571508011777
CILP2	19p13.11	0.4040998015885832	0.00024341963748793278	0.022081316559900716
ELOC	8q21.11	0.4026505308097203	0.00025749600747062445	0.023250584195296846
DEPTOR	8q24.12	0.4020915793067693	0.00026312198113919485	0.02363378311370102
MRTFB	16p13.12	0.40199041464864255	0.0002641522150607596	0.02363378311370102
ANKRD46	8q22.3	0.40009357730876727	0.00028416835567457265	0.02530488273722689
ENTPD4	8p21.3	0.39994183032157693	0.00028582833043442214	0.02530488273722689
FRRS1	1p21.2	0.3997900833343869	0.00028749720351599144	0.02530488273722689
SLC29A3	10q22.1	-0.39963833634719714	0.00028917501792031944	0.02530488273722689
TTC12	11q23.2	0.39962821753867006	0.0002892872171653988	0.02530488273722689
LEPROTL1	8p12	0.39893018374031025	0.0002971243163956677	0.02587490602425206
C8ORF44	8q13.1	0.39880372791765206	0.0002985647622381783	0.025885300669446307
ZC2HC1A	8q21.13	0.39799441065263835	0.00030793641900873773	0.02658020349804937
UTRN	6q24.2	0.39769091667825857	0.0003115198275479388	0.02677157675865927
SAR1B	5q31.1	-0.3973621315393467	0.0003154449959520388	0.02699052074534606
NSMAF	8q12.1	0.3972356757166884	0.00031696671872327205	0.027002808202886055
MICOS13	19p13.3	-0.3970839287294985	0.0003188016736588284	0.027041558414160533
FAM182A	20p11.1	0.39696252697084966	0.00032027669846891366	0.027049575990516786
PARP10	8q24.3	0.39657810543886507	0.0003249887916583488	0.027329744136281916
PRR16	5q23.1	0.3960975733127634	0.00033096836691942345	0.0276221919690198
ZFAND1	8q21.13	0.3960722821482315	0.00033128585856484905	0.0276221919690198
ATF2	2q31.1	0.3958193705029149	0.0003344761707364599	0.027770025802585575
CNOT1	16q21	0.39415015364382466	0.0003562487164021195	0.029452900207523756
NFKBIL1	6p21.33	-0.39323967172068447	0.0003686648381476144	0.030281839187626447
TTC28	22q12.1	0.393189089391621	0.0003693661103318731	0.030281839187626447
TBC1D17	19q13.33	-0.39207627815222773	0.00038510664991341114	0.03144074874334741
KEAP1	19p13.2	-0.39129225205174584	0.0003965628850533555	0.03224171439724252
MACF1	1p34.3	0.39028060547047916	0.0004118061146954696	0.03328797112282692
ZC3H7B	22q13.2	0.3901945535210808	0.0004131271586854057	0.03328797112282692
WDR90	16p13.3	0.3901035673187573	0.0004145281695401535	0.03328797112282692
NCOR1	17p12-p11.2	0.3889907560793635	0.0004320187068655852	0.03455091649928276
ATXN1L	16q22.2	0.38851022395326196	0.0004397780820276922	0.034931850481098384
PDCD2L	19q13.11	-0.38838376813060377	0.00044184110260485544	0.034931850481098384
TMEM86A	11p15.1	-0.38835847696607184	0.00044225476746942395	0.034931850481098384
ATP6V1B2	8p21.3	0.38825731230794536	0.0004439129718175716	0.034931850481098384
TMEM205	19p13.2	-0.3878526536754387	0.0004506028131694288	0.03531644608496715
ZNF419	19q13.43	-0.3875491597010584	0.0004556805611884742	0.035572131139151246
ZNF517	8q24.3	0.38630989263900656	0.00047696238490948145	0.03708571813458881
ALKBH7	19p13.3	-0.38527295489320795	0.0004954635539723675	0.03823980018656111
SLC10A5	8q21.13	0.3850959167414865	0.0004986870461303077	0.03823980018656111
ZMYND12	1p34.2	0.3850959167414863	0.0004986870461303077	0.03823980018656111
GIPC1	19p13.12	-0.3850453344124231	0.0004996115569949804	0.03823980018656111
RABAC1	19q13.2	-0.3841601436538145	0.0005160460725664739	0.03934399512010696
COMMD5	8q24.3	0.3839325231730296	0.0005203511553085804	0.03945230119369931
SLC45A4	8q24.3	0.3838566496794345	0.000521793455926477	0.03945230119369931
WASL	7q31.32	0.383654320363181	0.0005256574590323151	0.03945230119369931
HMOX1	22q12.3	-0.3836290291986494	0.0005261422923587572	0.03945230119369931
MARCHF2	19p13.2	-0.38350257337599136	0.000528572590297098	0.03945230119369931
MARVELD1	10q24.2	0.38345199104692795	0.0005295475765000979	0.03945230119369931
PRRC2C	1q24.3	0.383199079401611	0.0005344471871043783	0.03955321869167768
PPP2R5B	11q13.1	-0.38317378823707954	0.0005349394178470238	0.03955321869167768
ZNF853	7p22.1	0.3829208765917627	0.0005398845418633705	0.039740546083867484
SMIM1	1p36.32	0.38283722445668306	0.0005415293357350525	0.039740546083867484
CTF1	16p11.2	0.38259209145285106	0.0005463755968411421	0.03994658001681097
BLOC1S2	10q24.31	-0.3821874328203442	0.0005544623622429569	0.04023646342883899
MCMDC2	8q13.1	0.3821368504912808	0.0005554808528338755	0.04023646342883899
PABPC3	13q12.13	0.3820862681622176	0.0005565010507918428	0.04023646342883899
NEUROD2	17q12	0.38174889038661514	0.0005633495043300174	0.040581875690596916
KIF13B	8p12	0.38158044487158405	0.0005667974999913984	0.040680696757624396
U2AF1L4	19q13.12	-0.3812263685681408	0.0005741081349379787	0.0410550175035575
MPC1	6q27	-0.3810746215809506	0.0005772675208586681	0.041130835649835426
PDS5B	13q13.1	0.38079641877110226	0.0005831009614628979	0.04139594289457979
CD58	1p13.1	-0.38024001315140543	0.0005949294829301383	0.04208320681780913
AP2S1	19q13.32	-0.3798100633543671	0.0006042191592918557	0.04258658347900942
AGPAT5	8p23.1	0.37874783444403703	0.0006277400378984885	0.04408580036768094
SMG1	16p12.3	0.3786213786213786	0.0006305950496140295	0.04412814072191891
RAB11FIP1	8p11.23	0.37821671998887213	0.000639810817980262	0.04449581027882259
LYSMD4	15q26.3	-0.37819142882434037	0.0006403908593767464	0.04449581027882259
PABPC1	8q22.3	0.3777614790273017	0.0006503251810230392	0.0450264014027047
TIGD5	8q24.3	0.3774579850529218	0.0006574219844735704	0.045357487196391336
PPP6R3	11q13	0.3773315292302633	0.0006603997587130517	0.04540306270955626
RPL7	8q21.11	0.37723036457213666	0.0006627908213253253	0.04540812361205743
KIFC2	8q24.3	0.37685099710416187	0.0006718277273984382	0.045866872789703826
FGFBP3	10q23.32	-0.3763957561425915	0.0006828201215074665	0.04645547729450451
CHMP7	8p21.3	0.37616813566180646	0.0006883775317133028	0.046552476386415506
ACTR1A	10q24.32	-0.3761428444972748	0.0006889975580310552	0.046552476386415506
POGLUT2	13q33.1	0.3759910975100849	0.0006927284099613808	0.04656769829357358
POLR2K	8q22.2	0.37594051518102173	0.0006939761101216437	0.04656769829357358
TRAPPC2B	19q13.43	-0.3754852742194514	0.0007052978590146062	0.04716589163662865
ZNF613	19q13.41	-0.37508061558694455	0.0007155025627144119	0.04768556875451083
KLF12	13q22.1	0.37490357743522335	0.0007200092456118715	0.04782325816447122
RAB31	18p11.22	0.37454950113177987	0.0007291002282806677	0.04819279050644391
LAMB4	7q31.1	-0.37449565231100806	0.0007304919251002266	0.04819279050644391
HS2ST1	1p22.3	0.3742965894864629	0.000735657625436485	0.04837072319732378
ZNF16	8q24.3	0.3737654750312979	0.0007496032153231618	0.04912282742823422
NDUFB7	19p13.12	-0.3732090694116012	0.0007644705403182129	0.04976423842855503
SLC25A37	8p21.2	0.3732090694116012	0.0007644705403182129	0.04976423842855503
ANKRD11	16q24.3	0.372829701943626	0.0007747606429138142	0.05026708621607045
TBC1D5	3p24.3	0.37250091680471414	0.000783780483473148	0.05060838471760173
COL6A1	21q22.3	0.37239975214658777	0.0007865749741097853	0.05060838471760173
BCOR	Xp11.4	0.3723491698175242	0.0007879756151702665	0.05060838471760173
EIF3K	19q13.2	-0.37204567584314413	0.0007964272076036916	0.05060838471760173
DOC2B	17p13.3	0.3719662602943791	0.0007986523103624758	0.05060838471760173
C16ORF96	16p13.3	0.37195538430835223	0.0007989574786836393	0.05060838471760173
PPP3CC	8p21.3	0.3719445111850175	0.0007992626726803681	0.05060838471760173
APP	21q21.3	0.3718939288559541	0.0008006838451799803	0.05060838471760173
EXOC6B	2p13.2	0.37176747303329594	0.0008042468360980234	0.050670136676863896
SEMA4D	9q22.2	-0.37121106741359916	0.0008200959124815337	0.05150307470885631
ZNF524	19q13.42	-0.37025000316139556	0.000848141808995247	0.053094219186750384
CHP1	15q15.1	-0.3697947621998257	0.0008617285693799227	0.05377296047270766
YIF1A	11q13.2	-0.3696935975416989	0.0008647745802011723	0.05379172420464053
MRPL54	19p13.3	-0.3693395212382554	0.0008755128214627197	0.05428733615107763
BRWD3	Xq21.1	0.36923835658012893	0.0008786030637899565	0.054307092845111704
THAP1	8p11.21	0.36885898911215365	0.0008902799305533572	0.05480135747420364
UFD1	22q11.21	-0.3687578244540271	0.0008934174791520275	0.05480135747420364
ELOF1	19p13.2	-0.3687072421249636	0.0008949900169309565	0.05480135747420364
ATP5MK	10q24.33	-0.36853020397324204	0.0009005137181868267	0.054967806212313654
LENG1	19q13.42	-0.3680496718471402	0.00091566305911711	0.055718950249505135
CYP7B1	8q12.3	0.3679508336726371	0.0009188075997559851	0.0557372015777671
MIIP	1p36.22	-0.3673415192402532	0.000938410490749507	0.056724804628002744
MRPS17	7p11.2	-0.3672656457466585	0.0009408778965040774	0.056724804628002744
USE1	19p13.11	-0.36706331643040485	0.0009474864659951401	0.05694800556659133
TMEM268	9q32	-0.36696215177227853	0.0009508065266100398	0.056972792300908626
ZMYM4	1p34.3	0.36638045498804983	0.0009701026581709929	0.0578261001996761
FUBP1	1p31.1	0.3663551638235182	0.0009709496256860996	0.0578261001996761
REL	2p16.1	0.3657228847102267	0.0009923431218048237	0.058668268661537626
IFI27	14q32.12	-0.3657228847102266	0.0009923431218048237	0.058668268661537626
ADCK5	8q24.3	0.3656723023811634	0.0009940729404731292	0.058668268661537626
NRL	14q11.2-q12	-0.3654952642294413	0.001000148871496731	0.0588044369589516
DECR1	8q21.3	0.3653940995713147	0.001003635939539001	0.0588044369589516
C15ORF61	15q23	-0.3653435172422516	0.0010053836062697144	0.0588044369589516
MGRN1	16p13.3	0.36521706141959304	0.0010097648577495502	0.058842591650935645
CES3	16q22.1	-0.3651158967614666	0.0010132823207329663	0.058842591650935645
CPQ	8q22.1	0.36506531443240314	0.0010150452168018907	0.058842591650935645
VDAC3	8p11.21	0.36400308552207283	0.0010527145882389408	0.060846282129657245
PNPLA6	19p13.2	-0.3636995915476927	0.001063707656237749	0.06116917440561007
HOXD10	2q31.1	-0.36367659984161155	0.0010645446806324913	0.06116917440561007
SDCBP	8q12.1	0.36332022407971776	0.0010775953006644445	0.06173801848309685
PLPBP	8p11.23	0.3631937682570594	0.0010822609092883012	0.061824548853046564
ZNF561	19p13.2	-0.36301673010533775	0.0010888235232209553	0.06198132225712103
LINC02159	5q34	-0.36294931903803207	0.0010913318453968947	0.06198132225712103
COX10	17p12	0.36281440078908417	0.0010963678021550236	0.06208737200990039
LGALSL	2p14	-0.362687944966426	0.0011011070008578837	0.06210384561278297
LY86-AS1	6p25.1	0.36263763130621407	0.0011029977683601343	0.06210384561278297
DANCR	4q12	-0.3623338686629824	0.001114475685713191	0.06257030540362253
MUC13	3q21.2	-0.3618944288469438	0.001131271851616274	0.06333183045876935
RBBP4	1p35.1	0.3617774630432858	0.001135780966209507	0.0634031118288008
PRMT3	11p15.1	0.36160042489156435	0.0011426368891867466	0.06360462274637817
CFAP418	8q22.1	0.3614992602334374	0.0011465713692670506	0.06364283118815464
RHPN1-AS1	8q24.3	0.36096814577827235	0.0011674294379767026	0.0646175491743376
SIL1	5q31.2	-0.3601737514061261	0.001199268888118395	0.06608100973046026
TACR2	10q22.1	-0.3601335373487272	0.0012009013836936115	0.06608100973046026
COPS9	2q37.3	-0.3600576638551324	0.0012039869589555124	0.06608100973046026
ELMO1	7p14.2-p14.1	-0.35985533453887886	0.0012122502785750365	0.06622044975586604
DAGLB	7p22.1	-0.3598300433743472	0.0012132867950574618	0.06622044975586604
JRK	8q24.3	0.35965300522262567	0.0012205649016644924	0.06643263523115017
GPAA1	8q24.3	0.35955184056449857	0.001224741539695611	0.06647530672796621
LUZP1	1p36.12	0.35934951124824555	0.001233133644807148	0.06674591336008635
REX1BD	19p13.11	-0.3588436879576119	0.0012543420632097674	0.06770682751110793
TRPM6	9q21.13	-0.3583984629164521	0.0012732821955968264	0.06854036082561599
FN1	2q35	0.3582872823379154	0.0012780520745356682	0.06860863657110104
TPTEP1	22q11.1	0.3572476421639683	0.001323443329873614	0.0707116785693428
OXR1	8q23.1	0.3572250534275851	0.0013244455463381037	0.0707116785693428
EIF4G2	11p15.4	0.35694685061773673	0.0013368452396193755	0.07116738019799464
ABCG1	21q22.3	0.3568709771241417	0.0013402451410156181	0.07116738019799464
NDUFA11	19p13.3	-0.3566686478078884	0.001349349797213581	0.07145718899081867
RAB3GAP1	2q21.3	0.35639044499803985	0.0013619599990526193	0.07193057741627229
PARD6G-AS1	18q23	0.35612783326577996	0.0013739611342311892	0.07236933995732775
RPL23AP53	8p23.3	0.35578345704928005	0.0013898436698943151	0.07300964307750459
LSM1	8p11.23	0.3552270514295831	0.0014158558033576095	0.07413731422317765
TRMT12	8q24.13	0.3550500132778614	0.0014242241587820834	0.07413731422317765
BABAM1	19p13.11	-0.355050013277861	0.0014242241587821	0.07413731422317765
MRPL34	19p13.11	-0.3549488486197347	0.0014290261134584671	0.07413731422317765
WWTR1	3q25.1	0.35492355745520265	0.001430228885187361	0.07413731422317765
HINT1	5q23.3	-0.3547212281389496	0.0014398840304264923	0.0744408646231575
SWI5	9q34.11	-0.3544683164936329	0.0014520357399996034	0.0748715481304006
FBXL6	8q24.3	0.35436715183550627	0.0014569223033001058	0.07492634018599022
RPL36AL	14q21.3	-0.3541648225192529	0.0014667400121447713	0.07523377957582368
SMARCC1	3p21.31	0.3537854550512778	0.0014853093976253523	0.07579760185802742
AIG1	6q24.2	-0.3537095815576828	0.001489048649013934	0.07579760185802742
ARL10	5q35.2	0.3537037299531772	0.0014893373846759496	0.07579760185802742
KCNK2	1q41	0.35347167312279804	0.0015008285958263846	0.07607549474871074
KCNS1	20q13.12	0.35343679052100885	0.0015025628492268581	0.07607549474871074
STT3B	3p23	0.3532290494315813	0.0015129286075598802	0.07639799170467183
MAP4K3	2p22.1	0.3531531759379861	0.0015167305692108475	0.07639799170467183
LRTM2	12p13.33	-0.3530471453876179	0.0015220581256881263	0.07646976131982859
TCF25	16q24.3	0.35290026429266935	0.0015294661452436929	0.07664542109950107
TCF15	20p13	-0.352773808470011	0.0015358700596331055	0.0766944681411278
BCAT2	19q13.33	-0.35262206148282094	0.001543586695795952	0.0766944681411278
CNOT6L	4q21.1	0.3524956056601628	0.0015500439357848939	0.0766944681411278
SPP1	4q22.1	-0.352470314495631	0.0015513383053025786	0.0766944681411278
ADGRL2	1p31.1	0.35241973216656763	0.001553929971012944	0.0766944681411278
HINT2	9p13.3	-0.35241973216656736	0.0015539299710129496	0.0766944681411278
RNF25	2q35	-0.3522679851793778	0.0015617284280294349	0.0768856955246451
IGF2BP3	7p15.3	-0.3519897823695295	0.0015761173784057821	0.07727047603897277
RWDD1	6q22.1	-0.3519644912049975	0.0015774313777477346	0.07727047603897277
TBCB	19q13.12	-0.3517621618887441	0.001587979006512966	0.07746712605736752
CDC73	1q31.2	0.35166099723061744	0.0015932766448973673	0.07746712605736752
GLG1	16q23.1	0.35163570606608585	0.0015946035432554153	0.07746712605736752
CGRRF1	14q22.2	-0.35158512373702244	0.001597260331079743	0.07746712605736752
SRSF10	1p36.11	0.3514080855853008	0.0016065905641435229	0.07772724818229182
CHRNB2	1q21.3	0.35132605979795156	0.0016109301151423395	0.07774523319236207
FOXRED2	22q12.3	0.3509528446237307	0.0016308087549388058	0.07839531332251054
TLE5	19p13.3	-0.3507758064720092	0.0016403155114330262	0.07839531332251054
PIP4P2	8q21.3	0.35075051530747736	0.0016416776915651812	0.07839531332251054
TIGAR	12p13.32	-0.3507252241429457	0.0016430408917185472	0.07839531332251054
VPS29	12q24.11	-0.35069993297841423	0.0016444051125626125	0.07839531332251054
ETV2	19q13.12	-0.35059876832028747	0.0016498722162493961	0.07846503933298705
PKHD1L1	8q23.1-q23.2	0.3501715264084193	0.0016731422934003017	0.07937905592466225
GPER1	7p22.3	0.35004236270059075	0.0016802353189950413	0.07940325759952173
ZNF706	8q22.3	0.34994119804246393	0.0016858096948760355	0.07940325759952173
RAB8A	19p13.11	-0.34994119804246393	0.0016858096948760355	0.07940325759952173
ZFAND2B	2q35	-0.34978945105527404	0.0016942025211788018	0.07960720431649267
CDKN2B-AS1	9p21.3	-0.3494606659163623	0.0017125163221143646	0.0802752268313609
METTL15	11p14.1	0.3491824631065138	0.00172815176716495	0.08081481080150366
CDKL5	Xp22.13	0.3485469314199135	0.0017643533340009068	0.08231030813343787
HGH1	8q24.3	0.34847431049962696	0.0017685332103795724	0.08231030813343787
EPN2	17p11.2	0.34834785467696866	0.0017758329846911153	0.08239487700024864
GPD2	2q24.1	0.3482972723479055	0.001778760486429783	0.08239487700024864
CCNQ	Xq28	-0.34817081652524673	0.0017860982701673864	0.08253964506051832
KANSL1	17q21.31	0.3475132462474237	0.001824696106938085	0.08412493063375256
SHPRH	6q24.3	0.3471338787794484	0.0018473042235464753	0.08496732149335595
YAE1	7p14.1	-0.34703271412132164	0.0018533754967449757	0.08504693087405397
IL5RA	3p26.2	0.34676797293685346	0.00186934872705619	0.08557948354658643
TXNDC15	5q31.1	-0.34665334665334663	0.0018763030981485704	0.08569762914947107
USP24	1p32.3	0.3464405622330674	0.001889274490744857	0.08581447377300293
YPEL4	11q12.1	-0.3464257261725615	0.0018901819037539741	0.08581447377300293
LYPD6B	2q23.2	0.34632848121851567	0.0018961393832819758	0.08581447377300293
ZNF846	19p13.2	-0.3463245615144349	0.0018963798685163965	0.08581447377300293
UBL5	19p13.2	-0.3458440293883333	0.0019260707261298182	0.08669986766011784
RBM12B-AS1	8q22.1	0.34583357044641305	0.001926721583187031	0.08669986766011784
NFKBIB	19q13.2	-0.34579344705926995	0.00192922028681287	0.08669986766011784
SLC25A24	1p13.3	0.34566699123661143	0.0019371144737646247	0.08682806177729759
FOXD4L1	2q14.1	-0.34560594852641735	0.0019409355444756733	0.08682806177729759
IRX6	16q12.2	-0.3455014786537994	0.0019474907489577414	0.08692285588856033
CCDC122	13q14.11	0.3453634972622315	0.0019561792381913344	0.08698561083956434
RPA3	7p21.3	-0.3453382060976999	0.001957775562940077	0.08698561083956434
RNPS1	16p13.3	0.3446553446553448	0.002001321764546652	0.08866315085045749
CORO1C	12q24.11	0.3446047623262812	0.002004581801916539	0.08866315085045749
WNT8A	5q31.2	0.34446977623552727	0.0020133050642351857	0.08884842213654107
ANKRD36BP1	1q24.2	0.343719571567673	0.002062410902042754	0.09069850164147124
COX6B1	19q13.12	-0.3436436980740777	0.0020674367942675365	0.09069850164147124
STOX1	10q22.1	-0.343618406909546	0.002069114536783589	0.09069850164147124
RPL30	8q22.2	0.3434666599223559	0.0020792067199950567	0.09093744748121237
ANKRD17	4q13.3	0.34293554546719107	0.0021148787586220733	0.09229161335510225
ZNF281	1q32.1	0.3425308868346843	0.0021424255923622043	0.09328597123721118
SMG1P1	16p12.2	0.34230326635389935	0.0021580619685848414	0.09375846166840661
TSPY26P	20q11.21	0.34204503037458334	0.0021759255587250515	0.09417716779556055
MMP23B	1p36.33	0.3420250635440508	0.002177312290057616	0.09417716779556055
IFI27L2	14q32.12	-0.34179744306326587	0.0021931771375307382	0.09465443355237287
DHRS2	14q11.2	-0.3414180755952909	0.0022198494124955584	0.09559500964491863
OR7C1	19p13.1	-0.34106027333781935	0.0022452720631183486	0.09647776492267747
C8G	9q34.3	-0.3409144078420671	0.002255710927372296	0.09671422299985287
GFUS	8q24.3	0.34070992298840386	0.002270418250153311	0.09713226024782527
TPRXL	3p25.1	-0.3405295949692051	0.0022834594962732164	0.09727837287594562
STKLD1	9q34.2	0.3404823025076188	0.002286890778856875	0.09727837287594562
POLL	10q24.32	-0.3404570113430873	0.0022887276664188493	0.09727837287594562
ATAD2	8q24.13	0.3403052643558969	0.00229977683242511	0.09753642262886927
EPS15	1p32.3	0.34002706154604895	0.002320158061003072	0.09818828735916672
EIF1	17q21.2	-0.3396982764071371	0.0023444538671402977	0.09900264886367886
HOXB9	17q21.32	-0.33956132198431616	0.0023546413872835774	0.09905246857677838
ITGAV	2q32.1	0.3395465294199472	0.002355744123546939	0.09905246857677838
C8ORF82	8q24.3	0.3394453647618203	0.0023632980404590023	0.09915730579176378
ZBED4	22q13.33	0.3392430354455671	0.002378471108510209	0.09958068995758342
FBXO17	19q13.2	0.33914187078744057	0.002386090368348905	0.0996866837471822
PKN2	1p22.2	0.33906599729384546	0.002391819175462983	0.09971341473196103
ADTRP	6p24.1	-0.33879014587078393	0.002412751386718091	0.10011526765386812
NRBP2	8q24.3	0.3387625033194653	0.002414857995687275	0.10011526765386812
FAM32A	19p13.11	-0.33873721215493374	0.002416786853132572	0.10011526765386812
RAD54B	8q22.1	0.33845900934508527	0.0024380956741612446	0.10034083648245286
MFSD3	8q24.3	0.3383852753976729	0.002443771467801119	0.10034083648245286
IGFLR1	19q13.12	-0.3383578446869587	0.0024458860148482272	0.10034083648245286
NIPAL2	8q22.2	0.3383578446869585	0.0024458860148482272	0.10034083648245286
VPS35L	16p12.3	0.33833255352242686	0.00244783708475107	0.10034083648245286
LIMCH1	4p13	0.33742207159928683	0.002519011851943732	0.1029099388900747
CREB3	9p13.3	-0.3373967804347552	0.002521015140718376	0.1029099388900747
ELMOD3	2p11.2	-0.3370679952958436	0.0025471881640558203	0.10376217232122607
CRB1	1q31.3	0.33698455885070344	0.0025538687680295453	0.10381847435844588
PSENEN	19q13.12	-0.3366380454988052	0.002581781804640832	0.10473588546611275
LINC00965	8p23.1	0.33639990642882367	0.0026011230381981798	0.10491768994792802
GFOD3P	1p36.32	0.33638513385348834	0.00260232710598617	0.10491768994792802
TUT4	1p32.3	0.33638513385348834	0.00260232710598617	0.10491768994792802
PIP5K1P1	6p24.3	0.33614801089930185	0.002621722740997687	0.1051863630750892
LGR6	1q32.1	0.33613444433514794	0.0026228363340459046	0.1051863630750892
TTI2	8p12	0.3361069310436402	0.002625096026524376	0.1051863630750892
PLEKHF2	8q22.1	0.3358793105628551	0.002643857713991626	0.10562578713974975
HELT	4q35.1	0.33580047961604625	0.002650383326842798	0.10562578713974975
SOD1	21q22.11	-0.33577814590472826	0.002652234728629013	0.10562578713974975
ZNF600	19q13.42	-0.3357022724111333	0.0026585330833536823	0.10566186051771206
HOXB6	17q21.32	-0.3354999430948797	0.0026753942420180993	0.10611675056296081
MYLIP	6p22.3	0.33539877843675303	0.00268386068355884	0.10623750754273112
GPR173	Xp11.22	0.3344401788110519	0.0027652843826022557	0.10880951677857353
MYSM1	1p32.1	0.3344377141845497	0.0027654965477048694	0.10880951677857353
INTS15	7p22.1	-0.3344377141845495	0.0027654965477048902	0.10880951677857353
HIGD1C	12q13.12	-0.3342192043674936	0.002784364778400034	0.10931646378429025
GRTP1	13q34	0.3341595113747012	0.0027895392412036913	0.10931646378429025
NEK7	1q31.3	0.3339318908939162	0.002809349503990423	0.10987304227782105
SBF2	11p15.4	0.3337548527421945	0.002824844430378277	0.11025896766699593
RBM12B	8q22.1	0.3336536880840678	0.0028337329694945444	0.11035540050463427
KNG1	3q27.3	-0.3335986498138055	0.0028385792515226945	0.11035540050463427
RUFY4	2q35	-0.33336535635051645	0.002859203872518558	0.11063822895142653
SLC11A1	2q35	-0.3333501941096879	0.002860548939098025	0.11063822895142653
TOM1L1	17q22	0.33332490294515627	0.002862793818432849	0.11063822895142653
RIMS2	8q22.3	0.3330972824643709	0.002883068768552647	0.11120245954925306
SLC3A2	11q12.3	-0.3329455354771811	0.0028966566683024998	0.11137638486649348
SCUBE3	6p21.3	0.33292002662267034	0.002898946426554643	0.11137638486649348
RIC8B	12q23.3	-0.3328443708190545	0.002905747063872004	0.11141919367809792
RBP7	1p36.22	-0.33274320616092756	0.0029148629680360244	0.11155043944472239
CDC42BPA	1q42.13	0.3326673326673327	0.002921716673379309	0.11159476900232783
H4C12	6p22.1	0.3325404898582692	0.0029332066660288573	0.11168455735193099
INTS10	8p21.3	0.3325155856801426	0.0029354673387896528	0.11168455735193099
PIGN	18q21.33	0.33241442102201624	0.002944666573699795	0.11181743574626701
CCDC107	9p13.3	-0.3322626740348258	0.002958513768643	0.11212595509243894
CXCR4	2q22.1	-0.3318327242377873	0.0029980642383834197	0.11313309827629157
PPP3CA	4q24	0.3316303949215344	0.0030168392584091425	0.11313309827629157
RAB24	5q35.3	-0.33157981259247077	0.003021549405463386	0.11313309827629157
VDR	12q13.11	-0.3315798125924707	0.003021549405463386	0.11313309827629157
KLF10	8q22.3	0.3315798125924707	0.003021549405463386	0.11313309827629157
OCEL1	19p13.11	-0.3314533567698123	0.0030333535456775577	0.11313309827629157
RBMS3	3p24.1	0.3313774832762173	0.0030404557992011728	0.11313309827629157
NECAB1	8q21.3	0.33135219211168593	0.003042826517893503	0.11313309827629157
XPR1	1q25.3	0.33135219211168593	0.003042826517893503	0.11313309827629157
SEC11C	18q21.32	-0.33135219211168593	0.0030428265178935212	0.11313309827629157
CDH17	8q22.1	0.3310257552171558	0.003073574373641626	0.11405987931275381
ZNF181	19q13.11	-0.33084636882105223	0.003090589153532075	0.11447448747506139
NCKAP1	2q32.1	0.33064403950479904	0.0031098810293729187	0.11497171488591126
THSD7A	7p21.3	0.33054287484667244	0.0031195672573459754	0.11511261928519216
IRF9	14q12	-0.3303911278594825	0.0031341471433026314	0.11543323143960857
CLDN6	16p13.3	-0.3302765722888862	0.003145193962509015	0.11544841744573553
TMEM64	8q21.3	0.33026467203682375	0.003146343519241746	0.11544841744573553
ARCN1	11q23.3	0.32980943107525357	0.003190602302886396	0.11685357293973091
PACS1	11q13.1-q13.2	0.32943006360727894	0.0032279084873906095	0.11772782801341658
CLPP	19p13.3	-0.329328898949152	0.00323792236201669	0.11772782801341658
DIP2B	12q13.12	0.32925302545555707	0.0032454509622337887	0.11772782801341658
EARS2	16p12.2	0.3291771519619621	0.0032529951885194807	0.11772782801341658
RSF1	11q14.1	0.3291518607974307	0.003255513407902842	0.11772782801341658
TCAF1	7q35	0.32912656963289855	0.0032580333676563325	0.11772782801341658
ZRSR2	Xp22.2	-0.3289495314811773	0.0032757219034152125	0.11772782801341658
SLC38A9	5q11.2	-0.32892424031664513	0.003278255823481992	0.11772782801341658
SLC52A2	8q24.3	0.3288989491521136	0.003280791493264328	0.11772782801341658
SUCLA2	13q14.2	0.3288483668230507	0.0032858680861397194	0.11772782801341658
PRKAR1A	17q24.2	0.3288230756585186	0.0032884090113159924	0.11772782801341658
CLEC5A	7q34	-0.3287998634334206	0.0032907426153972173	0.11772782801341658
RP9	7p14.3	-0.3287724933294554	0.0032934961243574193	0.11772782801341658
PPARA	22q13.31	0.3287219110003922	0.0032985902612721087	0.11772782801341658
PLPP1	5q11.2	-0.32846899935507506	0.0033241665965691785	0.11829806581854699
ZFAT-AS1	8q24.22	0.328413187564505	0.0033298344894703235	0.11829806581854699
SNTB1	8q24.12	0.3283172523678853	0.0033395972200279504	0.11829806581854699
ZFTRAF1	8q24.3	0.32829196120335363	0.0033421751963862677	0.11829806581854699
MED8	1p34.2	-0.328266670038822	0.00334475494863096	0.11829806581854699
UEVLD	11p15.1	0.3280643407225686	0.0033654570250013305	0.11878511417831221
PCYOX1L	5q32	-0.32801375839350533	0.0033706503768062466	0.11878511417831221
IARS2	1q41	0.3278114290772517	0.003391495368813553	0.11930513511047175
CDK12	17q12	0.3270779853058333	0.003468026016558483	0.12177867700438513
MRPL27	17q21.33	-0.3269009471541117	0.003486728143380423	0.12215533208118758
NAT1	8p22	0.32682507366051655	0.003494770837482061	0.12215533208118758
IFI44	1p31.1	-0.32679978249598507	0.003497455409694102	0.12215533208118758
RPL8	8q24.3	0.3265974531797317	0.003518998278581942	0.12268906097959888
F7	13q34	0.326402530486666	0.003539864357315079	0.1230099033204269
CNGB1	16q21	-0.3263942180581931	0.0035407566332918633	0.1230099033204269
PPP1R9B	17q21.33	0.326192794547225	0.003562439308243587	0.12336328356537155
PAWR	12q21.2	0.3261169210536301	0.003570637519623682	0.12336328356537155
EDIL3	5q14.3	0.3260998774390486	0.0035724814119970304	0.12336328356537155
PSMA3	14q23.1	-0.3260663387245667	0.0035761123336292247	0.12336328356537155
EPB41L2	6q23.1-q23.2	0.3259398829019081	0.0035898321217911313	0.12361892898835752
PSMC1	14q32.11	-0.3257628447501865	0.003609118648294061	0.12406503648188391
GPR146	7p22.3	-0.3255858065984646	0.0036284974771320917	0.12451274880372365
ATG4D	19p13.2	-0.325282312624085	0.003661934163794373	0.125167854970568
C9ORF72	9p21.2	-0.32523173029502145	0.003667533560001904	0.125167854970568
CENPP	9q22.31	-0.32523173029502145	0.003667533560001904	0.125167854970568
ZNF222	19q13.31	-0.32518114796595815	0.0036731405842643982	0.125167854970568
PDPK1	16p13.3	0.32507998330783144	0.0036843775526496404	0.1253328016781546
IL4I1	19q13.33	-0.3248270716625147	0.0037126040901147564	0.1258304500775711
GAL3ST3	11q13.1	0.32477686689145596	0.003718230122147445	0.1258304500775711
UCHL5	1q31.2	0.32477648933345143	0.00371827246069785	0.1258304500775711
POLR1A	2p11.2	0.32465003351079286	0.003732477132181629	0.12597235063603734
TAF9	5q13.2	-0.3246247423462614	0.003735323860341824	0.12597235063603734
HTATIP2	11p15.1	-0.32442241303000796	0.0037581674013743125	0.1264157691084235
AP3M2	8p11.21	0.32432124837188125	0.0037696357665436813	0.1264157691084235
BASP1-AS1	5p15.1	0.3242847510846664	0.0037737808662836186	0.1264157691084235
VWA7	6p21.33	0.3242803664696601	0.0037742791124031716	0.1264157691084235
MIR4435-2HG	2q13	-0.32409362789109625	0.0037955536264210653	0.12691139548821564
TCAP	17q12	-0.32396717206843784	0.0038100209040259135	0.12715511474164345
GPC4	Xq26.2	-0.3239165897393746	0.0038158215508873306	0.12715511474164345
RRP15	1q41	0.3235119311068681	0.0038625105528518134	0.1282746301230156
NEIL2	8p23.1	0.3235119311068677	0.003862510552851853	0.1282746301230156
GPR155	2q31.1	-0.3232843106260826	0.003888996017708348	0.12880712945005993
GLYR1	16p13.3	0.3232590194615512	0.0038919488037233237	0.12880712945005993
POM121L10P	22q11.23	0.32315249321413664	0.003904407839985601	0.12880712945005993
PAFAH1B2	11q23.3	0.3231072724743609	0.003909707466830636	0.12880712945005993
FIZ1	19q13.42	-0.32300610781623446	0.003921586609999826	0.12880712945005993
FADS3	11q12.2	-0.32298081665170264	0.003924561410721944	0.12880712945005993
POP4	19q12	-0.3229808166517028	0.003924561410721944	0.12880712945005993
DENND1B	1q31.3	0.32287965199357593	0.003936480708165483	0.1289822792571814
PIAS1	15q23	0.3227531961709177	0.00395142512994735	0.12923604854449727
RNASE2	14q11.2	-0.3227026138418544	0.003957417021879063	0.12923604854449727
ZNF814	19q13.43	-0.322272664044816	0.004008675455690311	0.13051718814413
TXNL4A	18q23	-0.3222220817157527	0.0040147445275714325	0.13051718814413
SRCAP	16p11.2	0.32217149938668943	0.0040208217729620745	0.13051718814413
EEF1D	8q24.3	0.3221209170576259	0.004026907201286329	0.13051718814413
ANKRD29	18q11.2	-0.3220956258930944	0.00402995298699595	0.13051718814413
FRA10AC1	10q23.33	-0.3219438789059043	0.004048270777286762	0.1308760779179557
KXD1	19p13.11	-0.32189329657684057	0.004054393145666995	0.1308760779179557
ARSD	Xp22.33	0.3217162584251193	0.0040758863472287535	0.131353482051974
ATP2A2	12q24.11	0.3215898026024607	0.0040913006213780115	0.131517166546852
CHD7	8q12.2	0.3215645114379292	0.0040943896903939845	0.131517166546852
C19ORF48P	19q13.33	-0.321412764450739	0.004112967703866423	0.13189769098127446
PABPC1P2	2q22.3	0.32134376819230176	0.0041214395111482	0.13195340813960432
TSSC4	11p15.5	-0.3209322323246375	0.004172293628880347	0.13334714273116852
FAM219A	9p13.3	-0.3208816499955741	0.004178582506733564	0.13334714273116852
HELZ	17q24.2	0.32075519417291576	0.004194341586959905	0.13363240496730466
NPC2	14q24.3	-0.32055286485666223	0.004219666032389717	0.1342210003874093
BACH2	6q15	-0.32037582670494047	0.00424193632006327	0.13452081751377956
CASC15	6p22.3	-0.32036879863427226	0.004242822559126047	0.13452081751377956
MINK1	17p13.2	0.320198788553219	0.00426431101572214	0.13457357804701991
TEAD1	11p15.3	0.32017349738868717	0.004267515948280057	0.13457357804701991
SLC25A51	9p13.2-p13.1	-0.32017349738868744	0.004267515948280057	0.13457357804701991
FCGBP	19q13.2	-0.32002175040149744	0.004286790537473688	0.13457357804701991
DNLZ	9q34.3	-0.31989529457883914	0.004302911750247287	0.13457357804701991
ZGLP1	19p13.2	-0.3198952945788391	0.004302911750247347	0.13457357804701991
CHEK2	22q12.1	-0.31987000341430705	0.004306142449883005	0.13457357804701991
PLAAT3	11q12.3-q13.1	-0.31984471224977556	0.004309375304742463	0.13457357804701991
CSTB	21q22.3	-0.31984471224977556	0.00430937530474252	0.13457357804701991
ADAMTS10	19p13.2	0.3197688387561807	0.004319086812949527	0.13457357804701991
CYP2A13	19q13.2	-0.31976143304695487	0.004320035755413673	0.13457357804701991
FAM241B	10q22.1	-0.31951592711086374	0.004351599102914003	0.13534163940078886
WDR38	9q33.3	0.3193687939159822	0.004370613240931372	0.13552136391803876
NDUFV3	21q22.3	-0.3193641801236736	0.004371210676543866	0.13552136391803876
BLNK	10q24.1	-0.31926301546554703	0.004384328640363065	0.13571332603360806
ETFRF1	12p12.1	-0.3190859773138254	0.0044073692418366206	0.13621134530685608
HOXB5	17q21.32	-0.3189342303266353	0.004427203861467869	0.13659830775234183
DFFA	1p36.22	0.31888364799757196	0.004433832996350383	0.13659830775234183
PSMB1	6q27	-0.31870660984585014	0.0044571044455220575	0.13707036783614565
SULT2A1	19q13.33	-0.31863073635225525	0.004467111083165682	0.13707036783614565
HSPG2	1p36.12	0.31858015402319206	0.004473793253143554	0.13707036783614565
XRN1	3q23	0.31855486285866025	0.004477137665363541	0.13707036783614565
CAB39L	13q14.2	0.31827666004881194	0.004514072985361836	0.1377618939925695
ARPIN	15q26.1	0.31822607771974853	0.004520817486844043	0.1377618939925695
UGDH	4p14	0.31822607771974876	0.004520817486844043	0.1377618939925695
IFNGR1	6q23.3	-0.3180490395680269	0.00454449374924743	0.13812702337660818
ITPK1	14q32.12	-0.317973166074432	0.004554674369687077	0.13812702337660818
UBE2V2	8q11.21	0.31789729258083704	0.004564875230094715	0.13812702337660818
ART5	11p15.4	0.3178944430379596	0.004565258733509765	0.13812702337660818
KHDRBS3	8q24.23	0.3178720014163052	0.004568280020595998	0.13812702337660818
VPS35	16q11.2	0.3178214190872419	0.004575096364775886	0.13812702337660818
LRATD2	8q24.21	0.31749263394832994	0.004619623067812102	0.13897418344068704
ALDH16A1	19q13.33	-0.31746734278379823	0.00462306407479425	0.13897418344068704
CLRN3	10q26.2	-0.3174572756500031	0.004624434398455035	0.13897418344068704
DPH7	9q34.3	-0.3173914692902035	0.0046334007472191175	0.13903040465698527
RNF216P1	7p22.1	-0.31711326648035526	0.004671477567472174	0.13983843550102082
DNAJB4	1p31.1	0.3170879753158234	0.0046749528251278216	0.13983843550102082
PIEZO1	16q24.3	0.31703739298676	0.0046819102227407755	0.13983843550102082
VTN	17q11.2	-0.31698681065769674	0.004688876805357287	0.13983843550102082
POLD4	11q13.2	-0.3167591901769115	0.004720340368721742	0.1405628407062824
MCOLN1	19p13.2	-0.3166833166833167	0.004730869765215163	0.14066261332264932
OR2C1	16p13.3	0.3163028083582195	0.00478398994543678	0.14202651362255797
PDPR2P	16q23.1	0.3158487082537716	0.004848075606977556	0.1434942499140759
PLXND1	3q22.1	0.3158487082537716	0.004848075606977556	0.1434942499140759
BIVM	13q33.1	0.3153681761276697	0.004916719364466042	0.14497313007741616
C17ORF107	17p13.2	0.31534288496313817	0.004920355940999496	0.14497313007741616
MAP3K10	19q13.2	-0.3153428849631383	0.004920355940999496	0.14497313007741616
SOCS5	2p21	0.3152923026340749	0.004927636247400182	0.14497313007741616
IRF2BPL	14q24.3	0.31491293516609986	0.00498254358069739	0.14625470877890243
ZNF226	19q13.31	-0.3148623528370366	0.004989905373513784	0.14625470877890243
ENTREP1	9q21.12	-0.31483706167250475	0.004993589883284972	0.14625470877890243
MPV17L2	19p13.11	-0.31473589701437826	0.00500835204273475	0.1464681342169324
KITLG	12q21.32	0.3145335676981248	0.005037992418657948	0.14689185186289588
TBCK	4q24	0.314508276533593	0.005041708372215777	0.14689185186289588
NDUFB1	14q31.3	-0.31445769420452946	0.005049147565191823	0.14689185186289588
NINJ1	9q22.31	-0.3144324030399982	0.005052870807307246	0.14689185186289588
CLTB	5q35.2	-0.3143818207109349	0.005060324589540406	0.14689185186289588
ROCK2	2p25.1	0.31420478255921286	0.005086489598259183	0.147432954420548
TPRKB	2p13.1	-0.3138001239267065	0.0051467458497211445	0.148959140590009
HSD3B1	1p12	-0.3137427959155017	0.00515533328320516	0.14898761113734793
LAMTOR2	1q22	-0.3136736681040479	0.005165705138728285	0.14906749114615908
FAM177A1	14q13.2	-0.313572503445921	0.005180917075261583	0.14928660172452274
LONRF1	8p23.1	0.3134460476232628	0.005199987771275883	0.1496160945526867
TMEM150C	4q21.22	0.31334488296513646	0.0052152890553113125	0.1498363251462901
VWA1	1p36.33	0.3132690094715413	0.005226791166903495	0.1499469196549152
IL1R1	2q11.2-q12.1	-0.3128643508390347	0.00528851589899991	0.15116499742137798
IRGQ	19q13.31	-0.3128390596745029	0.005292395030675937	0.15116499742137798
PLSCR4	3q24	0.3128390596745025	0.005292395030675987	0.15116499742137798
DOK4	16q21	0.3127631861809076	0.005304047541733082	0.15127730354107424
SUCLG2	3p14.1	0.31258614802918616	0.005331325089223078	0.15150765380738213
DEPDC5	22q12.2-q12.3	0.3125102745355909	0.005343053423542923	0.15150765380738213
AKAP8L	19p13.12	-0.3125102745355909	0.005343053423542923	0.15150765380738213
CAVIN2	2q32.3	0.3125102745355912	0.0053430534235429745	0.15150765380738213
GEMIN7	19q13.32	-0.31225736289027417	0.005382312954891029	0.1524003468759174
TRAPPC5	19p13.2	-0.3121814893966794	0.005394140484705098	0.15251484654734732
DSCC1	8q24.12	0.3120297424094892	0.005417864558253215	0.1528565304809407
RPL26L1-AS1	5q35.1	-0.31200445124495735	0.005421827533135336	0.1528565304809407
MRPL20	1p36.33	-0.3118779954222995	0.0054416809031413455	0.15319582703470047
DIDO1	20q13.33	0.3117262484351094	0.005465589823381255	0.15364815925298753
FNDC3A	13q14.2	0.3116503749415141	0.005477579094472859	0.15376459137120516
DSEL	18q22.1	0.3115492102833875	0.005493600975276082	0.1538910125555301
C6ORF62	6p22.3	-0.3114986279543241	0.0055016274494514876	0.1538910125555301
NAGK	2p13.3	-0.31147333678979267	0.005505644574942666	0.1538910125555301
SSRP1	11q12.1	0.31134688096713425	0.005525769143191687	0.1542335051163788
ZNF446	19q13.43	-0.3111951339799442	0.005550004482412795	0.15442956274773226
DNAJC1	10p12.31	-0.3110939693218176	0.005566213552311549	0.15442956274773226
GCFC2	2p12	0.31109396932181754	0.005566213552311549	0.15442956274773226
PNLIP	10q25.3	0.31103293755783273	0.005576012577114021	0.15442956274773226
ACACA	17q12	0.31096751349915913	0.005586533749379629	0.15442956274773226
TCF12	15q21.3	0.3109422223346275	0.005590605651040788	0.15442956274773226
CFAP298	21q22.11	-0.3109169311700957	0.005594680176789134	0.15442956274773226
OSTF1	9q21.13	-0.31089164000556435	0.005598757328056047	0.15442956274773226
KIAA1958	9q32	0.3108157665119694	0.0056110045492952275	0.15442956274773226
GEM	8q22.1	0.3107651841829058	0.005619182517322973	0.15442956274773226
TXN	9q31.3	-0.31071460185384236	0.00562737102183734	0.15442956274773226
GTF2E2	8p12	0.31071460185384236	0.00562737102183734	0.15442956274773226
SPTA1	1q23.1	-0.31041888325665346	0.005675454799458253	0.1553487838788302
PIN1	19p13	-0.3104111078794625	0.005676723959234583	0.1553487838788302
DHRS13	17q11.2	-0.3103605255503993	0.00568498654140421	0.15535791672562635
SIRT6	19p13.3	-0.3102846520568038	0.005697400347035975	0.15548030974905697
SERPINA3	14q32.13	-0.310057031576019	0.0057347856417454155	0.1562828788099578
WASF2	1p36.11	0.31000644924695575	0.005743122867872399	0.15629270760151637
ZNF354C	5q35.3	0.30995017387506457	0.0057524110353599405	0.1563131557681657
PCGF1	2p13.1	-0.3099052845888289	0.005759829461295072	0.1563131557681657
ZNF565	19q13.12	-0.3097788287661704	0.005780773087834123	0.15666454755604678
ALG14	1p21.3	-0.30967766410804404	0.005797576410571747	0.15690291738776632
MAP3K20	2q31.1	0.3095764994499173	0.005814422875892019	0.15705079080651138
POLR1H	6p22.1	-0.3095006259563222	0.005827086093515044	0.15705079080651138
CDC37L1	9p24.1	-0.3095006259563222	0.005827086093515044	0.15705079080651138
EPHB2	1p36.12	-0.3094500436272588	0.00583554176943972	0.1570626448219806
TMPRSS5	11q23.2	-0.30939946129819557	0.0058440082837239995	0.157074757628653
SELENOK	3p21.1	-0.30934887896913243	0.005852485648109736	0.15708712847816736
RHOG	11p15.4	-0.3091971319819421	0.005877982959436794	0.1573404345726838
UQCR11	19p13.3	-0.3091971319819421	0.005877982959436794	0.1573404345726838
UBXN8	8p12	0.3091212584883472	0.005890768373160475	0.15746755184680267
LRRC37A4P	17q21.31	0.3086154351977136	0.005976633995254467	0.15954518597141149
MBNL3	Xq26.2	0.3085395617041184	0.005989608711017324	0.15967400419547406
ILDR2	1q24.1	0.30829480667115244	0.006031632627865198	0.1605758284108569
ZNF500	16p13.3	0.30783140909723195	0.006111910514904808	0.16234324551960036
INPP5K	17p13.3	-0.30773024443910524	0.006129560935322333	0.16234324551960036
SPRYD4	12q13.3	-0.30773024443910524	0.006129560935322333	0.16234324551960036
SRRM2	16p13.3	0.30765437094551046	0.00614282825841184	0.16234324551960036
DPH3	3p25.1	-0.3076290797809786	0.0061472563280199274	0.16234324551960036
GLP1R	6p21.2	0.30761749296678725	0.006149285930595483	0.16234324551960036
CTNND1	11q12.1	0.30752791512285205	0.006164996789640459	0.16234324551960036
NCAM1	11q23.2	0.3074773327937887	0.0061738839515409726	0.16234324551960036
BLCAP	20q11.23	-0.3074014593001935	0.006187235892324604	0.16234324551960036
NIBAN2	9q34.11	0.3073002946420668	0.006205078113192415	0.16234324551960036
PIGH	14q24.1	-0.30730029464206676	0.006205078113192415	0.16234324551960036
SMIM29	6p21.31	-0.30730029464206676	0.006205078113192415	0.16234324551960036
SARAF	8p12	0.3072497123130036	0.006214016236587682	0.16234324551960036
ZNF571	19q13.12	-0.30724971231300324	0.006214016236587745	0.16234324551960036
ZNF702P	19q13.41	0.3071991299839401	0.006222965718166735	0.1623605729450852
DHX15	4p15.2	0.30714854765487687	0.006231926570099078	0.16237815055122518
APBB3	5q31.3	-0.3070473829967501	0.006249882433751529	0.1626297429042861
SCNM1	1q21.3	-0.3069462183386236	0.0062678839251002465	0.16278309649023842
SAXO5	19p13.2	-0.3069209271740917	0.006272391438712361	0.16278309649023842
RC3H2	9q33.2	0.3066680155287751	0.006317624092433008	0.16292647142122516
PHF6	Xq26.2	0.30664272436424345	0.0063221631432637294	0.16292647142122516
MACROD1	11q13.1	0.30661743319971174	0.006326705070313139	0.16292647142122516
USP33	1p31.1	0.30656685087064844	0.006335797559211458	0.16292647142122516
GPR137	11q13.1	-0.30654155970611663	0.006340348124133942	0.16292647142122516
TBC1D16	17q25.3	0.30638981271892646	0.0063677120972083015	0.16292647142122516
BCAR1	16q23.1	0.3063898127189267	0.0063677120972083015	0.16292647142122516
RFTN2	2q33.1	0.3063645215543951	0.006372282871016135	0.16292647142122516
GALE	1p36.11	0.3063392303898634	0.006376856537970808	0.16292647142122516
MOCS1	6p21.2	-0.30631393922533173	0.006381433099615075	0.16292647142122516
CD99	Xp22.32 and Yp11.3	-0.3063139392253316	0.006381433099615075	0.16292647142122516
CIB3	19p13.11	-0.30630630158835154	0.006382815737210104	0.16292647142122516
WDR26	1q42.11-q42.12	0.30628864806079986	0.006386012557492137	0.16292647142122516
HOXA7	7p15.2	-0.30623806573173673	0.006395180168121243	0.1629481927362388
SPTSSA	14q13.1	-0.30601044525095156	0.006436578187521129	0.16379001689128442
C19ORF53	19p13.13	-0.3058839894282933	0.0064596790329591565	0.16390325233075678
PRPF38B	1p13.3	0.30588398942829326	0.0064596790329591565	0.16390325233075678
SAP30	4q34.1	-0.30580811593469837	0.006473574598577658	0.16390325233075678
ATF5	19q13.33	-0.30578282477016694	0.006478212306170572	0.16390325233075678
FATE1	Xq28	-0.305757533605635	0.0064828529425506026	0.16390325233075678
SMARCE1	17q21.2	0.30560578661844473	0.006510758352598225	0.1640914271870994
DHH	12q13.12	0.30558822423370746	0.006513994801919784	0.1640914271870994
BRICD5	16p13.3	-0.30558049545391325	0.006515419534120819	0.1640914271870994
BEND4	4p13	0.30550928821283924	0.006528558888052458	0.1641532204100713
GAB1	4q31.21	0.30542874846672324	0.006543448444441221	0.1641532204100713
MIEF1	22q13.1	0.30542874846672313	0.006543448444441221	0.1641532204100713
NOS2	17q11.2	0.3053858898001157	0.006551384013508001	0.1641532204100713
GLS	2q32.2	0.30525171031500126	0.006576283117939857	0.1645011882980572
LTB4R	14q12	-0.30507467216327994	0.006609262910846242	0.1645011882980572
ZNF682	19p12	-0.3050493809987482	0.006613986187740301	0.1645011882980572
GPR108	19p13.3	-0.30504938099874823	0.006613986187740301	0.1645011882980572
SRP19	5q22.2	-0.30492292517608977	0.006637647216700385	0.1645011882980572
ZNHIT6	1p22.3	0.30484705168249465	0.006651879606438109	0.1645011882980572
UBE2M	19q13.43	-0.3048470516824949	0.006651879606438109	0.1645011882980572
CCDC34	11p14.1	0.3047711781888996	0.006666138877548705	0.1645011882980572
CIRBP-AS1	19p13.3	-0.3047711781888998	0.006666138877548705	0.1645011882980572
PDE3B	11p15.2	0.30477117818889987	0.006666138877548705	0.1645011882980572
PSMC5	17q23.3	-0.3047711781888998	0.006666138877548705	0.1645011882980572
SRA1	5q31.3	-0.30477117818889976	0.006666138877548764	0.1645011882980572
WNT10B	12q13.12	-0.30472721815225257	0.006674412814992115	0.1645011882980572
ZNF32	10q11.21	-0.304670013530773	0.006685193128288336	0.16455989215537897
VPS11	11q23.3	0.304518266543583	0.006713864472981443	0.16505829420777715
VGLL4	3p25.3-p25.2	0.3044171018854563	0.006733038829900025	0.1651442102428379
EVPL	17q25.1	0.30441035656212984	0.006734319025969506	0.1651442102428379
TBCA	5q14.1	-0.3043665195563929	0.006742644084631536	0.1651442102428379
LINC00242	6q27	-0.3042672787228004	0.006761524348958278	0.165214884460646
SLITRK5	13q31.2	0.30426271630200247	0.006762393453987859	0.165214884460646
SMIM7	19p13.11	-0.304138899075608	0.006786017254264834	0.16558558166882337
KLHL13	Xq24	0.30393656975935474	0.006824777275955929	0.1663242362501001
DCP1A	3p21.1	0.3038606962657594	0.006839362467921658	0.16647263129994655
ZNF302	19q13.11	-0.3038101139366962	0.006849101171184613	0.16650283914167655
NOPCHAP1	12q23.3	-0.3034813287977844	0.00691270090062065	0.16763299684005079
UQCC5	3p21.1	-0.3034813287977845	0.00691270090062065	0.16763299684005079
NUP160	11p11.2	0.3033548729751261	0.006937300429740237	0.16772632089333125
XKR9	8q13.3	0.30333725366000175	0.006940734035338111	0.16772632089333125
UBXN6	19p13	-0.30332958181059455	0.006942229572547292	0.16772632089333125
UVRAG	11q13.5	-0.3032537083169997	0.006957035504052295	0.1678770365349762
PIN4	Xq13.1	-0.30315254365887284	0.0069768199803910465	0.16814736862949833
ZNF30	19q13.13	-0.30287434084902454	0.007031482867334378	0.169256603565786
WIPF2	17q21.2	0.3027731761908978	0.007051453526859283	0.16952905571200097
MIER1	1p31.3	0.3026467203682395	0.007076487030355439	0.1699224103833143
DOK3	5q35.3	-0.30259613803917595	0.00708652230717967	0.16995510169752565
LYPLA2P1	6p21.32	0.30236851755839095	0.007131836175539811	0.17055171591912838
SLC7A2	8p22	0.3023432263938593	0.007136886751549352	0.17055171591912838
GKN1	2p13.3	-0.3022842050360348	0.007148685396173911	0.17055171591912838
SLC9A2	2q12.1	-0.3022732349865255	0.0071508802503037145	0.17055171591912838
SYVN1	11q13.1	-0.30221677057120083	0.007162186860016547	0.17055171591912838
TSSK4	14q12	0.3021883873456978	0.007167876342514557	0.17055171591912838
TNIK	3q26.2-q26.31	0.3021661882421378	0.007172328974041124	0.17055171591912838
ASH1L	1q22	0.30196385892588423	0.0072130238776085326	0.17128075069577364
SLC2A12	6q23.2	-0.3018646029006261	0.007233061590472033	0.17128075069577364
SMARCAD1	4q22.3	0.30181211193869445	0.007243678194968448	0.17128075069577364
HABP4	9q22.32	-0.30178682077416275	0.007248798371777428	0.17128075069577364
PEX7	6q23.3	-0.30173623844509906	0.0072590482750896496	0.17128075069577364
LRCH3	3q29	0.3017109472805676	0.0072641780049090485	0.17128075069577364
KMT2E-AS1	7q22.3	-0.3017109472805675	0.0072641780049090485	0.17128075069577364
SYDE1	19p13.12	0.30148332679978235	0.007310489217041761	0.17200724550932514
MPHOSPH10	2p13.3	-0.3014327444707191	0.007320815783587319	0.17200724550932514
SLC46A2	9q32	-0.3013525284937322	0.007337218466240011	0.17200724550932514
PAF1	19q13.2	-0.3013315798125925	0.007341507401393101	0.17200724550932514
TNFRSF10B	8p21.3	0.3013062886480608	0.007346688333222146	0.17200724550932514
SLC26A2	5q32	-0.3012304151544658	0.007362250421125449	0.17200724550932514
HSP90AA1	14q32.31	0.3012051239899343	0.007367444220134745	0.17200724550932514
ZNF358	19p13.2	-0.3011798328254025	0.00737264124011794	0.17200724550932514
ALKBH2	12q24.11	-0.3011292504963388	0.007383044949697503	0.17200724550932514
RSKR	17q11.2	-0.30110395933180756	0.007388251642641318	0.17200724550932514
LY6S-AS1	8q24.3	0.30100279467368074	0.007409110707863142	0.17200724550932514
TACC1	8p11.22	0.3010027946736807	0.007409110707863142	0.17200724550932514
HSD17B7P2	10p11.1	-0.3010027946736807	0.007409110707863142	0.17200724550932514
GGH	8q12.3	0.3009522123446173	0.0074195596400130825	0.17204597820877673
MEAK7	16q24.1	0.30087633885102244	0.0074352573254204725	0.17220618443769356
EMC7	15q14	-0.3006740095347691	0.0074772606251406444	0.1725143701700976
KRTCAP2	1q22	-0.3006487183702375	0.007482525672991054	0.1725143701700976
CCDC85C	14q32.2	-0.30064871837023743	0.007482525672991054	0.1725143701700976
C18ORF21	18q12.2	-0.3005222625475789	0.007508899814879346	0.1725143701700976
IFI6	1p35.3	-0.3004716802185157	0.007519472324385301	0.1725143701700976
ABTB2	11p13	-0.3004463890539838	0.007524763482916569	0.1725143701700976
DRAP1	11q13.1	-0.3003958067249205	0.007535355615994031	0.1725143701700976
PLAC8L1	5q32	-0.30029194883839877	0.0075571449295326444	0.1725143701700976
WDR83	19p13.13	-0.3001574385006602	0.0075854473755846575	0.1725143701700976
ASF1A	6q22.31	-0.30011760391507253	0.007593846861611234	0.1725143701700976
NOL9	1p36.31	0.30011760391507225	0.007593846861611323	0.1725143701700976
COPA	1q23.2	0.30011760391507225	0.007593846861611323	0.1725143701700976
RBFOX2	22q12.3	0.30011760391507214	0.007593846861611323	0.1725143701700976
CD320	19p13.2	-0.3000923127505405	0.0075991839745563955	0.1725143701700976
TMEM131	2q11.2	0.3000164392569455	0.00761521509135791	0.1725143701700976
ATP6V1C2	2p25.1	-0.2999911480924141	0.00762056539528764	0.1725143701700976
IAPP	12p12.1	-0.29997461152862387	0.007624065463170952	0.1725143701700976
ARHGAP42	11q22.1	0.2999658569278823	0.007625919001220593	0.1725143701700976
TXNDC11	16p13.13	0.29983940110522384	0.007652736620601172	0.1725143701700976
UBE2D2	5q31.2	-0.2997129452825655	0.007679637045960144	0.1725143701700976
SPATA7	14q31.3	-0.2997129452825656	0.007679637045960144	0.1725143701700976
BORCS8	19p13.11	-0.29968765411803394	0.007685027086545264	0.1725143701700976
COQ3	6q16.2	-0.2996117806244389	0.007701217150125625	0.1725143701700976
SBDSP1	7q11.23	-0.29958648945990707	0.007706620490969592	0.1725143701700976
CYCS	7p15.3	-0.2995611982953755	0.007712027161161674	0.1725143701700976
KIRREL1	1q23.1	0.2995359071308441	0.007717437162416292	0.1725143701700976
OCM	7p22.1	-0.299532455084737	0.007718175843721103	0.1725143701700976
FBXO25	8p23.3	0.29951061596631234	0.007722850496448847	0.1725143701700976
FBXL20	17q12	0.29951061596631234	0.007722850496448847	0.1725143701700976
GAMT	19p13.3	0.29948532480178053	0.007728267164975353	0.1725143701700976
DMD	Xp21.2-p21.1	0.29948532480178064	0.007728267164975353	0.1725143701700976
LRIG3	12q14.1	0.29946003363724893	0.007733687169712298	0.1725143701700976
LIN7B	19q13.33	-0.299434742472717	0.007739110512377043	0.1725143701700976
PYM1	12q13.2	-0.29938416014365404	0.007749967218361985	0.17256006554157355
ARMC6	19p13.11	-0.2992577043209955	0.007777167517395315	0.17296914907587263
ST20	15q25.1	-0.29915653966286865	0.007798988076716379	0.17325779180859494
CCDC69	5q33.1	-0.29903008384021035	0.00782633935702427	0.17366850890320898
MISP3	19p13.12	-0.29892891918208364	0.007848280980912954	0.17388495993908995
GDNF	5p13.2	0.2989033166301023	0.007853842479641451	0.17388495993908995
MALSU1	7p15.3	-0.2987771721948938	0.007881294675691463	0.17422111782233038
MPRIP	17p11.2	0.2987518810303622	0.007886808793937279	0.17422111782233038
WDR97	8q24.3	0.29854955171410874	0.007931043791873649	0.17500098204726605
KLK3	19q13.33	-0.2984591784835519	0.007950872229342258	0.17521881915853255
AK1	9q34.11	-0.2984230958914503	0.007958801115193119	0.17521881915853255
ERCC6L2	9q22.32	0.29822076657519697	0.008003390186331833	0.17600272425475413
BBS1	11q13.2	0.2978413991072219	0.008087585847768962	0.17765488464258414
ZNF155	19q13.31	-0.2977149432845633	0.008115823235697775	0.17807552125449297
SKP2	5p13.2	0.29763906979096855	0.008132807150525119	0.17824857193220267
DERL2	17p13.2	-0.29758848746190514	0.008144147074001837	0.17829767348378991
SPDYA	2p23.2	-0.29746203163924684	0.008172557583294666	0.17869478346423018
KLHL23	2q31.1	0.2973936796732505	0.008187950208960472	0.17869478346423018
UPP1	7p12.3	-0.2973861581456519	0.008189645582876324	0.17869478346423018
LRP11	6q25.1	-0.29723441115846166	0.008223915616707673	0.17924293948139058
CREBBP	16p13.3	0.2970573730067403	0.008264056219303885	0.17981934043929743
RAB5IF	20q11.23	-0.29703208184220836	0.008269804593201346	0.17981934043929743
GLDN	15q21.2	-0.29699602294516814	0.008278006404632422	0.17981934043929743
RPS26	12q13.2	-0.2969562083486134	0.008287070757205552	0.17981934043929743
HOXD9	2q31.1	-0.29685504369048704	0.008310141474495937	0.1799402512719405
PTTG2	4p14	-0.2968512406019399	0.008311009870424933	0.1799402512719405
KIAA1614	1q25.3	0.2968044613614233	0.008321697936097218	0.1799624273694512
PHYHD1	9q34.11	0.29672858786782846	0.008339059047388655	0.1799624273694512
PSPN	19p13.3	-0.2967018223744436	0.008345191007465416	0.1799624273694512
IFIT1	10q23.31	-0.2966527143742331	0.008356451904270408	0.1799624273694512
CT45A3	Xq26.3	-0.29662075579923886	0.008363787440301668	0.1799624273694512
FAM86HP	3q22.1	-0.2966021320451701	0.008368064802498701	0.1799624273694512
PTS	11q23.1	-0.29652625855157494	0.008385510676141007	0.1799624273694512
THAP3	1p36.31	-0.2965262585515749	0.008385510676141112	0.1799624273694512
SPHAR	1q42.13	-0.2963745115643849	0.008420498095741363	0.18044343207941596
SMAD7	18q21.1	0.29634922039985323	0.008426341755265163	0.18044343207941596
LAMP5	20p12.2	0.29626304299560907	0.008446280206889952	0.1806729414561154
SFR1	10q25.1	-0.29619747341266334	0.008461478413659403	0.18072897269079619
FAHD2CP	2q11.2	-0.2961721822481318	0.008467346990412928	0.18072897269079619
DOCK10	2q36.2	0.2960204352609414	0.008502633417196799	0.18108760780060226
RRM2B	8q22.3	0.2960204352609417	0.008502633417196799	0.18108760780060226
NDUFA3	19q13.42	-0.29594456176734635	0.008520324904473497	0.18112534686280984
GFRA1	10q25.3	0.2959061096905097	0.008529303117644634	0.18112534686280984
TAF3	10p14	0.29589397943828355	0.008532137141695085	0.18112534686280984
C1ORF50	1p34.2	-0.29581810594468827	0.008549882402298582	0.1813056231500416
PHACTR3	20q13.32-q13.33	0.2956115435502585	0.008598357086328017	0.1819745084146964
GPR152	11q13.2	0.2956045617182077	0.0085999997342048	0.1819745084146964
UBAP2L	1q21.3	0.2954893208057766	0.008627152743184924	0.1823521368392291
PCDH18	4q28.3	0.29533757381858655	0.008663021834246713	0.18291298472007553
ISG20	15q26.1	-0.2952364091604597	0.008687007071562095	0.1832219769216229
BRF2	8p11.23	0.29513524450233325	0.00871105045326585	0.18353152965730224
MROH1	8q24.3	0.2950340798442066	0.008735152096497618	0.18384164358622376
CUL4A	13q34	0.29495820635061143	0.008753266633613628	0.18388489134855038
CD81	11p15.5	0.29490762402154824	0.008765361259546087	0.18388489134855038
U2SURP	3q23	0.2949076240215485	0.008765361259546087	0.18388489134855038
EN1	2q14.2	-0.29481845206631085	0.00878671860555233	0.18405673009955995
RGPD8	2q14.1	-0.2947814808720083	0.008795586835172347	0.18405673009955995
LRRC40	1p31.1	0.29475587703435774	0.008801732984754907	0.18405673009955995
PDLIM2	8p21.3	0.2946041300471679	0.008838236790276172	0.18440536905555902
PGPEP1	19p13.11	-0.2946041300471682	0.008838236790276172	0.18440536905555902
RAD23A	19p13.13	-0.29452825655357295	0.00885653834757901	0.18440536905555902
ZNF527	19q13.12	-0.2945029653890413	0.008862646235215321	0.18440536905555902
CCDC166	8q24.3	0.2944841180137384	0.008867200327271507	0.18440536905555902
SLC27A1	19p13.11	-0.29445238305997806	0.008874873074379511	0.18440536905555902
MON1A	3p21.31	-0.2940477244274713	0.008973220543335625	0.18625135945563373
POLR2F	22q13.1	-0.2938959774402812	0.00901034600385906	0.18653406834764713
ARL3	10q24.32	-0.29382010394668634	0.009028959089737821	0.18653406834764713
GPM6A	4q34.2	0.29379769334848543	0.009034463231514257	0.18653406834764713
DHRS7B	17p11.2	-0.29374423045309134	0.009047605813182537	0.18653406834764713
HRAS	11p15.5	-0.29374423045309134	0.009047605813182537	0.18653406834764713
CYSRT1	9q34.3	-0.2937189392885596	0.00905382887139417	0.18653406834764713
ADAMTS17	15q26.3	-0.2937189392885596	0.00905382887139417	0.18653406834764713
TREM2	6p21.1	-0.29366835695949595	0.009066286224627717	0.18653406834764713
ANKRD65	1p36.33	0.29364306579496446	0.009072520523390207	0.18653406834764713
DPP6	7q36.2	0.2935678299803966	0.009091088412175175	0.18658874943033438
LRRC41	1p34.1-p33	0.2935419011368379	0.009097495243084633	0.18658874943033438
QKI	6q26	0.29351660997230616	0.009103748313534738	0.18658874943033438
ZNF177	19p13.2	-0.29344073647871105	0.009122530092142101	0.18677832249261478
CBX6	22q13.1	0.29326369832698945	0.009166486125460812	0.18741549971535498
FAM131C	1p36.13	-0.293238407162458	0.009172780658723356	0.18741549971535498
AP4B1	1p13.2	-0.29301078668167296	0.009229601812381924	0.1883800186581369
REXO2	11q23.2	-0.29280845736541944	0.009280367698641974	0.1892190683529561
WDR59	16q23.1	0.2927325838718243	0.009299467763985726	0.18941140474795876
GRB14	2q24.3	0.2924222885680004	0.009377938370064653	0.19070881841803697
MFSD14A	1p21.2	0.2924037987329125	0.009382632487240361	0.19070881841803697
NEDD1	12q23.1	0.29235321640384937	0.009395484602268854	0.19077215056669006
MAPK1	22q11.22	0.2922014694166596	0.009434133334895074	0.1911579672958321
PPP4R2	3p13	0.2921761782521276	0.00944058828355474	0.1911579672958321
SLC31A2	9q32	-0.29215088708759585	0.009447047092514387	0.1911579672958321
TMED5	1p22.1	0.29212559592306425	0.00945350976368589	0.1911579672958321
ADAMTS15	11q24.3	0.2920689162963688	0.009468007189778874	0.19125374523353325
BCL9L	11q23.3	0.2919738489358746	0.009492367004306116	0.1915483409705191
COA8	14q32.33	-0.2917462284550892	0.009550914598753046	0.19253150272424607
PRRT3	3p25.3	-0.2915691903033677	0.009596669547077536	0.19325340384138703
OST4	2p23.3	-0.2914427344807094	0.009629468805670685	0.19325340384138703
ROCK1	18q11.1	0.291442734480709	0.009629468805670857	0.19325340384138703
C16ORF87	16q11.2	0.2914427344807091	0.009629468805670857	0.19325340384138703
QRICH2	17q25.1	-0.29141744331617797	0.009636040397725585	0.19325340384138703
STPG1	1p36.11	0.29131627865805054	0.00966236596478336	0.19358322976888054
C10ORF95	10q24.32	-0.2911213122319131	0.009713278369902413	0.19440447025522767
ZFPM2	8q23	0.29106336701273416	0.009728454951528983	0.19450953706148869
FDX2	19p13.2	-0.29093691119007586	0.009761647263721527	0.19497422679445423
UQCRQ	5q31.1	-0.2908863288610124	0.009774951858478884	0.19497545082426027
TMEM65	8q24.13	0.290861037696481	0.009781610092898227	0.19497545082426027
KRI1	19p13.2	-0.29073458187382234	0.009814960713297162	0.19544140265888676
MBTPS1	16q23.3-q24.1	0.29068399954475893	0.009828328740381143	0.19550890694317577
BNC1	15q25.2	0.29058599132854906	0.009854275858083442	0.19582624864430728
PLAC1	Xq26.3	-0.29048337706614746	0.009881506479427695	0.19584910847356385
ORMDL1	2q32.2	-0.2904816702285058	0.0098819599758059	0.19584910847356385
CLDN10	13q32.1	0.2904646877849018	0.009886473097753477	0.19584910847356385
TFPT	19q13.42	-0.2904310878994426	0.009895407644627346	0.19584910847356385
TRIM21	11p15.4	-0.2903805055703792	0.009908871288750854	0.19585327099977218
SMG1P3	16p12.2	0.29035521440584755	0.009915609106449627	0.19585327099977218
PSMG3	7p22.3	-0.29027934091225255	0.009935846565624604	0.19591741284165357
SCT	11p15.5	0.29026807648323166	0.009938854157630073	0.19591741284165357
TNNI3K	1p31.1	0.2901838789725096	0.009961359998373933	0.19616370633983804
JAM2	21q21.3	-0.2901275939250624	0.009976429687995895	0.19619394073680005
MT2A	16q13	-0.2901023027605306	0.009983207591095099	0.19619394073680005
CYP4F2	19p13.12	-0.2900440900214242	0.009998823584115277	0.19619394073680005
RHEBL1	12q13.12	-0.29000113810240385	0.010010359416685556	0.19619394073680005
LYRM2	6q15	-0.2899758469378721	0.010017157436228389	0.19619394073680005
BEND3P3	10q22.3	0.2899542224364974	0.010022973087554192	0.19619394073680005
RIF1	2q23.3	0.2898493911152139	0.010051208011378793	0.19648758169339034
COPE	19p13.11	-0.2898240999506824	0.010058030235708407	0.19648758169339034
MZF1	19q13.43	-0.2896723529634922	0.010099048512722085	0.19709238701023557
TRIML2	4q35.2	-0.2895658994968776	0.01012791068694383	0.19745898706465412
SERBP1	1p31.3	0.2894953148117705	0.010147087606637389	0.19757380464576124
ZSCAN16	6p22.1	-0.289470023647239	0.010153966585601795	0.19757380464576124
SLX4IP	20p12.2	0.2893453973008768	0.010187923339997785	0.1980378669880125
ADPRM	17p13.1	-0.2892676943309854	0.010209145059835348	0.19819157814747407
EIF3M	11p13	-0.2892424031664538	0.01021606072925124	0.19819157814747407
GBA2	9p13.3	-0.2891159473437957	0.010250700416140377	0.19866688818383238
MTHFSD	16q24.1	0.28901478268566866	0.010278485893056289	0.19900854998868076
SF3B5	6q24.2	-0.28896420035660536	0.01029240325122735	0.19903120974437827
FAM66A	8p23.1	0.2889319409376174	0.010301287776480827	0.19903120974437827
AKT1S1	19q13.33	-0.2888883268630106	0.010313310108089589	0.19903120974437827
SNAI2	8q11.21	0.28886303569847877	0.010320287286939282	0.19903120974437827
PCDH7	4p15.1	0.2888257945952583	0.010330568639453447	0.19903359087654948
CREB1	2q33.3	0.28873840551422203	0.010354729698634492	0.1993031175982753
FDXACB1	11q23.1	-0.28863541521769354	0.010383267384778612	0.19965627196992355
ANAPC1	2q13	0.28850895939503524	0.010418400947652987	0.20013543938069867
NDUFB6	9p21.1	-0.28845837706597205	0.010432483371727424	0.2002096759898405
RPL7L1	6p21.1	0.2883825035723768	0.010453638128420529	0.2004193595775654
FAM120A2P	9q22.31	0.2881801742561235	0.01051023377127405	0.20111085987728883
SHFL	19p13.2	-0.2881801742561238	0.01051023377127405	0.20111085987728883
PHLPP1	18q21.33	0.28810430076252846	0.01053152590211868	0.20132167661084238
LRSAM1	9q33.3-q34.11	-0.28805371843346506	0.010545741537612643	0.20133656585595344
TSPAN4	11p15.5	0.2880284272689335	0.010552855625909165	0.20133656585595344
CSTA	3q21.1	-0.28775204386090847	0.010630871891963536	0.20244062131823265
HECTD1	14q12	0.28775022445908516	0.010631387125470113	0.20244062131823265
ZDHHC24	11q13.2	-0.28764905980095856	0.010660070053806776	0.20278132174661567
CPLANE1	5p13.2	0.28754789514283186	0.010688820398506346	0.20278132174661567
ARID1A	1p36.11	0.2874738392920252	0.010709909408677817	0.20278132174661567
PRR34-AS1	22q13.31	-0.2874738392920253	0.010709909408677871	0.20278132174661567
ITPR3	6p21.31	0.28744673048470515	0.01071763828994064	0.20278132174661567
KLHL11	17q21.2	0.28743590230535926	0.010720726825989511	0.20278132174661567
TRIT1	1p34.2	0.2874214393201736	0.010724853332271462	0.20278132174661567
MTMR7	8p22	0.28739614815564185	0.010732072606473433	0.20278132174661567
JPH2	20q13.12	0.28727695799367386	0.010766152047816203	0.20307290484613644
HLX	1q41	-0.2872696923329834	0.010768232527056026	0.20307290484613644
KGD4	5q13.2	-0.28721911000392003	0.010782726189922067	0.2031507086205125
JAK1	1p31.3	0.2871179453457937	0.010811764510794557	0.20350212663257305
BTBD8	1p22.1	0.2868663922448998	0.01088426585056917	0.20456002024647452
USF1	1q23.3	-0.286839742535945	0.010891971443426676	0.20456002024647452
ZNF18	17p12	-0.2868144513714136	0.01089928861576602	0.20456002024647452
MIS18BP1	14q21.2	0.2867132867132865	0.01092860013652545	0.2049138670574925
ZNF778	16q24.3	0.28661212205516023	0.01095798028644471	0.20507226908557563
PSEN2	1q42.13	-0.28661212205516035	0.01095798028644471	0.20507226908557563
DHX33	17p13.2	0.2863592104098434	0.011031731780744994	0.20619706948135735
THAP11	16q22.1	0.28633391924531154	0.01103913064641951	0.20619706948135735
EMC3	3p25.3	-0.2862580457517168	0.01106135317368713	0.206415384843072
COG1	17q25.1	-0.28610629876452676	0.011105915100994962	0.20687573139498355
ZBTB8B	1p35.1	0.2860729034512393	0.011115742903308782	0.20687573139498355
ZNF350	19q13.41	-0.2860557164354632	0.011120803766637561	0.20687573139498355
DZIP3	3q13.13	0.2860304252709315	0.011128254613162839	0.20687573139498355
RBM26	13q31.1	0.2858533871192099	0.011180532322226199	0.2076505690253082
SLC20A2	8p11.21	0.28580280479014675	0.01119550801768961	0.207674199838099
UBXN2A	2p23.3	-0.2857775136256149	0.011203002410374127	0.207674199838099
SETD2	3p21.31	0.28570164013201965	0.011225511793290054	0.20789478079180088
DCAF7	17q23.3	0.28565105780295635	0.011240539906842128	0.2079111527035835
VIP	6q25.2	0.2856272553070103	0.011247617733275418	0.2079111527035835
NUDT8	11q13.2	-0.28552460198029816	0.011278186816653924	0.20827972901556738
INPP4B	4q31.21	0.2853728549931083	0.01132350790244693	0.2088627647023981
ATP6V0A2	12q24.31	-0.2853475638285766	0.01133107680303405	0.2088627647023981
KCNH4	17q21.2	0.2852030300493609	0.011374416023470668	0.20946457477808672
POLR3D	8p21.3	0.2850946521832597	0.011407008247967476	0.2098675301508683
OSGIN1	16q23.3	-0.28484174053794326	0.011483381964608257	0.21073455502924274
C12ORF54	12q13.11	0.28479746426001784	0.01149679806821741	0.21073455502924274
MRPS12	19q13.2	-0.28479115820887996	0.01149870996612853	0.21073455502924274
R3HCC1	8p21.3	0.28474057587981605	0.011514055759826222	0.21073455502924274
NBEAL1	2q33.2	0.2847152847152847	0.011521735334030782	0.21073455502924274
EIF3G	19p13.2	-0.2846899935507531	0.011529419362628775	0.21073455502924274
ASPSCR1	17q25.3	-0.2846899935507531	0.011529419362628775	0.21073455502924274
CEP85L	6q22.31	0.2846141200571583	0.011552498195963459	0.21095959892983038
TFDP1	13q34	0.2845129553990314	0.011583332463809779	0.2113257134971032
NSFL1C	20p13	-0.28446237306996813	0.011598776417377235	0.21135488945802136
TESMIN	11q13.3	0.2844370819054363	0.011606505106503571	0.21135488945802136
UNC45B	17q12	-0.2842067462710848	0.011677099383212566	0.21244297615103713
SNRPD2	19q13.2-q13.3	-0.284158879095588	0.011691816684928618	0.21248839206210857
ZNF576	19q13.31	-0.2840830056019928	0.011715177883835526	0.21248839206210857
TSPAN19	12q21.31	-0.2840604340558045	0.01172213541539202	0.21248839206210857
NSDHL	Xq28	-0.28405771443746153	0.011722973962393557	0.21248839206210857
PLCB3	11q13.1	0.2839818409438664	0.01174638926473338	0.21271603627836033
ZNF805	19q13.43	-0.28383009395667635	0.011793341861813139	0.21336910474641424
KLK4	19q13.41	-0.28378668901421994	0.011806801913038437	0.2134155688967483
NMNAT1	1p36.22	0.2835518911468278	0.01187984541320695	0.21448279172841622
ISG15	1p36.33	-0.2835265999822962	0.011887736644741248	0.21448279172841622
NDUFA2	5q31.3	-0.28340014415963777	0.011927261165903131	0.21499793494453168
SIN3B	19p13.11	-0.2832989795015114	0.011958962948209577	0.2153712500066346
CORO7	16p13.3	0.2831978148433844	0.01199073791586343	0.21570413604423766
PPP1R12B	1q32.1	0.2830713590207263	0.01203055975281117	0.21570413604423766
FBXO16	8p21.1	0.2830460678561943	0.012038537892131496	0.21570413604423766
ADRA1A	8p21.2	0.28302647010229254	0.01204472319592395	0.21570413604423766
SPACA3	17q11.2	-0.28300639614757656	0.012051061656748269	0.21570413604423766
IL17C	16q24.2	-0.28299611432573324	0.012054309320133738	0.21570413604423766
TAB1	22q13.1	0.28299548552713116	0.01205450796001022	0.21570413604423766
ZNF704	8q21.13	0.2829449031980681	0.012070496427975022	0.2157931633300571
EBLN2	3p13	0.28279213928117924	0.012118895146247248	0.21601024181069678
HIPK3	11p13	0.28271728271728275	0.012142672699860848	0.21601024181069678
ZNF232	17p13.2	-0.28271728271728264	0.012142672699860961	0.21601024181069678
C10ORF120	10q26.13	0.2826034223208465	0.012178917173997529	0.21601024181069678
YJU2	19p13.3	-0.28256553573009285	0.012190998191763702	0.21601024181069678
ZNF790	19q13.12	-0.2825655357300925	0.012190998191763752	0.21601024181069678
TASOR	3p14.3	0.2825402445655612	0.012199068657014811	0.21601024181069678
SLC1A3	5p13.2	-0.2824896622364977	0.012215223507058382	0.21601024181069678
RSPRY1	16q13	0.2824643710719662	0.012223307896209406	0.21601024181069678
FOXI1	5q35.1	0.2823993504906695	0.012244113230436442	0.21601024181069678
METTL5	2q31.1	-0.28233791524930785	0.01226379957049468	0.21601024181069678
FCGR1A	1q21.2	-0.28233791524930746	0.012263799570494822	0.21601024181069678
SPRR4	1q21.3	0.28227223233611615	0.01228487742943905	0.21601024181069678
NANS	9q22.33	-0.2822367505911811	0.012296276715143025	0.21601024181069678
NR2F6	19p13.11	-0.28221145942664944	0.012304407659127645	0.21601024181069678
PLXNB2	22q13.33	0.2822114594266494	0.012304407659127645	0.21601024181069678
AP1G2	14q11.2	0.282211459426649	0.012304407659127681	0.21601024181069678
BASP1	5p15.1	0.28218616826211756	0.012312543270615274	0.21601024181069678
CTPS2	Xp22.2	0.28213558593305427	0.012328828504853144	0.21601024181069678
SLC35D3	6q23.3	-0.2820923992412849	0.01234274747168605	0.21601024181069678
POLB	8p11.21	0.2820597124394595	0.012353291417211854	0.21601024181069678
SPATA41	15q26.3	-0.28204155452449303	0.012359152084488822	0.21601024181069678
NLRX1	11q23.3	0.2820091301103958	0.012369623425015103	0.21601024181069678
NRTN	19p13.3	-0.28198383894586415	0.012377796455363667	0.21601024181069678
EMC4	15q14	-0.28195854778133256	0.012385974172934916	0.21601024181069678
ZNF416	19q13.43	-0.28195854778133245	0.012385974172934916	0.21601024181069678
TMEM229A	7q31.32	0.2819539913389609	0.012387447964521466	0.21601024181069678
ZDHHC20	13q12.11	0.28193325661680085	0.012394156579923932	0.21601024181069678
ACADM	1p31.1	0.28190796545226937	0.012402343678525767	0.21601024181069678
NUDT5	10p14	-0.28180680079414283	0.012435139032996206	0.21624182966556346
PYDC1	16p11.2	0.2817463056297715	0.012454786173675394	0.21624182966556346
ZNF530	19q13.43	-0.2817309273005475	0.012459784918465916	0.21624182966556346
CAPN1	11q13.1	0.2817309273005475	0.012459784918465916	0.21624182966556346
PACSIN3	11p11.2	0.28168034497148436	0.012476239051120842	0.21633577696253256
MAP2K2	19p13.3	-0.28160447147788914	0.012500955607659708	0.2165241529720873
SPAG9	17q21.33	0.28157918031335777	0.012509203897336063	0.2165241529720873
RDX	11q22.3	0.28137685099710424	0.012575360407397302	0.21733162770459408
THSD7B	2q22.1	-0.2813533387765919	0.012583067955438424	0.21733162770459408
H4C2	6p22.2	-0.28130434904024376	0.012599140463889146	0.21733162770459408
PGRMC1	Xq24	-0.28127568633897737	0.012608552353946275	0.21733162770459408
AKAIN1	18p11.31	-0.28121188750410453	0.012629523699378236	0.21733162770459408
MED9	17p11.2	-0.2811998128453824	0.012633496170028206	0.21733162770459408
CATSPER3	5q31.1	-0.2811998128453825	0.012633496170028206	0.21733162770459408
TMED10P1	8q24.3	0.2811239393517873	0.01265848278642731	0.2173814702465734
DGKH	13q14.11	0.28107335702272424	0.012675164338212554	0.2173814702465734
DNASE1	16p13.3	0.2810480658581926	0.012683512263018016	0.2173814702465734
CFAP36	2p16.1	-0.2810480658581926	0.012683512263018016	0.2173814702465734
RBPMS	8p12	0.28102277469366077	0.012691864956725526	0.2173814702465734
EXOSC1	10q24.1	-0.28094690120006593	0.012716951673476046	0.21762091798261105
COPB1	11p15.2	0.2808963188710025	0.0127337000365606	0.21771738090433543
FAM106C	17p11.2	0.2806989236149464	0.012799242916266997	0.21864722380238497
FAM193B	5q35.3	-0.28049166023849575	0.012868377080972753	0.21925476567354793
DNAJC28	21q22.11	-0.2804916602384958	0.012868377080972753	0.21925476567354793
PFAS	17p13.1	0.2804916602384958	0.012868377080972753	0.21925476567354793
LARS2	3p21.31	0.2803399132513058	0.0129191984649227	0.21992943068783266
PSMD8	19q13.2	-0.2802640397577105	0.01294467435009587	0.22017183091647438
GABARAPL3	15q26.1	-0.28019883076522345	0.012966604228250005	0.2201773528821779
ZNF547	19q13.43	-0.28018816626411563	0.012970193778090987	0.2201773528821779
HIP1R	12q24.31	-0.2801628750995839	0.012978709940742853	0.2201773528821779
IFIT5	10q23.31	-0.2800870016059888	0.013004287520095843	0.22042042358889097
NSA2	5q13.3	-0.27998583694786244	0.013038458923067268	0.22075125114749244
HAMP	19q13.12	-0.2799625431886083	0.013046338104970717	0.22075125114749244
TSPAN33	7q32.1	-0.2798846722897356	0.013072708130971113	0.2209907721207293
SMCHD1	18p11.32	0.27983408996067255	0.013089861956812119	0.2209907721207293
ZKSCAN2	16p12.1	0.27973292530254545	0.013124228142452815	0.2209907721207293
USP17L2	8p23.1	0.27971313313478746	0.013130960787389533	0.2209907721207293
MRPL41	9q34.3	-0.27970763413801386	0.013132831896600378	0.2209907721207293
MEF2A	15q26.3	0.279631760644419	0.013158672493744784	0.2209907721207293
ATP1B2	17p13.1	0.2796064694798875	0.013167295811892988	0.2209907721207293
ARV1	1q42.2	-0.2795811783153555	0.013175924026693063	0.2209907721207293
HSH2D	19p13.11	-0.2795811783153555	0.013175924026693063	0.2209907721207293
MBLAC1	7q22.1	-0.27955588715082363	0.013184557140406887	0.2209907721207293
PMEL	12q13.2	0.27955588715082386	0.013184557140406887	0.2209907721207293
RAB3IP	12q15	-0.2795053048217605	0.013201838073627339	0.2210912950552599
DSP	6p24.3	0.27942943132816545	0.013227796271903276	0.22129281079286117
CAMK2N2	3q27.1	-0.27940414016363374	0.01323645882664251	0.22129281079286117
NUCKS1	1q32.1	0.2793535578345706	0.013253798682692804	0.2213938034004116
SLC25A28	10q24.2	-0.27930297550550726	0.01327115821596139	0.22149495237099442
LUZP2	11p14.3	0.2792128802392953	0.013302127131831168	0.2218228757626382
MRE11	11q21	0.27917651968284907	0.013314643256144034	0.22184278908238622
SDE2	1q42.12	0.27912770222552574	0.01333146336946904	0.22193431882869702
TPST2	22q12.1	-0.2790500638601907	0.013358251676463154	0.22195997170995685
FAM209B	20q13.31	-0.2790281451297476	0.01336582294032236	0.22195997170995685
ATP5PD	17q25.1	-0.2790247726956588	0.013366988191168166	0.22195997170995685
RNF169	11q13.4	0.27894889920206367	0.013393227437559852	0.22213169574059863
ICAM3	19p13.2	-0.27889831687300043	0.013410745043179718	0.22213169574059863
F9	Xq27.1	-0.2788693781050583	0.013420776000790996	0.22213169574059863
ALPI	2q37.1	-0.2788638967291469	0.01342267672536842	0.22213169574059863
ORMDL2	12q13.2	-0.2788224433794055	0.013437058659269427	0.22213978495701914
CBR3	21q22.12	-0.2787971522148737	0.0134458397958061	0.22213978495701914
GSX1	13q12.2	-0.2787232154653711	0.013471539271904942	0.22237686646478977
MYLK3	16q11.2	0.2785695317340886	0.01352509392169244	0.2230729716343785
STRN	2p22.2	0.2784936582404936	0.01355160170096282	0.2231345241417357
NUDT16	3q22.1	-0.27849365824049355	0.01355160170096282	0.2231345241417357
ITFG1	16q12.1	0.27836720241783525	0.01359588130090606	0.22340488326721272
SLC27A4	9q34.11	-0.2783419112533035	0.01360475223672142	0.22340488326721272
TAFA2	12q14.1	0.27834191125330354	0.01360475223672142	0.22340488326721272
MORN2	2p22.1	-0.2783166200887719	0.01361362818317097	0.22340488326721272
SPANXN2	Xq27.3	0.2782240772682561	0.013646148878702432	0.22375116412493343
KIR3DX1	19q13.42	0.27812772372906513	0.013680080150114387	0.22411997530212482
RERE	1p36.23	0.27803841727892376	0.013711594953716507	0.2241232656273831
PRICKLE2	3p14.1	0.2779878349498603	0.013729472501300903	0.2241232656273831
DOLK	9q34.11	-0.2779625437853284	0.013738418838246853	0.2241232656273831
MAGI3	1p13.2	0.27791196145626534	0.013756326649987051	0.2241232656273831
PTK2B	8p21.2	0.2779119614562652	0.01375632664998715	0.2241232656273831
PRELID1	5q35.3	-0.2778866702917335	0.013765288129399797	0.2241232656273831
PIK3R2	19p13.11	0.2778866702917334	0.013765288129399797	0.2241232656273831
ALKAL1	8q11.23	0.27784418523673204	0.013780353334248974	0.2241232656273831
HECW2	2q32.3	-0.2778360879626701	0.013783226246861112	0.2241232656273831
KBTBD7	13q14.11	0.2777855056336071	0.013801184591247205	0.22417706016947708
DOHH	19p13.3	-0.27776021446907523	0.013810171354318643	0.22417706016947708
GPR176	15q14-q15.1	0.27768609673222105	0.013836536939223177	0.22417706016947708
ELF1	13q14.11	0.2776590498109484	0.013846169066457529	0.22417706016947708
HMBOX1	8p21.1-p12	0.27765904981094874	0.013846169066457529	0.22417706016947708
EMC9	14q12	-0.277633758646417	0.013855181171033824	0.22417706016947708
PGRMC2	4q28.2	-0.2775578851528218	0.01388224794553909	0.22438138776753097
SEC61B	9q22.33	-0.2775073028237583	0.013900317869046901	0.22438138776753097
MRPL23-AS1	11p15.5	0.2774659483269236	0.013915106378550658	0.22438138776753097
ZNF454	5q35.3	0.27743844616028585	0.0139249487823766	0.22438138776753097
ZDHHC23	3q13.31	-0.27740613816563175	0.013936518776823783	0.22438138776753097
SMARCA5	4q31.21	0.2774061381656318	0.013936518776823783	0.22438138776753097
CUL9	6p21.1	-0.27735555583656846	0.013954649798258872	0.2244888408432548
UQCRFS1	19q12	-0.2772543911784419	0.013990973069223015	0.22454914829158634
RMND5B	5q35.3	-0.2772038088493785	0.014009165355986876	0.22454914829158634
RTL8C	Xq26.3	-0.2771785176848469	0.014018269170340252	0.22454914829158634
CSTL1	20p11.21	-0.27717125721749425	0.014020883595359038	0.22454914829158634
TSPO	22q13.2	0.2771532265203152	0.014027378101781332	0.22454914829158634
DDX59	1q32.1	0.27712793535578367	0.014036492152641666	0.22454914829158634
ASAH1	8p22	0.2770773530267203	0.014054735621947277	0.22454914829158634
OSBPL9	1p32.3	0.2770773530267203	0.014054735621947277	0.22454914829158634
MED31	17p13.1	-0.27702677069765674	0.014072999596920896	0.22454914829158634
TPM2	9p13.3	0.2770267706976568	0.014072999596920896	0.22454914829158634
KHDRBS2	6q11.1	0.2769927044717717	0.014085311597742142	0.2245627302247026
LIMS1	2q12.3	0.2768497325459349	0.014137085261190925	0.22520491756729674
TTYH3	7p22.3	0.27644507391342826	0.014284515204056816	0.22721646353430316
HPS6	10q24.32	-0.2764197827488967	0.01429377354802636	0.22721646353430316
SPTBN1	2p16.2	0.2763944915843649	0.01430303707933221	0.22721646353430316
OTOAP1	16p12.2	-0.27637619038393035	0.01430974359504594	0.22721646353430316
INTS4	11q14.1	0.27629332692623837	0.01434014312498523	0.22733071552666714
GTF2A1	14q31.1	0.2762933269262383	0.01434014312498523	0.22733071552666714
IGFBP1	7p12.3	-0.27624433614655464	0.014358142272533505	0.22737136287175405
IDO1	8p11.21	-0.2761668711035799	0.014386642679667792	0.22737136287175405
MMP16	8q21.3	0.27611628877451644	0.014405278961308282	0.22737136287175405
FOXN4	12q24.11	-0.27610187390379626	0.014410593717854624	0.22737136287175405
CASKIN1	16p13.3	0.2760753288213933	0.014420385312456974	0.22737136287175405
PRKACA	19p13.12	-0.27606570644545325	0.014423936105419529	0.22737136287175405
VAPA	18p11.22	0.2760657064454532	0.014423936105419529	0.22737136287175405
MRPL14	6p21.1	-0.27596454178732643	0.014461313056644803	0.22777730549187966
CDIPTOSP	16p11.2	-0.27593003907449803	0.014474079781038776	0.22779527648969783
NBR1	17q21.31	0.2758380859646684	0.014508151933880437	0.22792995922488224
MTRES1	6q21	-0.27583808596466847	0.014508151933880437	0.22792995922488224
SMIM19	8p11.21	0.2758127948001365	0.01451753542475518	0.22792995922488224
GALNT3	2q24.3	0.27576221247107324	0.014536318140882937	0.22804212782422761
MAP2K6	17q24.3	0.27571337342559377	0.014554473446083932	0.22811944996604858
ATP6V0E2-AS1	7q36.1	-0.2756863389774783	0.014564531586583994	0.22811944996604858
ILVBL	19p13.12	-0.2755851743193515	0.014602223107320563	0.22849229791417347
TOMM7	7p15.3	-0.27555988315482	0.014611659144965775	0.22849229791417347
CNTF	11q12.1	0.2754983971678203	0.014634621308841828	0.22857062783574253
RRS1	8q13.1	0.2754840096612248	0.014639998873831626	0.22857062783574253
FAM225A	9q32	-0.27527379471779906	0.014718765040919915	0.2294911126283004
FGA	4q31.3	-0.27526416826577943	0.014722380758077656	0.2294911126283004
CETN4P	4q27	-0.2752034875762483	0.014745190227909806	0.22957528943278374
ATP4A	19q13.12	-0.2751874755865799	0.014751214116355759	0.22957528943278374
IL20RB	3q22.3	-0.27510464219324965	0.014782410912003772	0.22987822175381104
RIPOR1	16q22.1	0.2749781863705914	0.014830146725565296	0.23040354574673214
UTP4	16q22.1	0.2749528952060597	0.014839709846502805	0.23040354574673214
FGF3	11q13.3	0.2748718963027067	0.014870373082617962	0.23069682516295834
SLC2A9	4p16.1	-0.2748264393834015	0.014887605373984678	0.23078143963437958
BROX	1q41	0.27477585705433794	0.01490680092701323	0.23082904001308263
TRIM35	8p21.2	0.2747252747252745	0.014926017847125432	0.23082904001308263
SEC61G	7p11.2	-0.2747252747252746	0.014926017847125432	0.23082904001308263
ALDOB	9q31.1	-0.2745735277380848	0.014983797002031857	0.23136443307540314
PPM1K	4q22.1	-0.2745482365735531	0.014993445610620744	0.23136443307540314
RPP38	10p13	-0.2745229454090212	0.015003099582604356	0.23136443307540314
AIMP2	7p22.1	-0.27449765424448985	0.015012758920388782	0.23136443307540314
RNF40	16p11.2	0.27444707191542644	0.015032093702989129	0.23136443307540314
CYTH2	19q13.33	-0.2744470719154264	0.015032093702989129	0.23136443307540314
DSCR9	21q22.13	-0.27441779814030953	0.01504329323966845	0.23136443307540314
SH3BGRL3	1p36.11	-0.2743711984218312	0.015061136180594934	0.23145717829221737
PCDH10	4q28.3	0.27424738188542314	0.015108634071435785	0.2318610728704364
KCNQ4	1p34.2	0.274241003228141	0.015111084518502974	0.2318610728704364
SERHL	22q13.2	0.274168869105578	0.01513881969563786	0.23210487724282333
THAP8	19q13.12	-0.27411828677651473	0.015158294521740305	0.23212543041731504
NCBP3	17p13.2	0.2740929956119831	0.015168040040181907	0.23212543041731504
ZSWIM7	17p12	-0.2740424132829197	0.015187547299938648	0.23212543041731504
GPX7	1p32.3	0.27404241328291973	0.015187547299938648	0.23212543041731504
SPRR3	1q21.3	-0.2740045384588407	0.015202168035465013	0.23216779461177042
COX6C	8q22.2	0.27396653978932456	0.015216848783058283	0.23221100861000313
ZYG11B	1p32.3	0.2738653751311978	0.01525599330343761	0.2324462929918791
PAQR6	1q22	-0.2738653751311978	0.01525599330343761	0.2324462929918791
SLC35F4	14q22.3-q23.1	-0.273832786374995	0.015268621643334314	0.2324579428745086
HCG27	6p21.33	-0.2737642104730712	0.015295224681714825	0.2324705996879529
FAM120A	9q22.31	0.2737389193085397	0.015305046116028197	0.2324705996879529
MCM3AP-AS1	21q22.3	0.2737389193085394	0.015305046116028337	0.2324705996879529
CEBPG	19q13.11	-0.273637754650413	0.015344386285118673	0.23267662765767624
PSMB6	17p13.2	-0.27361246348588125	0.01535423494750308	0.23267662765767624
MVB12A	19p13.11	-0.27361246348588125	0.01535423494750308	0.23267662765767624
HS3ST3A1	17p12	0.2733804930443108	0.015444821513015744	0.23381197743260346
DHX38	16q22.2	0.27335955184056465	0.015453021882985682	0.23381197743260346
CLEC4A	12p13.31	-0.27328367834696954	0.01548276465949189	0.23399201441616937
ARHGEF35	7q35	0.27326828518636115	0.015488804873827278	0.23399201441616937
PDXDC1	16p13.11	0.2732078048533746	0.015512556797348169	0.23409955932681217
MIR22HG	17p13.3	-0.27318251368884283	0.015522498490555403	0.23409955932681217
NRN1L	16q22.1	-0.2731589496567562	0.01553176621031213	0.23409955932681217
ODR4	1q31.1	0.2729801843725895	0.015602230038961482	0.2345643281910448
ANXA11	10q22.3	0.2729296020435261	0.015622218016587676	0.2345643281910448
GMPR	6p22.3	-0.2729296020435259	0.015622218016587676	0.2345643281910448
CKAP5	11p11.2	0.2728790197144629	0.015642228069629678	0.2345643281910448
POLR2A	17p13.1	0.27285372854993106	0.015652241380563578	0.2345643281910448
RLIG1	12q21.32	-0.2728284373853993	0.015662260217711065	0.2345643281910448
ADAMTS8	11q24.3	0.2728094753891299	0.01566977544564893	0.2345643281910448
GPR83	11q21	-0.2728048711145408	0.01567160073168588	0.2345643281910448
CRIM1	2p22.2	0.27277785505633584	0.015682314480466912	0.2345643281910448
NDUFB9	8q24.13	0.2727778550563359	0.015682314480466912	0.2345643281910448
ABCA13	7p12.3	-0.2725559409174327	0.01577055811253513	0.23552970240492593
STIP1	11q13.1	0.2725249434110195	0.015782918202391777	0.23552970240492593
RYR3	15q13.3-q14	-0.2725249434110192	0.015782918202391943	0.23552970240492593
UBE4A	11q23.3	0.2724743610819559	0.015803105566174765	0.23565148437110223
NONO	Xq13.1	0.27234790525929775	0.01585367137322623	0.2359893139869835
TATDN3	1q32.3	-0.27232261409476616	0.01586380125110176	0.2359893139869835
RTRAF	14q22.1	-0.27232261409476616	0.01586380125110176	0.2359893139869835
H2AZ2	7p13	-0.2722973229302344	0.015873936706892123	0.2359893139869835
TBC1D14	4p16.1	0.2722467406011708	0.015894224362098162	0.23608360185084998
GPT	8q24.3	0.2722214494366397	0.015904376566455138	0.23608360185084998
SERTAD1	19q13.2	-0.27217086710757604	0.015924697741038767	0.23617834980140542
PRPF38A	1p32.3	0.2721455759430445	0.015934866716212002	0.23617834980140542
CLEC18C	16q22.1	-0.2719477962793008	0.016014582367689222	0.23718044362245094
C9ORF40	9q21.13	-0.2718926642977276	0.016036864613622203	0.23723710430403716
CCKAR	4p15.2	-0.27187842628070974	0.016042623415476638	0.23723710430403716
ACAD10	12q24.12	0.2717662084750694	0.016088074157446605	0.2377298077232344
SH3BP2	4p16.3	0.27161446148787927	0.01614971150729942	0.23846077413264868
ADAT1	16q23.1	0.27153858799428415	0.01618060638780478	0.23873704936946302
APOL2	22q12.3	-0.27138684100709437	0.01624254889624382	0.23947065693980546
TCF21	6q23.2	0.2712816071869732	0.01628562473971721	0.23984549846803088
MED7	5q33.3	-0.27123509401990414	0.016304695516965253	0.23984549846803088
EID2B	19q13.2	-0.27123509401990414	0.016304695516965253	0.23984549846803088
ZNRD2	11q13.1	-0.27113392936177744	0.016346240259625024	0.24027624279601856
KDM4A	1p34.2-p34.1	0.2710580558681824	0.016377458603084812	0.24034733882653192
SERHL2	22q13.2	0.27103276470365073	0.016387876118824467	0.24034733882653192
MYH3	17p13.1	-0.2710327647036506	0.016387876118824467	0.24034733882653192
ATP5PO	21q22.11	-0.2709568912100557	0.016419162904888505	0.2405063092244455
OR5M11	11q12.1	-0.2709469540292608	0.016423264353491278	0.2405063092244455
TMCO3	13q34	0.2708557265519289	0.016460958603913008	0.24087828445487042
PGAP6	16p13.3	0.2707545618938024	0.01650284586080128	0.24131101626607485
GPR63	6q16.1	0.2707210972354445	0.01651672209281728	0.2413338200497105
PLEKHG6	12p13.31	0.2706878822324072	0.01653050473442319	0.24135522337279283
URGCP	7p13	-0.2706281060711441	0.016555333930188033	0.2415113398657956
ECE2	3q27.1	-0.2706028149066124	0.016565848768992003	0.2415113398657956
RIN2	20p11.23	0.27050165024848555	0.01660796562457016	0.2419190711569847
SLIRP	14q24.3	-0.2704763590839542	0.01661850922615604	0.2419190711569847
MIGA1	1p31.1	0.2704004855903593	0.016650174601722013	0.24217400907075234
ZZZ3	1p31.1	0.2703751944258273	0.016660741258924885	0.24217400907075234
ZDHHC1	16q22.1	0.270324612096764	0.01668189188649988	0.24230169727507683
PRDX2	19p13.13	-0.2702740297677008	0.016703065615141455	0.24242953160228273
RRN3P3	16p12.2	0.2701981562741058	0.016734869566836803	0.24250626995781957
MGST3	1q24.1	-0.27019815627410576	0.016734869566836803	0.24250626995781957
UBA52	19p13.1-p12	-0.27017286510957367	0.01674548245651372	0.24250626995781957
TP53INP1	8q22.1	0.2700969916159788	0.016777355878307542	0.24276303628710608
ZNG1A	9p24.3	-0.2700717004514471	0.01678799194493359	0.24276303628710608
PARN	16p13.12	0.26991995346425735	0.016851930245373507	0.24327831838603003
GM2A	5q33.1	-0.2699199534642574	0.016851930245373507	0.24327831838603003
MFAP2	1p36.13	0.2698782097997942	0.016869555553717223	0.24327831838603003
PEX26	22q11.21	0.2698693711351939	0.016873289511412412	0.24327831838603003
PRX	19q13.2	-0.26961645948987717	0.01698043550008424	0.244643127344596
ASPHD2	22q12.1	-0.2695405859962821	0.01701269318368036	0.24467384586998817
SMPDL3A	6q22.31	-0.2695405859962824	0.01701269318368036	0.24467384586998817
CEP89	19q13.11	-0.2695152948317504	0.01702345744936239	0.24467384586998817
RPPH1	14q11.2	-0.269490003667219	0.01703422757153474	0.24467384586998817
TAOK3	12q24.23	0.26946471250268733	0.017045003552747465	0.24467384586998817
CDC27	17q21.32	0.2694141301736241	0.01706657310249821	0.24480412399000726
AVPR1A	12q14.2	0.2692458507159577	0.017138500616958877	0.24553017188509765
ZSWIM5	1p34.1	0.269237092021902	0.017142251461611392	0.24553017188509765
PLS3	Xq23	0.2691106361992439	0.017196483918770007	0.24610275804129253
PDP1	8q22.1	0.2690853450347124	0.01720734809209813	0.24610275804129253
CCDC124	19p13.11	-0.2690347627056488	0.017229094141140135	0.24623404128482845
QRFP	9q34.12	-0.2689922529191769	0.017247387957295218	0.24631583063793186
ANK1	8p11.21	0.26893359804752204	0.01727265712054008	0.2463176445559406
CACNA2D1	7q21.11	0.26893359804752204	0.01727265712054008	0.2463176445559406
TOMM5	9p13.2	-0.26868068640220555	0.01738197900150839	0.24769636113131302
FMN2	1q43	0.2686244095654052	0.01740638556313351	0.2478638944215392
PC	11q13.2	-0.26852893941501566	0.01744785713487213	0.24826334760087806
GALR2	17q25.1	-0.26850153258488535	0.01745977814606563	0.24826334760087806
VEZF1	17q22	0.2683771924278253	0.017513949701638627	0.2485564832882435
GAGE4	Xp11.4-p11.2	-0.2683021100800189	0.017546730874640912	0.2485564832882435
GDE1	16p12.3	-0.2682760277696988	0.01755813081765771	0.2485564832882435
ZNF542P	19q13.43	0.26827602776969844	0.017558130817657835	0.2485564832882435
AARS1	16q22.1	0.2682760277696984	0.017558130817657835	0.2485564832882435
C18ORF32	18q21.1	-0.2682507366051669	0.017569191045943514	0.2485564832882435
EYA3	1p35.3	0.26825073660516724	0.017569191045943514	0.2485564832882435
ZNF641	12q13.11	0.26817486311157224	0.017602407650440483	0.2488239069870282
ASXL2	2p23.3	0.2681495719470402	0.01761349183377606	0.2488239069870282
CLYBL	13q32.3	0.26807369845344536	0.01764678036552951	0.24911456374797208
MEF2C	5q14.3	0.2679978249598504	0.017680122924297752	0.2493381484567479
COPRS	17q11.2	-0.2679742281457486	0.017690503554383136	0.2493381484567479
N4BP2	4p14	0.26792195146625536	0.017713519580064972	0.2493381484567479
B3GLCT	13q12.3	0.26792195146625536	0.017713519580064972	0.2493381484567479
B3GNT6	11q13.5	-0.2678720327149091	0.017735521473132867	0.2494686344182092
AFF2	Xq28	-0.2677449133145335	0.017791655880964766	0.25001261458722385
SOWAHD	Xq24	-0.26771962215000206	0.01780284233584869	0.25001261458722385
PSMB7	9q33.3	-0.2676943309854705	0.017814034830077527	0.25001261458722385
ABITRAM	9q31.3	-0.2676690398209385	0.017825233366252514	0.25001261458722385
PI16	6p21.2	-0.2676252261310967	0.017844647697310163	0.2501058848219566
DDA1	19p13.11	-0.2675172928337486	0.01789255160993826	0.25040607719300534
LYSET	14q32.12	-0.26751729283374853	0.01789255160993837	0.25040607719300534
HCAR1	12q24.31	0.2674906237156985	0.017904405131540294	0.25040607719300534
TM2D2	8p11.22	0.2674414193401534	0.01792629250898548	0.2505333633531109
TOP1P2	22q11.23	-0.2673908370110901	0.017948816777334623	0.250669362747751
HEATR1	1q43	0.2671885076948367	0.01803915698843508	0.2517090800950822
EFCAB14	1p33	0.2671632165303052	0.01805047691093022	0.2517090800950822
TPMT	6p22.3	-0.26713792536577324	0.01806180293016666	0.2517090800950822
RLF	1p34.2	0.26696088721405165	0.018141255993515622	0.25263665240721045
ELF4	Xq26.1	0.2668597225559251	0.018186792275733433	0.2530909146667052
ZNF813	19q13.42	0.26673326673326647	0.01824385053262107	0.2537047603521485
APMAP	20p11.21	-0.2666573932396716	0.018278159161716215	0.2540015961806153
JSRP1	19p13.3	-0.2665309111909397	0.018335475130199935	0.2546175051035702
SNPH	20p13	-0.26648035508795026	0.01835842797525424	0.2547305792259867
CNTNAP1	17q21.2	0.26645506392341867	0.018369919598171455	0.2547305792259867
ARMC12	6p21.31	-0.2664061660302245	0.018392154981302235	0.2547305792259867
ACSS2	20q11.22	-0.2663791904298232	0.018404431499244932	0.2547305792259867
GPATCH1	19q13.11	-0.26632860810075987	0.01842747031994489	0.2547305792259867
TCIRG1	11q13.2	0.26630331693622844	0.01843899900420861	0.2547305792259867
TPP2	13q33.1	0.2663033169362285	0.01843899900420861	0.2547305792259867
OTULINL	5p15.2	-0.2662780257716966	0.018450533874602538	0.2547305792259867
TAP2	6p21.32	-0.26625273460716503	0.018462074933768415	0.2547305792259867
UBXN7	3q29	0.26622744344263327	0.01847362218434863	0.2547305792259867
HSP90AB2P	4p15.33	0.2661768611135698	0.018496735270324673	0.2548699232677508
ZNF532	18q21.32	0.2661262787845067	0.018519873153684464	0.2549807614346663
CCSAP	1q42.13	-0.2661009876199751	0.01853145140099687	0.2549807614346663
AKR1A1	1p34.1	-0.2660504052909115	0.01855462652012003	0.2549807614346663
AKAP10	17p11.2	0.26599982296184826	0.018577826489560745	0.2549807614346663
NLRP11	19q13.43	-0.2659993933014749	0.018578023663054635	0.2549807614346663
PSD2	5q31.2	-0.26598885917689946	0.01858285839178848	0.2549807614346663
ZBTB41	1q31.3	0.2658480759746584	0.018647575711781952	0.25562806092392654
HSD17B3	9q22.32	-0.26582950803297184	0.018656125707931764	0.25562806092392654
ZNF236	18q23	0.26577220248106326	0.018682534443247842	0.25564384299410603
FTO	16q12.2	0.2657469113165317	0.018694199833707313	0.25564384299410603
HSD17B13	4q22.1	-0.2657216201519999	0.01870587146857964	0.25564384299410603
CHIT1	1q32.1	-0.2656776823065503	0.018726163226834198	0.25564384299410603
GTF2H5	6q25.3	-0.2656457466584051	0.018740923866251372	0.25564384299410603
IQCN	19p13.11	-0.2656204554938735	0.018752620505356473	0.25564384299410603
MESP1	15q26.1	-0.2656204554938731	0.018752620505356747	0.25564384299410603
CFAP57	1p34.2	0.26557268791476657	0.018774729093001544	0.25564384299410603
ZBTB8OS	1p35.1	-0.26554458200027825	0.018787747979560423	0.25564384299410603
ATM	11q22.3	0.26554458200027814	0.018787747979560718	0.25564384299410603
PLP1	Xq22.2	-0.2654706398582283	0.01882203554349179	0.25576735545837326
UQCC3	11q12.3	-0.2654687085066832	0.018822931845002257	0.25576735545837326
C19ORF73	19q13.33	-0.2653675438485564	0.018869931509618233	0.2561928251335688
DGKA	12q13.2	0.26534225268402467	0.018881697129979527	0.2561928251335688
SNX16	8q21.13	0.26531696151949347	0.018893469037358727	0.2561928251335688
KIF21A	12q12	0.2652157968613668	0.018940619590448918	0.2566370253851701
GGCT	7p14.3	-0.26519050569683494	0.01895242297296831	0.2566370253851701
ISYNA1	19p13.11	0.2650640498741767	0.01901153448467999	0.2567929653540636
CDKN2C	1p32.3	0.26506404987417637	0.0190115344846802	0.2567929653540636
EYA2	20q13.12	-0.2650640498741763	0.0190115344846802	0.2567929653540636
HOXB13	17q21.32	-0.26504361977066343	0.019021099302152636	0.2567929653540636
CDH8	16q21	0.26500571174258003	0.019038857731306355	0.2567929653540636
KCNG1	20q13.13	-0.2649645605369203	0.019058151541787898	0.2567929653540636
ZNF35	3p21.31	-0.2649628852160497	0.019058937373500593	0.2567929653540636
TIAM1	21q22.11	-0.2649375940515179	0.019070803906828106	0.2567929653540636
KCND2	7q31.31	0.26491397788803217	0.019081890249847737	0.2567929653540636
ADAM10	15q21.3	0.26481113822885943	0.019130231574194474	0.2568714000704826
RFXANK	19p13.11	-0.26478584706432806	0.019142136126586128	0.2568714000704826
SMC3	10q25.2	0.26473526473526465	0.01916596427175564	0.2568714000704826
ZNF815P	7p22.1	-0.2647352647352647	0.01916596427175564	0.2568714000704826
NR5A2	1q32.1	-0.2647352647352647	0.01916596427175564	0.2568714000704826
LRP1B	2q22.1-q22.2	0.26470548581843	0.019180004298367297	0.2568714000704826
SMG1P2	16p11.2	0.26465939124166993	0.019201754130756237	0.2568714000704826
SYNE3	14q32.13	0.2646341000771384	0.01921369679883552	0.2568714000704826
PCDHA5	5q31.3	-0.264626317609688	0.01921737301533578	0.2568714000704826
SERTM1	13q13.3	0.26459936421085406	0.019230109692285925	0.2568714000704826
FAM83F	22q13.1	0.2645582704167162	0.019249542249007413	0.2568714000704826
THYN1	11q25	-0.26453293541901124	0.019261531118240395	0.2568714000704826
INTS6	13q14.3	0.26450764425447987	0.0192735056233137	0.2568714000704826
DUSP9	Xq28	0.26445706192541646	0.01929747376256764	0.2568714000704826
BAALC	8q22.3	0.26445706192541646	0.01929747376256764	0.2568714000704826
ATP5MJ	14q32.33	-0.26445706192541635	0.01929747376256764	0.2568714000704826
CHD9	16q12.2	0.26438118843182146	0.019333473834615676	0.25717589023452786
ZNF14	19p13.11	-0.26425473260916305	0.019393601769491755	0.2575967295518791
SAC3D1	11q13.1	-0.26422944144463156	0.019405646552961182	0.2575967295518791
RBM23	14q11.2	0.26422944144463123	0.019405646552961297	0.2575967295518791
SEC14L5	16p13.3	0.2642041502800996	0.01941769774155994	0.2575967295518791
PKP4	2q24.1	0.2641029856219731	0.01946596660126566	0.25806234748660306
COL14A1	8q24.12	0.2639006563057197	0.019562812588492684	0.2591564305376773
EPS8L2	11p15.5	0.26387536514118765	0.01957494728977046	0.2591564305376773
PRTFDC1	10p12.1	0.26377420048306116	0.01962355055199144	0.2592743422223333
FKBP3	14q21.2	-0.2637742004830611	0.01962355055199144	0.2592743422223333
LEPROT	1p31.3	0.2637742004830611	0.01962355055199144	0.2592743422223333
UNC5C	4q22.3	0.2637061086716243	0.01965632252079983	0.2593931393960966
GJC2	1q42.13	0.26369832698946627	0.019660070754556013	0.2593931393960966
SF3A1	22q12.2	0.2636730358249347	0.019672257075768067	0.2593931393960966
AASS	7q31.32	-0.2635718711668078	0.019721067034819937	0.2598183769761655
PGP	16p13.3	-0.26354658000227627	0.019733285706719592	0.2598183769761655
CYP2F1	19q13.2	-0.26352161380112565	0.019745353736209843	0.2598183769761655
PPP1R14C	6q25.1	-0.26349640116632755	0.019757547294808952	0.2598183769761655
NOTUM	17q25.3	0.2633695799692507	0.019818979465305274	0.2602771085263034
CLOCK	4q12	0.26336954185055456	0.019818997954539386	0.2602771085263034
RREB1	6p24.3	0.263318959521491	0.01984354560345934	0.26037270222887005
MRPL51	12p13.31	-0.2632936683569597	0.019855829180748623	0.26037270222887005
UBE2D4	7p13	-0.2632430860278962	0.019880415854617348	0.26037270222887005
RNFT2	12q24.22	-0.26321779486336466	0.019892718956650745	0.26037270222887005
EDF1	9q34.3	-0.2632177948633646	0.01989271895665094	0.26037270222887005
PHF20	20q11.22-q11.23	0.2631419213697695	0.019929667355889833	0.2606821776844495
OR7A5	19p13.1	-0.26304839282669507	0.01997529408203076	0.2611046779475055
GTPBP3	19p13.11	-0.2630154655471112	0.019991378495573968	0.2611407134948509
FAM163B	9q34.2	0.2629800358444005	0.020008697672955576	0.26119281958953466
DHX9	1q25.3	0.2629143008889845	0.02004086503093497	0.26128276930421723
EFCAB8	20q11.21	-0.2629114564573774	0.020042257949588572	0.26128276930421723
MYO1C	17p13.3	0.2628637185599213	0.020065647566661175	0.26140151858200855
MMP28	17q12	-0.2628384273953893	0.02007804866111681	0.26140151858200855
LONP2	16q12.1	0.26273726273726283	0.020127718613470538	0.2617004104262387
TNFAIP2	14q32.32	0.26273726273726283	0.020127718613470538	0.2617004104262387
L1CAM	Xq28	0.26242862212666607	0.02027990526060384	0.2635042862574746
SH3D21	1p34.3	0.2623326041047558	0.020327450688011683	0.2639470303385692
PTH	11p15.3	-0.26227735199951646	0.02035485315183878	0.26407382810712354
SAMD14	17q21.33	0.26223143944662913	0.02037764765223899	0.26407382810712354
CIDECP1	3p25.3	-0.2622314394466291	0.02037764765223899	0.26407382810712354
AGBL2	11p11.2	0.2621621964241253	0.02041206645243793	0.2643450297878842
FOXD4	9p24.3	-0.2621319321991991	0.020427125565300797	0.2643653225406234
REST	4q12	0.2619785278013129	0.0205036038953147	0.26500502290554173
OTUD4	4q31.21	0.2619785278013126	0.020503603895314956	0.26500502290554173
CCNH	5q14.3	-0.2619026543077177	0.020541520283674067	0.26532007148207626
HOXA4	7p15.2	-0.26177619848505945	0.02060484743225538	0.26559042573271474
SSH3	11q13.2	0.26177619848505906	0.020604847432255727	0.26559042573271474
CSNK1D	17q25.3	0.26175090732052747	0.02061753286207255	0.26559042573271474
IMP3	15q24.2	-0.26172561615599604	0.020630224965049872	0.26559042573271474
OVCA2	17p13.3	-0.26172561615599566	0.02063022496505011	0.26559042573271474
ECSIT	19p13.2	-0.2616750338269325	0.020655629201569055	0.26565919323913617
CA10	17q21.33-q22	0.26166099847203883	0.020662682989509212	0.26565919323913617
DNAJA2	16q11.2	0.2615991603333378	0.020693785674331135	0.26587386057169893
EVI5L	19p13.2	-0.261573869168806	0.02070651787447242	0.26587386057169893
SMIM8	6q15	-0.2614474133461477	0.020770279319198556	0.2663434901704053
MAP2K7	19p13.2	-0.26144741334614735	0.020770279319198698	0.2663434901704053
SNX12	Xq13.1	0.26139683101708405	0.02079583082279828	0.2664967358678283
PRICKLE3	Xp11.23	0.261346248688021	0.020821409174430948	0.2666501250743791
CST5	20p11.21	-0.26130250240369696	0.020843552358954576	0.2667593500466074
MYADM	19q13.42	0.26124508402989405	0.020872646510783483	0.266957334028911
PRPF8	17p13.3	0.2611945017008308	0.02089830554002449	0.26711115378423994
PIGP	21q22.13	-0.2611186282072357	0.0209368445978705	0.2674292914280799
TEX11	Xq13.1	-0.26105034423068546	0.02097158052883774	0.2676984683270663
CIBAR1P2	4q35.1	-0.261002483604098	0.020995956467455685	0.26783513738497833
LCA5	6q14.1	0.26096688122004585	0.021014104839835807	0.267892238276996
ZSCAN21	7q22.1	-0.26084042539738744	0.02107867423184452	0.26854066508372015
PHOX2A	11q13.4	0.2606949719691512	0.02115315338349525	0.26918060412621553
SMARCA1	Xq25-q26.1	0.2606886784101974	0.021156381053096453	0.26918060412621553
ZC3H18	16q24.2	0.2606128049166026	0.021195326092556387	0.26950111580632696
TIMM44	19p13.2	-0.2605369314230076	0.021234332318709446	0.269802914226868
LINC-PINT	7q32.3	-0.26051164025847556	0.02124734800421482	0.269802914226868
THRAP3	1p34.3	0.26048634909394414	0.021260370499453108	0.269802914226868
CABP1	12q24.31	-0.260410475600349	0.02129947887162058	0.27011493276301496
ZNF575	19q13.31	-0.2603851844358173	0.021312528633848173	0.27011493276301496
MX1	21q22.3	-0.26030931094222237	0.021351718874353207	0.27042752701212575
PINX1	8p23.1	0.2602840197776906	0.021364795948492943	0.27042752701212575
EPC1	10p11.22	0.2601828551195639	0.021417172623191403	0.2705028608260536
KCTD12	13q22.3	0.2601828551195639	0.021417172623191403	0.2705028608260536
SMTNL1	11q12.1	-0.26016991873857087	0.021423878160262602	0.2705028608260536
EEIG2	1p13.3	0.26015756395503215	0.02143028390046249	0.2705028608260536
PCDH9	13q21.32	0.26013926505104795	0.021439774566850124	0.2705028608260536
TUBGCP3	13q34	0.2600816904614372	0.021469658837928826	0.27052309432554894
NAPA	19q13.33	-0.2600563992969056	0.02148279752835328	0.27052309432554894
ELK3	12q23.1	0.26005639929690555	0.02148279752835328	0.27052309432554894
RBBP5	1q32.1	0.2599046523097156	0.021561773836442012	0.2713025948971793
KATNAL1	13q12.3	0.2598287788161206	0.021601354795219012	0.2713025948971793
CYP2W1	7p22.3	0.2598034876515888	0.02161456221580442	0.2713025948971793
NOX3	6q25.3	0.2597906862486494	0.021621249923555536	0.2713025948971793
SPHK2	19q13.33	-0.25977819648705724	0.021627776524925695	0.2713025948971793
GINS4	8p11.21	0.2597781964870572	0.021627776524925695	0.2713025948971793
PLXNC1	12q22	0.25960115833533565	0.021720469805131263	0.2721892561319041
ZNF665	19q13.42	0.2595901540925832	0.02172624255334786	0.2721892561319041
SHBG	17p13.1	-0.25947470251267707	0.021786886569025873	0.27277460411085813
HMG20A	15q24.3	0.2593988290190822	0.021826819708430617	0.27310006728415676
KLHL4	Xq21.31	0.25922179086736064	0.02192023984957287	0.2740862375572832
AIDA	1q41	-0.2591964997028288	0.021933613376024296	0.2740862375572832
UNC119	17q11.2	-0.2591459173737656	0.021960381301326767	0.27423831922334996
MSI1	12q24.31	0.25912062620923376	0.02197377570586197	0.27423831922334996
STXBP6	14q11.2	-0.2590353225703738	0.022019004580950335	0.2745580956226724
SREBF1	17p11.2	0.25901946155110733	0.02202742300290094	0.2745580956226724
C20ORF204	20q13.33	-0.2589688792220437	0.022054288498586642	0.27471820015340537
WDR83OS	19p13.13	-0.2587918410703221	0.02214853781975186	0.27570972425486384
C2CD2L	11q23.3	-0.2587665499057901	0.022162029993947667	0.27570972425486384
ATP2C2	16q24.1	-0.25871596757672743	0.02218903535995008	0.27586349805640814
SERTAD3	19q13.2	-0.25869067641219523	0.022202548557464306	0.27586349805640814
MDGA1	6p21.2	-0.25864009408313204	0.022229595995791707	0.2759911753215434
YKT6	7p13	-0.2585895117540687	0.022256671510891748	0.2759911753215434
CTDP1	18q23	-0.25856422058953726	0.022270219804373666	0.2759911753215434
OTOF	2p23.3	-0.2585389294250055	0.02228377512562128	0.2759911753215434
ANKFY1	17p13.2	0.2585389294250055	0.022283775125621373	0.2759911753215434
RPAIN	17p13.2	-0.25851363826047374	0.022297337477493274	0.2759911753215434
PCDH11Y	Yp11.2	-0.25841159952039294	0.022352127072516947	0.27649468299172797
CT45A6	Xq26.3	-0.25834653537991	0.02238712305735309	0.27675286383960657
PRKCI	3q26.2	0.25826072661515687	0.022433348310022208	0.2771494494240701
DUOX1	15q21.1	0.2581660913606925	0.022484422672151637	0.27760540506499004
ARHGAP22	10q11.22-q11.23	-0.25800944631483713	0.022569181225947074	0.2783120582542215
OLFM2	19p13.2	-0.2580078149698404	0.022570065355004488	0.2783120582542215
NIPAL1	4p12	0.25794234282757295	0.022605573210955587	0.27857459213551183
TDRKH	1q21.3	-0.2579066503117135	0.022624950555231366	0.27863814027605494
POMT2	14q24.3	-0.2578307768181186	0.02266618901974844	0.2787955478047401
RAB6C	2q21.1	-0.2578307768181186	0.02266618901974844	0.2787955478047401
TET2	4q24	0.25770432099546053	0.022735062051507257	0.27942401112118964
UTP25	1q32.2	0.25767902983092866	0.02274885802241523	0.27942401112118964
OAS1	12q24.13	-0.25762844750186525	0.022776471351844935	0.27942401112118964
BAG1	9p13.3	-0.2576031563373334	0.022790288716133613	0.27942401112118964
CCM2	7p13	-0.25757786517280207	0.02280411321731786	0.27942401112118964
LINC01128	1p36.33	-0.2575778651728017	0.02280411321731786	0.27942401112118964
NRAS	1p13.2	0.25755257400827025	0.022817944858282882	0.27942401112118964
AMDHD2	16p13.3	0.2575272828437384	0.022831783641915005	0.27942401112118964
OSR2	8q22.2	0.2575019916792066	0.022845629571100635	0.27942401112118964
HUS1	7p12.3	-0.2574261181856121	0.02288721026085903	0.2797579524961147
BTBD6	14q32.33	-0.25737553585654854	0.02291496650142327	0.27980553980634976
CELF3	1q21.3	0.25736698087271925	0.022919663743451633	0.27980553980634976
SLC66A1	1p36.13	-0.25732495352748513	0.022942751393544895	0.2798906100808164
ZNF579	19q13.42	-0.2572996623629535	0.022956654591169617	0.2798906100808164
TMEM139	7q34	-0.2572237888693587	0.022998407225017614	0.2798906100808164
VEGFD	Xp22.2	-0.25719849770482683	0.023012339126273103	0.2798906100808164
ZNF566	19q13.12	-0.2571984977048268	0.023012339126273103	0.2798906100808164
ATP11A	13q34	0.2571984977048268	0.023012339126273103	0.2798906100808164
MEIS2	15q14	0.25707204188216864	0.02308210643767519	0.2805650083993844
NECAB3	20q11.22	-0.2569961683885735	0.02312405317295395	0.2807148256096206
H2BC15	6p22.1	-0.2569708772240419	0.023138049826853246	0.2807148256096206
MRM2	7p22.3	-0.2569455860595104	0.023152053689991764	0.2807148256096206
GNA14	9q21.2	0.2569455860595101	0.023152053689991924	0.2807148256096206
QNG1	9q21.32	0.2569202948949785	0.023166064765272863	0.2807148256096206
TMEM26	10q21.2	0.2567938390723199	0.023236228425454218	0.28119697179186615
CCRL2	3p21.31	-0.2567685479077886	0.023250282834584787	0.28119697179186615
FAM120AOS	9q22.31	-0.2567432567432568	0.023264344476196314	0.28119697179186615
SDR39U1	14q12	-0.25669267441419363	0.02329248946849643	0.28119697179186615
DGAT1	8q24.3	0.25669267441419324	0.02329248946849661	0.28119697179186615
XPA	9q22.33	-0.25666738324966176	0.023306572825003764	0.28119697179186615
AMOTL1	11q21	0.2566420920851302	0.023320663425629287	0.28119697179186615
FAM168A	11q13.4	0.25664209208512995	0.0233206634256294	0.28119697179186615
RGS22	8q22.2	0.2566141492515076	0.02333623979142772	0.28121173583839776
TANGO6	16q22.1	0.25656621859153517	0.023362978721330793	0.2813580249569864
IPP	1p34.1	0.25654092742700335	0.02337709832754792	0.2813580249569864
ATP2B2	3p25.3	-0.2564903450979402	0.023405359318938206	0.2815102544952039
PRDM6	5q23.2	-0.2564397627688765	0.023433649368371435	0.2815102544952039
PALB2	16p12.2	0.25641447160434483	0.023447805297144204	0.2815102544952039
LOC644936	5q14.1	-0.2564144716043451	0.023447805297144204	0.2815102544952039
COL12A1	6q13-q14.1	0.25636388927528175	0.02347613897738883	0.2815102544952039
GABRG3	15q12	0.256363864681467	0.023476152760688623	0.2815102544952039
IL6ST	5q11.2	0.25633859811075005	0.023490316734697272	0.2815102544952039
VSIG10L	19q13.41	-0.25616155995902806	0.023589765095887522	0.28252925262152817
PDPR	16q22.1	0.25603510413637004	0.023661018655308858	0.2832095293415527
SNX24	5q23.2	-0.2559845218073065	0.02368957127830803	0.28332143799901005
NEUROG2	4q25	-0.2559673210963987	0.023699287377787967	0.28332143799901005
HCN1	5p12	0.25592277282923137	0.023724466939189292	0.28344951536980184
HOXB3	17q21.32	-0.2558074836555848	0.023789736285907376	0.283937383741116
BORCS5	12p13.2	-0.25575690132652146	0.02381842090685703	0.283937383741116
PLEKHG4B	5p15.33	0.25573161016198975	0.023832774239892832	0.283937383741116
ARL17B	17q21.31	0.2557300964961858	0.023833633514130998	0.283937383741116
STX19	3q11.2	0.2557009598454654	0.023850178872755385	0.283937383741116
TST	22q12.3	-0.25568102783292634	0.023861502965765526	0.283937383741116
NPM2	8p21.3	0.2556718155495574	0.023866738339370114	0.283937383741116
LINC00652	20p11.23	-0.2555863273324007	0.02391536818963092	0.28403933512685614
TMEFF1	9q31.1	-0.25557986317479975	0.023919048738965238	0.28403933512685614
ARL6IP1	16p12.3	0.25555457201026816	0.023933453599711555	0.28403933512685614
STAG2	Xq25	0.25552928084573684	0.023947865833316432	0.28403933512685614
FAT1	4q35.2	0.25552928084573645	0.02394786583331661	0.28403933512685614
ZNF557	19p13.2	-0.255503989681205	0.023962285442721915	0.28403933512685614
SLC36A1	5q33.1	-0.2553016603649514	0.02407790819997209	0.2848902406308344
EFCAB7	1p31.3	0.25527636920041985	0.0240923943240568	0.2848902406308344
CARD10	22q13.1	0.25527636920041985	0.0240923943240568	0.2848902406308344
TSPYL5	8q22.1	0.2552004957068247	0.02413589713962158	0.2848902406308344
SHF	15q21.1	0.2551752045422933	0.02415041290241171	0.2848902406308344
CTNNBIP1	1p36.22	-0.2551752045422929	0.02415041290241185	0.2848902406308344
EIF3C	16p11.2	0.25516440355359726	0.02415661434669283	0.2848902406308344
HS3ST2	16p12.2	-0.25514991337776183	0.024164936082253993	0.2848902406308344
FOXN2	2p16.3	0.25512462221322973	0.024179466682100522	0.2848902406308344
MOB3A	19p13.3	-0.25512462221322973	0.024179466682100522	0.2848902406308344
NDUFA13	19p13.11	-0.25502345755510325	0.024237663340582024	0.2854043121967333
THEM6	8q24.3	0.2549618417193426	0.024273167156769318	0.28565071307491774
GTF3C3	2q33.1	0.25492229289697677	0.024295978955439345	0.2856872351538038
PTP4A3	8q24.3	0.25489700173244495	0.02431057646826002	0.2856872351538038
RPGRIP1	14q11.2	-0.2548806615167295	0.02432001164828747	0.2856872351538038
ZNF582	19q13.43	-0.2548464194033813	0.024339793845536195	0.28574830473902707
OIP5-AS1	15q15.1	-0.2547958370743179	0.024369041044723948	0.28592035343133
SPEG	2q35	0.25474525474525467	0.024398318089510318	0.28609254616748364
RAG2	11p12	0.25467396702285866	0.024439630130280655	0.2860945183841144
TIPRL	1q24.2	-0.2546693812516598	0.02444228966903172	0.2860945183841144
HR	8p21.3	0.2546693812516598	0.02444228966903172	0.2860945183841144
PAXX	9q34.3	-0.25461879892259626	0.024471641431520662	0.28626706997565127
ZNF81	Xp11.23	0.25456821659353335	0.024501023122600833	0.2862751949141742
OR56B1	11p15.4	0.2545250823771252	0.02452610209877774	0.2862751949141742
MYPOP	19q13.32	-0.2544923430999382	0.024545151827257423	0.2862751949141742
ZMYM5	13q12.11	0.2544670519354063	0.0245598763854942	0.2862751949141742
C10ORF90	10q26.2	-0.2544668502526806	0.024559993835652473	0.2862751949141742
SOS1	2p22.1	0.2544417607708746	0.024574608443688938	0.2862751949141742
RRP12	10q24.1	-0.25444176077087466	0.024574608443688938	0.2862751949141742
RNF7	3q23	-0.2544164696063432	0.024589348004813074	0.28627669923131754
FBXO3	11p13	0.2543658872772799	0.024618849647736057	0.2862799643903518
NDUFAF4	6q16.1	-0.2543658872772795	0.024618849647736182	0.2862799643903518
RSBN1	1p13.2	0.25429001378368465	0.024663158458400513	0.28662510488368903
SNORA62	3p22.1	-0.25424760401204904	0.024687954518502402	0.2867432014437084
CHDH	3p21.1	0.2542029988304765	0.02471405701967946	0.286876323011611
RAET1E	6q25.1	-0.2540623933028995	0.024796491333420684	0.2874925746668905
SUMF1	3p26.1	0.25406239330289954	0.024796491333420684	0.2874925746668905
OGFR	20q13.33	-0.2540371021383679	0.024811343795448706	0.2874946601584991
SPATA2	20q13.13	0.2539612286447729	0.024855946496796046	0.2878412622093509
C1ORF122	1p34.3	-0.2539359374802414	0.024870829178942382	0.2878434890326031
LEPR	1p31.3	0.25383477282211475	0.024930435562277125	0.28836301913061274
PBRM1	3p21.1	0.2538094816575829	0.024945356086728238	0.28836537295773046
VAV1	19p13.3	-0.25375889932851975	0.024975219870883685	0.2885403644752918
CROCC	1p36.13	-0.2537083169994564	0.02500511398863762	0.2887154999960905
ATG4A	Xq22.3	-0.2536577346703928	0.02503503846391157	0.28885146617282365
OCSTAMP	20q13.12	-0.25363858819556473	0.025046373432052023	0.28885146617282365
ABCD4	14q24.3	-0.2535565700122659	0.025094978582761586	0.28924177079448854
OSBPL5	11p15.4	0.2535059876832029	0.02512499427423521	0.28925039651951223
SSBP1	7q34	-0.2534806965186712	0.025140013538467353	0.28925039651951223
MIGA2	9q34.11	-0.2534806965186712	0.025140013538467353	0.28925039651951223
EP300	22q13.2	0.2534554053541394	0.025155040419024832	0.2892534401234581
ATP6V1F	7q32.1	-0.25343011418960787	0.025170074918905203	0.2892565677190783
SLC24A1	15q22.31	0.2533289495314812	0.02523028917162559	0.289778596734368
MRPL36	5p15.33	-0.2533036583669497	0.02524536181310387	0.2897818508295004
MAP3K14-AS1	17q21.31	0.2532690902197527	0.025265975562688357	0.28984866813543075
IDNK	9q21.32	0.25320249370882286	0.0253057287822525	0.29013484479780893
PAX2	10q24.31	-0.2531612290932945	0.02533038733296106	0.2901418842823201
PLGRKT	9p24.1	-0.25315191137975934	0.025335958150814006	0.2901418842823201
HYPK	15q15.3	-0.2531013290506961	0.02536621814075084	0.29015306914629896
ANKHD1	5q31.3	-0.2530760378861644	0.02538135962625071	0.29015306914629896
CHMP2A	19q13.43	-0.25307603788616445	0.02538135962625071	0.29015306914629896
CAVIN1	17q21.2	0.25305074672163264	0.025396508776114983	0.29015696382460465
LMNTD2	11p15.5	0.25294958206350626	0.02545718207938653	0.2906806676360721
PALM	19p13.3	0.25287370856991137	0.025502767680131513	0.29103158411444197
MLXIPL	7q11.23	-0.2526966704181893	0.02560940331825025	0.2920783752140834
PER2	2q37.3	0.2525955057600627	0.02567050751251659	0.292604958813409
RNF103	2p11.2	-0.25254492343099966	0.025701105927378093	0.29278341252386414
LINC00628	1q32.1	-0.2524020738150329	0.02578768593916422	0.2935990228309028
LHFPL6	13q13.3-q14.11	0.2523173029502143	0.025839181663495574	0.29384383372868966
PRDM5	4q27	0.2523173029502144	0.025839181663495574	0.29384383372868966
PLCXD1	Xp22.33 and Yp11.32	0.2522920117856825	0.02585456214611026	0.2938481964564295
MAFA	8q24.3	0.2522670647697372	0.025869740939663065	0.29385026317203367
TBC1D24	16p13.3	0.2522161382920876	0.025900750153653732	0.29403203853458354
TCEAL1	Xq22.2	-0.2521149736339609	0.025962442916138414	0.29447250433975947
PIK3C2G	12p12.3	0.25209571890362176	0.02597419903018344	0.29447250433975947
XKR6	8p23.1	0.2520786307327336	0.025984636113271623	0.29447250433975947
ZNF572	8q24.13	0.25201540242162357	0.026023285495267078	0.29474003236662605
OR1J1	9q33.2	-0.2519286857786965	0.02607637171872798	0.29516679011866087
LDHAL6A	11p15.1	0.25190466461961564	0.026091093216572454	0.29516679011866087
TMEM160	19q13.32	-0.25181147965958095	0.026148268778915316	0.29564291890021166
USF2	19q13.12	-0.2517356061659856	0.026194900890381758	0.2959993587347982
DNAJC5B	8q13.1	-0.2517066099841981	0.026212740638589912	0.29601495538113287
TMEM135	11q14.2	0.25165973267239095	0.0262416034243658	0.29601495538113287
TNFRSF10A	8p21.3	0.2516597326723906	0.02624160342436602	0.29601495538113287
ACAA2	18q21.1	0.25158385917879583	0.02628837646306764	0.2962015229541963
PRICKLE4	6p21.1	-0.2515838591787958	0.02628837646306764	0.2962015229541963
DEPDC4	12q23.1	0.25153327684973253	0.026319597698773164	0.2963658299571191
EFEMP2	11q13.1	0.25150957593274487	0.026334237559158136	0.2963658299571191
BLOC1S5	6p24.3	0.2514826945206691	0.026350850330849437	0.2963658299571191
IL1RAPL2	Xq22.3	-0.2514520769889614	0.026369782842721113	0.2963658299571191
KISS1	1q32.1	-0.2514237864284462	0.02638728669746092	0.2963658299571191
IDO2	8p11.21	-0.2514134071572034	0.026393710996997694	0.2963658299571191
GBP6	1p22.2	0.25134718300818426	0.02643473194224865	0.2966564362407904
KCTD5	16p13.3	0.2512803652044157	0.026476175310927462	0.29695144764871934
BCKDK	16p11.2	0.2511539093817573	0.026554759411697163	0.2976624461743674
FBN3	19p13.2	0.2510733740748288	0.026604909739686093	0.29805408887330437
WDR31	9q32	0.25087570657190916	0.026728339723259824	0.29926576487860174
ZNF662	3p22.1	0.2507998330783142	0.02677584613693287	0.2996264587133425
TRIR	19p13.13	-0.2507745419137823	0.02679169747963931	0.29963271713245015
ZNF277	7q31.1	-0.2507492507492506	0.026807556763200596	0.29963905716951084
SPTY2D1	11p15.1	0.25064808609112427	0.026871073367382835	0.30000673023390284
CDKN2B	9p21.3	-0.2506480860911243	0.026871073367382845	0.30000673023390284
PIN4P1	15q15.3	-0.2505469214329972	0.026934717270880808	0.30037498588824046
WBP11P1	18q12.1	0.2505469214329972	0.026934717270880808	0.30037498588824046
ATXN2L	16p11.2	0.25052163026846574	0.026950648160319446	0.3003816837618312
PEX3	6q24.2	-0.2504963391039342	0.026966587021332932	0.30038846281750853
PHLDA1	12q21.2	0.2504457567748706	0.026998488670387302	0.30057294716339134
CSNK2A3	11p15.4	0.2504204656103389	0.02701445146458142	0.30057987620500193
PRR14L	22q12.2	0.25039517444580756	0.027030422242656768	0.30058688616493573
HEXIM2	17q21.31	-0.2502434274586174	0.027126414745045655	0.3014832504335931
NICN1	3p21.31	0.25021813629408574	0.027142441496519006	0.3014903620650756
CAPRIN1	11p13	0.25006638930689573	0.02723877029235227	0.30223239716781225
DHX40	17q23.1	0.25004109814236397	0.027254853168285686	0.30223239716781225
SHISA6	17p12	0.25003667145265435	0.027257668965217516	0.30223239716781225
SELENOS	15q26.3	-0.2500158069778323	0.027270944074343783	0.30223239716781225
AR	Xq12	0.24996457943824038	0.027303561004251835	0.3024228232432507
AVEN	15q14	-0.24991464231970553	0.027335388061597774	0.30260429021409424
ITGB4	17q25.1	0.24978818649704718	0.02741612409424999	0.30332667165597643
LINC00662	19q11	-0.24973760416798405	0.027448474912909884	0.30334202901497814
PPA1	10q22.1	-0.24973760416798405	0.027448474912909884	0.30334202901497814
MARK2	11q13.1	0.2497123130034522	0.02746466242153131	0.3033498283469473
NDUFB2-AS1	7q34	-0.24966173067438904	0.027497061652838963	0.3035365780426629
KCTD8	4p13	0.24962648726984588	0.02751965501900481	0.3036149326815204
MDP1	14q12	-0.2495352748517304	0.027578201124372634	0.3040137603771721
SNORA14A	7q11.23	-0.24952183581728207	0.02758683606974645	0.3040137603771721
CAVIN4	9q31.1	-0.2493898353036602	0.02767177152548351	0.30477835372137374
FNBP1L	1p22.1	0.24933294553547727	0.027708445224898102	0.3050108290655356
NAA10	Xq28	-0.24928236320641403	0.027741087356352778	0.30519868930958804
TSC2	16p13.3	0.24920648971281908	0.027790111484222512	0.3055664671278653
DMTN	8p21.3	0.24918119854828732	0.027806469120796408	0.305574849104254
GULP1	2q32.1-q32.2	0.24910532505469218	0.0278555908559063	0.3057716791208
IFT140	16p13.3	0.24910532505469213	0.0278555908559063	0.3057716791208
ZNF593	1p36.11	-0.24905474272562866	0.027888379398249338	0.3059601936894163
OR1J2	9q33.2	-0.248951325728509	0.027955517998443986	0.3065251369118699
FOXD4L4	9q21.11	-0.2489132795796203	0.027980251998247337	0.3066247526027172
IRF4	6p25.3	0.24886123502367244	0.028014116375990238	0.3067337008307609
UNCX	7p22.3	0.2488320270753423	0.02803313658204211	0.3067337008307609
FGF7P6	9q13	0.24881221484496238	0.02804604450834463	0.3067337008307609
RECQL4	8q24.3	0.24880183108031212	0.028052811671364884	0.3067337008307609
TMEM50A	1p36.11	-0.24877653991578044	0.02806929984941468	0.30674281162823824
SNRNP35	12q24.31	-0.2487006664221854	0.028118813508067435	0.30694152193708824
ARSJ	4q26	0.24870066642218533	0.028118813508067435	0.30694152193708824
HOXC9	12q13.13	-0.24867537525765387	0.028135334446191224	0.30695085920861404
NR2C2AP	19p13.11	-0.2486247929285905	0.028168400919034206	0.30714059410548483
MCRIP1	17q25.3	-0.24849833710593222	0.02825121072708923	0.3075496005034625
RIPPLY3	21q22.13	0.24845388403940957	0.028280369687532496	0.3075496005034625
BAALC-AS2	8q22.3	0.24845388403940963	0.028280369687532496	0.3075496005034625
ZNF827	4q31.21-q31.22	0.24844775477686856	0.028284392166338494	0.3075496005034625
EBF4	20p13	0.24844775477686878	0.02828439216633864	0.3075496005034625
ZNF671	19q13.43	-0.2484224636123371	0.028300995223336716	0.30755945668666645
RASSF3	12q14.2	0.2483718812832736	0.028334226027726846	0.30774990287543225
ANAPC1P2	2p11.2	-0.24829600778967856	0.028384134007256256	0.30795597693843973
ELOA3P	18q21.1	0.2482952501166231	0.02838463276262234	0.30795597693843973
PGR	11q22.1	0.24819484313155193	0.028450793421011502	0.3080424733795349
CDK5R1	17q11.2	0.248194843131552	0.028450793421011502	0.3080424733795349
CMTM8	3p22.3	-0.248194843131552	0.028450793421011502	0.3080424733795349
TAS2R7	12p13.2	-0.2481877225425772	0.028455490293812297	0.3080424733795349
ZFTA	11q13.1	0.24804309614436193	0.028551030322827672	0.3089060674464304
TENT4B	16q12.1	0.2479672226507672	0.02860126045879686	0.30915411943365684
STAC2	17q12	0.24796080452442795	0.028605512837257315	0.30915411943365684
ATP1A1	1p13.1	0.24786605799264047	0.028668349985460362	0.30966243087933315
TAS2R38	7q34	-0.24783615258173866	0.028688207820345583	0.30970619505887126
DOCK7	1p31.3	0.24779018449904536	0.028718754249475825	0.3098652372049721
MAPT	17q21.31	-0.24776489333451374	0.02873557228168295	0.30987606124782374
DUOX2	15q21.1	0.24769999167847023	0.028778768398150495	0.31009041889576383
IFIT3	10q23.31	-0.24766372867638706	0.028802927548754218	0.31009041889576383
CCNT1	12q13.11-q13.12	0.24766372867638703	0.028802927548754218	0.31009041889576383
FAM174C	19p13.3	-0.24758785518279192	0.028853531382358195	0.3104646314694819
TRAPPC8	18q12.1	0.24751198168919678	0.02890421021042823	0.3107378413193834
ZNF414	19p13.2	-0.24746139936013334	0.028938037801423698	0.3107378413193834
DUSP7	3p21.2	0.24743610819560186	0.028954964118065363	0.3107378413193834
CWF19L2	11q22.3	0.24741081703107015	0.02897189878634249	0.3107378413193834
DQX1	2p13.1	-0.24739824082876113	0.02898032277443448	0.3107378413193834
SAGE1	Xq26.3	-0.24739255953003522	0.02898412898812999	0.3107378413193834
ABCA8	17q24.2	0.2473602347020068	0.029005793190423203	0.3107378413193834
ANO2	12p13.31	-0.24736023470200677	0.029005793190423203	0.3107378413193834
LILRA2	19q13.42	-0.2473349435374751	0.029022752932538837	0.3107496289399814
ARHGAP27P1	17q24.1	-0.24730965237294325	0.029039721038914407	0.31076149319305785
ZNF20	19p13.2	-0.24725907004388026	0.029073682357074127	0.31095509394351006
TLK1	2q31.1	0.24718319655028526	0.029124687145222646	0.3113306709893576
CNGA2	Xq28	-0.24714656997424567	0.02914933579366621	0.31136709481971164
CC2D1A	19p13.12	-0.24710732305669014	0.029175767382310428	0.31136709481971164
TM7SF2	11q13.1	-0.2471073230566901	0.029175767382310428	0.31136709481971164
FBXL15	10q24.32	-0.2470567407276268	0.029209862831939378	0.3114419979110421
LIPT1	2q11.2	-0.24703144956309486	0.029226923153715775	0.3114419979110421
BLVRB	19q13.2	-0.24700615839856327	0.029243991877685244	0.3114419979110421
UGT1A3	2q37.1	0.24700029398966677	0.029247950901982084	0.3114419979110421
PNMA3	Xq28	0.2469555760695003	0.029278154544867582	0.3114419979110421
NR1H2	19q13.3	-0.24695557606950025	0.029278154544867794	0.3114419979110421
FAM229B	6q21	-0.24690499374043673	0.02931235085881745	0.31163657228848024
LRRC10	12q15	-0.24685969542896963	0.029343003477865875	0.3116752458382104
SPOCK3	4q32.3	0.24683413419085337	0.02936031227083554	0.3116752458382104
IFITM1	11p15.5	-0.24682912024684153	0.029363708472865995	0.3116752458382104
RANBP3	19p13.3	-0.246727955588715	0.02943230329187986	0.31210012859054015
COL20A1	20q13.33	-0.24672310674055956	0.02943559444908228	0.31210012859054015
CTBP1-DT	4p16.3	0.24665208209512024	0.029483838017351403	0.3124425755067514
GALNT18	11p15.4	-0.24660149976605672	0.029518236744413735	0.31263801663245555
ZNF140	12q24.33	-0.246576208601525	0.029535448790494044	0.3126513147492924
TBX4	17q23.2	0.2465048040037389	0.02958408926274829	0.31286040844464663
ZNF2	2q11.1	-0.24650033510792993	0.029587135697046553	0.31286040844464663
TMEM132E-DT	17q12	0.24646286797639408	0.029612687343318077	0.312887512271585
VMO1	17p13.2	-0.24644975277886672	0.029621635973450557	0.312887512271585
MAGEA11	Xq28	-0.24633414302142081	0.029700616305481556	0.31355273485431334
UBE2MP1	16p11.2	-0.24629800579167696	0.029725340308232626	0.3136284652370678
KCNJ11	11p15.1	-0.24625875980258166	0.029752210874554832	0.3136284652370678
TAGLN3	3q13.2	0.24625350715169966	0.02975580876164688	0.3136284652370678
LMO7	13q22.2	0.24617154996901816	0.02981199414987528	0.31390830011715654
FASTK	7q36.1	-0.2460956764754232	0.02986408855144714	0.31390830011715654
POLA1	Xp22.11-p21.3	0.24601980298182824	0.02991625963063873	0.31390830011715654
CDK9	9q34.11	-0.24601980298182824	0.02991625963063873	0.31390830011715654
TNS3	7p12.3	0.24601980298182818	0.02991625963063873	0.31390830011715654
PSME3	17q21.31	0.24601980298182813	0.02991625963063873	0.31390830011715654
TEX15	8p12	0.24600721305044582	0.029924923967924115	0.31390830011715654
DNAH6	2p11.2	0.24598609189417958	0.029939464206198828	0.31390830011715654
GORASP2	2q31.1	0.24596922065276489	0.029951082991301187	0.31390830011715654
SLC1A2	11p13	-0.24596922065276489	0.029951082991301187	0.31390830011715654
AMPD2	1p13.3	0.24594392948823343	0.029968507473565255	0.31390830011715654
HRH3	20q13.33	0.24593508060165303	0.02997460597729917	0.31390830011715654
CITED1	Xq13.1	-0.2458680559946385	0.030020832166393535	0.31422445804931354
QPCTL	19q13.32	-0.24571630900744826	0.030125712446679866	0.31498570420504013
PHKB	16q12.1	0.24571630900744829	0.030125712446679866	0.31498570420504013
MAP4K4	2q11.2	0.24566572667838502	0.03016074104707941	0.3150461035521725
GTDC1	2q22.3	-0.24561514434932155	0.030195803943604164	0.3150461035521725
APOC2	19q13.32	-0.24561514434932155	0.030195803943604164	0.3150461035521725
SBNO1	12q24.31	0.2456151443493216	0.030195803943604164	0.3150461035521725
TNFSF12-TNFSF13	17p13.1	-0.24550163745855225	0.030274610145501948	0.3157002188350001
BBIP1	10q25.2	-0.24546339736213166	0.030301198665968285	0.31580940779839495
STARD13	13q13.1	0.24538752386853668	0.030354012079120692	0.3160236517950536
RGS14	5q35.3	0.24538752386853666	0.030354012079120692	0.3160236517950536
ZNF133	20p11.23	-0.24531165037494154	0.03040690297562351	0.31640619060242536
ABCA7	19p13.3	-0.24526106804587836	0.03044220666235685	0.3164374521709401
WASF3	13q12.13	0.24526106804587802	0.030442206662356947	0.3164374521709401
CDKL1	14q21.3	0.24506028819954057	0.030582680487424425	0.31772907819225565
CES5A	16q12.2	-0.24501672840731795	0.030613228624120317	0.3178779023110829
ZNHIT3	17q12	-0.2449322829069665	0.030672522740858677	0.318259764219415
MGAT5	2q21.2-q21.3	0.2449069917424346	0.030690299941760098	0.318259764219415
C1QL3	10p13	0.24489500001300987	0.030698731977885797	0.318259764219415
SLC9A4	2q12.1	-0.24486947022520375	0.030716689851792156	0.3182775362009601
CEP41	7q32.2	0.24480582708430845	0.03076149548045486	0.31840504091074173
FGFRL1	4p16.3	0.24480582708430804	0.030761495480454943	0.31840504091074173
SKIDA1	10p12.31	0.24475524475524488	0.030797145335927784	0.3184376072359731
TSC22D2	3q25.1	0.2447552447552449	0.030797145335927784	0.3184376072359731
DIRAS1	19p13.3	0.24465408009711806	0.0308685493479694	0.3190075716899327
C12ORF4	12p13.32	-0.24462878893258644	0.030886422099174426	0.3190240140280568
PACC1	1q32.3	-0.2446034977680548	0.03090430355610587	0.31904052891377155
TNFRSF14	1p36.32	-0.24455291543899157	0.030940092600048222	0.3192417980017614
DNAJC13	3q22.1	0.24450233310992797	0.03097591650560506	0.3194432147425398
ERMAP	1p34.2	0.24445175078086484	0.031011775298594377	0.3196447791692047
ROM1	11q12.3	-0.24432529495820637	0.031101575083112697	0.32017886753143837
SMIM26	20p11.23	-0.24430000379367445	0.031119561260497454	0.32017886753143837
PTGFRN	1p13.1	0.24427471262914316	0.031137556185583077	0.32017886753143837
ATP5MGL	22q13.2	0.24425252963552435	0.031153346818658317	0.32017886753143837
CHCHD1	10q22.2	-0.24424942146461132	0.031155559861603975	0.32017886753143837
H4C5	6p22.2	-0.24417913663267393	0.03120563854368203	0.32017886753143837
ERMARD	6q27	-0.24417354797101626	0.03120962342761668	0.32017886753143837
ADO	10q21.3	-0.24417354797101626	0.03120962342761668	0.32017886753143837
HSPH1	13q12.3	0.2441482568064847	0.031227662139720776	0.32017886753143837
PPTC7	12q24.11	0.2441482568064847	0.031227662139720776	0.32017886753143837
PGM5P2	9p11.2	0.24411310972746228	0.03125274505891177	0.32017886753143837
BNIP1	5q35.1	-0.24404709214835793	0.031299904691611556	0.32017886753143837
LEMD3	12q14.3	0.2440218009838264	0.031317987271642214	0.32017886753143837
SUGP1	19p13.11	-0.2439712186547633	0.03135417878484517	0.32017886753143837
MARCHF8	10q11.21-q11.22	0.24397121865476326	0.03135417878484544	0.32017886753143837
XPO4	13q12.11	0.24397121865476293	0.03135417878484544	0.32017886753143837
DUS1L	17q25.3	-0.24397121865476293	0.03135417878484544	0.32017886753143837
PSMA4	15q25.1	-0.2439459274902313	0.0313722877244987	0.32017886753143837
RDH11	14q24.1	-0.24392063632569966	0.031390405457175315	0.32017886753143837
MEGF8	19q13.2	-0.2439206363256996	0.031390405457175315	0.32017886753143837
UGT2B10	4q13.2	0.2438207831430014	0.031462022844364564	0.32058519194986945
SNX25	4q35.1	0.24381947166757315	0.031462964382953915	0.32058519194986945
CCT6P1	7q11.21	-0.2437688893385097	0.031499296688296846	0.3207885755252019
MOS	8q12.1	0.2436884516460445	0.03155714615759201	0.3212107645775885
CYTOR	2p11.2	-0.24364243351585152	0.03159028178372343	0.3213810910022206
WNT6	2q35	-0.24356656002225613	0.03164497879858507	0.32177047980253026
ATP6V0E2	7q36.1	-0.24354126885772454	0.031663228815968246	0.3217890588278433
RHPN1	8q24.3	0.2434906865286614	0.0316997553888848	0.32199326443224924
FAM138E	15q26.3	-0.243449220581733	0.03172972523687788	0.3220307625594778
SLC35B1	17q21.33	-0.2434401041995981	0.03173631736768152	0.3220307625594778
ARF1	1q42.13	0.24338952187053453	0.031772914778385	0.3222352443932069
COX7C	5q14.3	-0.24336423070600272	0.03179122677883724	0.3222541632201432
MRPL39	21q21.3	-0.24333893954147115	0.031809547647029444	0.3222731523246613
CYP17A1	10q24.32	-0.24321248371881282	0.03190128511808033	0.32294583396985593
BUD31	7q22.1	-0.24316190138974944	0.03193804229468975	0.32294583396985593
PIWIL1	12q24.33	0.24313665934395332	0.03195639849393188	0.32294583396985593
ZNF787	19q13.43	-0.24313661022521785	0.03195643422207211	0.32294583396985593
IRX2	5p15.33	0.24313042737595986	0.031960931790376346	0.32294583396985593
ERO1B	1q42.3	-0.2431113190606862	0.03197483504652039	0.32294583396985593
TNFRSF9	1p36.23	0.24307886226486586	0.03199846233389989	0.3230179654664784
UHMK1	1q23.3	0.2430101544025596	0.03204852738021211	0.32321001226671403
MFSD5	12q13.13	-0.24298486323802757	0.032066972738924775	0.32321001226671403
DENND2C	1p13.2	0.2429848632380276	0.032066972738924775	0.32321001226671403
TOMM40L	1q23.3	-0.24295957207349622	0.03208542701428047	0.32322974648730673
FAIM	3q22.3	-0.24293428090896468	0.03210389020954542	0.32324955023937973
SCN4B	11q23.3	0.24290898974443262	0.03212236232798498	0.32326942344865833
ASB16-AS1	17q21.31	-0.2428836985799012	0.0321408433728653	0.32328936604102815
C1QTNF9B	13q12.12	-0.24277381756398947	0.0322212405862373	0.32393175374383465
DYNLT5	1p31.3	-0.2427220077189652	0.03225920711574287	0.32409400866795995
MSRA	8p23.1	0.2427066604281796	0.0322704609018674	0.32409400866795995
KLRG2	7q34	-0.2426646008492421	0.03230131904284023	0.3242377281380182
PRELID3A	18p11.21	0.24263078693458456	0.032326145494933976	0.3243207858820975
ZNF506	19p13.11	-0.24255491344098934	0.03238191074969557	0.3245775126262379
GARIN1B	7q32.1	-0.2425508975157084	0.03238486461081429	0.3245775126262379
HMGCL	1p36.11	0.24250433111192582	0.03241913244190947	0.32475484717115244
MAP1S	19p13.12	-0.24242845761833084	0.032475032329303315	0.3251485863364176
OXCT2	1p34.2	-0.24235526264399745	0.032529035477565076	0.3252105464083867
TTC39C	18q11.2	-0.24235258412473618	0.03253101311424099	0.3252105464083867
DOLPP1	9q34.11	-0.24235258412473615	0.03253101311424099	0.3252105464083867
MYL6	12q13.2	-0.24230200179567302	0.03256837862433056	0.32525219712800335
RNF207	1p36.31	0.2423020017956726	0.03256837862433105	0.32525219712800335
GLIDR	9p12	-0.24217554597301474	0.03266195004472814	0.3258595771953384
PSMB3	17q12	-0.24212496364395114	0.032699441739891394	0.3258595771953384
ZNF584	19q13.43	-0.24209967247941952	0.032718201127824746	0.3258595771953384
ASL	7q11.21	-0.24209967247941946	0.03271820112782496	0.3258595771953384
GARNL3	9q33.3	0.24204909015035586	0.03275574700082247	0.3258595771953384
ZNF230	19q13.31	-0.2420237989858242	0.032774533492460026	0.3258595771953384
ZBTB9	6p21.32	-0.2420237989858242	0.032774533492460026	0.3258595771953384
RFX3	9p24.2	0.24200003794182412	0.03279219163472456	0.3258595771953384
NFAT5	16q22.1	0.24199850782129279	0.032793329025239897	0.3258595771953384
MAPKAPK5-AS1	12q24.12	-0.24197321665676083	0.032812133602449625	0.3258595771953384
ACTR1B	2q11.2	-0.24197321665676122	0.03281213360244987	0.3258595771953384
FBF1	17q25.1	0.24189734316316613	0.03286860163354964	0.32625500527242735
TRPT1	11q13.1	-0.24184676083410284	0.03290629227007379	0.3264637421467473
PRPF4B	6p25.2	0.2418214696695712	0.0329251511829468	0.3264855325296861
HDAC10	22q13.33	0.24177088734050756	0.03296289621437397	0.32665920166871365
DNAJC22	12q13.12	0.24175332752469286	0.03297600800758985	0.32665920166871365
MRPL19	2p12	0.24166972268238107	0.03303849519217506	0.32680476355434573
SCRT2	20p13	-0.24165868667247664	0.03304675104472117	0.32680476355434573
CCR4	3p22.3	0.24164674126768154	0.033055689150566996	0.32680476355434573
SPATA6	1p33	0.24164443151784926	0.033057417646458774	0.32680476355434573
POU4F2	4q31.22	0.2416192625339344	0.03307625771186496	0.32682611881305196
SLC35F6	2p23.3	-0.2415432668597226	0.0331331984018179	0.3270503049242663
ITPKC	19q13.2	-0.24151797569519112	0.0331521663417033	0.3270503049242663
ODAD2	10p12.1	-0.2414802413538066	0.0331804833821264	0.3270503049242663
LTO1	11q13.2	-0.24146739336612785	0.03319012954582192	0.3270503049242663
SPDYE8	7q11.23	-0.24146739336612752	0.033190129545822025	0.3270503049242663
KRT20	17q21.2	0.24145545558487627	0.03319909444188862	0.3270503049242663
EFNA2	19p13.3	0.24142049935782692	0.03322535714374606	0.32714454667063336
TMEM161A	19p13.11	-0.24136622870800076	0.033266165343871466	0.3273818401546045
TAOK1	17q11.2	0.24131564637893774	0.033304237990635	0.3275919875444288
TRAF7	16p13.3	0.2412792351951716	0.03333166681771753	0.32769728029420836
XKR4	8q12.1	-0.24121526974918261	0.03337989835408665	0.32800688482947526
PRDM10	11q24.3	0.24113860822721606	0.033437780130967015	0.32841095934143744
LRRC3B	3p24.1	0.2410850590772532	0.03347826126706735	0.32864381325997877
C9ORF85	9q21.13	-0.24103744356908924	0.03351429129740495	0.3288327609821495
[truncated: 540 more rows]

## Sheet: ST5B
Supplementary Table 5B. Functional (gene ontology and pathway) analysis of genes correlating with PTK2 in human adrenocortical carcinoma.
TGFβ signaling, TP53 signaling and gene transcription-related pathways are highlighted by colors.
Category	ID	Name	Source	p-value	q-value Bonferroni	q-value FDR B&H	q-value FDR B&Y	Hit Count in Query List	Hit Count in Genome	Hit in Query List
Pathway	M39432	WP_TGF_BETA_SIGNALING_PATHWAY	WikiPathways	5.028E-7	2.352E-3	2.352E-3	2.124E-2	37	132	MEF2A,MEF2C,CITED1,APP,PIAS1,FOXH1,CDKN2B,PIK3R2,BCAR1,ATF2,CREBBP,MAPK1,MAP2K2,MAP2K6,E2F5,TRAP1,ROCK1,EP300,UCHL5,TAB1,MAP2K4,FN1,DCP1A,SOS1,SP1,SPTBN1,PJA1,COPS5,WWP1,TFDP1,THBS1,KLF10,TRAF6,EID2,ITGB4,JUND,SMAD7
Pathway	MM15436	REACTOME_GENE_EXPRESSION_TRANSCRIPTION	Reactome Pathways	2.359E-6	1.104E-2	4.793E-3	4.327E-2	171	1019	H2AZ2,TP53INP1,ARID1A,H2BC15,H4C12,MRE11,SMARCA5,LAMTOR2,CITED1,ATAD2,AR,CNOT6L,ATM,MYO1C,NBN,CDK5R1,POLR3D,BNIP3L,ZNF778,ZNF704,TAF1A,NR4A2,ASH2L,ZNF786,CCNH,CCNT1,CYCS,CTDP1,ZNF814,ZNF682,CDK8,CDK9,PDPK1,GTF3C4,GTF3C3,PGR,ZNF250,PHF1,PIN1,CNOT7,CPSF1,POLR1A,POLR2A,POLR2F,COX6B1,POLR2I,POLR2K,COX7C,WWTR1,POU4F2,PPARA,MED1,PAF1,ZNF557,PPP2CB,ZZZ3,KANSL1,NUP155,CAVIN1,MAPK1,MAP2K6,SLC38A9,PSMA3,PS…
Pathway	MM15548	REACTOME_CELLULAR_RESPONSES_TO_STIMULI	Reactome Pathways	3.706E-6	1.734E-2	4.793E-3	4.327E-2	91	475	ATP6V1C2,MRE11,LAMTOR2,AR,MT2A,ATM,ATP6V1B2,ATP6V1C1,MBTPS1,BAG1,NBN,BLVRB,CYCS,CDC27,CDKN2B,ATP6V1F,PGR,HSPA12A,UBN1,MAP4K4,ASF1A,MINK1,BAG4,COX6B1,COX7C,PPARA,MED1,NUP155,UBXN7,PRKCI,DEPDC5,MAPK1,MAP2K6,MAP2K7,SLC38A9,PSMA3,PSMA4,PSMB1,PSMB3,PSMB6,PSMB7,PSMC1,PSMC4,PSMC5,PSMD8,KEAP1,DYNC1I2,RBBP4,WDR59,ACTR1A,PSME3,RPA3,EP300,DNAJA2,TCIRG1,ANAPC7,CREB3,NCOA2,MAP2K4,CHD9,SKP2,AKT1S1,ATP6V1H,DCTN…
Pathway	M19540	KEGG_OXIDATIVE_PHOSPHORYLATION	KEGG Legacy Pathways	4.098E-6	1.917E-2	4.793E-3	4.327E-2	35	132	ATP6V1C2,ATP4A,ATP5F1D,ATP5F1E,ATP5PF,ATP6V1B2,ATP6V1C1,ATP5PO,NDUFA2,NDUFA3,NDUFA7,NDUFB1,NDUFB2,NDUFB6,NDUFB7,NDUFB9,NDUFS6,NDUFV3,ATP6V1F,COX6B1,COX6C,COX7C,COX10,PPA1,CYC1,TCIRG1,ATP5PD,ATP6V1H,UQCRQ,LHPP,UQCR11,ATP6V0A2,UQCRFS1,NDUFA11,ATP6V0E2
Pathway	M734	REACTOME_RNA_POLYMERASE_II_TRANSCRIPTION	Reactome Pathways	9.169E-6	4.289E-2	8.578E-3	7.744E-2	219	1391	H2AZ2,TP53INP1,ARID1A,MEF2C,H2BC15,ZNF530,H4C12,H4C2,H4C5,H4C14,MRE11,MED30,LAMTOR2,CITED1,ATAD2,AR,MED4,CNOT6L,ZNF517,ATM,ZNF565,ZNF582,NBN,TNFRSF10B,TNFRSF10A,BMP2,CDK5R1,BNIP3L,NFKB1,ZNF778,ZNF704,ZNF584,NR4A2,ASH2L,ZNF786,CCNH,CCNT1,CYCS,CTDP1,CDC27,ZNF682,CDK8,CDK9,CDKN2B,PDPK1,MED14,PGR,ZNF250,PIN1,CNOT7,CPSF1,MED7,RRM2B,POLR2A,POLR2F,COX6B1,POLR2I,POLR2K,COX6C,COX7C,WWTR1,POU4F2,PPARA,MED1…
Pathway	MM14851	REACTOME_GENERIC_TRANSCRIPTION_PATHWAY	Reactome Pathways	1.509E-5	7.060E-2	1.177E-2	1.062E-1	131	766	H2AZ2,TP53INP1,ARID1A,H2BC15,H4C12,MRE11,LAMTOR2,CITED1,ATAD2,AR,CNOT6L,ATM,NBN,CDK5R1,BNIP3L,ZNF778,ZNF704,NR4A2,ASH2L,ZNF786,CCNH,CCNT1,CYCS,CTDP1,ZNF814,ZNF682,CDK8,CDK9,PDPK1,PGR,ZNF250,PIN1,CNOT7,POLR2A,POLR2F,COX6B1,POLR2I,POLR2K,COX7C,WWTR1,POU4F2,PPARA,MED1,ZNF557,PPP2CB,MAPK1,MAP2K6,SLC38A9,PSMA3,PSMA4,PSMB1,PSMB3,PSMB6,PSMB7,PSMC1,PSMC4,PSMC5,DAXX,PSMD8,NR1I3,RABGGTA,RBBP4,RBBP5,E2F5,ZN…
Pathway	M39682	WP_PATHWAYS_AFFECTED_IN_ADENOID_CYSTIC_CARCINOMA	WikiPathways	4.837E-5	2.263E-1	3.230E-2	2.916E-1	20	65	SMC1A,ARID1A,SETD2,ATM,ATRX,CEBPA,CREBBP,NCOR1,KANSL1,PRKDC,MAP2K2,BCOR,TLK1,EP300,SMARCE1,SRCAP,CHEK2,HRAS,KAT6A,JMJD1C
Pathway	M16024	KEGG_ALZHEIMERS_DISEASE	KEGG Legacy Pathways	6.124E-5	2.865E-1	3.230E-2	2.916E-1	38	166	MAPT,ADAM10,APP,ATP2A2,ATP5F1D,ATP5F1E,ATP5PF,ATP5PO,NDUFA2,NDUFA3,NDUFA7,NDUFB1,NDUFB2,NDUFB6,NDUFB7,NDUFB9,NDUFS6,NDUFV3,CDK5R1,CAPN1,CYCS,PLCB3,COX6B1,COX6C,COX7C,PPP3CA,PPP3CC,MAPK1,CYC1,PSEN2,RYR3,ATP5PD,UQCRQ,PSENEN,UQCR11,CHP1,UQCRFS1,ITPR3
Pathway	MM15328	REACTOME_TP53_REGULATES_TRANSCRIPTION_OF_DNA_REPAIR_GENES	Reactome Pathways	7.036E-5	3.291E-1	3.230E-2	2.916E-1	16	47	CCNH,CCNT1,CTDP1,CDK9,POLR2A,POLR2F,POLR2I,POLR2K,CDK12,SSRP1,SUPT4H1,TCEA1,ELOC,GTF2H3,GTF2H5,GTF2H2C
Pathway	MM15934	WP_ESTROGEN_SIGNALING	WikiPathways	7.281E-5	3.406E-1	3.230E-2	2.916E-1	22	77	NFKB1,CCNH,POLR2A,POLR2F,POLR2I,POLR2K,CREB1,CREBBP,NCOR1,PRKACA,MAPK1,EP300,SOS1,SP1,TAF9,GPER1,GTF2A2,GTF2E2,GTF2H3,HRAS,GTF2H2C,IKBKB
Pathway	MM15314	REACTOME_RNA_POLYMERASE_II_PRE_TRANSCRIPTION_EVENTS	Reactome Pathways	8.481E-5	3.967E-1	3.230E-2	2.916E-1	23	83	CCNH,CCNT1,CTDP1,CDK9,POLR2A,POLR2F,POLR2I,POLR2K,PAF1,CDC73,TAF3,SSRP1,SUPT4H1,TAF2,TAF9,TCEA1,ELOC,GTF2A1,GTF2A2,GTF2E2,GTF2H3,GTF2H5,GTF2H2C
Pathway	M12469	REACTOME_HIV_INFECTION	Reactome Pathways	9.823E-5	4.595E-1	3.230E-2	2.916E-1	48	231	ARF1,AP1M1,CCNH,CCNT1,CTDP1,CDK9,AP2S1,POLR2A,POLR2F,POLR2I,POLR2K,NUP155,PSMA3,PSMA4,PSMB1,PSMB3,PSMB6,PSMB7,PSMC1,PSMC4,PSMC5,PSMD8,ELMO1,CHMP7,TAF3,PSME3,VPS28,VPS37A,PACS1,ATP6V1H,SSRP1,CHMP2A,SUPT4H1,TAF2,TAF9,NUP160,TCEA1,ELOC,NUP42,GTF2A1,GTF2A2,GTF2E2,GTF2H3,UBA52,UBC,MVB12A,GTF2H5,CXCR4
Pathway	MM1370	BIOCARTA_VDR_PATHWAY	BioCarta Pathways	1.024E-4	4.792E-1	3.230E-2	2.916E-1	10	22	ARID1A,MED1,CREBBP,NCOR1,EP300,SMARCC1,SMARCE1,TOP2B,TSC2,VDR
Pathway	MM14878	REACTOME_SMAD2_SMAD3_SMAD4_HETEROTRIMER_REGULATES_TRANSCRIPTION	Reactome Pathways	1.026E-4	4.798E-1	3.230E-2	2.916E-1	11	26	CCNT1,CDK8,CDK9,WWTR1,MAPK1,E2F5,SP1,TFDP1,UBA52,UBC,SMAD7
Pathway	M13486	KEGG_HUNTINGTONS_DISEASE	KEGG Legacy Pathways	1.036E-4	4.846E-1	3.230E-2	2.916E-1	40	182	ATP5F1D,ATP5F1E,ATP5PF,ATP5PO,NDUFA2,NDUFA3,NDUFA7,NDUFB1,NDUFB2,NDUFB6,NDUFB7,NDUFB9,NDUFS6,NDUFV3,CYCS,AP2S1,CLTB,PLCB3,POLR2A,POLR2F,COX6B1,POLR2I,POLR2K,COX6C,COX7C,CREB1,CREBBP,CREB5,CYC1,REST,EP300,ATP5PD,CREB3,UQCRQ,SOD1,SP1,UQCR11,UQCRFS1,VDAC3,CREB3L2
Pathway	MM14960	REACTOME_TRANSCRIPTIONAL_REGULATION_BY_TP53	Reactome Pathways	1.400E-4	6.549E-1	3.442E-2	3.107E-1	59	305	TP53INP1,MRE11,LAMTOR2,CNOT6L,ATM,NBN,CDK5R1,BNIP3L,CCNH,CCNT1,CYCS,CTDP1,CDK9,PDPK1,PIN1,CNOT7,POLR2A,POLR2F,COX6B1,POLR2I,POLR2K,COX7C,POU4F2,PPP2CB,MAP2K6,SLC38A9,DAXX,RABGGTA,RBBP4,TAF3,RPA3,EP300,PHF20,PRELID3A,CNOT1,PRELID1,CDK12,SSRP1,SUPT4H1,GLS,TAF2,TAF9,TCEA1,ELOC,PRDX2,GSR,GTF2H3,CHEK2,TSC2,TXN,UBA52,UBC,GTF2H5,GTF2H2C,HUS1,WRN,YWHAZ,TIGAR,KAT6A
Pathway	M27827	REACTOME_CELLULAR_RESPONSES_TO_STIMULI	Reactome Pathways	1.522E-4	7.119E-1	3.442E-2	3.107E-1	134	826	H2AZ2,MEF2C,H2BC15,H4C12,H4C2,H4C5,H4C14,ATP6V1C2,MRE11,LAMTOR2,AR,MT2A,CCAR2,ATM,ATP6V1B2,ATP6V1C1,MBTPS1,BAG1,NBN,BLVRB,NFKB1,CYCS,PARN,CDC27,CDKN2B,CDKN2C,CEBPG,ATP6V1F,PGR,HSPA12A,UBN1,MAP4K4,EXOSC4,ASF1A,MINK1,BAG4,COX6B1,COX6C,COX7C,PPARA,MED1,CLOCK,CREB1,ATF2,CREBBP,CRYBA4,NCOR1,PPP2R5B,NUP155,UBXN7,PRKCI,DEPDC5,MAPK1,MAP2K6,MAP2K7,SLC38A9,PSMA3,PSMA4,PSMB1,PSMB3,PSMB6,PSMB7,PSMC1,PSMC4,PS…
Pathway	M27008	REACTOME_TRANSCRIPTION_OF_THE_HIV_GENOME	Reactome Pathways	1.527E-4	7.145E-1	3.442E-2	3.107E-1	20	70	CCNH,CCNT1,CTDP1,CDK9,POLR2A,POLR2F,POLR2I,POLR2K,TAF3,SSRP1,SUPT4H1,TAF2,TAF9,TCEA1,ELOC,GTF2A1,GTF2A2,GTF2E2,GTF2H3,GTF2H5
Pathway	M938	REACTOME_CIRCADIAN_CLOCK	Reactome Pathways	1.527E-4	7.145E-1	3.442E-2	3.107E-1	20	70	MEF2C,PER2,PPARA,MED1,CLOCK,CREB1,ATF2,CREBBP,NCOR1,CSNK1D,EP300,F7,NCOA2,CHD9,RAI1,TGS1,SREBF1,UBA52,UBC,BMAL2
Pathway	M27888	REACTOME_ESTROGEN_DEPENDENT_GENE_EXPRESSION	Reactome Pathways	1.559E-4	7.294E-1	3.442E-2	3.107E-1	34	149	H2AZ2,SMC1A,H2BC15,H4C12,H4C2,H4C5,H4C14,CITED1,CCNT1,SMC3,EBAG9,CDK9,PGR,POLR2A,POLR2F,POLR2I,POLR2K,MED1,ATF2,CREBBP,RAD21,EP300,NCOA2,NR5A2,STAG2,SP1,AGO2,TNRC6B,GTF2A1,GTF2A2,USF1,USF2,HSP90AA1,JUND
Pathway	MM15613	REACTOME_ESTROGEN_DEPENDENT_GENE_EXPRESSION	Reactome Pathways	1.593E-4	7.451E-1	3.442E-2	3.107E-1	19	65	H2BC15,H4C12,CITED1,CCNT1,CDK9,PGR,POLR2A,POLR2F,POLR2I,POLR2K,MED1,EP300,NCOA2,SP1,GTF2A1,GTF2A2,USF1,USF2,HSP90AA1
Pathway	M865	REACTOME_RNA_POLYMERASE_II_PRE_TRANSCRIPTION_EVENTS	Reactome Pathways	1.654E-4	7.737E-1	3.442E-2	3.107E-1	22	81	CCNH,CCNT1,CTDP1,CDK9,POLR2A,POLR2F,POLR2I,POLR2K,PAF1,CDC73,TAF3,SSRP1,SUPT4H1,TAF2,TAF9,TCEA1,ELOC,GTF2A1,GTF2A2,GTF2E2,GTF2H3,GTF2H5
Pathway	M633	REACTOME_SMAD2_SMAD3_SMAD4_HETEROTRIMER_REGULATES_TRANSCRIPTION	Reactome Pathways	1.692E-4	7.916E-1	3.442E-2	3.107E-1	13	36	CCNT1,CDK8,CDK9,CDKN2B,WWTR1,MAPK1,E2F5,EP300,SP1,TFDP1,UBA52,UBC,SMAD7
Pathway	M47867	KEGG_MEDICUS_REFERENCE_COHESIN_LOADING (sejtciklus)	KEGG Medicus Pathways	1.837E-4	8.595E-1	3.477E-2	3.139E-1	6	9	SMC1A,ATRX,SMC3,DDX11,RAD21,STAG2
Pathway	M47746	KEGG_MEDICUS_VARIANT_MUTATION_CAUSED_ABERRANT_SOD1_TO_26S_PROTEASOME_MEDIATED_PROTEIN_DEGRADATION	KEGG Medicus Pathways	1.906E-4	8.918E-1	3.477E-2	3.139E-1	14	41	DERL1,PSMA3,PSMA4,PSMB1,PSMB3,PSMB6,PSMB7,PSMC1,PSMC4,PSMC5,PSMD8,SOD1,UBA52,UBC
Pathway	M1025	REACTOME_RESPIRATORY_ELECTRON_TRANSPORT_ATP_SYNTHESIS_BY_CHEMIOSMOTIC_COUPLING_AND_HEAT_PRODUCTION_BY_UNCOUPLING_PROTEINS	Reactome Pathways	1.954E-4	9.141E-1	3.477E-2	3.139E-1	30	127	NDUFAF4,ATP5F1D,ATP5F1E,ATP5PF,ATP5PO,NDUFA2,NDUFA3,NDUFA7,NDUFB1,NDUFB2,NDUFB6,NDUFB7,NDUFB9,NDUFS6,NDUFV3,CYCS,COX6B1,COX6C,COX7C,CYC1,NDUFAF2,NDUFA13,TRAP1,ECSIT,ATP5PD,NDUFAF6,UQCRQ,UQCR11,UQCRFS1,NDUFA11
Pathway	M2	PID_SMAD2_3NUCLEAR_PATHWAY	PID Pathways	2.007E-4	9.389E-1	3.477E-2	3.139E-1	22	82	MEF2C,CITED1,AR,SAP30,FOXH1,CDKN2B,CREB1,ATF2,CREBBP,NCOR1,RBBP4,E2F5,EP300,NCOA2,DCP1A,SP1,SP3,SIN3B,TFDP1,VDR,LAMC1,SMAD7
Pathway	M47684	KEGG_MEDICUS_VARIANT_MUTATION_CAUSED_ABERRANT_ABETA_TO_ELECTRON_TRANSFER_IN_COMPLEX_I	KEGG Medicus Pathways	2.101E-4	9.828E-1	3.506E-2	3.165E-1	16	51	MAPT,APP,NDUFA2,NDUFA3,NDUFA7,NDUFB1,NDUFB2,NDUFB6,NDUFB7,NDUFB9,NDUFS6,NDUFV3,CDK5R1,CAPN1,NDUFA13,NDUFA11
Pathway	M27267	REACTOME_TRANSCRIPTIONAL_REGULATION_BY_TP53	Reactome Pathways	2.173E-4	1.000E0	3.506E-2	3.165E-1	67	363	TP53INP1,MRE11,LAMTOR2,CNOT6L,ATM,NBN,TNFRSF10B,TNFRSF10A,CDK5R1,BNIP3L,CCNH,CCNT1,CYCS,CTDP1,CDK9,PDPK1,PIN1,CNOT7,RRM2B,POLR2A,POLR2F,COX6B1,POLR2I,POLR2K,COX6C,COX7C,POU4F2,ATF2,CREBBP,PPP2CB,MAP2K6,SLC38A9,DAXX,RABGGTA,RBBP4,TAF3,RPA3,EP300,PHF20,PRELID3A,CNOT1,AGO2,PRELID1,CDK12,TNRC6B,SSRP1,SUPT4H1,GLS,TAF2,TAF9,TCEA1,ELOC,PRDX2,TFDP1,GSR,GTF2H3,CHEK2,TSC2,TXN,UBA52,UBC,GTF2H5,HUS1,WRN,YWHA…
Pathway	MM15688	REACTOME_CELLULAR_RESPONSE_TO_CHEMICAL_STRESS	Reactome Pathways	2.304E-4	1.000E0	3.593E-2	3.243E-1	36	164	BLVRB,CYCS,COX6B1,COX7C,PPARA,MED1,UBXN7,PRKCI,PSMA3,PSMA4,PSMB1,PSMB3,PSMB6,PSMB7,PSMC1,PSMC4,PSMC5,PSMD8,KEAP1,PSME3,EP300,NCOA2,CHD9,SKP2,SOD1,TGS1,TRIM21,SIN3B,GPX7,PRDX2,GSR,HMOX1,TXN,UBA52,UBC,UFD1
Pathway	M13404	BIOCARTA_VDR_PATHWAY	BioCarta Pathways	2.475E-4	1.000E0	3.735E-2	3.372E-1	10	24	ARID1A,MED1,CREBBP,NCOR1,EP300,SMARCC1,SMARCE1,TOP2B,TSC2,VDR
Pathway	M47969	KEGG_MEDICUS_REFERENCE_MITOCHONDRIAL_COMPLEX_UCP1_IN_THERMOGENESIS	KEGG Medicus Pathways	2.583E-4	1.000E0	3.777E-2	3.409E-1	18	62	NDUFAF4,ATP5F1D,ATP5F1E,ATP5PO,NDUFA2,NDUFB7,NDUFB9,NDUFS6,COX6B1,COX10,CYC1,NDUFAF2,NDUFA13,COA5,NDUFAF6,UQCRQ,UQCRFS1,NDUFA11
Pathway	M29569	REACTOME_HIV_TRANSCRIPTION_ELONGATION	Reactome Pathways	3.361E-4	1.000E0	4.747E-2	4.285E-1	14	43	CCNH,CCNT1,CTDP1,CDK9,POLR2A,POLR2F,POLR2I,POLR2K,SSRP1,SUPT4H1,TCEA1,ELOC,GTF2H3,GTF2H5
Pathway	M41832	REACTOME_HEME_SIGNALING	Reactome Pathways	3.450E-4	1.000E0	4.747E-2	4.285E-1	15	48	MEF2C,PPARA,MED1,CLOCK,CREB1,ATF2,CREBBP,NCOR1,EP300,NCOA2,CHD9,RAI1,TGS1,SLC46A1,HMOX1
Pathway	M27895	REACTOME_INTERLEUKIN_1_SIGNALING	Reactome Pathways	3.816E-4	1.000E0	4.901E-2	4.424E-1	27	114	AGER,APP,RIPK2,NFKB1,NFKBIB,LRRC14,MAP2K6,PSMA3,PSMA4,PSMB1,PSMB3,PSMB6,PSMB7,PSMC1,PSMC4,PSMC5,PSMD8,NLRX1,PSME3,SAA1,TAB1,MAP2K4,TRAF6,UBA52,UBC,IKBKB,IL1R1
Pathway	M47683	KEGG_MEDICUS_VARIANT_MUTATION_CAUSED_ABERRANT_ABETA_TO_AGE_RAGE_SIGNALING_PATHWAY	KEGG Medicus Pathways	3.868E-4	1.000E0	4.901E-2	4.424E-1	8	17	AGER,APP,NFKB1,NOS2,NRAS,MAPK1,MAP2K2,HRAS
Pathway	M47791	KEGG_MEDICUS_REFERENCE_ACH_CHRN_RAS_ERK_SIGNALING_PATHWAY	KEGG Medicus Pathways	3.945E-4	1.000E0	4.901E-2	4.424E-1	9	21	NRAS,CREB1,ATF2,CREB5,MAPK1,MAP2K2,CREB3,HRAS,CREB3L2
Pathway	M893	REACTOME_RESPIRATORY_ELECTRON_TRANSPORT	Reactome Pathways	4.172E-4	1.000E0	4.901E-2	4.424E-1	25	103	NDUFAF4,NDUFA2,NDUFA3,NDUFA7,NDUFB1,NDUFB2,NDUFB6,NDUFB7,NDUFB9,NDUFS6,NDUFV3,CYCS,COX6B1,COX6C,COX7C,CYC1,NDUFAF2,NDUFA13,TRAP1,ECSIT,NDUFAF6,UQCRQ,UQCR11,UQCRFS1,NDUFA11
Pathway	MM15140	REACTOME_REGULATION_OF_MRNA_STABILITY_BY_PROTEINS_THAT_BIND_AU_RICH_ELEMENTS	Reactome Pathways	4.172E-4	1.000E0	4.901E-2	4.424E-1	22	86	PABPC3,PARN,XRN1,EXOSC4,PSMA3,PSMA4,PSMB1,PSMB3,PSMB6,PSMB7,PSMC1,PSMC4,PSMC5,PSMD8,EXOSC1,PSME3,PABPC1,DCP1A,UBA52,UBC,YWHAZ,ANP32A
Pathway	MM14504	REACTOME_FORMATION_OF_RNA_POL_II_ELONGATION_COMPLEX	Reactome Pathways	4.190E-4	1.000E0	4.901E-2	4.424E-1	17	59	CCNH,CCNT1,CTDP1,CDK9,POLR2A,POLR2F,POLR2I,POLR2K,PAF1,CDC73,SSRP1,SUPT4H1,TCEA1,ELOC,GTF2H3,GTF2H5,GTF2H2C
Pathway	MM15384	REACTOME_STABILIZATION_OF_P53	Reactome Pathways	4.349E-4	1.000E0	4.962E-2	4.479E-1	16	54	ATM,PSMA3,PSMA4,PSMB1,PSMB3,PSMB6,PSMB7,PSMC1,PSMC4,PSMC5,PSMD8,PSME3,PHF20,CHEK2,UBA52,UBC
GO: Molecular Function	GO:0140110	transcription regulator activity		1.310E-5	3.153E-2	2.366E-2	1.979E-1	283	1862	ARID1A,TRRAP,MEF2A,MEF2C,MYSM1,MEIS1,MEIS2,MRTFB,CYS1,TLE5,AHR,MAP3K10,EBF4,MED30,ZFAT,UNCX,ZBTB9,CITED1,ZNF524,PIR,ZNF784,PIAS1,MIER1,AR,PHOX2A,MED4,CCDC124,ZNF517,ASAH1,ASCL1,RFXANK,ZBTB10,SIX5,RERE,ZNF582,BCL9L,EDF1,MAFA,RIPPLY3,SFR1,SAP30,RCOR2,BNC1,NEUROD1,ZNF878,NEUROD2,TPRXL,PER2,NFKB1,NFKBIB,BUD31,ZNF778,FOXH1,NPAS1,ZNF704,NRL,NR4A2,RUNX1T1,CBFA2T3,ZNF786,SIX6,SMC3,ZNF814,PAWR,PAX2,PAX9,Z…
GO: Molecular Function	GO:0008134	transcription factor binding		3.031E-5	7.292E-2	2.366E-2	1.979E-1	130	766	MAGEA11,ARID1A,MEF2A,MEF2C,MEIS2,AHR,MAP3K10,EBF4,MED30,PIAS1,AR,MED4,ASAH1,ASCL1,EDF1,BBS1,NBN,NEUROD1,PER2,NFKB1,NFKBIB,BUD31,FOXH1,NR4A2,RUNX1T1,CCNT1,LATS1,CTDP1,PAX2,CDK9,CEBPA,CEBPG,MED14,ZNHIT3,PGR,PHF1,UBN1,CNOT7,ZNF653,BRMS1,DCAF13,PPARA,MED1,CLOCK,CREB1,ATF2,CREBBP,DHRS7B,NCOR1,ZNHIT6,UBXN7,VGLL4,PRKDC,PSMC1,PSMC5,DAXX,KEAP1,BCOR,DHX9,THRAP3,SRA1,REST,MLXIPL,TNNI3K,EEF1D,TAF3,SORBS3,CHC…
GO: Molecular Function	GO:1990837	sequence-specific double-stranded DNA binding		3.401E-5	8.184E-2	2.366E-2	1.979E-1	241	1572	MEF2A,MEF2C,MEIS1,MEIS2,ZNF530,AHR,EBF4,ZFAT,UNCX,ZBTB9,ZNF524,APP,ZNF784,AR,PHOX2A,ZNF517,ASCL1,RFXANK,ZBTB10,SIX5,ZFP92,ZNF565,MAFA,BNC1,NEUROD1,ZNF878,NEUROD2,PER2,FUBP1,NFKB1,ZNF778,FOXH1,NPAS1,ZNF704,NRL,ZNF584,NR4A2,ZNF251,ASH2L,ZNF786,SIX6,CCNT1,ZNF814,PAX2,PAX9,ZNF682,CDK9,CEBPA,CEBPG,PGR,ZNF250,FOXD4L4,ZNF358,KLF17,TBX4,POLA1,POLR2A,OSR2,POU4F2,GATA5,IRX6,PPARA,MED1,CLOCK,CREB1,ATF2,CREB…
GO: Molecular Function	GO:0001067	transcription regulatory region nucleic acid binding		4.431E-5	1.066E-1	2.366E-2	1.979E-1	231	1504	MBNL1,MEF2A,MEF2C,MEIS1,MEIS2,ZNF530,AHR,EBF4,ZFAT,ZBTB9,ZNF524,APP,ZNF784,AR,PHOX2A,ZNF517,ASCL1,RFXANK,ZBTB10,SIX5,ZFP92,ZNF565,MAFA,NEUROD1,ZNF878,NEUROD2,PER2,FUBP1,NFKB1,ZNF778,FOXH1,NPAS1,ZNF704,NRL,ZNF584,NR4A2,ZNF251,ASH2L,ZNF786,SIX6,CCNT1,ZNF814,PAX2,PAX9,ZNF682,CDK9,CEBPA,CEBPG,PGR,ZNF250,FOXD4L4,ZNF358,KLF17,TBX4,POLR2A,OSR2,POU4F2,GATA5,IRX6,PPARA,MED1,CLOCK,CREB1,ATF2,CREBBP,CREB5,H…
GO: Molecular Function	GO:0000976	transcription cis-regulatory region binding		4.917E-5	1.183E-1	2.366E-2	1.979E-1	230	1499	MEF2A,MEF2C,MEIS1,MEIS2,ZNF530,AHR,EBF4,ZFAT,ZBTB9,ZNF524,APP,ZNF784,AR,PHOX2A,ZNF517,ASCL1,RFXANK,ZBTB10,SIX5,ZFP92,ZNF565,MAFA,NEUROD1,ZNF878,NEUROD2,PER2,FUBP1,NFKB1,ZNF778,FOXH1,NPAS1,ZNF704,NRL,ZNF584,NR4A2,ZNF251,ASH2L,ZNF786,SIX6,CCNT1,ZNF814,PAX2,PAX9,ZNF682,CDK9,CEBPA,CEBPG,PGR,ZNF250,FOXD4L4,ZNF358,KLF17,TBX4,POLR2A,OSR2,POU4F2,GATA5,IRX6,PPARA,MED1,CLOCK,CREB1,ATF2,CREBBP,CREB5,HINFP,N…
GO: Molecular Function	GO:0015399	primary active transmembrane transporter activity		7.498E-5	1.804E-1	2.392E-2	2.000E-1	42	191	ATP6V1C2,ATP1A1,ATP1B2,ATP2A2,ATP2B2,ATP4A,ATP5F1E,ATP6V1B2,ATP6V1C1,NDUFA2,NDUFA3,NDUFA7,NDUFB1,NDUFB2,NDUFB6,NDUFB7,NDUFB9,NDUFS6,NDUFV3,ATP5MGL,ATP6V1F,COX6B1,COX6C,COX7C,ABCG1,CYC1,ATP2C2,ABCD4,NDUFA13,TCIRG1,ABCA7,ABCA8,ATP13A4,ATP6V1H,SEC61B,TAP2,ATP6V0A2,ABCA13,UQCRFS1,ABCA17P,ATP6V0E2,KCNJ11
GO: Molecular Function	GO:0000987	cis-regulatory region sequence-specific DNA binding		7.950E-5	1.913E-1	2.392E-2	2.000E-1	199	1281	MEF2A,MEF2C,MEIS1,MEIS2,ZNF530,AHR,EBF4,ZFAT,ZBTB9,ZNF524,APP,ZNF784,AR,PHOX2A,ASCL1,SIX5,ZFP92,ZNF565,MAFA,NEUROD1,NEUROD2,PER2,FUBP1,NFKB1,ZNF778,FOXH1,ZNF704,NRL,ZNF584,NR4A2,ZNF251,ZNF786,SIX6,ZNF814,PAX2,PAX9,ZNF682,CDK9,CEBPA,CEBPG,PGR,ZNF250,FOXD4L4,ZNF358,KLF17,TBX4,POU4F2,GATA5,IRX6,PPARA,MED1,CLOCK,CREB1,ATF2,CREB5,HINFP,ZNF500,ZNF853,ZNF717,ZNF562,CC2D1A,ZNF623,DHX9,ZNF547,ZNF575,ZNF76…
GO: Molecular Function	GO:0043565	sequence-specific DNA binding		7.952E-5	1.913E-1	2.392E-2	2.000E-1	255	1697	MAPT,MEF2A,MEF2C,MEIS1,MEIS2,ZNF530,AHR,EBF4,ZFAT,UNCX,ZBTB9,ZNF524,APP,ZNF784,AR,PHOX2A,ZNF517,ASCL1,RFXANK,ZBTB10,SIX5,ZFP92,RERE,ZNF565,MAFA,BNC1,NEUROD1,ZNF878,NEUROD2,PER2,FUBP1,NFKB1,ZNF778,FOXH1,NPAS1,ZNF704,NRL,ZNF584,NR4A2,ZNF251,ASH2L,ZNF786,SIX6,CCNT1,ZNF814,PAX2,PAX9,ZNF682,ZMYM4,CDK9,CEBPA,CEBPG,PGR,ZNF250,FOXD4L4,ZNF358,KLF17,TBX4,POLA1,POLR2A,OSR2,POU4F2,GATA5,IRX6,PPARA,MED1,CLOCK…
GO: Molecular Function	GO:0140297	DNA-binding transcription factor binding		9.123E-5	2.195E-1	2.439E-2	2.040E-1	103	595	MAGEA11,ARID1A,MEF2A,MEF2C,AHR,MAP3K10,EBF4,MED30,PIAS1,AR,MED4,ASAH1,ASCL1,BBS1,NBN,NEUROD1,PER2,NFKBIB,BUD31,FOXH1,NR4A2,RUNX1T1,CCNT1,LATS1,CTDP1,CEBPA,CEBPG,MED14,ZNHIT3,CNOT7,ZNF653,BRMS1,DCAF13,PPARA,MED1,CREB1,ATF2,CREBBP,DHRS7B,NCOR1,UBXN7,PRKDC,PSMC5,DAXX,KEAP1,BCOR,DHX9,THRAP3,SRA1,REST,MLXIPL,TNNI3K,EEF1D,CHCHD2,MTDH,EP300,CREB3,NCOA2,SMARCA1,SMARCE1,SYVN1,SPEN,CNOT1,HR,SP1,SP3,COMMD6,…
GO: Molecular Function	GO:0000977	RNA polymerase II transcription regulatory region sequence-specific DNA binding		1.283E-4	3.087E-1	2.827E-2	2.364E-1	212	1388	MEF2A,MEF2C,MEIS1,MEIS2,ZNF530,AHR,EBF4,ZFAT,ZBTB9,ZNF524,APP,ZNF784,AR,PHOX2A,ZNF517,ASCL1,RFXANK,ZBTB10,SIX5,ZFP92,ZNF565,MAFA,NEUROD1,ZNF878,NEUROD2,PER2,FUBP1,NFKB1,ZNF778,FOXH1,NPAS1,ZNF704,NRL,ZNF584,NR4A2,ZNF251,ZNF786,SIX6,ZNF814,PAX2,PAX9,ZNF682,CDK9,CEBPA,CEBPG,PGR,ZNF250,FOXD4L4,ZNF358,KLF17,TBX4,OSR2,POU4F2,GATA5,IRX6,PPARA,MED1,CLOCK,CREB1,ATF2,CREBBP,CREB5,HINFP,NCOR1,ZNF500,ZNF853,…
GO: Molecular Function	GO:0003690	double-stranded DNA binding		1.294E-4	3.113E-1	2.827E-2	2.364E-1	252	1687	MAPT,MEF2A,MEF2C,MEIS1,MEIS2,ZNF530,AHR,EBF4,MRE11,ZFAT,UNCX,ZBTB9,ZNF524,APP,ZNF784,AR,PHOX2A,ZNF517,ASCL1,RFXANK,ZBTB10,SIX5,ZFP92,ZNF565,MUTYH,MAFA,BNC1,NEUROD1,ZNF878,NEUROD2,PER2,FUBP1,NFKB1,ZNF778,FOXH1,NPAS1,ZNF704,NRL,ZNF584,NR4A2,ZNF251,ASH2L,ZNF786,SIX6,CCNT1,SMC3,ZNF814,PAX2,PAX9,ZNF682,CDK9,CEBPA,CEBPG,PGR,ZNF250,FOXD4L4,ZNF358,PIN4,KLF17,TBX4,POLA1,POLR2A,OSR2,POU4F2,GATA5,IRX6,PPARA…
GO: Molecular Function	GO:0000978	RNA polymerase II cis-regulatory region sequence-specific DNA binding		1.410E-4	3.392E-1	2.827E-2	2.364E-1	194	1257	MEF2A,MEF2C,MEIS1,MEIS2,ZNF530,AHR,EBF4,ZFAT,ZBTB9,ZNF524,APP,ZNF784,AR,PHOX2A,ASCL1,SIX5,ZFP92,ZNF565,MAFA,NEUROD1,NEUROD2,PER2,FUBP1,NFKB1,ZNF778,FOXH1,ZNF704,NRL,ZNF584,NR4A2,ZNF251,ZNF786,SIX6,ZNF814,PAX2,PAX9,ZNF682,CDK9,CEBPA,CEBPG,PGR,ZNF250,FOXD4L4,ZNF358,KLF17,TBX4,POU4F2,GATA5,IRX6,PPARA,MED1,CLOCK,CREB1,ATF2,CREB5,HINFP,ZNF500,ZNF853,ZNF717,ZNF562,CC2D1A,ZNF623,DHX9,ZNF547,ZNF575,ZNF76…
GO: Molecular Function	GO:0019829	ATPase-coupled monoatomic cation transmembrane transporter activity		2.666E-4	6.415E-1	4.935E-2	4.127E-1	18	62	ATP6V1C2,ATP1A1,ATP1B2,ATP2A2,ATP2B2,ATP4A,ATP5F1E,ATP6V1B2,ATP6V1C1,ATP5MGL,ATP6V1F,ATP2C2,TCIRG1,ATP13A4,ATP6V1H,ATP6V0A2,ATP6V0E2,KCNJ11
GO: Biological Process	GO:0048598	embryonic morphogenesis		3.186E-6	3.185E-2	1.619E-2	1.585E-1	187	1189	SMC1A,MBNL1,MDK,ARID1A,MEF2C,MEIS1,MEIS2,FZD6,MFAP2,MMP16,CUL4A,TCAP,AR,SETD2,CFAP20,PHACTR4,MYLIP,ATP1A1,ATP1B2,ATP2A2,ATP2B2,MYH3,MYH9,PPP1R12B,SAP30,BMP2,BMPR1A,CDK5R1,NEUROD1,BNIP3L,FOXH1,CLDN6,LATS1,KCNQ4,PAX2,TMEM67,MED14,PACSIN3,ATP6V1F,TMIE,ZNF358,PLCB3,LTB4R,HECTD1,PCDH18,PLS3,ROCK2,COL12A1,TBX4,POLR1A,OSR2,GATA5,MED1,PAF1,CREBBP,HS2ST1,PRKACA,PRKAR1A,PRKCI,PKN2,MAPK1,CTNND1,MYADM,IFT140…
GO: Biological Process	GO:1902680	positive regulation of RNA biosynthetic process		5.389E-6	5.386E-2	1.619E-2	1.585E-1	279	1905	TP53INP1,MDK,ARID1A,TRRAP,MEF2A,MEF2C,MYSM1,MEIS1,MEIS2,MRTFB,CYS1,AHR,THAP3,CAVIN2,EBF4,SMARCA5,MED30,ZFAT,CITED1,APP,ZNF784,ATAD2,PIAS1,BLOC1S2,AR,RHOG,PHOX2A,MED4,CCDC124,ASCL1,RFXANK,ASPH,SIX5,TNKS,ATM,HAMP,RERE,BCL9L,EDF1,MYO1C,ATRX,MAFA,BAG1,RIPK2,SFR1,GALR2,BNC1,BMP2,BMPR1A,NEUROD1,NEUROD2,PER2,NFKB1,NFKBIB,BUD31,ZNF778,FOXH1,WASL,NRL,NR4A2,ASH2L,ZNF786,CCNT1,CD86,ZNF814,CD81,PAX2,PAX9,CDK…
GO: Biological Process	GO:0045893	positive regulation of DNA-templated transcription		5.812E-6	5.808E-2	1.619E-2	1.585E-1	278	1899	TP53INP1,MDK,ARID1A,TRRAP,MEF2A,MEF2C,MYSM1,MEIS1,MEIS2,MRTFB,CYS1,AHR,THAP3,CAVIN2,EBF4,SMARCA5,MED30,ZFAT,CITED1,APP,ZNF784,ATAD2,PIAS1,BLOC1S2,AR,RHOG,PHOX2A,MED4,CCDC124,ASCL1,RFXANK,ASPH,SIX5,TNKS,ATM,HAMP,RERE,BCL9L,EDF1,MYO1C,ATRX,MAFA,BAG1,RIPK2,SFR1,GALR2,BNC1,BMP2,BMPR1A,NEUROD1,NEUROD2,PER2,NFKB1,NFKBIB,BUD31,ZNF778,FOXH1,WASL,NRL,NR4A2,ASH2L,ZNF786,CCNT1,CD86,ZNF814,CD81,PAX2,PAX9,CDK…
GO: Biological Process	GO:0034660	ncRNA metabolic process		6.481E-6	6.477E-2	1.619E-2	1.585E-1	113	658	AARS1,SDE2,MAPT,MRTFB,ANG,ERI1,APP,AR,METTL5,ATRX,BMP2,BMPR1A,NFKB1,NUDT16,PARN,PIWIL1,ZNHIT3,GTF3C4,GTF3C3,TRIR,PIN4,XRN1,EXOSC4,MRM2,RC3H2,DCAF13,POLR1A,POLR2F,DDX56,PPARA,NCOR1,ZNHIT6,NUP155,CAVIN1,PRKDC,PUM1,MAP2K2,TRIT1,EARS2,CC2D1A,DDX11,FDXACB1,TRPT1,TRMT12,TPRKB,EXOSC1,RRP15,HEATR1,NOL9,REST,ELP3,NARS2,DARS2,INTS10,RMRP,INTS6,UTP18,INTS4,MPHOSPH10,IMP3,RPL7,EP300,RPS19,NSA2,RPF2,SAGE1,QNG…
GO: Biological Process	GO:0051253	negative regulation of RNA metabolic process		1.332E-5	1.331E-1	2.663E-2	2.606E-1	244	1654	MAGEA11,ARID1A,MEF2A,MEF2C,MEIS2,CYS1,TLE5,AHR,MAP3K10,SMARCA5,CITED1,APP,ZNF784,PIAS1,MIER1,AR,ASAH1,ASCL1,TAGLN3,ZBTB10,SIX5,CCAR2,ZFTA,HAMP,RERE,ZNF582,RIPPLY3,SAP30,RCOR2,BMP2,CDK5R1,PER2,NFKB1,ZNF778,FOXH1,SPINDOC,NONO,NPAS1,NUDT16,CALCA,NR4A2,RUNX1T1,CBFA2T3,CCNT1,ZNF827,PABPC3,PARN,PAWR,PAX2,PAX9,ZMYM5,CDK9,CEBPA,SINHCAF,ZNF358,CNOT7,KLF17,QKI,ZNF653,BRMS1,BAG4,CIR1,OSR2,WWTR1,POU4F2,GATA5…
GO: Biological Process	GO:0048568	embryonic organ development		1.817E-5	1.816E-1	3.027E-2	2.962E-1	158	1004	SMC1A,ARID1A,MEF2C,MEIS1,MEIS2,FZD6,MFAP2,MRTFB,KITLG,AHR,MMP16,CUL4A,ZFAT,CITED1,TCAP,SETD2,ASCL1,CFAP20,PHACTR4,ATP1A1,ATP1B2,ATP2A2,ATP2B2,SAP30,BMP2,BMPR1A,NEUROD1,BNIP3L,TSPO,FOXH1,CHRAC1,ASH2L,KCNQ4,PAX2,CEBPA,MED14,PACSIN3,ATP6V1F,TMIE,PLCB3,HECTD1,PLS3,TBX4,POLR1A,COPA,COPB1,OSR2,WWTR1,GATA5,MED1,CLOCK,PRKCI,PKN2,CAVIN1,MAPK1,TET2,IFT140,CC2D1A,PTK7,NSDHL,CCDC40,RAD21,SLC26A2,RDH10,ZYG11B…
GO: Biological Process	GO:0045944	positive regulation of transcription by RNA polymerase II		2.744E-5	2.742E-1	3.321E-2	3.251E-1	212	1423	MEF2A,MEF2C,MYSM1,MEIS1,MEIS2,MRTFB,CYS1,AHR,THAP3,CAVIN2,EBF4,SMARCA5,MED30,ZFAT,CITED1,APP,ZNF784,ATAD2,BLOC1S2,AR,PHOX2A,MED4,ASCL1,RFXANK,SIX5,TNKS,ATM,HAMP,BCL9L,MYO1C,ATRX,MAFA,BAG1,RIPK2,GALR2,BMP2,BMPR1A,NEUROD1,NEUROD2,NFKB1,ZNF778,FOXH1,WASL,NRL,NR4A2,ASH2L,ZNF786,CCNT1,ZNF814,CD81,PAX2,PAX9,CDK9,CEBPA,CEBPG,MED14,PGR,PIK3R2,PIN1,CNOT7,MED7,IL4I1,SERTAD1,OSR2,WWTR1,POU4F2,GATA5,IRX6,PPA…
GO: Biological Process	GO:0065003	protein-containing complex assembly		3.029E-5	3.027E-1	3.321E-2	3.251E-1	273	1901	ACACA,MAP2,ZRSR2,MAPT,MBNL1,ADAM10,MEF2C,CENPP,H2BC15,H4C12,H4C2,H4C5,H4C14,AHR,ALDOB,SMARCA5,MED30,ANG,APP,LMOD2,GBA2,PIAS1,TCAP,ARF1,TSPAN33,NDUFAF4,MED4,STXBP6,ANKRA2,UQCC3,LRRC61,EIF3C,ATM,EIF3G,EIF3H,EIF3J,DGAT1,ATP5F1D,KCTD12,MYH9,MYH11,GPAA1,MYO1C,ATRX,NAPA,NCAM1,NDUFA2,NDUFA3,NDUFB1,NDUFB2,NDUFB6,NDUFB7,NDUFB9,NDUFS6,LIN7A,BMP2,CDK5R1,NINJ1,NLRC3,SPTY2D1,WASL,HCN1,CAPN1,HIP1R,OAS1,CHRAC1,…
GO: Biological Process	GO:0072657	protein localization to membrane		3.284E-5	3.282E-1	3.321E-2	3.251E-1	120	733	ADAM10,TOMM5,RAB8A,AGER,ANK1,IFT20,PEX3,AR,TSPAN33,RHOG,ARL3,ZDHHC24,YIF1B,MYO1C,BBS1,LIN7A,CDK5R1,USP17L2,C1QL3,CAMLG,RILPL1,ZDHHC23,TREM2,PALM,CD81,PDPK1,ZDHHC1,ZNHIT3,NRXN3,SSH1,PIK3R2,PEX16,MIEF1,CRIPT,HECTD1,ROCK2,TOMM7,BAG4,NECTIN3,GORASP2,SYNE3,NUP155,ISG15,PRKCI,EMC2,MYADM,TCAF1,ATP2C2,DPP6,EMC9,RDX,WDR59,TSPAN5,NDUFA13,TIMM10,GOLGA7,HPS6,ROCK1,ROM1,DMTN,EPHB2,ZDHHC2,NHLRC1,EMC4,TMEM147,G…
GO: Biological Process	GO:0033365	protein localization to organelle		3.631E-5	3.628E-1	3.321E-2	3.251E-1	167	1085	MAPT,ADAM10,TOMM5,RAB8A,H4C12,H4C2,H4C5,H4C14,IFT20,PEX3,APP,MEAK7,SETD2,ARL3,TNKS,MBTPS1,GPAA1,ATRX,LRSAM1,BAG1,BBS1,BNIP3L,TONSL,TSPO,C1QL3,CAMLG,LATS1,ZNF827,CD81,PCM1,CDK9,VAPA,GDAP1,PEX7,CARD10,ZDHHC1,NRXN3,PIK3R2,PIN1,PEX16,CRIPT,CNGB1,ROCK2,CABP1,TOMM7,POLR1A,BAG4,WWTR1,MED1,PAF1,ATF2,CREBBP,PPP3CA,NUP155,ISG15,CSNK1D,PRKACA,LEPROT,MAPK1,EMC2,CROCC,IFT140,DAXX,DHX9,CHMP7,PEX2,PINX1,RIPOR1,…
GO: Biological Process	GO:0045892	negative regulation of DNA-templated transcription		3.744E-5	3.742E-1	3.321E-2	3.251E-1	220	1492	MAGEA11,ARID1A,MEF2A,MEF2C,MEIS2,CYS1,TLE5,AHR,MAP3K10,SMARCA5,CITED1,APP,ZNF784,PIAS1,MIER1,AR,ASCL1,TAGLN3,ZBTB10,SIX5,CCAR2,ZFTA,HAMP,RERE,ZNF582,RIPPLY3,SAP30,RCOR2,BMP2,CDK5R1,PER2,NFKB1,ZNF778,FOXH1,SPINDOC,NONO,NPAS1,CALCA,NR4A2,RUNX1T1,CBFA2T3,ZNF827,PAWR,PAX2,PAX9,ZMYM5,CEBPA,SINHCAF,ZNF358,CNOT7,KLF17,ZNF653,BRMS1,CIR1,OSR2,WWTR1,POU4F2,GATA5,IRX6,PPARA,MED1,PAF1,CLOCK,CREB1,ATF2,CREBBP…
GO: Biological Process	GO:1902679	negative regulation of RNA biosynthetic process		3.988E-5	3.986E-1	3.321E-2	3.251E-1	222	1509	MAGEA11,ARID1A,MEF2A,MEF2C,MEIS2,CYS1,TLE5,AHR,MAP3K10,SMARCA5,CITED1,APP,ZNF784,PIAS1,MIER1,AR,ASAH1,ASCL1,TAGLN3,ZBTB10,SIX5,CCAR2,ZFTA,HAMP,RERE,ZNF582,RIPPLY3,SAP30,RCOR2,BMP2,CDK5R1,PER2,NFKB1,ZNF778,FOXH1,SPINDOC,NONO,NPAS1,CALCA,NR4A2,RUNX1T1,CBFA2T3,ZNF827,PAWR,PAX2,PAX9,ZMYM5,CEBPA,SINHCAF,ZNF358,CNOT7,KLF17,ZNF653,BRMS1,CIR1,OSR2,WWTR1,POU4F2,GATA5,IRX6,PPARA,MED1,PAF1,CLOCK,CREB1,ATF2,…
GO: Biological Process	GO:0006281	DNA repair		5.441E-5	5.438E-1	4.183E-2	4.094E-1	106	639	SMC1A,MCM4,ARID1A,TRRAP,PARP4,TAOK1,CETN4P,CUL4A,MRE11,RNF169,SMARCA5,SETD2,BABAM1,PPP4R2,POLD4,ATM,MUTYH,ATRX,NBN,SFR1,TONSL,NONO,USP10,SMC3,CDK9,CEBPG,TFPT,RECQL4,RAD54B,FTO,ASF1A,POLA1,POLB,RRM2B,POLR2I,BRCC3,HINFP,PRKDC,SF3B5,DHX9,DDX11,TMEM161A,RAD21,RAD23A,REC8,PALB2,RFWD3,RIF1,PBRM1,HDAC10,RPA3,UBE2W,MCMDC2,EYA2,EYA3,TAOK3,UBR5,UCHL5,ZSWIM7,VCPIP1,RPAIN,GINS4,SIRT6,CINP,EPC1,SMARCC1,SMARCE…
GO: Biological Process	GO:0030163	protein catabolic process		7.082E-5	7.077E-1	4.817E-2	4.715E-1	177	1175	CLPP,ADAM10,CUL4A,APOC2,APP,PIAS1,TAGLN3,MYLIP,CCAR2,ATM,HAMP,EIF3H,ADAM9,LRSAM1,FBXO17,BNIP3L,NOS2,USP17L2,CAMLG,CAPN1,CBFA2T3,STT3B,USP10,LATS1,TREM2,CD81,CDC27,TMEM67,CEBPA,PACSIN3,UBE4A,PCYOX1L,DDA1,KCTD5,PIN1,HECTD1,SNX12,ROCK2,RC3H2,DERL1,RNF19A,FBXL15,WWTR1,CLOCK,PPP2CB,RNF7,KLK4,ISG15,CSNK1D,SOCS5,UBXN7,PRKACA,CST5,UBXN2A,VGLL4,DNAJB12,PSEN2,PSG1,PSMA3,PSMA4,PSMB1,PSMB3,PSMB6,PSMB7,PSMC1,…
GO: Biological Process	GO:0045934	negative regulation of nucleobase-containing compound metabolic process		7.231E-5	7.226E-1	4.817E-2	4.715E-1	256	1790	MAGEA11,ARID1A,MEF2A,MEF2C,MEIS2,CYS1,TLE5,AHR,MAP3K10,RNF169,SMARCA5,CITED1,APP,ZNF784,PIAS1,MIER1,AR,ASAH1,ASCL1,TAGLN3,ZBTB10,SIX5,CCAR2,ZFTA,TNKS,ATM,HAMP,RERE,ZNF582,RIPPLY3,NBN,SAP30,RCOR2,BMP2,CDK5R1,PER2,NFKB1,TSPO,ZNF778,FOXH1,SPINDOC,NONO,NPAS1,NUDT16,CALCA,NR4A2,RUNX1T1,CBFA2T3,CCNT1,ZNF827,PABPC3,PARN,PAWR,PAX2,PAX9,ZMYM5,CDK9,CEBPA,SINHCAF,ZNF358,CNOT7,XRN1,KLF17,QKI,ZNF653,BRMS1,BAG…
GO: Cellular Component	GO:0140513	nuclear protein-containing complex		1.614E-9	1.994E-6	1.994E-6	1.535E-5	230	1386	ZRSR2,MCM4,ARID1A,TRRAP,MEF2C,AHR,MRE11,SMARCA5,MED30,RANBP3,ERI1,MED4,BABAM1,ASCL1,RFXANK,SUGP1,POLD4,TNKS,RERE,BCL9L,CWF19L2,MYH9,MYO1C,NBN,SFR1,SAP30,RCOR2,POLR3D,NEUROD1,NFKB1,TONSL,BUD31,PRPF4B,FOXH1,NONO,TAF1A,CHRAC1,ASH2L,CCNH,CCNT1,PABPC3,CDC27,CDK8,CDK9,CEBPA,CEBPG,MED14,EFTUD2,PHF1,TFPT,SINHCAF,SCNM1,INTS15,CPSF1,CRIPT,NCR1,DSCC1,MED7,EXOSC4,BRMS1,POLR1A,POLA1,POLR2A,POLR2F,POLR2I,POLR2…
GO: Cellular Component	GO:1902494	catalytic complex		1.535E-8	1.896E-5	9.480E-6	7.296E-5	295	1911	CLPP,NAA10,ARID1A,TRRAP,AGL,KLHL13,ATP6V1C2,MOCS1,CUL4A,SMARCA5,MED30,ZSWIM5,ORMDL2,UQCC3,PPP4R2,POLD4,ATM,RERE,ATP5F1D,ATP5F1E,ATP5PF,ATP6V1B2,ATP6V1C1,ATP5PO,GPAA1,MYO1C,OST4,PPP1R12B,SEC11C,BCKDHA,NDUFA2,NDUFA3,FBXO17,NDUFA7,PCMTD1,SUCLG2,SUCLA2,NDUFB1,NDUFB2,NDUFB6,NDUFB7,NDUFB9,SAP30,RCOR2,NDUFS6,NDUFV3,DUOX1,CDK5R1,POLR3D,BUD31,PRPF4B,ATP5MGL,CAPN1,CHRAC1,ASH2L,STT3B,CCNH,CCNT1,PABPC3,PAFAH…
GO: Cellular Component	GO:0140535	intracellular protein-containing complex		1.574E-7	1.944E-4	6.480E-5	4.987E-4	168	1003	NAA10,TRRAP,KLHL13,AHR,MOCS1,CUL4A,MED30,LAMTOR2,ZSWIM5,BLOC1S2,CNOT6L,POLD4,CCAR2,FBXO17,PCMTD1,POLR3D,NFKB1,NFKBIB,CHRAC1,CCNH,BORCS8,CDC27,PDE3B,CARD10,UBE4A,DDA1,KCTD5,CNOT7,KXD1,MED7,DCAF13,POLR1A,DERL1,RNF19A,POLA1,POLR2A,POLR2F,POLR2I,POLR2K,FBXL15,BRCC3,MED1,PAF1,ATF2,CREBBP,RNF7,ZZZ3,PPP3CA,PPP3CC,KANSL1,PRKACA,PRKAR1A,DEPDC5,PRKDC,SMCR8,SF3B5,BORCS6,SLC38A9,PSMA3,PSMA4,PSMB1,PSMB3,PSMB6…
GO: Cellular Component	GO:0005667	transcription regulator complex		4.593E-6	5.672E-3	8.874E-4	6.830E-3	106	606	TRRAP,MEF2A,MEF2C,MEIS1,AHR,MED30,MIER1,MED4,ASCL1,RFXANK,SIX5,BCL9L,RCOR2,NEUROD1,FOXH1,NONO,TAF1A,NR4A2,SIX6,CCNH,PAX2,PAX9,CEBPA,CEBPG,MED14,GTF3C4,GTF3C3,MED7,WWTR1,POU4F2,MED1,CLOCK,CREB1,ATF2,CREBBP,DHRS7B,NCOR1,PRKDC,PSMC5,SRA1,RBBP4,MED9,MED31,REL,E2F5,REST,RFX3,RFXAP,MLXIPL,TAF3,ZNF350,EP300,BRF2,ETV3,EYA3,ECSIT,IRF9,HOXB13,CREB3,NCOA2,ATF5,MED8,DRAP1,SIX1,NR5A2,NFAT5,SPEN,DCP1A,SP1,SP3,…
GO: Cellular Component	GO:0032993	protein-DNA complex		4.794E-6	5.921E-3	8.874E-4	6.830E-3	230	1529	H2AZ2,MCM4,ARID1A,TRRAP,MEF2A,MEF2C,MEIS1,MEIS2,H2BC15,H4C12,H4C2,H4C5,H4C14,AHR,EBF4,MRE11,SMARCA5,UNCX,AR,PHOX2A,ASCL1,PPP4R2,SIX5,POLD4,CCAR2,MYO1C,ATRX,MAFA,SFR1,SAP30,RCOR2,NEUROD1,NEUROD2,NFKB1,TONSL,FOXH1,NPAS1,NRL,NR4A2,CHRAC1,ASH2L,SIX6,SMC3,ZNF827,PAWR,PAX2,PAX9,CEBPA,CEBPG,PGR,FOXD4L4,TFPT,SINHCAF,KLF17,NCR1,DSCC1,EXOSC4,ASF1A,BRMS1,TBX4,POLA1,POLR2A,POU4F2,GATA5,IRX6,PPARA,MED1,CLOCK,…
GO: Cellular Component	GO:0090575	RNA polymerase II transcription regulator complex		4.852E-6	5.992E-3	8.874E-4	6.830E-3	57	274	TRRAP,MEF2C,MED30,MED4,ASCL1,RFXANK,BCL9L,NEUROD1,FOXH1,NONO,CCNH,CEBPA,CEBPG,MED14,MED7,MED1,CLOCK,CREB1,ATF2,CREBBP,PSMC5,MED9,MED31,E2F5,RFXAP,MLXIPL,TAF3,IRF9,CREB3,NCOA2,ATF5,MED8,DRAP1,NR5A2,TAF2,TAF9,TCEA1,TCF12,TCF15,USP22,TEAD1,TFDP1,GTF2A1,GTF2A2,GTF2E2,GTF2H3,BACH2,HOXB9,GTF2H5,NR1H2,VDR,GTF2H2C,BMAL2,ENY2,JUND,THAP11,SMAD7
GO: Cellular Component	GO:0031967	organelle envelope		5.749E-6	7.100E-3	8.874E-4	6.830E-3	220	1456	ACADM,APOOL,TOMM5,ADRA1A,MGST3,MRPS28,ARMC12,RANBP3,ANXA11,MRPL13,APP,GADD45GIP1,NDUFAF4,MRPL15,UQCC3,ASL,TNKS,MX1,ATP5F1D,STARD13,ATP5F1E,ATP5PF,ATP5PO,NDUFA2,NDUFA3,NDUFA7,NDUFB1,NDUFB2,NDUFB6,NDUFB7,NDUFB9,NDUFS6,NDUFV3,BNIP1,BNIP3L,TSPO,ATP5MGL,MRPL39,BROX,CYCS,PC,PCM1,VAPA,GDAP1,GTF3C3,PGR,PIK3C2G,MIEF1,PLA2G4A,PLEC,OTULINL,SLC25A24,MAPK8IP1,TOMM7,POLA1,COX6B1,COX6C,COX7C,COX10,ATP5MJ,ATF2,R…
GO: Cellular Component	GO:0031975	envelope		5.749E-6	7.100E-3	8.874E-4	6.830E-3	220	1456	ACADM,APOOL,TOMM5,ADRA1A,MGST3,MRPS28,ARMC12,RANBP3,ANXA11,MRPL13,APP,GADD45GIP1,NDUFAF4,MRPL15,UQCC3,ASL,TNKS,MX1,ATP5F1D,STARD13,ATP5F1E,ATP5PF,ATP5PO,NDUFA2,NDUFA3,NDUFA7,NDUFB1,NDUFB2,NDUFB6,NDUFB7,NDUFB9,NDUFS6,NDUFV3,BNIP1,BNIP3L,TSPO,ATP5MGL,MRPL39,BROX,CYCS,PC,PCM1,VAPA,GDAP1,GTF3C3,PGR,PIK3C2G,MIEF1,PLA2G4A,PLEC,OTULINL,SLC25A24,MAPK8IP1,TOMM7,POLA1,COX6B1,COX6C,COX7C,COX10,ATP5MJ,ATF2,R…
GO: Cellular Component	GO:0098798	mitochondrial protein-containing complex		9.934E-6	1.227E-2	1.363E-3	1.049E-2	62	313	APOOL,TOMM5,MRPS28,MRPL13,GADD45GIP1,MRPL15,UQCC3,ATP5F1D,ATP5F1E,ATP5PF,ATP5PO,BCKDHA,NDUFA2,NDUFA3,NDUFA7,SUCLG2,NDUFB1,NDUFB2,NDUFB6,NDUFB7,NDUFB9,NDUFS6,NDUFV3,ATP5MGL,MRPL39,TOMM7,COX6B1,COX6C,COX7C,ATP5MJ,CYC1,MRPL19,MRPL20,MRPL54,NDUFA13,TIMM10,MRPS12,BCKDK,MRPL51,MRPL27,KGD4,TOMM40L,MRPS17,TIMM44,ATP5PD,MPC1,UQCRQ,MRPL43,UQCR11,MRPL21,MPV17L2,ATP5MK,MICOS13,UQCRFS1,NDUFA11,MICU3,MRPL14,MR…
GO: Cellular Component	GO:0031966	mitochondrial membrane		1.649E-5	2.036E-2	2.036E-3	1.567E-2	138	857	ACADM,APOOL,TOMM5,MRPS28,ARMC12,MRPL13,GADD45GIP1,NDUFAF4,MRPL15,UQCC3,ASL,ATP5F1D,STARD13,ATP5F1E,ATP5PF,ATP5PO,NDUFA2,NDUFA3,NDUFA7,NDUFB1,NDUFB2,NDUFB6,NDUFB7,NDUFB9,NDUFS6,NDUFV3,BNIP1,BNIP3L,TSPO,ATP5MGL,MRPL39,CYCS,PC,GDAP1,PGR,MIEF1,PLA2G4A,PLEC,SLC25A24,MAPK8IP1,TOMM7,COX6B1,COX6C,COX7C,COX10,ATP5MJ,ATF2,CYC1,SNPH,PSEN2,MRPL19,TMEM160,C19orf12,TMEM70,TMEM65,DMD,MRPL20,NDUFAF2,NLRX1,MTERF3…
GO: Cellular Component	GO:0005740	mitochondrial envelope		1.965E-5	2.427E-2	2.206E-3	1.698E-2	145	912	ACADM,APOOL,TOMM5,MRPS28,ARMC12,MRPL13,GADD45GIP1,NDUFAF4,MRPL15,UQCC3,ASL,ATP5F1D,STARD13,ATP5F1E,ATP5PF,ATP5PO,NDUFA2,NDUFA3,NDUFA7,NDUFB1,NDUFB2,NDUFB6,NDUFB7,NDUFB9,NDUFS6,NDUFV3,BNIP1,BNIP3L,TSPO,ATP5MGL,MRPL39,CYCS,PC,GDAP1,PGR,MIEF1,PLA2G4A,PLEC,SLC25A24,MAPK8IP1,TOMM7,COX6B1,COX6C,COX7C,COX10,ATP5MJ,ATF2,REXO2,CYC1,SNPH,PSEN2,MRPL19,TMEM160,C19orf12,TMEM70,TMEM65,DMD,MRPL20,NDUFAF2,NLRX1,…
GO: Cellular Component	GO:0000785	chromatin		2.163E-5	2.671E-2	2.226E-3	1.713E-2	216	1454	H2AZ2,ARID1A,TRRAP,MEF2A,MEF2C,MEIS1,MEIS2,H2BC15,H4C12,H4C2,H4C5,H4C14,AHR,EBF4,MRE11,SMARCA5,UNCX,AR,PHOX2A,ASCL1,PPP4R2,SIX5,CCAR2,MYO1C,ATRX,MAFA,SFR1,SAP30,RCOR2,NEUROD1,NEUROD2,NFKB1,TONSL,FOXH1,NPAS1,NRL,NR4A2,CHRAC1,ASH2L,SIX6,SMC3,ZNF827,PAWR,PAX2,PAX9,CEBPA,CEBPG,PGR,FOXD4L4,TFPT,SINHCAF,KLF17,NCR1,DSCC1,EXOSC4,ASF1A,BRMS1,TBX4,POLR2A,POU4F2,GATA5,IRX6,PPARA,MED1,CLOCK,CREB1,ATF2,CREBBP…
GO: Cellular Component	GO:0055029	nuclear DNA-directed RNA polymerase complex		1.407E-4	1.737E-1	1.258E-2	9.682E-2	28	119	TRRAP,POLR3D,CCNH,POLR1A,POLA1,POLR2A,POLR2F,POLR2I,POLR2K,PAF1,PSMC5,PEX2,CDC73,TAF3,POLR1H,GCOM1,POLR3E,TAF2,TAF9,TCEA1,USP22,GTF2A1,GTF2A2,GTF2E2,GTF2H3,GTF2H5,GTF2H2C,ENY2
GO: Cellular Component	GO:0016469	proton-transporting two-sector ATPase complex		1.463E-4	1.807E-1	1.258E-2	9.682E-2	16	52	ATP6V1C2,ATP5F1D,ATP5F1E,ATP5PF,ATP6V1B2,ATP6V1C1,ATP5PO,ATP5MGL,ATP6V1F,ATP5MJ,TCIRG1,ATP5PD,ATP6V1H,ATP5MK,ATP6V0A2,ATP6V0E2
GO: Cellular Component	GO:0005852	eukaryotic translation initiation factor 3 complex		1.574E-4	1.944E-1	1.258E-2	9.682E-2	8	16	EIF3C,EIF3G,EIF3H,EIF3J,EIF3M,EIF3K,COPS5,EIF3E
GO: Cellular Component	GO:0030880	RNA polymerase complex		1.630E-4	2.013E-1	1.258E-2	9.682E-2	29	126	TRRAP,POLR3D,CCNH,POLR1A,POLA1,POLR2A,POLR2F,POLR2I,POLR2K,PAF1,PSMC5,PEX2,CDC73,RMRP,TAF3,POLR1H,GCOM1,POLR3E,TAF2,TAF9,TCEA1,USP22,GTF2A1,GTF2A2,GTF2E2,GTF2H3,GTF2H5,GTF2H2C,ENY2
GO: Cellular Component	GO:0005743	mitochondrial inner membrane		1.954E-4	2.413E-1	1.361E-2	1.047E-1	97	596	APOOL,MRPS28,MRPL13,GADD45GIP1,NDUFAF4,MRPL15,UQCC3,ATP5F1D,ATP5F1E,ATP5PF,ATP5PO,NDUFA2,NDUFA3,NDUFA7,NDUFB1,NDUFB2,NDUFB6,NDUFB7,NDUFB9,NDUFS6,NDUFV3,ATP5MGL,MRPL39,CYCS,PC,PLA2G4A,SLC25A24,COX6B1,COX6C,COX7C,COX10,ATP5MJ,CYC1,PSEN2,MRPL19,TMEM160,TMEM70,TMEM65,DMD,MRPL20,NDUFAF2,MRPL54,SLC25A51,NDUFA13,TRAP1,TIMM10,SLC25A15,IFI27L2,MRPS12,CHDH,MRPL51,MRPL27,ECSIT,KGD4,ABCA8,SLC25A37,MRPS17,CIB…
GO: Cellular Component	GO:1990234	transferase complex		2.021E-4	2.495E-1	1.361E-2	1.047E-1	147	972	NAA10,TRRAP,KLHL13,CUL4A,MED30,ZSWIM5,ORMDL2,POLD4,OST4,FBXO17,PCMTD1,CDK5R1,POLR3D,CHRAC1,ASH2L,STT3B,CCNH,CCNT1,CDC27,CDK9,PHF1,PHKB,UBE4A,PIGH,PIK3C2G,DDA1,KCTD5,PIK3R2,MED7,DCAF13,POLR1A,DERL1,RNF19A,POLA1,POLR2A,POLR2F,POLR2I,POLR2K,FBXL15,BRCC3,MED1,PAF1,VIRMA,ATF2,CREBBP,RNF7,ZZZ3,KANSL1,SOCS5,PRKACA,PRKAR1A,PRKCI,DEPDC5,PRKDC,SMCR8,SF3B5,PSG1,TBC1D5,PSMC5,RNF40,KEAP1,RB1CC1,BCOR,FBXL6,FBX…
GO: Cellular Component	GO:0000428	DNA-directed RNA polymerase complex		2.204E-4	2.722E-1	1.361E-2	1.047E-1	28	122	TRRAP,POLR3D,CCNH,POLR1A,POLA1,POLR2A,POLR2F,POLR2I,POLR2K,PAF1,PSMC5,PEX2,CDC73,TAF3,POLR1H,GCOM1,POLR3E,TAF2,TAF9,TCEA1,USP22,GTF2A1,GTF2A2,GTF2E2,GTF2H3,GTF2H5,GTF2H2C,ENY2
GO: Cellular Component	GO:0016605	PML body		2.204E-4	2.722E-1	1.361E-2	1.047E-1	28	122	MAGEA11,TP53INP1,MRE11,PIAS1,RERE,ATRX,NBN,CDK9,UBN1,CREBBP,DAXX,HMBOX1,THAP1,RFWD3,HIPK3,ELF4,BASP1,RPAIN,AKAP8L,RGS14,SP3,CBX5,CHEK2,HSF1,NSMCE2,EIF3E,ISG20,KAT6A
GO: Cellular Component	GO:0005759	mitochondrial matrix		2.624E-4	3.241E-1	1.543E-2	1.188E-1	85	513	CLPP,ACADM,MRPS28,MRPL13,GADD45GIP1,MRPL15,CCAR2,ATP5F1D,ATP5F1E,BCAT2,BCKDHA,NDUFA7,SUCLG2,SUCLA2,ACSF3,MALSU1,MRPL39,PC,PPTC7,PIN4,MIEF1,MRM2,PPM1K,CREB1,NUDT13,REXO2,PDP1,TRIT1,EARS2,MRPL19,DECR1,TOP1MT,MRPL20,PDPR,MRPL54,NARS2,DARS2,TRAP1,LACTB2,AASS,DHRS2,GLRX5,MRPS12,MTRES1,BCKDK,MRPL51,MRPL27,KGD4,MRPS17,FDX2,ACAA2,TIMM44,ALKBH7,LIPT1,IARS2,SOD1,ACOT13,OXCT2,MRPL43,GCDH,SSBP1,COQ3,ACSS2,FA…
GO: Cellular Component	GO:1904949	ATPase complex		2.877E-4	3.553E-1	1.615E-2	1.243E-1	33	155	ARID1A,TRRAP,ATP6V1C2,SMARCA5,ATP5F1D,ATP5F1E,ATP5PF,ATP6V1B2,ATP6V1C1,ATP5PO,MYO1C,ATP5MGL,CHRAC1,ATP6V1F,TFPT,NCR1,ATP5MJ,SS18L1,RBBP4,PBRM1,TCIRG1,UCHL5,ATP5PD,ATP6V1H,SMARCA1,SMARCC1,SMARCE1,RSF1,ASH1L,SRCAP,ATP5MK,ATP6V0A2,ATP6V0E2
GO: Cellular Component	GO:0016591	RNA polymerase II, holoenzyme		3.446E-4	4.256E-1	1.851E-2	1.424E-1	23	95	TRRAP,CCNH,POLR2A,POLR2F,POLR2I,POLR2K,PAF1,PSMC5,PEX2,CDC73,TAF3,GCOM1,TAF2,TAF9,TCEA1,USP22,GTF2A1,GTF2A2,GTF2E2,GTF2H3,GTF2H5,GTF2H2C,ENY2
GO: Cellular Component	GO:0001650	fibrillar center		3.678E-4	4.542E-1	1.872E-2	1.441E-1	33	157	ACACA,AGER,SMARCA5,METTL5,BCL9L,NONO,PAFAH1B2,GTF3C3,POLR2F,PAF1,KDM4A,RGS22,CC2D1A,SPATA2,PTPN13,E2F5,HEATR1,THAP1,EEF1D,MTDH,RREB1,TIMM44,RPAIN,RPP38,STAG2,STOX1,NEDD1,TERF1,UTP4,HOXB5,CHCHD1,LIPA,SMAD7
GO: Cellular Component	GO:0098800	inner mitochondrial membrane protein complex		3.950E-4	4.878E-1	1.872E-2	1.441E-1	34	164	APOOL,UQCC3,ATP5F1D,ATP5F1E,ATP5PF,ATP5PO,NDUFA2,NDUFA3,NDUFA7,NDUFB1,NDUFB2,NDUFB6,NDUFB7,NDUFB9,NDUFS6,NDUFV3,ATP5MGL,COX6B1,COX6C,COX7C,ATP5MJ,CYC1,NDUFA13,TIMM10,TIMM44,ATP5PD,MPC1,UQCRQ,UQCR11,ATP5MK,MICOS13,UQCRFS1,NDUFA11,MICU3
GO: Cellular Component	GO:0140534	endoplasmic reticulum protein-containing complex		4.163E-4	5.142E-1	1.872E-2	1.441E-1	30	139	ORMDL2,GPAA1,OST4,SEC11C,CAMLG,STT3B,PIGH,DERL1,UBXN7,EMC2,DERL2,EMC9,RP9,PIGP,EMC4,SYVN1,SELENOS,EMC3,ARL6IP1,SEC61B,TAP2,SEC61G,RNF139,ALG14,UFD1,KRTCAP2,EMC7,SPTSSA,TUSC3,ORMDL1
GO: Cellular Component	GO:0033290	eukaryotic 48S preinitiation complex		4.335E-4	5.354E-1	1.872E-2	1.441E-1	8	18	EIF3C,EIF3G,EIF3H,EIF3J,EIF1,EIF3M,EIF3K,EIF3E
GO: Cellular Component	GO:0005761	mitochondrial ribosome		4.689E-4	5.791E-1	1.872E-2	1.441E-1	22	91	MRPS28,MRPL13,GADD45GIP1,MRPL15,NDUFA7,MRPL39,MRPL19,MRPL20,MRPL54,MRPS12,MRPL51,MRPL27,MRPS17,MRPL43,MRPL21,MPV17L2,MRPL14,MRPS24,MRPL41,MRPL36,MRPL34,CHCHD1
GO: Cellular Component	GO:0000313	organellar ribosome		4.689E-4	5.791E-1	1.872E-2	1.441E-1	22	91	MRPS28,MRPL13,GADD45GIP1,MRPL15,NDUFA7,MRPL39,MRPL19,MRPL20,MRPL54,MRPS12,MRPL51,MRPL27,MRPS17,MRPL43,MRPL21,MPV17L2,MRPL14,MRPS24,MRPL41,MRPL36,MRPL34,CHCHD1
GO: Cellular Component	GO:0005762	mitochondrial large ribosomal subunit		4.699E-4	5.803E-1	1.872E-2	1.441E-1	16	57	MRPL13,GADD45GIP1,MRPL15,MRPL39,MRPL19,MRPL20,MRPL54,MRPL51,MRPL27,MRPL43,MRPL21,MPV17L2,MRPL14,MRPL41,MRPL36,MRPL34
GO: Cellular Component	GO:0000315	organellar large ribosomal subunit		4.699E-4	5.803E-1	1.872E-2	1.441E-1	16	57	MRPL13,GADD45GIP1,MRPL15,MRPL39,MRPL19,MRPL20,MRPL54,MRPL51,MRPL27,MRPL43,MRPL21,MPV17L2,MRPL14,MRPL41,MRPL36,MRPL34
GO: Cellular Component	GO:0019866	organelle inner membrane		6.437E-4	7.950E-1	2.449E-2	1.885E-1	102	654	APOOL,MRPS28,MRPL13,GADD45GIP1,NDUFAF4,MRPL15,UQCC3,ATP5F1D,ATP5F1E,ATP5PF,ATP5PO,NDUFA2,NDUFA3,NDUFA7,NDUFB1,NDUFB2,NDUFB6,NDUFB7,NDUFB9,NDUFS6,NDUFV3,ATP5MGL,MRPL39,CYCS,PC,PLA2G4A,SLC25A24,COX6B1,COX6C,COX7C,COX10,ATP5MJ,CYC1,PSEN2,MRPL19,TMEM160,TMEM70,TMEM65,DMD,MRPL20,NDUFAF2,MRPL54,SLC25A51,NDUFA13,TRAP1,TIMM10,SLC25A15,IFI27L2,MRPS12,CHDH,MRPL51,MRPL27,ECSIT,KGD4,ABCA8,SLC25A37,MRPS17,CIB…
GO: Cellular Component	GO:0016282	eukaryotic 43S preinitiation complex		6.741E-4	8.326E-1	2.449E-2	1.885E-1	8	19	EIF3C,EIF3G,EIF3H,EIF3J,EIF1,EIF3M,EIF3K,EIF3E
GO: Cellular Component	GO:0033178	proton-transporting two-sector ATPase complex, catalytic domain		6.741E-4	8.326E-1	2.449E-2	1.885E-1	8	19	ATP6V1C2,ATP5F1D,ATP5F1E,ATP6V1B2,ATP6V1C1,ATP5PO,ATP6V1F,ATP6V1H
GO: Cellular Component	GO:0035770	ribonucleoprotein granule		7.560E-4	9.337E-1	2.668E-2	2.053E-1	52	292	MAPT,MBNL1,MCRIP1,PABPC3,UHMK1,CDK9,PIWIL1,BLNK,CNOT7,XRN1,ROCK2,RC3H2,CLOCK,SNRPGP15,PUM1,CTSG,PSMA4,CKAP5,DHX9,UBAP2L,HELZ,ZFAND1,ROCK1,SHFL,PABPC1,HABP4,IGF2BP3,CELF1,STAU2,C9orf72,CNOT1,DCP1A,SMG1,AGO2,TNRC6B,TRIM21,LSM1,FASTK,PRRC2C,TDRKH,TUT4,RBPMS,GRB7,GRSF1,MAEL,ATXN2L,HOXD10,HSF1,WTIP,TRIM25,CAPRIN1,YTHDF3
GO: Cellular Component	GO:0030893	meiotic cohesin complex		8.033E-4	9.920E-1	2.681E-2	2.064E-1	5	8	SMC1A,SMC3,RAD21,REC8,STAG2
GO: Cellular Component	GO:0099078	BORC complex		8.033E-4	9.920E-1	2.681E-2	2.064E-1	5	8	BLOC1S2,BORCS8,KXD1,BORCS6,BORCS5
GO: Cellular Component	GO:0036464	cytoplasmic ribonucleoprotein granule		8.842E-4	1.000E0	2.874E-2	2.212E-1	49	273	MAPT,MBNL1,MCRIP1,PABPC3,UHMK1,CDK9,PIWIL1,BLNK,CNOT7,XRN1,ROCK2,RC3H2,CLOCK,SNRPGP15,PUM1,CTSG,PSMA4,CKAP5,DHX9,UBAP2L,HELZ,ZFAND1,ROCK1,SHFL,PABPC1,HABP4,IGF2BP3,CELF1,STAU2,C9orf72,CNOT1,DCP1A,SMG1,AGO2,TNRC6B,TRIM21,LSM1,PRRC2C,TDRKH,TUT4,RBPMS,GRB7,MAEL,ATXN2L,HOXD10,WTIP,TRIM25,CAPRIN1,YTHDF3
GO: Cellular Component	GO:0070993	translation preinitiation complex		1.012E-3	1.000E0	3.204E-2	2.466E-1	8	20	EIF3C,EIF3G,EIF3H,EIF3J,EIF1,EIF3M,EIF3K,EIF3E
GO: Cellular Component	GO:0031252	cell leading edge		1.103E-3	1.000E0	3.405E-2	2.621E-1	81	507	MAP2,MAPT,KITLG,CDC42BPA,ANK1,APP,ARF1,UNC5C,PHACTR4,ATP2B2,MTMR9,ATP6V1B2,MYH9,MYO1C,DUOX1,WASL,HCN1,HIP1R,PABPC3,PALM,CYTH2,SSH1,DUOX2,BCAR1,PRKCI,PKN2,CTNND1,SH3BGRL3,MYADM,PIEZO1,PTPN13,ABITRAM,PTPRO,RIPOR1,DMD,SRA1,RDX,WASF2,ROCK1,ABCA7,PTK2B,FAT1,DLC1,PSD2,ABLIM3,PABPC1,SLC1A2,RAB3IP,SNX5,GABRE,GABRG3,NCKAP1,INPP5K,SPTBN1,WASF3,PLXND1,CTTNBP2NL,CDKL5,STXBP2,PPP1R9B,GPER1,TIAM1,MACF1,SCRIB,C…
GO: Cellular Component	GO:0010494	cytoplasmic stress granule		1.190E-3	1.000E0	3.584E-2	2.758E-1	21	91	MBNL1,MCRIP1,PABPC3,PUM1,CTSG,UBAP2L,ZFAND1,ROCK1,PABPC1,HABP4,IGF2BP3,CELF1,STAU2,C9orf72,PRRC2C,RBPMS,GRB7,ATXN2L,TRIM25,CAPRIN1,YTHDF3
GO: Cellular Component	GO:0016604	nuclear body		1.448E-3	1.000E0	4.228E-2	3.254E-1	134	916	MAGEA11,SDE2,TP53INP1,MAPT,MEF2C,XRRA1,MRE11,RNF169,PIR,PIAS1,AR,PRX,BABAM1,TNKS,RERE,MYH9,MYO1C,ATRX,NBN,NDUFB1,BNIP3L,TONSL,PRPF4B,NONO,NR4A2,UHMK1,PARN,CDK9,EFTUD2,SCNM1,UBN1,PIN1,CNOT7,FTO,MED7,HECTD1,FAM193B,CIR1,WWTR1,POU4F2,ZC3H18,VIRMA,CREBBP,HINFP,SS18L1,PRKACA,PKN2,SH3BGRL3,PSMB7,DAXX,HP1BP3,DHX9,DHX15,BPNT2,ABITRAM,THRAP3,HMBOX1,RBM4B,AAGAB,THAP1,RFXAP,PALB2,HEXIM2,RFWD3,HIPK3,GEMIN7,E…
GO: Cellular Component	GO:0005753	mitochondrial proton-transporting ATP synthase complex		1.472E-3	1.000E0	4.228E-2	3.254E-1	8	21	ATP5F1D,ATP5F1E,ATP5PF,ATP5PO,ATP5MGL,ATP5MJ,ATP5PD,ATP5MK

## Sheet: ST5C
Supplementary Table 5C. Differentially expressed genes in PTK2-high vs. PTK2-low human adrenocortical carcinoma
Based on mRNA Expression (RSEM, Batch normalized from Illumina HiSeq_RNASeqV2) in 78 adrenocortical carcinoma samples (TCGA, PanCancer Atlas)
Gene	Cytoband	Log2 Ratio	p-Value	q-Value	Higher expression in
PTK2	8q24.3	0.82	9.52e-14	1.87e-9	PTK2-high
RMDN1	8q21.3	0.82	6.18e-10	6.058e-6	PTK2-high
HAMP	19q13.12	-2.41	5.47e-9	2.941e-5	PTK2-low
APOC2	19q13.32	-3.05	6.00e-9	2.941e-5	PTK2-low
TEX11	Xp11	-0.99	3.24e-8	1.272e-4	PTK2-low
CH25H	10q23.31	-1.63	7.19e-8	2.260e-4	PTK2-low
PSG4	19q13.31	-2.72	8.07e-8	2.260e-4	PTK2-low
C5ORF46	5q32	-0.88	1.36e-7	3.216e-4	PTK2-low
SLC11A1	2q35	-1.83	1.48e-7	3.216e-4	PTK2-low
RNF170	8p11.21	0.65	2.04e-7	3.729e-4	PTK2-high
ADGRL2	1p31.1	1.92	2.22e-7	3.729e-4	PTK2-high
PLP1	Xq22.2	-2.86	2.28e-7	3.729e-4	PTK2-low
CLEC5A	7q34	-2.57	2.71e-7	4.083e-4	PTK2-low
HCG27	6p21.33	-1.08	3.04e-7	4.083e-4	PTK2-low
CST2	20p11.21	-2.85	3.13e-7	4.083e-4	PTK2-low
HSD17B3	9q22.32	-2.62	4.56e-7	5.591e-4	PTK2-low
RLN1	9p24.1	-0.44	8.01e-7	9.234e-4	PTK2-low
DEPTOR	8q24.12	1.38	1.207e-6	1.313e-3	PTK2-high
ARHGAP39	8q24.3	0.68	1.274e-6	1.313e-3	PTK2-high
CDIPTOSP	16p11.2	-1.05	2.190e-6	2.049e-3	PTK2-low
ZNF295-AS1	21q22.3	-0.88	2.196e-6	2.049e-3	PTK2-low
ACAA2	18q21.1	1.36	2.780e-6	2.476e-3	PTK2-high
CCAR2	8p21.3	0.78	3.888e-6	3.047e-3	PTK2-high
HSD3B1	1p12	-1.92	5.843e-6	4.366e-3	PTK2-low
ABCB5	7p21.1	-1.90	6.015e-6	4.366e-3	PTK2-low
CNOT7	8p22	0.71	6.538e-6	4.431e-3	PTK2-high
GUCA1B	6p21.1	-1.92	6.558e-6	4.431e-3	PTK2-low
KLK3	19q13.33	-2.32	7.971e-6	5.039e-3	PTK2-low
CES5A	16q12.2	-1.56	9.240e-6	5.658e-3	PTK2-low
RPGRIP1	14q11.2	-1.13	1.017e-5	6.040e-3	PTK2-low
PEX2	8q21.13	0.73	1.226e-5	6.671e-3	PTK2-high
SLC1A2	11p13	-2.21	1.466e-5	7.764e-3	PTK2-low
YTHDF3	8q12.3	0.60	1.653e-5	8.265e-3	PTK2-high
KBTBD12	3q21.3	-1.29	1.902e-5	9.091e-3	PTK2-low
STK31	7p15.3	-1.20	2.093e-5	9.540e-3	PTK2-low
TATDN1	8q24.13	0.66	2.154e-5	9.591e-3	PTK2-high
CHI3L1	1q32.1	-1.54	2.383e-5	0.0102	PTK2-low
IL17C	16q24.2	-0.47	2.386e-5	0.0102	PTK2-low
KCNE1	21q22.12	-0.96	2.444e-5	0.0102	PTK2-low
FCRL5	1q23.1	-0.89	2.562e-5	0.0103	PTK2-low
IFI27	14q32.12	-2.61	2.580e-5	0.0103	PTK2-low
LINC00482	17q25.3	-2.96	2.709e-5	0.0106	PTK2-low
FCGBP	19q13.2	-2.76	2.802e-5	0.0108	PTK2-low
CAPN8	1q41	-1.09	2.893e-5	0.0109	PTK2-low
SPATA21	1p36.13	-0.92	3.294e-5	0.0122	PTK2-low
HHIPL2	1q41	-1.71	3.489e-5	0.0125	PTK2-low
SAR1B	5q31.1	-0.60	3.508e-5	0.0125	PTK2-low
CDKN2B-AS1	9p21.3	-1.75	3.560e-5	0.0125	PTK2-low
HSPG2	1p36.12	1.21	3.681e-5	0.0127	PTK2-high
INSC	11p15.2	-0.81	3.753e-5	0.0127	PTK2-low
OR1J2	9q33.2	-0.35	4.553e-5	0.0150	PTK2-low
ASH2L	8p11.23	0.66	4.629e-5	0.0150	PTK2-high
ZDHHC2	8p22	1.67	4.943e-5	0.0156	PTK2-high
UROC1	3q21.3	-1.16	5.136e-5	0.0160	PTK2-low
BRICD5	16p13.3	-1.10	5.310e-5	0.0162	PTK2-low
FOXD4L4	9q21.11	-1.21	5.361e-5	0.0162	PTK2-low
MAGEB6	Xp21.3	-0.75	5.850e-5	0.0174	PTK2-low
GABRG2	5q34	-0.93	6.641e-5	0.0191	PTK2-low
FBXW10	17p11.2	-2.20	7.321e-5	0.0199	PTK2-low
PARS2	1p32.3	0.45	7.436e-5	0.0199	PTK2-high
IFNGR1	6q23.3	-0.91	7.511e-5	0.0199	PTK2-low
IL4I1	19q13.33	-1.02	7.533e-5	0.0199	PTK2-low
NMNAT1	1p36.22	0.72	7.645e-5	0.0199	PTK2-high
NR1I3	1q23.3	-0.81	7.707e-5	0.0199	PTK2-low
CYC1	8q24.3	0.77	8.149e-5	0.0205	PTK2-high
CCL22	16q21	-2.09	8.214e-5	0.0205	PTK2-low
PSG1	19q13.2	-1.35	8.268e-5	0.0205	PTK2-low
CHIT1	1q32.1	-1.62	9.673e-5	0.0226	PTK2-low
SMTNL1	11q12.1	-0.98	9.931e-5	0.0229	PTK2-low
LINC03040		-1.98	1.010e-4	0.0230	PTK2-low
MEF2C	5q14.3	0.90	1.048e-4	0.0233	PTK2-high
CARTPT	5q13.2	-1.14	1.077e-4	0.0233	PTK2-low
FBXO17	19q13.2	2.01	1.081e-4	0.0233	PTK2-high
CST5	20p11.21	-2.85	1.107e-4	0.0233	PTK2-low
RNF183	9q32	-1.10	1.135e-4	0.0236	PTK2-low
FOXD4L1	2q14.1	-1.62	1.147e-4	0.0236	PTK2-low
MAGEC1	Xq27.2	-1.56	1.171e-4	0.0236	PTK2-low
WBP11P1	18q12.1	0.66	1.173e-4	0.0236	PTK2-high
RAET1E	6q25.1	-1.89	1.226e-4	0.0243	PTK2-low
TTL	2q14.1	-0.67	1.245e-4	0.0243	PTK2-low
TMEM174	5q13.2	-0.49	1.252e-4	0.0243	PTK2-low
POU6F1	12q13.13	-0.83	1.285e-4	0.0246	PTK2-low
KEAP1	19p13.2	-0.37	1.293e-4	0.0246	PTK2-low
UBALD2	17q25.1	-0.79	1.344e-4	0.0253	PTK2-low
B3GNT7	2q37.1	2.27	1.353e-4	0.0253	PTK2-high
EMC2	8q23.1	0.52	1.409e-4	0.0260	PTK2-high
IFI44	1p31.1	-0.75	1.427e-4	0.0261	PTK2-low
JUP	17q21.2	0.96	1.437e-4	0.0261	PTK2-high
HEATR9	17q12	-0.39	1.449e-4	0.0261	PTK2-low
ERI1	8p23.1	0.75	1.498e-4	0.0266	PTK2-high
A4GNT	3q22.3	-0.31	1.517e-4	0.0266	PTK2-low
ASB16-AS1	17q21.31	-0.74	1.530e-4	0.0266	PTK2-low
UFD1	22q11.21	-0.52	1.537e-4	0.0266	PTK2-low
ASAP3	1p36.12	0.81	1.596e-4	0.0272	PTK2-high
PRKAR1A	17q24.2	0.54	1.596e-4	0.0272	PTK2-high
DLK1	14q32.2	2.08	1.614e-4	0.0273	PTK2-high
AAGAB	15q23	-0.36	1.631e-4	0.0273	PTK2-low
PSG2	19q13.31	-0.67	1.647e-4	0.0274	PTK2-low
TMEM52B	12p13.2	-1.36	1.671e-4	0.0275	PTK2-low
MAGEC2	Xq27.2	-1.83	1.729e-4	0.0279	PTK2-low
AANAT	17q25.1	-0.29	1.735e-4	0.0279	PTK2-low
IGF2-AS	11p15.5	1.94	1.740e-4	0.0279	PTK2-high
PON1	7q21.3	-1.53	1.754e-4	0.0279	PTK2-low
SLC9A2	2q12.1	-2.74	1.770e-4	0.0280	PTK2-low
TREML1	6p21.1	-0.86	1.974e-4	0.0309	PTK2-low
ARHGAP27P1	17q24.1	-0.95	2.019e-4	0.0314	PTK2-low
XPO7	8p21.3	0.69	2.058e-4	0.0314	PTK2-high
PALM	19p13.3	1.61	2.067e-4	0.0314	PTK2-high
C2CD2L	11q23.3	-0.56	2.072e-4	0.0314	PTK2-low
MIER1	1p31.3	0.60	2.142e-4	0.0314	PTK2-high
FAM219A	9p13.3	-0.91	2.150e-4	0.0314	PTK2-low
PPP2CB	8p12	0.73	2.167e-4	0.0314	PTK2-high
MAGEA12	Xq28	-1.27	2.189e-4	0.0314	PTK2-low
GUSB	7q11.21	-0.90	2.197e-4	0.0314	PTK2-low
ABCG1	21q22.3	1.83	2.197e-4	0.0314	PTK2-high
LGSN	6q12	-1.39	2.222e-4	0.0314	PTK2-low
OPLAH	8q24.3	0.76	2.227e-4	0.0314	PTK2-high
CASS4	20q13.31	-1.41	2.256e-4	0.0316	PTK2-low
CLDN19	1p34.2	-0.97	2.325e-4	0.0319	PTK2-low
PATZ1	22q12.2	0.41	2.360e-4	0.0319	PTK2-high
PTPDC1	9q22.32	-0.69	2.364e-4	0.0319	PTK2-low
OSCP1	1p34.3	0.56	2.374e-4	0.0319	PTK2-high
C8ORF33	8q24.3	1.08	2.379e-4	0.0319	PTK2-high
C9ORF72	9p21.2	-1.03	2.423e-4	0.0321	PTK2-low
HP	16q22.2	-1.51	2.473e-4	0.0325	PTK2-low
HK3	5q35.2	-1.39	2.524e-4	0.0326	PTK2-low
TCEA1	8q11.23	0.59	2.529e-4	0.0326	PTK2-high
FBXW12	3p21.31	-0.65	2.554e-4	0.0326	PTK2-low
PCDH17	13q21.1	1.20	2.556e-4	0.0326	PTK2-high
CIMIP2A		-0.92	2.588e-4	0.0327	PTK2-low
PPP2R2A	8p21.2	0.63	2.631e-4	0.0330	PTK2-high
DPH3	3p25.1	-0.51	2.676e-4	0.0334	PTK2-low
MYLIP	6p22.3	1.27	2.701e-4	0.0335	PTK2-high
RTP5	2q37.3	-0.40	2.730e-4	0.0336	PTK2-low
PABPN1L	16q24.3	-0.72	2.781e-4	0.0340	PTK2-low
THAP1	8p11.21	0.49	2.797e-4	0.0340	PTK2-high
RLN2	9p24.1	-0.56	2.862e-4	0.0344	PTK2-low
SLC17A9	20q13.33	-1.41	2.930e-4	0.0348	PTK2-low
RAB8A	19p13.11	-0.52	2.939e-4	0.0348	PTK2-low
ADTRP	6p24.1	-1.32	2.946e-4	0.0348	PTK2-low
CIDECP1	3p25.3	-0.41	2.978e-4	0.0348	PTK2-low
CBR3	21q22.12	-1.23	2.987e-4	0.0348	PTK2-low
NDUFAF6	8q22.1	0.52	3.037e-4	0.0351	PTK2-high
SCRT2	20p13	-1.41	3.055e-4	0.0351	PTK2-low
SNX5	20p11.23	0.75	3.081e-4	0.0351	PTK2-high
TPMT	6p22.3	-0.99	3.103e-4	0.0351	PTK2-low
KLF12	13q22.1	1.36	3.149e-4	0.0355	PTK2-high
PIK3R2	19p13.11	0.65	3.210e-4	0.0356	PTK2-high
PUM1	1p35.2	0.37	3.212e-4	0.0356	PTK2-high
POMK	8p11.21	1.35	3.280e-4	0.0361	PTK2-high
CDKN2B	9p21.3	-1.44	3.379e-4	0.0370	PTK2-low
VPS37A	8p22	0.54	3.536e-4	0.0385	PTK2-high
SPDYE2	7q22.1	-0.29	3.554e-4	0.0385	PTK2-low
PSKH1	16q22.1	0.59	3.605e-4	0.0388	PTK2-high
TCF25	16q24.3	0.53	3.634e-4	0.0388	PTK2-high
LYPLA1	8q11.23	0.57	3.660e-4	0.0388	PTK2-high
LRRC18	10q11.23	-0.33	3.677e-4	0.0388	PTK2-low
AKAIN1	18p11.31	-2.57	3.678e-4	0.0388	PTK2-low
RIPPLY1	Xq22.3	-0.91	3.730e-4	0.0391	PTK2-low
NRXN1	2p16.3	-0.46	3.783e-4	0.0393	PTK2-low
MAP3K10	19q13.2	-0.71	3.790e-4	0.0393	PTK2-low
ZNF853	7p22.1	1.02	3.860e-4	0.0397	PTK2-high
MAGEA1	Xq28	-0.94	3.989e-4	0.0406	PTK2-low
SLC39A14	8p21.3	0.96	3.995e-4	0.0406	PTK2-high
AFF2	Xq28	-2.69	4.201e-4	0.0418	PTK2-low
DFFA	1p36.22	0.60	4.221e-4	0.0418	PTK2-high
WWP1	8q21.3	0.45	4.223e-4	0.0418	PTK2-high
DDHD2	8p11.23	0.67	4.373e-4	0.0426	PTK2-high
RUFY4	2q35	-0.96	4.395e-4	0.0426	PTK2-low
MIOS	7p21.3	-0.77	4.428e-4	0.0426	PTK2-low
WBP11	12p12.3	0.44	4.433e-4	0.0426	PTK2-high
TGS1	8q12.1	0.74	4.507e-4	0.0429	PTK2-high
FGF21	19q13.33	-0.81	4.568e-4	0.0429	PTK2-low
PGRMC1	Xq24	-0.72	4.576e-4	0.0429	PTK2-low
C16ORF96	16p13.3	1.33	4.599e-4	0.0429	PTK2-high
FGFBP3	10q23.32	-1.41	4.600e-4	0.0429	PTK2-low
CLNK	4p16.1	-0.73	4.603e-4	0.0429	PTK2-low
KLK7	19q13.41	-0.75	4.760e-4	0.0440	PTK2-low
GOLGA7	8p11.21	0.50	4.835e-4	0.0443	PTK2-high
HSD17B13	4q22.1	-1.22	4.858e-4	0.0443	PTK2-low
IRGC	19q13.31	-0.40	4.922e-4	0.0443	PTK2-low
CHP1	15q15.1	-0.50	4.924e-4	0.0443	PTK2-low
WDR90	16p13.3	0.93	4.980e-4	0.0446	PTK2-high
XDH	2p23.1	-0.75	5.003e-4	0.0446	PTK2-low
LCN6	9q34.3	-0.84	5.112e-4	0.0447	PTK2-low
EARS2	16p12.2	0.61	5.126e-4	0.0447	PTK2-high
FZD3	8p21.1	1.10	5.151e-4	0.0447	PTK2-high
SNX10	7p15.2	-1.01	5.157e-4	0.0447	PTK2-low
SSH3	11q13.2	1.13	5.310e-4	0.0458	PTK2-high
RNASE2	14q11.2	-2.65	5.492e-4	0.0471	PTK2-low
LTB4R	14q12	-1.32	5.504e-4	0.0471	PTK2-low
ZNHIT6	1p22.3	0.37	5.605e-4	0.0477	PTK2-high
FOXD4	9p24.3	-2.03	5.685e-4	0.0481	PTK2-low
ASRGL1	11q12.3	-1.25	5.692e-4	0.0481	PTK2-low
PLAA	9p21.2	-0.53	5.911e-4	0.0497	PTK2-low
ITIH4	3p21.1	-1.73	6.114e-4	0.0506	PTK2-low
MIR7-3HG	19p13.3	-1.08	6.116e-4	0.0506	PTK2-low
TMEM135	11q14.2	0.49	6.119e-4	0.0506	PTK2-high
VCX3B	Xp22.31	-0.51	6.181e-4	0.0507	PTK2-low
MAGEA6	Xq28	-1.07	6.184e-4	0.0507	PTK2-low
C9ORF163	9q34.3	-0.76	6.345e-4	0.0518	PTK2-low
GCNA	Xq13.1	-1.07	6.424e-4	0.0520	PTK2-low
IL1RAP	3q28	-0.76	6.496e-4	0.0524	PTK2-low
CCDC168	13q33.1	-0.90	6.640e-4	0.0533	PTK2-low
LMNTD1	12p12.1	-0.36	6.697e-4	0.0533	PTK2-low
ZFTA	11q13.1	1.06	6.711e-4	0.0533	PTK2-high
TMEM215	9p21.1	-0.94	6.722e-4	0.0533	PTK2-low
C12ORF56	12q14.2	-0.70	6.751e-4	0.0533	PTK2-low
NOL9	1p36.31	0.71	6.801e-4	0.0534	PTK2-high
ELK3	12q23.1	1.09	6.808e-4	0.0534	PTK2-high
MED9	17p11.2	-0.47	6.861e-4	0.0536	PTK2-low
VIRMA	8q22.1	0.56	6.980e-4	0.0543	PTK2-high
ZDHHC9	Xq26.1	-0.56	7.038e-4	0.0544	PTK2-low
MRPL13	8q24.12	0.51	7.050e-4	0.0544	PTK2-high
SULT1E1	4q13.3	-1.73	7.297e-4	0.0561	PTK2-low
TTC28	22q12.1	0.63	7.498e-4	0.0574	PTK2-high
IDO1	8p11.21	-1.62	7.535e-4	0.0575	PTK2-low
GSG1L	16p12.1	-1.60	7.571e-4	0.0575	PTK2-low
SMARCE1	17q21.2	0.36	7.608e-4	0.0576	PTK2-high
MCPH1	8p23.1	0.68	7.689e-4	0.0578	PTK2-high
PAGE2B	Xp11.21	-0.79	7.711e-4	0.0578	PTK2-low
CPLX4	18q21.32	-0.43	7.767e-4	0.0579	PTK2-low
SPIDR	8q11.21	0.74	8.072e-4	0.0595	PTK2-high
ZRSR2	Xp22.2	-0.70	8.079e-4	0.0595	PTK2-low
HSD17B7P2	10p11.1	-1.12	8.144e-4	0.0598	PTK2-low
SLC17A8	12q23.1	-1.12	8.233e-4	0.0598	PTK2-low
FAM50B	6p25.2	0.99	8.252e-4	0.0598	PTK2-high
H4C1	6p22.2	-0.38	8.257e-4	0.0598	PTK2-low
GPR84	12q13.13	-1.54	8.286e-4	0.0598	PTK2-low
MISP3	19p13.12	-1.45	8.307e-4	0.0598	PTK2-low
NUDCD1	8q23.1	0.78	8.427e-4	0.0603	PTK2-high
LILRA2	19q13.4	-1.45	8.477e-4	0.0604	PTK2-low
SLC39A4	8q24.3	1.56	8.552e-4	0.0606	PTK2-high
E2F5	8q21.2	0.57	8.566e-4	0.0606	PTK2-high
HOOK3	8p11.21	0.62	8.659e-4	0.0608	PTK2-high
RNF139	8q24.13	0.81	8.690e-4	0.0608	PTK2-high
CAVIN4	9q31.1	-0.82	8.750e-4	0.0608	PTK2-low
HADHB	2p23.3	0.55	8.919e-4	0.0618	PTK2-high
CSTA	3q21.1	-1.78	8.951e-4	0.0618	PTK2-low
IGSF11	3q13.32	2.01	9.096e-4	0.0625	PTK2-high
HS2ST1	1p22.3	0.39	9.189e-4	0.0628	PTK2-high
SLN	11q22.3	-1.11	9.392e-4	0.0637	PTK2-low
LGALS12	11q12.3	-0.59	9.551e-4	0.0645	PTK2-low
CES3	16q22.1	-1.56	9.598e-4	0.0646	PTK2-low
LRRC66	4q12	-1.93	9.773e-4	0.0654	PTK2-low
ELP3	8p21.1	0.57	9.814e-4	0.0654	PTK2-high
RCOR2	11q13.1	2.37	1.005e-3	0.0661	PTK2-high
FCGR3A	1q23.3	-1.10	1.008e-3	0.0661	PTK2-low
GRB14	2q24.3	3.17	1.009e-3	0.0661	PTK2-high
GK5	3q23	-0.86	1.012e-3	0.0661	PTK2-low
FNTA	8p11.21	0.54	1.013e-3	0.0661	PTK2-high
EPHA6	3q11.2	-0.43	1.017e-3	0.0661	PTK2-low
MRPL49	11q13.1	0.51	1.021e-3	0.0661	PTK2-high
TRAP1	16p13.3	0.62	1.023e-3	0.0661	PTK2-high
ZBTB8B	1p35.1	1.92	1.033e-3	0.0666	PTK2-high
LYRM2	6q15	-0.40	1.038e-3	0.0667	PTK2-low
SIRT6	19p13.3	-0.51	1.063e-3	0.0676	PTK2-low
CYP4F29P	21q11.2	-1.82	1.070e-3	0.0679	PTK2-low
USF1	1q23.3	-0.41	1.074e-3	0.0679	PTK2-low
CCDC25	8p21.1	0.52	1.082e-3	0.0679	PTK2-high
CCDC153	11q23.3	-1.08	1.085e-3	0.0679	PTK2-low
PPEF1	Xp22.13	-1.41	1.109e-3	0.0690	PTK2-low
LINC00323	21q22.2	-0.41	1.110e-3	0.0690	PTK2-low
PLPPR1	9q31.1	-1.89	1.117e-3	0.0691	PTK2-low
INS-IGF2	11p15.5	1.30	1.118e-3	0.0691	PTK2-high
FBXL19-AS1	16p11.2	-0.85	1.125e-3	0.0693	PTK2-low
MEPE	4q22.1	-0.34	1.137e-3	0.0693	PTK2-low
SERBP1	1p31.3	0.55	1.139e-3	0.0693	PTK2-high
ATP6V1C1	8q22.3	0.76	1.141e-3	0.0693	PTK2-high
YJU2B		-0.68	1.142e-3	0.0693	PTK2-low
TMEM272	13q14.3	-0.98	1.142e-3	0.0693	PTK2-low
USH1G	17q25.1	1.34	1.145e-3	0.0693	PTK2-high
SELENOF	1p22.3	0.33	1.159e-3	0.0697	PTK2-high
IGF2	11p15.5	1.62	1.187e-3	0.0703	PTK2-high
PRPF3	1q21.2	-0.45	1.195e-3	0.0705	PTK2-low
TFPI	2q32.1	1.53	1.201e-3	0.0707	PTK2-high
DNAH8	6p21.2	-0.63	1.205e-3	0.0707	PTK2-low
POGLUT1	3q13.33	-0.70	1.208e-3	0.0707	PTK2-low
ZDHHC23	3q13.31	-1.12	1.214e-3	0.0708	PTK2-low
HCN3	1q22	-0.75	1.226e-3	0.0712	PTK2-low
MYH6	14q11.2	-0.81	1.228e-3	0.0712	PTK2-low
REC8	14q12	-1.42	1.240e-3	0.0714	PTK2-low
TNKS	8p23.1	0.73	1.249e-3	0.0714	PTK2-high
MAK16	8p12	0.65	1.251e-3	0.0714	PTK2-high
ACTR1A	10q24.32	-0.44	1.255e-3	0.0714	PTK2-low
NPFFR2	4q13.3	-0.77	1.259e-3	0.0714	PTK2-low
ZNF524	19q13.42	-0.69	1.259e-3	0.0714	PTK2-low
CSAG1	Xq28	-1.04	1.263e-3	0.0714	PTK2-low
CD86	3q13.33	-1.19	1.279e-3	0.0717	PTK2-low
TCAF1	7q35	1.59	1.284e-3	0.0717	PTK2-high
ZNF600	19q13.42	-0.71	1.307e-3	0.0727	PTK2-low
S100A7	1q21.3	-0.78	1.309e-3	0.0727	PTK2-low
XRRA1	11q13.4	-0.34	1.318e-3	0.0729	PTK2-low
B3GALT2	1q31.2	1.94	1.353e-3	0.0745	PTK2-high
PP2D1	3p24.3	-0.22	1.379e-3	0.0752	PTK2-low
CRB2	9q33.3	-1.35	1.382e-3	0.0752	PTK2-low
SWI5	9q34.11	-0.82	1.383e-3	0.0752	PTK2-low
PRR16	5q23.1	2.44	1.392e-3	0.0752	PTK2-high
MIR31HG	9p21.3	-0.56	1.399e-3	0.0752	PTK2-low
ZC3H7B	22q13.2	0.66	1.400e-3	0.0752	PTK2-high
NLRX1	11q23.3	0.64	1.402e-3	0.0752	PTK2-high
PLEKHA8	7p14.3	-0.68	1.403e-3	0.0752	PTK2-low
SLC35F4	14q22.3-q23.1	-0.98	1.405e-3	0.0752	PTK2-low
CD99	Xp22.32 and Yp11.3	-0.80	1.436e-3	0.0767	PTK2-low
AIDA	1q41	-0.54	1.446e-3	0.0770	PTK2-low
PTTG2	4p14	-0.64	1.462e-3	0.0774	PTK2-low
CPNE3	8q21.3	0.58	1.463e-3	0.0774	PTK2-high
AZIN1	8q22.3	0.58	1.465e-3	0.0774	PTK2-high
TRPM6	9q21.13	-1.46	1.475e-3	0.0774	PTK2-low
SAMD14	17q21.33	1.27	1.476e-3	0.0774	PTK2-high
SPRR2A	1q21.3	-1.52	1.479e-3	0.0774	PTK2-low
RAB2A	8q12.1-q12.2	0.64	1.484e-3	0.0774	PTK2-high
PILRA	7q22.1	-1.08	1.514e-3	0.0785	PTK2-low
IGSF21	1p36.13	-1.66	1.522e-3	0.0787	PTK2-low
THAP11	16q22.1	0.32	1.529e-3	0.0788	PTK2-high
MICU3	8p22	0.77	1.558e-3	0.0801	PTK2-high
SEMA3B	3p21.31	-2.88	1.565e-3	0.0803	PTK2-low
QRFP	9q34.12	-0.79	1.582e-3	0.0808	PTK2-low
C12ORF50	12q21.32	-0.58	1.587e-3	0.0808	PTK2-low
PLAC8L1	5q32	-0.90	1.588e-3	0.0808	PTK2-low
RPL26L1-AS1		-0.93	1.604e-3	0.0808	PTK2-low
IL20RB	3q22.3	-1.57	1.606e-3	0.0808	PTK2-low
DIRAS1	19p13.3	2.11	1.606e-3	0.0808	PTK2-high
NSG2	5q35.2	-1.15	1.615e-3	0.0808	PTK2-low
DCAF13	8q22.3	0.64	1.619e-3	0.0808	PTK2-high
DYDC2	10q23.1	-0.54	1.619e-3	0.0808	PTK2-low
C3ORF20	3p25.1	-0.43	1.619e-3	0.0808	PTK2-low
SNX17	2p23.3	0.31	1.620e-3	0.0808	PTK2-high
CDK18	1q32.1	1.31	1.627e-3	0.0809	PTK2-high
RUSC1-AS1	1q22	-0.95	1.636e-3	0.0811	PTK2-low
NLRC4	2p22.3	-0.73	1.656e-3	0.0820	PTK2-low
MSANTD3	9q31.1	-0.69	1.666e-3	0.0822	PTK2-low
PCDH9	13q21.32	3.00	1.712e-3	0.0843	PTK2-high
SF3A3	1p34.3	0.40	1.728e-3	0.0847	PTK2-high
ARMC12	6p21.31	-1.20	1.728e-3	0.0847	PTK2-low
RAB40B	17q25.3	0.41	1.743e-3	0.0848	PTK2-high
MRPL15	8q11.23	0.46	1.744e-3	0.0848	PTK2-high
APOA4	11q23.3	-0.75	1.752e-3	0.0850	PTK2-low
AGO1	1p34.3	0.34	1.759e-3	0.0850	PTK2-high
ABCB9	12q24.31	0.61	1.762e-3	0.0850	PTK2-high
MRPL45	17q12	0.38	1.798e-3	0.0859	PTK2-high
TTC13	1q42.2	-0.66	1.801e-3	0.0859	PTK2-low
BNIPL	1q21.3	-0.92	1.826e-3	0.0867	PTK2-low
LGALSL	2p14	-0.73	1.833e-3	0.0867	PTK2-low
CYRIB	8q24.21	0.56	1.836e-3	0.0867	PTK2-high
ABTB2	11p13	-1.29	1.836e-3	0.0867	PTK2-low
HTATIP2	11p15.1	-0.92	1.859e-3	0.0874	PTK2-low
CTNND1	11q12.1	0.43	1.860e-3	0.0874	PTK2-high
VMO1	17p13.2	-1.33	1.936e-3	0.0904	PTK2-low
DHX40	17q23.1	0.40	1.948e-3	0.0906	PTK2-high
TBX19	1q24.2	-0.64	1.951e-3	0.0906	PTK2-low
CC2D1A	19p13.12	-0.48	1.958e-3	0.0907	PTK2-low
LRP1B	2q22.1-q22.2	2.95	1.983e-3	0.0917	PTK2-high
SEC16A	9q34.3	-0.48	1.998e-3	0.0921	PTK2-low
LINC-PINT	7q32.3	-0.78	2.014e-3	0.0925	PTK2-low
ZNF101	19p13.11	-0.51	2.018e-3	0.0925	PTK2-low
ZFHX4	8q21.13	1.28	2.021e-3	0.0925	PTK2-high
CYP1A2	15q24.1	-0.36	2.032e-3	0.0927	PTK2-low
NAGK	2p13.3	-0.35	2.042e-3	0.0927	PTK2-low
KCNJ4	22q13.1	2.78	2.047e-3	0.0927	PTK2-high
B4GALNT1	12q13.3	-1.71	2.056e-3	0.0927	PTK2-low
DPH1	17p13.3	0.37	2.058e-3	0.0927	PTK2-high
USP6	17p13.2	-0.52	2.066e-3	0.0927	PTK2-low
NARS2	11q14.1	0.38	2.067e-3	0.0927	PTK2-high
MTA3	2p21	0.46	2.079e-3	0.0930	PTK2-high
CASC15	6p22.3	-1.38	2.085e-3	0.0930	PTK2-low
PVALB	22q12.3	-2.09	2.088e-3	0.0930	PTK2-low
PPP1R9B	17q21.33	0.60	2.114e-3	0.0939	PTK2-high
FAM193B	5q35.3	-0.72	2.123e-3	0.0941	PTK2-low
DOCK10	2q36.2	1.47	2.136e-3	0.0942	PTK2-high
COX10	17p12	0.53	2.138e-3	0.0942	PTK2-high
PRKCSH	19p13.2	-0.46	2.140e-3	0.0942	PTK2-low
AWAT2	Xq13.1	-0.25	2.154e-3	0.0943	PTK2-low
AP3S2	15q26.1	-0.25	2.156e-3	0.0943	PTK2-low
STK38	6p21.31	-0.49	2.170e-3	0.0947	PTK2-low
CTF1	16p11.2	1.87	2.181e-3	0.0948	PTK2-high
PDLIM2	8p21.3	1.29	2.182e-3	0.0948	PTK2-high
TRABD2A	2p11.2	-0.97	2.186e-3	0.0948	PTK2-low
FBXL20	17q12	0.47	2.200e-3	0.0951	PTK2-high
NT5M	17p11.2	-0.77	2.207e-3	0.0951	PTK2-low
SMCO1	3q29	-0.74	2.210e-3	0.0951	PTK2-low
CSDE1	1p13.2	0.37	2.219e-3	0.0951	PTK2-high
TMEFF1	9q31.1	-0.86	2.222e-3	0.0951	PTK2-low
PACS1	11q13.1-q13.2	0.56	2.267e-3	0.0968	PTK2-high
RBMS3	3p24.1	1.21	2.299e-3	0.0976	PTK2-high
ARFGEF1	8q13.2	0.65	2.303e-3	0.0976	PTK2-high
XKR8	1p35.3	1.11	2.307e-3	0.0976	PTK2-high
C10ORF88B	10q26.13	-1.07	2.312e-3	0.0976	PTK2-low
KDM1A	1p36.12	0.39	2.346e-3	0.0989	PTK2-high
BRF2	8p11.23	0.45	2.366e-3	0.0990	PTK2-high
SFR1	10q25.1	-0.48	2.376e-3	0.0990	PTK2-low
LRSAM1	9q33.3-q34.11	-0.49	2.381e-3	0.0990	PTK2-low
MSTO1	1q22	-0.31	2.385e-3	0.0990	PTK2-low
GNG3	11q12.3	-0.82	2.386e-3	0.0990	PTK2-low
FAM86HP	3q22.1	-0.97	2.386e-3	0.0990	PTK2-low
SLC3A2	11q12.3	-0.75	2.397e-3	0.0993	PTK2-low
AGR2	7p21.1	-0.46	2.401e-3	0.0993	PTK2-low
MUC16	19p13.2	-0.40	2.418e-3	0.0994	PTK2-low
LRFN5	14q21.1	1.98	2.419e-3	0.0994	PTK2-high
RUBCN	3q29	-0.66	2.423e-3	0.0994	PTK2-low
OR2B6	6p22.1	-0.63	2.425e-3	0.0994	PTK2-low
TRPS1	8q23.3	1.25	2.439e-3	0.0995	PTK2-high
MED30	8q24.11	0.64	2.441e-3	0.0995	PTK2-high
ZNF395	8p21.1	0.82	2.443e-3	0.0995	PTK2-high
FEZ2	2p22.2	0.66	2.454e-3	0.0998	PTK2-high
KCTD9	8p21.2	0.72	2.460e-3	0.0998	PTK2-high
GPRC6A	6q22.1	-1.55	2.500e-3	0.101	PTK2-low
PACC1	1q32.3	-0.68	2.508e-3	0.101	PTK2-low
GIP	17q21.32	-0.49	2.514e-3	0.101	PTK2-low
TMEM81	1q32.1	-0.64	2.556e-3	0.103	PTK2-low
ZFPM2	8q23	2.21	2.557e-3	0.103	PTK2-high
ATP6V1B2	8p21.3	0.74	2.578e-3	0.103	PTK2-high
HMG20A	15q24.3	0.44	2.590e-3	0.103	PTK2-high
PLPP7	9q34.13	0.94	2.604e-3	0.104	PTK2-high
SLC31A2	9q32	-0.92	2.624e-3	0.104	PTK2-low
INTS9	8p21.1	0.57	2.628e-3	0.104	PTK2-high
ZNF419	19q13.43	-0.80	2.631e-3	0.104	PTK2-low
MRPS28	8q21.13	0.59	2.645e-3	0.105	PTK2-high
SERTM1	13q13.3	3.37	2.662e-3	0.105	PTK2-high
ATG4A	Xq22.3	-0.64	2.671e-3	0.105	PTK2-low
RPP38	10p13	-0.43	2.675e-3	0.105	PTK2-low
LINC02159	5q34	-1.41	2.686e-3	0.105	PTK2-low
PPP1R16A	8q24.3	0.83	2.691e-3	0.105	PTK2-high
CIR1	2q31.1	-0.20	2.691e-3	0.105	PTK2-low
SH2D4A	8p21.3	1.73	2.697e-3	0.105	PTK2-high
BEST2	19p13.13	-0.23	2.720e-3	0.106	PTK2-low
RIN2	20p11.23	1.15	2.742e-3	0.106	PTK2-high
DOK3	5q35.3	-1.27	2.765e-3	0.107	PTK2-low
DPH7	9q34.3	-0.57	2.779e-3	0.107	PTK2-low
MGARP	4q31.1	1.02	2.781e-3	0.107	PTK2-high
NPAP1	15q11.2	-0.35	2.796e-3	0.107	PTK2-low
APOF	12q13.3	-0.24	2.798e-3	0.107	PTK2-low
NOL6	9p13.3	-0.59	2.808e-3	0.108	PTK2-low
ABCA13	7p12.3	-1.69	2.817e-3	0.108	PTK2-low
CCDC107	9p13.3	-1.00	2.829e-3	0.108	PTK2-low
PCM1	8p22	0.78	2.844e-3	0.108	PTK2-high
VPS33A	12q24.31	0.36	2.850e-3	0.108	PTK2-high
UNC80	2q34	0.96	2.876e-3	0.109	PTK2-high
BOP1	8q24.3	1.20	2.903e-3	0.110	PTK2-high
VPS25	17q21.31	0.44	2.921e-3	0.110	PTK2-high
C5ORF47	5q35.2	-1.00	2.996e-3	0.112	PTK2-low
MFSD2B	2p23.3	-0.91	2.999e-3	0.112	PTK2-low
CAPG	2p11.2	-1.26	2.999e-3	0.112	PTK2-low
HS3ST2	16p12.2	-1.33	3.005e-3	0.112	PTK2-low
SLC5A7	2q12.3	-0.58	3.016e-3	0.113	PTK2-low
SLC25A28	10q24.2	-0.53	3.039e-3	0.113	PTK2-low
GOLGA8CP	15q11.2	-0.39	3.053e-3	0.113	PTK2-low
MARCHF2	19p13.2	-0.51	3.055e-3	0.113	PTK2-low
EPHB2	1p36.12	-2.17	3.066e-3	0.114	PTK2-low
IL21R	16p12.1	-1.31	3.071e-3	0.114	PTK2-low
PURB	7p13	-0.41	3.110e-3	0.115	PTK2-low
FBXO45	3q29	-0.39	3.126e-3	0.115	PTK2-low
DANCR	4q12	-1.22	3.135e-3	0.115	PTK2-low
KL	13q13.1	0.91	3.173e-3	0.116	PTK2-high
WASHC5	8q24.13	0.70	3.186e-3	0.116	PTK2-high
OTOF	2p23.3	-1.55	3.215e-3	0.117	PTK2-low
CCDC40	17q25.3	-0.71	3.231e-3	0.118	PTK2-low
HMOX1	22q12.3	-1.27	3.249e-3	0.118	PTK2-low
CHEK2	22q12.1	-0.98	3.270e-3	0.118	PTK2-low
SYTL4	Xq22.1	-1.23	3.273e-3	0.118	PTK2-low
APRG1		-1.00	3.279e-3	0.118	PTK2-low
TG	8q24.22	-1.50	3.281e-3	0.118	PTK2-low
COL6A1	21q22.3	0.91	3.293e-3	0.118	PTK2-high
ARHGEF17	11q13.4	0.83	3.307e-3	0.118	PTK2-high
CD58	1p13.1	-1.13	3.318e-3	0.118	PTK2-low
ACADM	1p31.1	0.81	3.321e-3	0.118	PTK2-high
STARD3	17q11-q12	-0.47	3.333e-3	0.118	PTK2-low
PLEKHS1	10q25.3	-0.51	3.336e-3	0.118	PTK2-low
WARS2	1p12	0.50	3.350e-3	0.118	PTK2-high
PTH	11p15.3	-0.30	3.352e-3	0.118	PTK2-low
MRPL20-AS1	1p36.33	0.41	3.353e-3	0.118	PTK2-high
LYZL2	10p11.23	-0.32	3.371e-3	0.118	PTK2-low
SRPX2	Xq22.1	-0.94	3.372e-3	0.118	PTK2-low
IDO2	8p11.21	-1.12	3.373e-3	0.118	PTK2-low
ENTREP1		-1.40	3.385e-3	0.118	PTK2-low
ERO1B	1q42.3	-0.88	3.386e-3	0.118	PTK2-low
SIN3B	19p13.11	-0.68	3.393e-3	0.118	PTK2-low
PADI2	1p36.13	-1.66	3.396e-3	0.118	PTK2-low
NSD3	8p11.23	0.77	3.412e-3	0.118	PTK2-high
MYADM	19q13.42	0.78	3.416e-3	0.118	PTK2-high
TREM2	6p21.1	-2.15	3.424e-3	0.118	PTK2-low
TOMM5	9p13.2	-0.75	3.428e-3	0.118	PTK2-low
DEF6	6p21.31	-1.19	3.428e-3	0.118	PTK2-low
VPS13B	8q22.2	0.68	3.430e-3	0.118	PTK2-high
PAQR6	1q22	-1.35	3.434e-3	0.118	PTK2-low
SLC23A3	2q35	-0.84	3.442e-3	0.119	PTK2-low
KLHL18	3p21.31	-0.53	3.448e-3	0.119	PTK2-low
ITGAV	2q32.1	0.72	3.453e-3	0.119	PTK2-high
MAPK8IP1	11p11.2	-1.01	3.464e-3	0.119	PTK2-low
TMEM70	8q21.11	0.57	3.488e-3	0.119	PTK2-high
ZNF35	3p21.31	-0.40	3.506e-3	0.119	PTK2-low
EFCAB8	20q11.21	-0.57	3.509e-3	0.119	PTK2-low
SPDYA	2p23.2	-0.83	3.511e-3	0.119	PTK2-low
PIP5K1P1	6p24.3	0.45	3.522e-3	0.119	PTK2-high
SPDYE8	7q11.23	-0.61	3.524e-3	0.119	PTK2-low
KDM4A	1p34.2-p34.1	0.40	3.534e-3	0.120	PTK2-high
KLK4	19q13.41	-2.95	3.551e-3	0.120	PTK2-low
ISG20	15q26.1	-1.34	3.557e-3	0.120	PTK2-low
ANKRD65	1p36.33	1.46	3.602e-3	0.121	PTK2-high
KTI12	1p32.3	0.43	3.657e-3	0.123	PTK2-high
BTBD16	10q26.13	-0.72	3.667e-3	0.123	PTK2-low
RIMS1	6q13	-0.56	3.683e-3	0.123	PTK2-low
ALOX15B	17p13.1	-1.85	3.745e-3	0.125	PTK2-low
RANBP10	16q22	-0.41	3.748e-3	0.125	PTK2-low
VWA1	1p36.33	1.27	3.752e-3	0.125	PTK2-high
MAPK8IP1P2	17q21.31	-1.15	3.811e-3	0.126	PTK2-low
THNSL2	2p11.2	1.61	3.813e-3	0.126	PTK2-high
RABEP1	17p13.2	0.30	3.821e-3	0.126	PTK2-high
UBE2D2	5q31.2	-0.34	3.830e-3	0.126	PTK2-low
MAGEA2	Xq28	-0.75	3.839e-3	0.126	PTK2-low
NKAIN1	1p35.2	-1.81	3.840e-3	0.126	PTK2-low
SLC9A4	2q12.1	-0.23	3.851e-3	0.126	PTK2-low
PTPRO	12p12.3	-1.21	3.865e-3	0.126	PTK2-low
MMD	17q22	-0.57	3.868e-3	0.126	PTK2-low
LIN7C	11p14.1	0.32	3.869e-3	0.126	PTK2-high
FBXW10B		-1.46	3.872e-3	0.126	PTK2-low
IDH3B	20p13	0.64	3.874e-3	0.126	PTK2-high
RBBP4	1p35.1	0.54	3.895e-3	0.126	PTK2-high
CCDC7	10p11.22	-0.74	3.914e-3	0.127	PTK2-low
WRN	8p12	0.84	3.923e-3	0.127	PTK2-high
SLC27A4	9q34.11	-0.64	3.930e-3	0.127	PTK2-low
P2RY11	19p13.2	-1.05	3.937e-3	0.127	PTK2-low
BICD2	9q22.31	-0.44	3.943e-3	0.127	PTK2-low
ORMDL1	2q32.2	-0.40	3.996e-3	0.128	PTK2-low
FAM182B	20p11.1	1.06	3.996e-3	0.128	PTK2-high
NDEL1	17p13.1	-0.48	4.019e-3	0.128	PTK2-low
HSH2D	19p13.11	-1.78	4.020e-3	0.128	PTK2-low
SCGB1D2	11q12.3	-2.44	4.023e-3	0.128	PTK2-low
CCDC122	13q14.11	0.74	4.025e-3	0.128	PTK2-high
TCL1B	14q32.13	-0.64	4.048e-3	0.128	PTK2-low
TIPARP-AS1	3q25.31	-0.64	4.059e-3	0.128	PTK2-low
SYT4	18q12.3	-0.75	4.061e-3	0.128	PTK2-low
DOK4	16q21	1.28	4.065e-3	0.128	PTK2-high
TPTE2P6	13q12.12	-1.28	4.073e-3	0.129	PTK2-low
CCDC38	12q23.1	-0.22	4.104e-3	0.129	PTK2-low
GPR35	2q37.3	-1.19	4.132e-3	0.130	PTK2-low
ATF7IP2	16p13.2-p13.13	0.80	4.155e-3	0.130	PTK2-high
ATF5	19q13.33	-0.88	4.187e-3	0.131	PTK2-low
MOCS1	6p21.2	-0.83	4.191e-3	0.131	PTK2-low
PAAF1	11q13.4	0.43	4.205e-3	0.131	PTK2-high
SPRR2D	1q21.3	-1.75	4.228e-3	0.131	PTK2-low
SP7	12q13.13	-0.62	4.243e-3	0.131	PTK2-low
HEXB	5q13.3	-0.65	4.270e-3	0.132	PTK2-low
BCKDK	16p11.2	0.78	4.289e-3	0.132	PTK2-high
OSTF1	9q21.13	-0.54	4.296e-3	0.132	PTK2-low
TMTC4	13q32.3	0.71	4.310e-3	0.132	PTK2-high
TTI2	8p12	0.37	4.312e-3	0.132	PTK2-high
PRR15	7p14.3	-2.25	4.323e-3	0.132	PTK2-low
BCAT2	19q13.33	-0.82	4.334e-3	0.132	PTK2-low
GBA2	9p13.3	-0.69	4.346e-3	0.132	PTK2-low
CCDC154	16p13.3	-1.27	4.349e-3	0.132	PTK2-low
CDH8	16q21	3.45	4.354e-3	0.132	PTK2-high
DPEP1	16q24.3	-1.65	4.355e-3	0.132	PTK2-low
STPG3	9q34.3	-1.14	4.377e-3	0.133	PTK2-low
MAP3K20	2q31.1	0.60	4.388e-3	0.133	PTK2-high
ADAMTSL5	19p13.3	0.88	4.394e-3	0.133	PTK2-high
FCGR1CP	1q21.1	-1.09	4.426e-3	0.133	PTK2-low
COG8	16q22.1	0.38	4.437e-3	0.133	PTK2-high
CHMP7	8p21.3	0.37	4.459e-3	0.133	PTK2-high
SEC14L1	17q25.2-q25.3	0.43	4.465e-3	0.133	PTK2-high
SLC2A9	4p16.1	-1.58	4.501e-3	0.134	PTK2-low
H2AB1	Xq28	-0.64	4.564e-3	0.136	PTK2-low
AQP7P1	9q13	-1.15	4.590e-3	0.136	PTK2-low
THRAP3	1p34.3	0.27	4.590e-3	0.136	PTK2-high
ZNF542P	19q13.43	0.88	4.626e-3	0.136	PTK2-high
CAPS	19p13.3	-1.13	4.626e-3	0.136	PTK2-low
CSF2	5q31.1	-0.37	4.633e-3	0.136	PTK2-low
SLC36A2	5q33.1	-0.37	4.638e-3	0.136	PTK2-low
TESK1	9p13.3	-0.75	4.657e-3	0.137	PTK2-low
VPS8	3q27.2	-0.44	4.666e-3	0.137	PTK2-low
OCSTAMP	20q13.12	-1.22	4.682e-3	0.137	PTK2-low
COX7B2	4p12	-0.67	4.685e-3	0.137	PTK2-low
CCL26	7q11.23	-1.65	4.699e-3	0.137	PTK2-low
C8G	9q34.3	-1.20	4.702e-3	0.137	PTK2-low
SBSN	19q13.12	-0.70	4.716e-3	0.137	PTK2-low
GPC4	Xq26.2	-1.77	4.727e-3	0.137	PTK2-low
PIEZO2	18p11.22-p11.21	1.95	4.748e-3	0.138	PTK2-high
ACE2	Xp22.2	-2.60	4.755e-3	0.138	PTK2-low
PKNOX1	21q22.3	0.37	4.779e-3	0.138	PTK2-high
C5AR1	19q13.32	-1.10	4.786e-3	0.138	PTK2-low
FCGR1BP		-1.32	4.786e-3	0.138	PTK2-low
MRPL37	1p32.3	0.41	4.827e-3	0.138	PTK2-high
TDRKH	1q21.3	-0.87	4.831e-3	0.138	PTK2-low
GRINA	8q24.3	0.73	4.833e-3	0.138	PTK2-high
NRK	Xq22.3	3.32	4.851e-3	0.139	PTK2-high
PLAC8	4q21.22	-1.14	4.868e-3	0.139	PTK2-low
SMIM1	1p36.32	2.40	4.898e-3	0.139	PTK2-high
METTL15	11p14.1	0.38	4.900e-3	0.139	PTK2-high
GTPBP2	6p21.1	-0.58	4.902e-3	0.139	PTK2-low
PKP2	12p11.21	2.13	4.906e-3	0.139	PTK2-high
BTG2	1q32.1	-0.63	4.926e-3	0.139	PTK2-low
LRP11	6q25.1	-0.57	4.959e-3	0.140	PTK2-low
LMTK3	19q13.33	1.39	4.964e-3	0.140	PTK2-high
EML2	19q13.32	-0.86	4.972e-3	0.140	PTK2-low
TCAP	17q12	-1.06	4.977e-3	0.140	PTK2-low
SLC4A9	5q31.3	-0.45	5.001e-3	0.140	PTK2-low
LY6E-DT	8q24.3	1.55	5.033e-3	0.141	PTK2-high
SEMA4D	9q22.2	-1.22	5.042e-3	0.141	PTK2-low
ADGRE4P	19p13.2	-0.94	5.046e-3	0.141	PTK2-low
MTDH	8q22.1	0.50	5.086e-3	0.142	PTK2-high
SAG	2q37.1	-0.37	5.106e-3	0.142	PTK2-low
ITGAX	16p11.2	-1.10	5.113e-3	0.142	PTK2-low
ADAMTS10	19p13.2	1.43	5.113e-3	0.142	PTK2-high
HLA-DPB2	6p21.32	-0.97	5.231e-3	0.145	PTK2-low
NXF2	Xq22.1	-0.89	5.243e-3	0.145	PTK2-low
WSCD2	12q23.3	-0.99	5.251e-3	0.145	PTK2-low
KDM1B	6p22.3	-0.76	5.265e-3	0.145	PTK2-low
PXDN	2p25.3	0.82	5.278e-3	0.145	PTK2-high
ZNF251	8q24.3	0.45	5.292e-3	0.145	PTK2-high
LAG3	12p13.31	-1.62	5.300e-3	0.145	PTK2-low
PABPC4L	4q28.3	1.30	5.300e-3	0.145	PTK2-high
ATP6V1H	8q11.23	0.63	5.345e-3	0.146	PTK2-high
KRT16	17q21.2	-1.12	5.353e-3	0.146	PTK2-low
BCL6B	17p13.1	0.83	5.383e-3	0.146	PTK2-high
TPRXL	3p25.1	-1.36	5.393e-3	0.146	PTK2-low
GABRR2	6q15	-0.69	5.432e-3	0.147	PTK2-low
PSG8	19q13.2	-0.74	5.458e-3	0.148	PTK2-low
LINC00242	6q27	-1.20	5.462e-3	0.148	PTK2-low
MGAM	7q34	-1.22	5.486e-3	0.148	PTK2-low
MACROD1	11q13.1	1.01	5.517e-3	0.148	PTK2-high
SEMA5A	5p15.31	1.27	5.537e-3	0.148	PTK2-high
DCHS1	11p15.4	0.62	5.540e-3	0.148	PTK2-high
C1GALT1	7p22.1-p21.3	-0.97	5.549e-3	0.148	PTK2-low
DAXX	6p21.32	-0.45	5.598e-3	0.149	PTK2-low
C9ORF50	9q34.11	-0.61	5.610e-3	0.149	PTK2-low
PRMT3	11p15.1	0.37	5.610e-3	0.149	PTK2-high
ANKRD10	13q34	-0.38	5.648e-3	0.150	PTK2-low
MYF6	12q21.31	-0.38	5.656e-3	0.150	PTK2-low
LRRC20	10q22.1	-0.80	5.702e-3	0.151	PTK2-low
ACOT9	Xp22.11	-0.35	5.711e-3	0.151	PTK2-low
FOXE3	1p33	-0.57	5.720e-3	0.151	PTK2-low
SYN1	Xp11.3-p11.23	1.94	5.742e-3	0.151	PTK2-high
PRMT6	1p13.3	0.62	5.746e-3	0.151	PTK2-high
GOLGA6B	15q24.1	-0.68	5.757e-3	0.151	PTK2-low
CARD11	7p22.2	-1.13	5.771e-3	0.151	PTK2-low
FAM151B	5q14.1	-0.75	5.777e-3	0.151	PTK2-low
MFSD14B	9q22.32	-0.40	5.808e-3	0.151	PTK2-low
ABCC5	3q27.1	-0.77	5.827e-3	0.151	PTK2-low
SSTR3	22q13.1	2.88	5.833e-3	0.151	PTK2-high
CYP2W1	7p22.3	1.08	5.837e-3	0.151	PTK2-high
ZNF74	22q11.21	-0.42	5.844e-3	0.151	PTK2-low
LY6S-AS1		1.32	5.847e-3	0.151	PTK2-high
FCGR1A	1q21.2	-1.47	5.849e-3	0.151	PTK2-low
GPRC5B	16p12.3	0.95	5.849e-3	0.151	PTK2-high
MRPS35	12p11.22	0.38	5.909e-3	0.152	PTK2-high
VEGFD	Xp22.2	-2.01	5.910e-3	0.152	PTK2-low
KPNA6	1p35.2	0.28	5.913e-3	0.152	PTK2-high
LRTM2	12p13.33	-0.48	5.914e-3	0.152	PTK2-low
LIPF	10q23.31	-0.34	5.919e-3	0.152	PTK2-low
FHIP2B	8p21.3	0.42	5.920e-3	0.152	PTK2-high
LY6E	8q24.3	1.25	5.929e-3	0.152	PTK2-high
HOXA1	7p15.2	-0.84	5.931e-3	0.152	PTK2-low
PLXND1	3q22.1	1.08	5.949e-3	0.152	PTK2-high
MYH1	17p13.1	-0.72	5.971e-3	0.152	PTK2-low
DMD	Xp21.2-p21.1	1.01	5.978e-3	0.152	PTK2-high
SCO1	17p13.1	0.38	5.980e-3	0.152	PTK2-high
HPS3	3q24	-0.57	5.994e-3	0.153	PTK2-low
GABARAPL1	12p13.2	-0.92	6.030e-3	0.153	PTK2-low
YKT6	7p13	-0.45	6.035e-3	0.153	PTK2-low
USF2	19q13.12	-0.49	6.036e-3	0.153	PTK2-low
CARD9	9q34.3	-1.13	6.037e-3	0.153	PTK2-low
GPN2	1p36.11	0.47	6.067e-3	0.153	PTK2-high
CYP2F1	19q13.2	-0.27	6.087e-3	0.154	PTK2-low
FBXO36	2q36.3	0.56	6.136e-3	0.154	PTK2-high
GPNMB	7p15.3	-1.60	6.139e-3	0.154	PTK2-low
TMPRSS5	11q23.2	-0.70	6.161e-3	0.154	PTK2-low
OSBPL9	1p32.3	0.61	6.161e-3	0.154	PTK2-high
GSDMD	8q24.3	0.92	6.171e-3	0.154	PTK2-high
FAM81B	5q15	-0.95	6.193e-3	0.155	PTK2-low
SHE	1q21.3	0.95	6.227e-3	0.155	PTK2-high
AK1	9q34.11	-1.05	6.244e-3	0.155	PTK2-low
ENTR1	9q34.3	-0.48	6.253e-3	0.155	PTK2-low
HRH3	20q13.33	1.89	6.275e-3	0.156	PTK2-high
PSPN	19p13.3	-0.67	6.286e-3	0.156	PTK2-low
SLC25A32	8q22.3	0.45	6.301e-3	0.156	PTK2-high
CSF3R	1p34.3	-1.15	6.318e-3	0.156	PTK2-low
CRYBB3	22q11.23	-0.69	6.344e-3	0.157	PTK2-low
PTPRU	1p35.3	1.56	6.371e-3	0.157	PTK2-high
XKR7	20q11.21	-0.50	6.390e-3	0.157	PTK2-low
KMO	1q43	-1.07	6.399e-3	0.157	PTK2-low
PRR5	22q13.31	1.12	6.441e-3	0.158	PTK2-high
ADPGK	15q24.1	-0.49	6.444e-3	0.158	PTK2-low
SDCCAG8	1q43-q44	0.28	6.471e-3	0.158	PTK2-high
SLC19A3	2q36.3	-1.37	6.520e-3	0.159	PTK2-low
CTSK	1q21.3	-0.68	6.523e-3	0.159	PTK2-low
ARHGAP22	10q11.22-q11.23	-1.05	6.531e-3	0.159	PTK2-low
TSNAX-DISC1	1q42.2	-0.46	6.540e-3	0.159	PTK2-low
CRIPT	2p21	-0.33	6.576e-3	0.159	PTK2-low
MAB21L3	1p13.1	-0.43	6.579e-3	0.159	PTK2-low
COL6A4P1	3p25.1	-0.72	6.586e-3	0.159	PTK2-low
EXOC6B	2p13.2	1.07	6.601e-3	0.159	PTK2-high
H2BC4	6p22.2	-1.36	6.612e-3	0.159	PTK2-low
SELENOS	15q26.3	-0.64	6.618e-3	0.159	PTK2-low
NIBAN2	9q34.11	0.86	6.624e-3	0.159	PTK2-high
TMSB10	2p11.2	-0.99	6.645e-3	0.160	PTK2-low
SERPINA3	14q32.13	-2.12	6.666e-3	0.160	PTK2-low
EXTL3	8p21.1	0.70	6.672e-3	0.160	PTK2-high
IL13	5q31.1	-0.73	6.682e-3	0.160	PTK2-low
RNASE3	14q11.2	-0.75	6.734e-3	0.161	PTK2-low
ANKRD26P1	16q11.2	-0.59	6.742e-3	0.161	PTK2-low
LTO1	11q13.2	-0.34	6.797e-3	0.162	PTK2-low
EFEMP2	11q13.1	1.38	6.811e-3	0.162	PTK2-high
ATP6V0A2	12q24.31	-0.59	6.812e-3	0.162	PTK2-low
UBXN8	8p12	0.46	6.844e-3	0.163	PTK2-high
SOCS5	2p21	0.51	6.897e-3	0.163	PTK2-high
SLC22A14	3p22.2	-0.41	6.901e-3	0.163	PTK2-low
LINC01134	1p36.32	-1.11	6.913e-3	0.163	PTK2-low
PARVA	11p15.3	0.54	6.914e-3	0.163	PTK2-high
UBAP1L	15q22.31	-1.00	6.917e-3	0.163	PTK2-low
ZNF814	19q13.43	-0.64	6.947e-3	0.164	PTK2-low
MSRB3	12q14.3	1.43	6.954e-3	0.164	PTK2-high
SLC12A1	15q21.1	-1.58	6.987e-3	0.164	PTK2-low
SRRM5	19q13.31	-0.66	7.014e-3	0.164	PTK2-low
DCTN6	8p12	0.63	7.021e-3	0.164	PTK2-high
ZNF576	19q13.31	-0.41	7.031e-3	0.164	PTK2-low
ELMO1	7p14.2-p14.1	-1.02	7.065e-3	0.165	PTK2-low
UBE2W	8q21.11	0.45	7.076e-3	0.165	PTK2-high
FAM120AOS	9q22.31	-0.22	7.098e-3	0.165	PTK2-low
SH2B3	12q24.12	0.66	7.126e-3	0.165	PTK2-high
CYGB	17q25.1	0.81	7.148e-3	0.165	PTK2-high
NFS1	20q11.22	0.49	7.150e-3	0.165	PTK2-high
DNHD1	11p15.4	-0.69	7.160e-3	0.165	PTK2-low
GPM6A	4q34.2	1.82	7.174e-3	0.165	PTK2-high
BBIP1	10q25.2	-0.47	7.176e-3	0.165	PTK2-low
ZNF717	3p12.3	0.64	7.195e-3	0.166	PTK2-high
CXCR4	2q22.1	-1.40	7.214e-3	0.166	PTK2-low
RMC1	18q11.2	-0.30	7.222e-3	0.166	PTK2-low
MBTPS1	16q23.3-q24.1	0.37	7.241e-3	0.166	PTK2-high
SKAP1	17q21.32	-1.71	7.269e-3	0.166	PTK2-low
CCNQ	Xq28	-0.70	7.313e-3	0.167	PTK2-low
HSD17B7	1q23.3	-0.86	7.316e-3	0.167	PTK2-low
CTTNBP2NL	1p13.2	0.45	7.364e-3	0.168	PTK2-high
GAMT	19p13.3	1.16	7.371e-3	0.168	PTK2-high
MTUS1	8p22	0.87	7.383e-3	0.168	PTK2-high
CALR3	19p13.11	-0.31	7.405e-3	0.168	PTK2-low
LINC00494	20q13.13	-1.28	7.420e-3	0.168	PTK2-low
PYGL	14q22.1	-1.23	7.430e-3	0.168	PTK2-low
TGM1	14q12	-1.42	7.436e-3	0.168	PTK2-low
UPP1	7p12.3	-0.81	7.465e-3	0.168	PTK2-low
AGAP6	10q11.23	-0.67	7.469e-3	0.168	PTK2-low
PLAGL1	6q24.2	1.78	7.487e-3	0.168	PTK2-high
ZNF252P	8q24.3	0.54	7.494e-3	0.168	PTK2-high
ANKRD23	2q11.2	-0.57	7.516e-3	0.169	PTK2-low
BCL2L15	1p13.2	-0.84	7.520e-3	0.169	PTK2-low
HJV	1q21.1	-0.48	7.546e-3	0.169	PTK2-low
PDGFD	11q22.3	1.28	7.558e-3	0.169	PTK2-high
PCDH18	4q28.3	1.69	7.571e-3	0.169	PTK2-high
BAG4	8p11.23	0.99	7.592e-3	0.169	PTK2-high
CAVIN2	2q32.3	1.37	7.623e-3	0.170	PTK2-high
SMIM11		-0.47	7.634e-3	0.170	PTK2-low
PRXL2C	9q22.33	-0.55	7.678e-3	0.171	PTK2-low
AKR7L	1p36.13	-0.62	7.702e-3	0.171	PTK2-low
CLRN1-AS1	3q25.1	-0.79	7.708e-3	0.171	PTK2-low
IGFLR1	19q13.12	-0.63	7.735e-3	0.171	PTK2-low
MRPS18B	6p21.33	0.36	7.740e-3	0.171	PTK2-high
TMEM147	19q13.12	-0.77	7.749e-3	0.171	PTK2-low
LINC00896	22q11.21	-0.39	7.754e-3	0.171	PTK2-low
NCOR2	12q24.31	0.63	7.768e-3	0.171	PTK2-high
BAGE	21p11.1	-0.40	7.795e-3	0.171	PTK2-low
CXORF65	Xq13.1	-0.22	7.821e-3	0.172	PTK2-low
VWA3B	2q11.2	1.24	7.832e-3	0.172	PTK2-high
SCARNA9L	Xp22.12	-0.22	7.834e-3	0.172	PTK2-low
DHRS13	17q11.2	-1.29	7.877e-3	0.172	PTK2-low
TSPYL5	8q22.1	1.21	7.880e-3	0.172	PTK2-high
LPO	17q22	-0.54	7.890e-3	0.172	PTK2-low
TSPYL6	2p16.2	-0.28	7.924e-3	0.173	PTK2-low
NEFH	22q12.2	1.69	7.947e-3	0.173	PTK2-high
EDIL3	5q14.3	2.48	7.948e-3	0.173	PTK2-high
FMNL1	17q21.31	-0.93	7.968e-3	0.173	PTK2-low
DIDO1	20q13.33	0.40	7.981e-3	0.173	PTK2-high
ARMC1	8q13.1	0.56	7.986e-3	0.173	PTK2-high
PAQR7	1p36.11	0.90	7.992e-3	0.173	PTK2-high
KBTBD2	7p14.3	-0.39	8.015e-3	0.173	PTK2-low
CBX6	22q13.1	0.77	8.062e-3	0.174	PTK2-high
CLUAP1	16p13.3	0.62	8.075e-3	0.174	PTK2-high
MOV10	1p13.2	0.47	8.075e-3	0.174	PTK2-high
PLB1	2p23.2	-1.69	8.113e-3	0.175	PTK2-low
CYP19A1	15q21.2	-2.26	8.120e-3	0.175	PTK2-low
OSM	22q12.2	-1.22	8.177e-3	0.175	PTK2-low
TMEM229A	7q31.32	2.80	8.178e-3	0.175	PTK2-high
WDR59	16q23.1	0.36	8.178e-3	0.175	PTK2-high
TTC7A	2p21	-0.75	8.210e-3	0.176	PTK2-low
OTOAP1	16p12.2	-0.74	8.216e-3	0.176	PTK2-low
DCST2	1q21.3	-1.40	8.221e-3	0.176	PTK2-low
CAPN6	Xq23	-1.11	8.236e-3	0.176	PTK2-low
CCN2	6q23.2	1.40	8.238e-3	0.176	PTK2-high
HUS1	7p12.3	-0.48	8.244e-3	0.176	PTK2-low
SPRR3	1q21.3	-1.59	8.284e-3	0.176	PTK2-low
EEFSEC	3q21.3	-0.36	8.332e-3	0.177	PTK2-low
IFI6	1p35.3	-1.43	8.333e-3	0.177	PTK2-low
INPP5K	17p13.3	-0.49	8.348e-3	0.177	PTK2-low
GIPC1	19p13.12	-0.49	8.356e-3	0.177	PTK2-low
ZNF177	19p13.2	-0.57	8.402e-3	0.178	PTK2-low
MINK1	17p13.2	0.40	8.407e-3	0.178	PTK2-high
RIC8B	12q23.3	-0.31	8.438e-3	0.178	PTK2-low
EIF3C	16p11.2	1.12	8.461e-3	0.178	PTK2-high
ZSCAN16	6p22.1	-1.17	8.474e-3	0.178	PTK2-low
PSMG3	7p22.3	-0.78	8.481e-3	0.178	PTK2-low
WDR41	5q13.3-q14.1	-0.46	8.560e-3	0.179	PTK2-low
ZNF575	19q13.31	-0.40	8.568e-3	0.179	PTK2-low
UTRN	6q24.2	0.56	8.573e-3	0.179	PTK2-high
DIP2B	12q13.12	0.56	8.623e-3	0.180	PTK2-high
PCCA	13q32.3	0.43	8.648e-3	0.181	PTK2-high
DNAJC1	10p12.31	-0.69	8.662e-3	0.181	PTK2-low
LINC01142	1q24.2	-0.53	8.701e-3	0.181	PTK2-low
ABITRAM	9q31.3	-0.49	8.703e-3	0.181	PTK2-low
LINS1	15q26.3	-0.32	8.713e-3	0.181	PTK2-low
PLCB3	11q13.1	0.80	8.727e-3	0.181	PTK2-high
ADAMTS8	11q24.3	0.97	8.745e-3	0.181	PTK2-high
DUSP22	6p25.3	-0.54	8.745e-3	0.181	PTK2-low
CD5	11q12.2	-1.49	8.766e-3	0.181	PTK2-low
SPTSSA	14q13.1	-0.74	8.766e-3	0.181	PTK2-low
ERLIN2	8p11.23	0.72	8.782e-3	0.181	PTK2-high
FRRS1	1p21.2	1.59	8.802e-3	0.181	PTK2-high
SLC7A9	19q13.11	-0.95	8.818e-3	0.181	PTK2-low
TBC1D17	19q13.33	-0.44	8.835e-3	0.181	PTK2-low
CREB3	9p13.3	-0.58	8.847e-3	0.181	PTK2-low
LAT2	7q11.23	-1.12	8.876e-3	0.182	PTK2-low
ERP44	9q31.1	-0.33	8.900e-3	0.182	PTK2-low
KRT14	17q21.2	-0.64	8.901e-3	0.182	PTK2-low
GK	Xp21.2	-1.12	8.908e-3	0.182	PTK2-low
NECAP2	1p36.13	0.28	8.942e-3	0.182	PTK2-high
RAB4B	19q13.2	-0.66	8.949e-3	0.182	PTK2-low
CLEC18C	16q22.1	-0.82	8.958e-3	0.182	PTK2-low
IL24	1q32.1	-0.40	8.965e-3	0.182	PTK2-low
MUC13	3q21.2	-1.10	8.972e-3	0.182	PTK2-low
GULP1	2q32.1-q32.2	1.00	8.977e-3	0.182	PTK2-high
PIR	Xp22.2	-1.19	8.999e-3	0.182	PTK2-low
SLC46A1	17q11.2	-0.59	9.005e-3	0.182	PTK2-low
PIGA	Xp22.2	-0.58	9.016e-3	0.182	PTK2-low
OVGP1	1p13.2	-0.98	9.112e-3	0.184	PTK2-low
MACROD2	20p12.1	1.35	9.146e-3	0.184	PTK2-high
DCLRE1C	10p13	-0.36	9.154e-3	0.184	PTK2-low
AZGP1	7q22.1	-0.92	9.167e-3	0.184	PTK2-low
RPL7	8q21.11	0.66	9.169e-3	0.184	PTK2-high
ATP5F1B	12q13.3	0.31	9.171e-3	0.184	PTK2-high
MACF1	1p34.3	1.36	9.206e-3	0.184	PTK2-high
ZMYND12	1p34.2	1.31	9.213e-3	0.184	PTK2-high
ZZZ3	1p31.1	0.37	9.220e-3	0.184	PTK2-high
AQP6	12q13.12	-0.97	9.243e-3	0.185	PTK2-low
TERB1	16q22.1	-0.23	9.257e-3	0.185	PTK2-low
DPH6	15q14	0.35	9.314e-3	0.185	PTK2-high
NIF3L1	2q33.1	0.24	9.326e-3	0.185	PTK2-high
ADIPOR1	1q32.1	-0.31	9.328e-3	0.185	PTK2-low
UQCRC2	16p12.2	0.61	9.332e-3	0.185	PTK2-high
SPATA45	1q32.3	-0.37	9.343e-3	0.185	PTK2-low
VDR	12q13.11	-1.49	9.344e-3	0.185	PTK2-low
NHSL3		0.46	9.365e-3	0.186	PTK2-high
FLOT2	17q11.2	-0.34	9.390e-3	0.186	PTK2-low
SERPINF2	17p13.3	-1.18	9.399e-3	0.186	PTK2-low
ATOSB		-0.54	9.416e-3	0.186	PTK2-low
HSF1	8q24.3	0.57	9.455e-3	0.186	PTK2-high
TMC4	19q13.42	1.63	9.463e-3	0.186	PTK2-high
ARG1	6q23.2	-0.59	9.471e-3	0.186	PTK2-low
C15ORF48	15q21.1	-1.31	9.478e-3	0.186	PTK2-low
CLDN14	21q22.13	-0.89	9.478e-3	0.186	PTK2-low
TOR1B	9q34.11	-0.55	9.508e-3	0.187	PTK2-low
EIF1	17q21.2	-0.40	9.538e-3	0.187	PTK2-low
SLC44A1	9q31.1-q31.2	-0.83	9.568e-3	0.187	PTK2-low
SHKBP1	19q13.2	-0.26	9.580e-3	0.188	PTK2-low
STX2	12q24.33	-0.55	9.590e-3	0.188	PTK2-low
UTP23	8q24.11	0.49	9.611e-3	0.188	PTK2-high
RABAC1	19q13.2	-0.68	9.626e-3	0.188	PTK2-low
EFR3A	8q24.22	0.70	9.633e-3	0.188	PTK2-high
DBX2	12q12	-0.19	9.653e-3	0.188	PTK2-low
PWAR4	15q11.2	-0.22	9.680e-3	0.188	PTK2-low
UBTD1	10q24.1-q24.2	-0.46	9.697e-3	0.188	PTK2-low
TCEA3	1p36.12	1.05	9.700e-3	0.188	PTK2-high
TMED7-TICAM2	5q22.3	-1.45	9.710e-3	0.188	PTK2-low
PROKR1	2p13.3	-0.21	9.819e-3	0.190	PTK2-low
SMIM45		-0.46	9.823e-3	0.190	PTK2-low
DPF2	11q13.1	0.29	9.838e-3	0.190	PTK2-high
RAPGEF1	9q34.13	-0.42	9.853e-3	0.190	PTK2-low
ATP5MK	10q24.33	-0.64	9.863e-3	0.190	PTK2-low
POP4	19q12	-0.35	9.877e-3	0.190	PTK2-low
MMP28	17q12	-0.91	9.908e-3	0.191	PTK2-low
SERPINA13P	14q32.13	-0.37	9.934e-3	0.191	PTK2-low
SNX4	3q21.2	0.30	9.978e-3	0.191	PTK2-high
MPRIP	17p11.2	0.41	9.996e-3	0.191	PTK2-high
GOLGA1	9q33.3	-0.35	9.997e-3	0.191	PTK2-low
DUSP19	2q32.1	0.69	0.0100	0.192	PTK2-high
TTC9B	19q13.2	-0.43	0.0100	0.192	PTK2-low
SMAD7	18q21.1	0.94	0.0101	0.193	PTK2-high
POM121L10P	22q11.23	1.27	0.0101	0.193	PTK2-high
SMPX	Xp22.12	-0.28	0.0101	0.193	PTK2-low
MON1A	3p21.31	-0.54	0.0102	0.193	PTK2-low
SYNPR	3p14.2	-0.31	0.0102	0.194	PTK2-low
BACH2	6q15	-0.99	0.0102	0.194	PTK2-low
ARPC5	1q25.3	-0.41	0.0102	0.194	PTK2-low
SHLD1	20p12.3	0.51	0.0103	0.194	PTK2-high
CAB39L	13q14.2	1.01	0.0103	0.195	PTK2-high
CAMK2N2	3q27.1	-1.49	0.0103	0.195	PTK2-low
DENND2C	1p13.2	0.87	0.0104	0.195	PTK2-high
EFCAB3	17q23.2	-0.42	0.0104	0.195	PTK2-low
NUDT16	3q22.1	-0.63	0.0104	0.195	PTK2-low
SPP1	4q22.1	-2.96	0.0104	0.195	PTK2-low
UNC13B	9p13.3	-0.66	0.0104	0.195	PTK2-low
PIGN	18q21.33	0.45	0.0104	0.195	PTK2-high
SLAMF9	1q23.2	-0.39	0.0104	0.195	PTK2-low
MAST2	1p34.1	-0.36	0.0104	0.195	PTK2-low
COL9A2	1p34.2	2.48	0.0105	0.195	PTK2-high
CCRL2	3p21.31	-0.82	0.0105	0.195	PTK2-low
GSR	8p12	1.13	0.0105	0.196	PTK2-high
GRIK1-AS1	21q21.3	-0.39	0.0105	0.196	PTK2-low
TONSL	8q24.3	0.85	0.0105	0.196	PTK2-high
PTS	11q23.1	-0.87	0.0105	0.196	PTK2-low
ATG4D	19p13.2	-0.53	0.0106	0.197	PTK2-low
PSENEN	19q13.12	-0.69	0.0106	0.197	PTK2-low
LNPK	2q31.1	-0.37	0.0106	0.197	PTK2-low
NENF	1q32.3	-0.53	0.0107	0.197	PTK2-low
PKP1	1q32.1	-0.83	0.0107	0.197	PTK2-low
CA5BP1	Xp22.2	-0.83	0.0107	0.197	PTK2-low
KMT2E-AS1	7q22.3	-0.70	0.0107	0.197	PTK2-low
CLEC4A	12p13.31	-0.93	0.0107	0.197	PTK2-low
TRIM69	15q15-q21	-0.99	0.0107	0.197	PTK2-low
C9ORF40	9q21.13	-0.87	0.0107	0.197	PTK2-low
H2BC21	1q21.2	-0.97	0.0107	0.197	PTK2-low
C9ORF152	9q31.3	-0.45	0.0107	0.197	PTK2-low
SCGB2A1	11q12.3	-0.63	0.0107	0.197	PTK2-low
PTK7	6p21.1	1.66	0.0108	0.197	PTK2-high
RASD1	17p11.2	-1.24	0.0108	0.197	PTK2-low
ABCG2	4q22.1	1.31	0.0109	0.200	PTK2-high
NUDT5	10p14	-0.48	0.0109	0.200	PTK2-low
ELOF1	19p13.2	-0.73	0.0109	0.200	PTK2-low
MAF1	8q24.3	0.49	0.0110	0.202	PTK2-high
TMEM164	Xq23	-0.60	0.0110	0.202	PTK2-low
SPATA22	17p13.2	-0.42	0.0111	0.202	PTK2-low
OLIG1	21q22.11	-1.45	0.0111	0.202	PTK2-low
TM2D2	8p11.22	0.47	0.0111	0.202	PTK2-high
PKN2	1p22.2	0.53	0.0111	0.202	PTK2-high
SCUBE3	6p21.3	1.10	0.0111	0.202	PTK2-high
PCDH10	4q28.3	2.60	0.0111	0.202	PTK2-high
F2RL3	19p13.11	1.12	0.0111	0.202	PTK2-high
SCARNA10	12p13.31	-0.62	0.0113	0.204	PTK2-low
NIBAN3	19p13.11	-0.71	0.0113	0.204	PTK2-low
ARRDC1-AS1	9q34.3	-0.45	0.0113	0.204	PTK2-low
LINC00685	Xp22.33 and Yp11.32	-0.97	0.0113	0.204	PTK2-low
ZNF696	8q24.3	0.51	0.0113	0.204	PTK2-high
ZNF7	8q24.3	0.42	0.0113	0.204	PTK2-high
RAB25	1q22	-0.24	0.0114	0.204	PTK2-low
GCM1	6p12.1	-0.80	0.0114	0.204	PTK2-low
DQX1	2p13.1	-0.36	0.0114	0.204	PTK2-low
TEKT1	17p13.1	-0.50	0.0114	0.204	PTK2-low
GABARAPL3	15q26.1	-0.89	0.0114	0.204	PTK2-low
ORMDL2	12q13.2	-0.49	0.0115	0.205	PTK2-low
ZBP1	20q13.31	-0.93	0.0115	0.205	PTK2-low
TRIM16L	17p11.2	-0.48	0.0116	0.206	PTK2-low
YPEL1	22q11.21-q11.22	-0.40	0.0116	0.206	PTK2-low
UPK3B	7q11.23	-0.97	0.0116	0.206	PTK2-low
SLCO1A2	12p12.1	-0.45	0.0116	0.206	PTK2-low
IGFN1	1q32.1	-1.58	0.0116	0.206	PTK2-low
TARBP1	1q42.2	-0.74	0.0117	0.207	PTK2-low
PRINS	10p12.1	-0.33	0.0117	0.207	PTK2-low
SUCLA2	13q14.2	0.48	0.0117	0.207	PTK2-high
MEFV	16p13.3	-1.02	0.0117	0.207	PTK2-low
RAET1G	6q25.1	-1.84	0.0118	0.208	PTK2-low
TXN	9q31.3	-0.83	0.0118	0.208	PTK2-low
DET1	15q26.1	0.32	0.0118	0.209	PTK2-high
FAM3B	21q22.3	-0.50	0.0119	0.209	PTK2-low
HOXA4	7p15.2	-0.53	0.0119	0.209	PTK2-low
PGLYRP1	19q13.32	-0.37	0.0119	0.209	PTK2-low
HIF3A	19q13.32	2.65	0.0120	0.210	PTK2-high
NFE2L3	7p15.2	-0.53	0.0120	0.210	PTK2-low
MAP4K1	19q13.2	-0.89	0.0121	0.211	PTK2-low
IST1	16q22.2	0.29	0.0121	0.211	PTK2-high
CYCS	7p15.3	-0.77	0.0121	0.211	PTK2-low
PSMG4	6p25.2	-0.68	0.0121	0.211	PTK2-low
PRAM1	19p13.2	-1.02	0.0121	0.211	PTK2-low
KLK2	19q13.33	-1.30	0.0121	0.211	PTK2-low
NFYC	1p34.2	0.26	0.0121	0.211	PTK2-high
MPC1	6q27	-0.62	0.0122	0.211	PTK2-low
OR7C1	19p13.1	-1.83	0.0122	0.212	PTK2-low
RUNX1T1	8q21.3	1.50	0.0122	0.212	PTK2-high
PSG3	19q13.2	-0.52	0.0122	0.212	PTK2-low
LCT	2q21.3	-0.44	0.0122	0.212	PTK2-low
DMTN	8p21.3	1.41	0.0123	0.212	PTK2-high
LINC00574	6q27	-0.96	0.0123	0.212	PTK2-low
CHGB	20p12.3	1.68	0.0123	0.212	PTK2-high
LIN37	19q13.12	-0.76	0.0124	0.214	PTK2-low
PTGER3	1p31.1	2.15	0.0124	0.214	PTK2-high
LILRA4	19q13.42	-0.83	0.0124	0.214	PTK2-low
GLS	2q32.2	1.33	0.0125	0.215	PTK2-high
HABP4	9q22.32	-0.59	0.0125	0.215	PTK2-low
INHBE	12q13.3	-1.14	0.0125	0.215	PTK2-low
ETNK2	1q32.1	1.90	0.0126	0.216	PTK2-high
ENSA	1q21.3	-0.32	0.0126	0.216	PTK2-low
THSD7A	7p21.3	1.21	0.0126	0.216	PTK2-high
ADAMTS20	12q12	-0.33	0.0126	0.216	PTK2-low
ZRANB3	2q21.3	0.87	0.0126	0.216	PTK2-high
CAMLG	5q31.1	-0.45	0.0127	0.216	PTK2-low
GPAT4	8p11.21	0.45	0.0127	0.216	PTK2-high
ADGRG1	16q21	-1.25	0.0127	0.216	PTK2-low
TYK2	19p13.2	-0.42	0.0127	0.216	PTK2-low
GATB	4q31.3	0.63	0.0127	0.216	PTK2-high
IL17RE	3p25.3	-1.00	0.0127	0.216	PTK2-low
CCL11	17q12	-0.59	0.0127	0.216	PTK2-low
CXCR5	11q23.3	-0.82	0.0127	0.216	PTK2-low
NDUFB7	19p13.12	-0.49	0.0127	0.216	PTK2-low
ERICH1	8p23.3	0.42	0.0128	0.217	PTK2-high
ABHD6	3p14.3	-0.81	0.0128	0.217	PTK2-low
LINC01011	6p25.2	-0.62	0.0129	0.217	PTK2-low
NOL8	9q22.31	-0.34	0.0129	0.217	PTK2-low
CPN2	3q29	-2.70	0.0129	0.217	PTK2-low
LINC00654	20p12.3	0.99	0.0129	0.218	PTK2-high
AQP7P3	9q21.11	-0.32	0.0129	0.218	PTK2-low
RAB11FIP1	8p11.23	0.64	0.0129	0.218	PTK2-high
MAPK7	17p11.2	-0.41	0.0130	0.218	PTK2-low
SLC25A51	9p13.2-p13.1	-0.72	0.0130	0.218	PTK2-low
GPR176	15q14-q15.1	1.31	0.0130	0.218	PTK2-high
CPLX2	5q35.2	-2.39	0.0130	0.218	PTK2-low
HPRT1	Xq26.2-q26.3	-0.49	0.0130	0.218	PTK2-low
SPTA1	1q23.1	-0.55	0.0130	0.218	PTK2-low
CD80	3q13.33	-0.94	0.0131	0.219	PTK2-low
AGRN	1p36.33	0.99	0.0131	0.219	PTK2-high
AHI1-DT		0.98	0.0131	0.219	PTK2-high
RAB31	18p11.22	1.03	0.0132	0.220	PTK2-high
CD276	15q24.1	-0.52	0.0132	0.220	PTK2-low
URGCP	7p13	-0.47	0.0132	0.220	PTK2-low
KAT5	11q13.1	0.28	0.0133	0.222	PTK2-high
INTS4	11q14.1	0.29	0.0133	0.222	PTK2-high
UBR5	8q22.3	0.48	0.0133	0.222	PTK2-high
CREG1	1q24.2	-0.63	0.0134	0.222	PTK2-low
LEAP2	5q31.1	-0.65	0.0134	0.222	PTK2-low
TMEM167B	1p13.3	0.25	0.0134	0.222	PTK2-high
SGTA	19p13.3	-0.30	0.0135	0.223	PTK2-low
FBN3	19p13.2	2.16	0.0135	0.223	PTK2-high
APOBEC2	6p21.1	-0.93	0.0135	0.223	PTK2-low
CROCC	1p36.13	-0.29	0.0135	0.223	PTK2-low
LUZP1	1p36.12	0.56	0.0135	0.223	PTK2-high
SMARCB1	22q11.23	0.39	0.0135	0.223	PTK2-high
DYNC1LI1	3p22.3	-0.22	0.0136	0.223	PTK2-low
CLRN3	10q26.2	-1.58	0.0136	0.223	PTK2-low
ANKRD36BP2	2p11.2	-0.92	0.0136	0.223	PTK2-low
KANK3	19p13.2	1.06	0.0136	0.223	PTK2-high
APOBR	16p12.1	-0.95	0.0136	0.223	PTK2-low
GPM6B	Xp22.2	1.19	0.0136	0.223	PTK2-high
KIAA0319	6p22.3	-1.15	0.0136	0.223	PTK2-low
NT5C3A	7p14.3	-0.41	0.0136	0.223	PTK2-low
KLKP1	19q13.33	-1.87	0.0137	0.225	PTK2-low
CNOT1	16q21	0.37	0.0138	0.226	PTK2-high
GPSM1	9q34.3	1.13	0.0138	0.226	PTK2-high
MTMR9	8p23.1	0.42	0.0139	0.226	PTK2-high
MCM4	8q11.21	0.83	0.0139	0.226	PTK2-high
TMOD4	1q21.3	-0.33	0.0139	0.226	PTK2-low
SCN4B	11q23.3	0.84	0.0139	0.226	PTK2-high
TMEM217	6p21.2	-0.95	0.0139	0.226	PTK2-low
SFTPA2	10q22.3	-0.59	0.0139	0.226	PTK2-low
AKAP8L	19p13.12	-0.45	0.0139	0.226	PTK2-low
NIPAL1	4p12	1.12	0.0140	0.226	PTK2-high
PILRB	7q22.1	-0.65	0.0140	0.227	PTK2-low
ASIC3	7q36.1	-1.46	0.0140	0.227	PTK2-low
PPT2	6p21.32	0.66	0.0141	0.227	PTK2-high
CNST	1q44	-0.36	0.0141	0.227	PTK2-low
AQP9	15q21.3	-1.15	0.0141	0.227	PTK2-low
PAXX	9q34.3	-0.69	0.0142	0.227	PTK2-low
PSMB2	1p34.3	0.24	0.0142	0.227	PTK2-high
LRPPRC	2p21	0.28	0.0142	0.227	PTK2-high
CRYZL1	21q22.11	0.29	0.0142	0.227	PTK2-high
FTL	19q13.33	-0.49	0.0142	0.227	PTK2-low
PDS5B	13q13.1	0.46	0.0142	0.227	PTK2-high
PPP6R3	11q13	0.20	0.0142	0.227	PTK2-high
UQCC1	20q11.22	0.51	0.0142	0.227	PTK2-high
ADGRF5	6p12.3	0.88	0.0143	0.227	PTK2-high
MDGA1	6p21.2	-1.02	0.0143	0.227	PTK2-low
ALOX5AP	13q12.3	-1.35	0.0143	0.227	PTK2-low
LEPROTL1	8p12	0.60	0.0144	0.228	PTK2-high
BPGM	7q33	-0.53	0.0144	0.228	PTK2-low
INTS15		-0.37	0.0144	0.228	PTK2-low
BPNT2	8q12.1	0.52	0.0144	0.229	PTK2-high
MTERF3	8q22.1	0.36	0.0145	0.229	PTK2-high
KRTCAP2	1q22	-0.66	0.0145	0.229	PTK2-low
CUL9	6p21.1	-0.53	0.0145	0.229	PTK2-low
GLDN	15q21.2	-1.64	0.0145	0.229	PTK2-low
SLC6A3	5p15.33	2.65	0.0146	0.230	PTK2-high
GCNT1	9q21.13	-1.19	0.0147	0.231	PTK2-low
UBA5	3q22.1	-0.31	0.0147	0.231	PTK2-low
DHRSX	Xp22.33 and Yp11.2	-0.54	0.0148	0.231	PTK2-low
RHCG	15q26.1	-3.25	0.0148	0.231	PTK2-low
CGN	1q21.3	1.88	0.0148	0.232	PTK2-high
CYP27A1	2q35	1.15	0.0149	0.233	PTK2-high
PCSK1	5q15	-1.82	0.0149	0.233	PTK2-low
MRPL41	9q34.3	-0.87	0.0149	0.233	PTK2-low
CACHD1	1p31.3	0.65	0.0150	0.234	PTK2-high
MARCO	2q14.2	-1.59	0.0150	0.234	PTK2-low
MED24	17q21.1	0.28	0.0150	0.234	PTK2-high
PSORS1C2	6p21.33	-0.54	0.0151	0.235	PTK2-low
DPP4	2q24.2	1.62	0.0151	0.235	PTK2-high
SH3GLB1	1p22.3	0.39	0.0151	0.235	PTK2-high
PLSCR4	3q24	0.85	0.0151	0.235	PTK2-high
FSD2	15q25.2	-0.23	0.0152	0.236	PTK2-low
RBP3	10q11.22	-0.80	0.0152	0.236	PTK2-low
CEACAM3	19q13.2	-0.34	0.0152	0.236	PTK2-low
TSPY26P	20q11.21	1.48	0.0152	0.236	PTK2-high
KCNS1	20q13.12	3.18	0.0152	0.236	PTK2-high
AP2S1	19q13.32	-0.47	0.0153	0.237	PTK2-low
AEBP2	12p12.3	0.50	0.0153	0.237	PTK2-high
MAFB	20q12	-1.04	0.0153	0.237	PTK2-low
GTF2B	1p22.2	0.39	0.0153	0.237	PTK2-high
STK3	8q22.2	0.53	0.0154	0.237	PTK2-high
VPS51	11q13.1	0.31	0.0154	0.237	PTK2-high
ZFPM1	16q24.2	0.58	0.0154	0.237	PTK2-high
EBAG9	8q23.2	0.39	0.0155	0.238	PTK2-high
MAIP1	2q33.1	0.43	0.0155	0.238	PTK2-high
LRRC40	1p31.1	0.47	0.0156	0.239	PTK2-high
CRIM1	2p22.2	0.84	0.0156	0.239	PTK2-high
IMPA1	8q21.13	0.48	0.0156	0.239	PTK2-high
GAS2L2	17q12	-0.41	0.0157	0.240	PTK2-low
COMT	22q11.21	0.72	0.0157	0.240	PTK2-high
MYO1B	2q32.3	0.78	0.0157	0.240	PTK2-high
AJUBA	14q11.2	1.27	0.0157	0.240	PTK2-high
PCMTD1	8q11.23	0.72	0.0158	0.241	PTK2-high
ARV1	1q42.2	-0.35	0.0158	0.241	PTK2-low
EMC3	3p25.3	-0.25	0.0158	0.241	PTK2-low
TMEM68	8q12.1	0.45	0.0158	0.241	PTK2-high
RAB5IF	20q11.23	-0.63	0.0159	0.241	PTK2-low
SELENOK	3p21.1	-0.45	0.0159	0.241	PTK2-low
TAGAP	6q25.3	-1.15	0.0159	0.241	PTK2-low
ITPK1	14q32.12	-0.89	0.0160	0.242	PTK2-low
CSNK2A1	20p13	0.41	0.0160	0.242	PTK2-high
NXNL1	19p13.11	-0.92	0.0161	0.242	PTK2-low
PEX5	12p13.31	0.32	0.0161	0.242	PTK2-high
ALDH3A2	17p11.2	-0.48	0.0161	0.242	PTK2-low
KANK4	1p31.3	1.16	0.0162	0.244	PTK2-high
PSMA3	14q23.1	-0.36	0.0162	0.244	PTK2-low
SREBF1	17p11.2	0.75	0.0163	0.244	PTK2-high
FAM41C	1p36.33	-0.46	0.0163	0.244	PTK2-low
FOXD4L6	9p11.2	-0.66	0.0163	0.244	PTK2-low
SMARCD2	17q23.3	0.31	0.0163	0.244	PTK2-high
ITFG2	12p13.33	0.45	0.0163	0.244	PTK2-high
LYSMD4	15q26.3	-0.68	0.0164	0.244	PTK2-low
KDM4D	11q21	0.51	0.0164	0.244	PTK2-high
POLR2J4	7p13	-0.46	0.0164	0.244	PTK2-low
COPS9	2q37.3	-0.54	0.0164	0.245	PTK2-low
MIEF1	22q13.1	0.36	0.0164	0.245	PTK2-high
RSKR	17q11.2	-0.96	0.0165	0.246	PTK2-low
GLG1	16q23.1	0.34	0.0165	0.246	PTK2-high
RIPK3	14q12	-0.81	0.0166	0.246	PTK2-low
DSEL	18q22.1	1.67	0.0166	0.246	PTK2-high
AGER	6p21.32	-0.77	0.0166	0.246	PTK2-low
MRPL19	2p12	0.34	0.0166	0.246	PTK2-high
FAM209B	20q13.31	-0.72	0.0166	0.246	PTK2-low
DNAJA2	16q11.2	0.41	0.0166	0.246	PTK2-high
BABAM1	19p13.11	-0.36	0.0167	0.247	PTK2-low
ACSS2	20q11.22	-0.75	0.0167	0.247	PTK2-low
PCDHA1	5q31.3	-1.67	0.0167	0.247	PTK2-low
PPP2R3B	Xp22.3 and Yp11.3	-0.57	0.0168	0.247	PTK2-low
FATE1	Xq28	-2.55	0.0168	0.247	PTK2-low
PGAP6	16p13.3	0.80	0.0168	0.247	PTK2-high
ENO3	17p13.2	-1.06	0.0168	0.247	PTK2-low
ZFAND2B	2q35	-0.41	0.0168	0.247	PTK2-low
ETV2	19q13.12	-0.84	0.0169	0.249	PTK2-low
COG1	17q25.1	-0.28	0.0170	0.249	PTK2-low
MAGEB18	Xp21.3	-0.71	0.0170	0.249	PTK2-low
GARIN2		-0.41	0.0170	0.249	PTK2-low
NAF1	4q32.2	0.41	0.0170	0.249	PTK2-high
NOTCH3	19p13.12	0.73	0.0171	0.249	PTK2-high
PUF60	8q24.3	0.43	0.0171	0.250	PTK2-high
DNASE2B	1p31.1-p22.3	-0.74	0.0171	0.250	PTK2-low
DCTPP1	16p11.2	0.40	0.0172	0.250	PTK2-high
GUCY1B2	13q14.3	-0.68	0.0172	0.251	PTK2-low
MAP2K4	17p12	0.24	0.0173	0.251	PTK2-high
PCP4	21q22.2	-2.71	0.0173	0.251	PTK2-low
EIF2AK1	7p22.1	-0.43	0.0173	0.251	PTK2-low
KCNK7	11q13.1	-0.62	0.0173	0.251	PTK2-low
SLC25A24	1p13.3	0.87	0.0175	0.253	PTK2-high
COL14A1	8q24.12	2.05	0.0175	0.253	PTK2-high
C1ORF162	1p13.2	-1.02	0.0175	0.253	PTK2-low
NAA40	11q13.1	0.72	0.0175	0.253	PTK2-high
C6ORF62	6p22.3	-0.36	0.0175	0.253	PTK2-low
GDF3	12p13.31	0.67	0.0176	0.253	PTK2-high
TYW1	7q11.21	-0.39	0.0176	0.253	PTK2-low
DNAJB4	1p31.1	0.76	0.0177	0.254	PTK2-high
PRR34-AS1	22q13.31	-0.84	0.0177	0.254	PTK2-low
TAF2	8q24.12	0.64	0.0177	0.254	PTK2-high
SEC61B	9q22.33	-0.47	0.0178	0.255	PTK2-low
ATP5PB	1p13.2	0.37	0.0178	0.255	PTK2-high
CABP1	12q24.31	-1.13	0.0179	0.256	PTK2-low
TMEM160	19q13.32	-0.53	0.0179	0.256	PTK2-low
TMEM105	17q25.3	-1.39	0.0180	0.256	PTK2-low
FLT4	5q35.3	0.75	0.0180	0.256	PTK2-high
C8ORF58	8p21.3	0.58	0.0180	0.256	PTK2-high
DLC1	8p22	0.73	0.0180	0.256	PTK2-high
ACSM5	16p12.3	-1.09	0.0181	0.257	PTK2-low
MYBPC3	11p11.2	-1.93	0.0181	0.257	PTK2-low
IFI27L2	14q32.12	-1.29	0.0181	0.257	PTK2-low
PTCRA	6p21.1	-0.55	0.0181	0.257	PTK2-low
DPY19L2P1	7p14.2	-1.12	0.0181	0.257	PTK2-low
LIMCH1	4p13	1.33	0.0182	0.257	PTK2-high
NPL	1q25.3	-0.71	0.0182	0.257	PTK2-low
RPP21	6p22.1	-0.48	0.0182	0.257	PTK2-low
TVP23A	16p13.13	-0.76	0.0182	0.257	PTK2-low
PRICKLE2	3p14.1	1.19	0.0183	0.257	PTK2-high
MARVELD1	10q24.2	1.15	0.0183	0.257	PTK2-high
MRM2	7p22.3	-0.31	0.0183	0.257	PTK2-low
PGAM5	12q24.33	0.36	0.0183	0.257	PTK2-high
ETNK1	12p12.1	0.27	0.0183	0.257	PTK2-high
UBALD1	16p13.3	-0.35	0.0183	0.257	PTK2-low
LRRC41	1p34.1-p33	0.42	0.0183	0.257	PTK2-high
PREPL	2p21	0.41	0.0183	0.257	PTK2-high
DNAI4	1p31.3	0.83	0.0183	0.257	PTK2-high
IL18	11q23.1	-1.27	0.0183	0.257	PTK2-low
TYRP1	9p23	-0.86	0.0184	0.257	PTK2-low
APBB3	5q31.3	-0.64	0.0184	0.257	PTK2-low
FRMPD4	Xp22.2	-0.67	0.0184	0.257	PTK2-low
STAU2	8q21.11	0.50	0.0184	0.257	PTK2-high
BCAT1	12p12.1	-1.18	0.0184	0.257	PTK2-low
FAM161A	2p15	-0.85	0.0184	0.257	PTK2-low
ARHGAP27	17q21.31	-0.43	0.0185	0.258	PTK2-low
RAPGEF4-AS1	2q31.1	-0.17	0.0186	0.258	PTK2-low
PCDH12	5q31.3	0.64	0.0186	0.258	PTK2-high
KRTAP5-1	11p15.5	-0.66	0.0186	0.259	PTK2-low
TIGAR	12p13.32	-0.64	0.0187	0.260	PTK2-low
FAM138F	19p13.3	-0.46	0.0188	0.260	PTK2-low
RNF133	7q31.32	-0.58	0.0188	0.260	PTK2-low
SBDSP1	7q11.23	-0.42	0.0188	0.260	PTK2-low
HOXA3	7p15.2	-0.57	0.0188	0.260	PTK2-low
BICD1	12p11.21	-0.74	0.0188	0.260	PTK2-low
TMEM131	2q11.2	0.35	0.0189	0.260	PTK2-high
DOCK6	19p13.2	0.47	0.0189	0.260	PTK2-high
RHEB	7q36.1	-0.57	0.0190	0.261	PTK2-low
LY6G5B	6p21.33	-0.68	0.0190	0.261	PTK2-low
SPTY2D1	11p15.1	0.32	0.0190	0.261	PTK2-high
IFIT1	10q23.31	-0.70	0.0190	0.261	PTK2-low
PRR14	16p11.2	-0.27	0.0190	0.261	PTK2-low
TCHH	1q21.3	-1.01	0.0190	0.261	PTK2-low
ICAM3	19p13.2	-0.67	0.0191	0.261	PTK2-low
CSAD	12q13.13	-0.57	0.0191	0.261	PTK2-low
PRDM7	16q24.3	-0.43	0.0191	0.261	PTK2-low
CR1L	1q32.2	-0.39	0.0191	0.261	PTK2-low
ITGB8	7p21.1	-1.82	0.0191	0.261	PTK2-low
AKR1B15	7q33	-0.57	0.0191	0.262	PTK2-low
RAD23A	19p13.13	-0.49	0.0192	0.262	PTK2-low
KYAT1	9q34.11	-0.38	0.0192	0.262	PTK2-low
CSNK2A3	11p15.4	0.72	0.0192	0.262	PTK2-high
TREX2	Xq28	-0.77	0.0192	0.262	PTK2-low
BCAR1	16q23.1	0.53	0.0192	0.262	PTK2-high
VKORC1L1	7q11.21	-0.44	0.0193	0.262	PTK2-low
BICRA	19q13.33	-0.37	0.0193	0.262	PTK2-low
SEPTIN9	17q25.3	0.51	0.0193	0.262	PTK2-high
RBM23	14q11.2	0.42	0.0193	0.262	PTK2-high
HOXB3	17q21.32	-1.10	0.0193	0.262	PTK2-low
IGFL1	19q13.32	-0.53	0.0193	0.262	PTK2-low
LYPLA2P1	6p21.32	0.74	0.0194	0.263	PTK2-high
ZNF547	19q13.43	-0.61	0.0195	0.263	PTK2-low
POSTN	13q13.3	2.35	0.0195	0.263	PTK2-high
SLC4A10	2q24.2	-1.95	0.0195	0.263	PTK2-low
SLC46A2	9q32	-0.87	0.0195	0.263	PTK2-low
RAB3GAP1	2q21.3	0.36	0.0196	0.263	PTK2-high
SHANK3	22q13.33	0.57	0.0196	0.263	PTK2-high
B4GALT4	3q13.32	-0.52	0.0196	0.263	PTK2-low
TBC1D24	16p13.3	0.44	0.0196	0.263	PTK2-high
EMCN	4q24	1.30	0.0196	0.263	PTK2-high
TAFAZZIN		-0.52	0.0197	0.264	PTK2-low
RRN3	16p13.11	0.29	0.0197	0.264	PTK2-high
GALE	1p36.11	1.43	0.0197	0.264	PTK2-high
PRICKLE4	6p21.1	-0.59	0.0198	0.265	PTK2-low
SND1-IT1	7q32.1	-0.49	0.0198	0.265	PTK2-low
MESP1	15q26.1	-1.07	0.0199	0.265	PTK2-low
WNT5B	12p13.33	1.37	0.0199	0.266	PTK2-high
UBXN2A	2p23.3	-0.38	0.0199	0.266	PTK2-low
EPHX2	8p21.2-p21.1	0.82	0.0200	0.266	PTK2-high
ARL4D	17q21.31	-0.80	0.0200	0.266	PTK2-low
UBQLN4	1q22	-0.38	0.0200	0.266	PTK2-low
MYO5C	15q21.2	0.81	0.0200	0.266	PTK2-high
ZFP41	8q24.3	0.47	0.0201	0.266	PTK2-high
SLC13A1	7q31.32	-0.29	0.0201	0.266	PTK2-low
IVL	1q21.3	-0.41	0.0201	0.266	PTK2-low
DBT	1p21.2	0.33	0.0201	0.266	PTK2-high
MSR1	8p22	-0.98	0.0201	0.266	PTK2-low
TRIM52	5q35.3	-0.77	0.0201	0.266	PTK2-low
PALMD	1p21.2	0.72	0.0201	0.266	PTK2-high
ASB12	Xq11.2	-0.63	0.0201	0.266	PTK2-low
TMCO1	1q24.1	-0.24	0.0201	0.266	PTK2-low
AIRIM		0.37	0.0202	0.266	PTK2-high
ANKRD11	16q24.3	0.31	0.0202	0.266	PTK2-high
METTL5	2q31.1	-0.30	0.0202	0.266	PTK2-low
RHOQ	2p21	-0.53	0.0203	0.267	PTK2-low
ASNS	7q21.3	-0.77	0.0203	0.267	PTK2-low
CYSRT1	9q34.3	-1.21	0.0204	0.267	PTK2-low
CIB4	2p23.3	-1.41	0.0204	0.267	PTK2-low
POLR2I	19q13.12	-0.58	0.0204	0.267	PTK2-low
FDXR	17q25.1	0.66	0.0204	0.267	PTK2-high
VAMP1	12p13.31	-0.75	0.0204	0.267	PTK2-low
ARSD	Xp22.33	0.84	0.0204	0.267	PTK2-high
ERMAP	1p34.2	0.51	0.0205	0.268	PTK2-high
SAA2	11p15.1	-0.60	0.0205	0.268	PTK2-low
CEP89	19q13.11	-0.70	0.0205	0.268	PTK2-low
PRG4	1q31.1	-0.68	0.0206	0.269	PTK2-low
RB1CC1	8q11.23	0.47	0.0206	0.269	PTK2-high
CLDN15	7q22.1	-0.93	0.0207	0.269	PTK2-low
FST	5q11.2	-1.93	0.0207	0.269	PTK2-low
SCNM1	1q21.3	-0.47	0.0207	0.269	PTK2-low
BSND	1p32.3	-0.26	0.0207	0.269	PTK2-low
HOXD10	2q31.1	-2.44	0.0208	0.269	PTK2-low
GK3		-0.89	0.0208	0.270	PTK2-low
ARSF	Xp22.33	-0.47	0.0208	0.270	PTK2-low
SUN3	7p12.3	-0.15	0.0208	0.270	PTK2-low
ATPAF1	1p33	0.26	0.0209	0.270	PTK2-high
IL1R1	2q11.2-q12.1	-0.96	0.0209	0.270	PTK2-low
RAD21	8q24.11	0.51	0.0209	0.270	PTK2-high
PPM1F	22q11.22	0.35	0.0210	0.271	PTK2-high
MIGA1	1p31.1	0.68	0.0210	0.271	PTK2-high
TXNDC15	5q31.1	-0.45	0.0210	0.271	PTK2-low
FAM98C	19q13.2	-0.22	0.0210	0.271	PTK2-low
COX6B1	19q13.12	-0.51	0.0211	0.272	PTK2-low
TRIM34	11p15.4	0.56	0.0211	0.272	PTK2-high
GLIS2	16p13.3	0.92	0.0211	0.272	PTK2-high
COL20A1	20q13.33	-0.71	0.0211	0.272	PTK2-low
IVD	15q15.1	0.48	0.0212	0.272	PTK2-high
ANKRD29	18q11.2	-1.20	0.0212	0.272	PTK2-low
WDFY4	10q11.23	-0.79	0.0212	0.272	PTK2-low
KCND2	7q31.31	2.57	0.0212	0.272	PTK2-high
RGS14	5q35.3	0.86	0.0212	0.272	PTK2-high
TUSC3	8p22	0.73	0.0213	0.272	PTK2-high
ELMOD3	2p11.2	-0.29	0.0213	0.272	PTK2-low
EVA1B	1p34.3	0.94	0.0213	0.272	PTK2-high
PRDM12	9q34.12	-1.12	0.0213	0.272	PTK2-low
QKI	6q26	0.48	0.0213	0.272	PTK2-high
CCT5	5p15.2	0.41	0.0213	0.272	PTK2-high
ACOT13	6p22.3	-0.55	0.0214	0.273	PTK2-low
SPINK9	5q32	-0.28	0.0215	0.273	PTK2-low
UVRAG	11q13.5	-0.28	0.0215	0.273	PTK2-low
CDH4	20q13.33	2.29	0.0215	0.273	PTK2-high
MYO9B	19p13.11	-0.62	0.0215	0.273	PTK2-low
ACOT2	14q24.3	0.40	0.0215	0.273	PTK2-high
OPRL1	20q13.33	-1.00	0.0216	0.274	PTK2-low
MARS1	12q13.3	-0.33	0.0216	0.274	PTK2-low
OXNAD1	3p25.1-p24.3	-0.22	0.0216	0.274	PTK2-low
POLDIP3	22q13.2	0.34	0.0216	0.274	PTK2-high
MAP3K15	Xp22.12	0.81	0.0216	0.274	PTK2-high
MTG2	20q13.33	0.61	0.0216	0.274	PTK2-high
CREB5	7p15.1-p14.3	-1.29	0.0217	0.274	PTK2-low
HCRT	17q21.2	-0.19	0.0217	0.274	PTK2-low
GSKIP	14q32.2	-0.31	0.0217	0.274	PTK2-low
PIK3R5	17p13.1	-0.73	0.0218	0.274	PTK2-low
NSMCE2	8q24.13	0.46	0.0218	0.274	PTK2-high
KRT6A	12q13.13	-0.65	0.0218	0.274	PTK2-low
SMYD4	17p13.3	-0.34	0.0218	0.274	PTK2-low
NWD1	19p13.11	-0.71	0.0218	0.274	PTK2-low
H2AC18	1q21.2	-0.88	0.0218	0.274	PTK2-low
YAE1	7p14.1	-0.53	0.0219	0.275	PTK2-low
GPATCH3	1p36.11	0.38	0.0219	0.275	PTK2-high
COX17	3q13.33	-0.56	0.0220	0.275	PTK2-low
PRKDC	8q11.21	0.57	0.0220	0.275	PTK2-high
HSP90AB2P	4p15.33	0.78	0.0220	0.276	PTK2-high
LINC00518	6p24.3	-0.18	0.0221	0.276	PTK2-low
HHIP	4q31.21	-1.62	0.0221	0.277	PTK2-low
ZDHHC24	11q13.2	-0.39	0.0222	0.277	PTK2-low
SP8	7p21.1	-0.55	0.0223	0.278	PTK2-low
PRDM6	5q23.2	-1.02	0.0223	0.278	PTK2-low
NDUFB9	8q24.13	0.39	0.0223	0.278	PTK2-high
FAHD2CP	2q11.2	-0.57	0.0223	0.279	PTK2-low
REX1BD	19p13.11	-0.68	0.0223	0.279	PTK2-low
NEUROG2	4q25	-1.37	0.0224	0.279	PTK2-low
CNPY3	6p21.1	-0.49	0.0224	0.279	PTK2-low
RBFOX2	22q12.3	0.38	0.0224	0.279	PTK2-high
FN1	2q35	0.99	0.0225	0.279	PTK2-high
NDUFA11	19p13.3	-0.63	0.0225	0.280	PTK2-low
HINT2	9p13.3	-0.72	0.0225	0.280	PTK2-low
HMGCR	5q13.3	-1.03	0.0225	0.280	PTK2-low
RRAGA	9p22.1	-0.41	0.0226	0.280	PTK2-low
POGLUT2	13q33.1	0.61	0.0226	0.280	PTK2-high
PPARGC1A	4p15.2	1.86	0.0226	0.280	PTK2-high
SLIT3	5q34-q35.1	1.42	0.0226	0.280	PTK2-high
HPCAL1	2p25.1	-0.60	0.0227	0.280	PTK2-low
CETP	16q13	1.53	0.0227	0.280	PTK2-high
MESP2	15q26.1	-1.06	0.0227	0.281	PTK2-low
ZCCHC3	20p13	0.49	0.0227	0.281	PTK2-high
TSPAN5	4q23	1.26	0.0228	0.281	PTK2-high
ITPRIPL2	16p12.3	0.40	0.0228	0.281	PTK2-high
PDE6C	10q23.33	-0.16	0.0228	0.281	PTK2-low
TMEM74B	20p13	-1.35	0.0228	0.281	PTK2-low
UQCR11	19p13.3	-0.35	0.0228	0.281	PTK2-low
VPS35L	16p12.3	0.42	0.0228	0.281	PTK2-high
NUDT21	16q13	0.29	0.0229	0.281	PTK2-high
BMPER	7p14.3	-1.28	0.0229	0.281	PTK2-low
ADAM9	8p11.22	0.64	0.0229	0.281	PTK2-high
MSTO2P	1q22	-0.74	0.0229	0.281	PTK2-low
AKT3	1q43-q44	0.69	0.0229	0.281	PTK2-high
SLIT1	10q24.1	-0.92	0.0230	0.281	PTK2-low
LY6G6C	6p21.33	-0.22	0.0230	0.281	PTK2-low
C15ORF61	15q23	-0.34	0.0230	0.281	PTK2-low
SIGLEC10	19q13.41	-0.91	0.0230	0.281	PTK2-low
IRGQ	19q13.31	-0.50	0.0230	0.281	PTK2-low
INSIG1	7q36.3	-1.33	0.0230	0.281	PTK2-low
H2BC15	6p22.1	-0.81	0.0231	0.282	PTK2-low
ADGRE2	19p13.12	-0.89	0.0231	0.282	PTK2-low
ADAMTS17	15q26.3	-1.11	0.0231	0.282	PTK2-low
GLCCI1	7p21.3	-0.80	0.0231	0.282	PTK2-low
CHD7	8q12.2	0.87	0.0232	0.282	PTK2-high
DDX25	11q24.2	1.65	0.0232	0.282	PTK2-high
MAGEC3	Xq27.2	-0.43	0.0232	0.282	PTK2-low
ULK3	15q24.1	-0.47	0.0233	0.282	PTK2-low
HECTD1	14q12	0.41	0.0233	0.282	PTK2-high
CREB1	2q33.3	0.28	0.0233	0.282	PTK2-high
NPC2	14q24.3	-0.62	0.0234	0.282	PTK2-low
GTF2H1	11p15.1	0.29	0.0234	0.282	PTK2-high
ZMYM4	1p34.3	0.34	0.0234	0.282	PTK2-high
WASH7P	1p36.33	-0.39	0.0234	0.282	PTK2-low
KCNJ10	1q23.2	-0.71	0.0234	0.283	PTK2-low
MGAT3	22q13.1	1.43	0.0234	0.283	PTK2-high
LDHAL6A	11p15.1	1.83	0.0235	0.283	PTK2-high
CEACAM19	19q13.31	-1.22	0.0235	0.283	PTK2-low
TMEM14EP	3q25.2	-0.16	0.0235	0.283	PTK2-low
TMEM64	8q21.3	0.58	0.0235	0.283	PTK2-high
ZC3H12A	1p34.3	-0.43	0.0235	0.283	PTK2-low
WFDC10B	20q13.12	-0.31	0.0236	0.283	PTK2-low
OSGIN1	16q23.3	-0.84	0.0236	0.283	PTK2-low
AFAP1L2	10q25.3	0.77	0.0236	0.283	PTK2-high
WDR53	3q29	-0.33	0.0236	0.283	PTK2-low
PIAS3	1q21.1	-0.41	0.0237	0.283	PTK2-low
ATP13A4	3q29	-0.60	0.0237	0.283	PTK2-low
GPX7	1p32.3	1.00	0.0237	0.283	PTK2-high
SAMD12	8q24.11-q24.12	1.79	0.0237	0.283	PTK2-high
PHACTR1	6p24.1	-0.97	0.0237	0.283	PTK2-low
CRYBA4	22q12.1	-0.34	0.0237	0.283	PTK2-low
DGCR5	22q11.21	-1.21	0.0237	0.283	PTK2-low
ANAPC1P2	2p11.2	-0.36	0.0237	0.283	PTK2-low
ANKHD1	5q31.3	-0.31	0.0238	0.284	PTK2-low
SRGAP2	1q32.1	-0.41	0.0238	0.284	PTK2-low
GALNT12	9q22.33	-1.06	0.0239	0.285	PTK2-low
CPB2	13q14.13	-0.40	0.0240	0.285	PTK2-low
OBSL1	2q35	0.44	0.0240	0.286	PTK2-high
ARL8A	1q32.1	-0.39	0.0241	0.286	PTK2-low
MT2A	16q13	-1.26	0.0241	0.286	PTK2-low
SLC26A2	5q32	-1.03	0.0241	0.286	PTK2-low
ARHGEF1	19q13.2	-0.35	0.0242	0.287	PTK2-low
PARVG	22q13.31	-0.98	0.0242	0.287	PTK2-low
CDHR5	11p15.5	-1.75	0.0242	0.287	PTK2-low
PGR	11q22.1	0.97	0.0242	0.287	PTK2-high
SLC1A3	5p13.2	-1.45	0.0242	0.287	PTK2-low
MRTFB	16p13.12	0.56	0.0242	0.287	PTK2-high
HID1	17q25.1	0.77	0.0243	0.287	PTK2-high
APBB1IP	10p12.1	-1.02	0.0243	0.287	PTK2-low
C21ORF58	21q22.3	-0.41	0.0244	0.288	PTK2-low
SMG8	17q22	0.31	0.0244	0.288	PTK2-high
ADSL	22q13.1	0.34	0.0244	0.288	PTK2-high
NIPSNAP1	22q12.2	0.43	0.0244	0.288	PTK2-high
CIBAR1	8q22.1	0.42	0.0245	0.288	PTK2-high
TOMM40L	1q23.3	-0.37	0.0245	0.288	PTK2-low
FAM170A	5q23.1	-0.46	0.0245	0.288	PTK2-low
MMP7	11q22.2	-0.50	0.0245	0.288	PTK2-low
RSRP1	1p36.11	-0.58	0.0246	0.288	PTK2-low
INPP5E	9q34.3	-0.54	0.0246	0.289	PTK2-low
SF3A1	22q12.2	0.39	0.0246	0.289	PTK2-high
TPTEP1	22q11.1	2.06	0.0247	0.289	PTK2-high
ZNF613	19q13.41	-0.56	0.0247	0.289	PTK2-low
UBE4B	1p36.22	0.38	0.0247	0.289	PTK2-high
GJC2	1q42.13	1.10	0.0247	0.289	PTK2-high
OSR2	8q22.2	1.15	0.0248	0.289	PTK2-high
ALDH16A1	19q13.33	-0.36	0.0248	0.289	PTK2-low
PELI2	14q22.3	0.93	0.0249	0.290	PTK2-high
PRSS8	16p11.2	4.01	0.0249	0.290	PTK2-high
MOB3B	9p21.2	-1.25	0.0250	0.291	PTK2-low
SEC61A1	3q21.3	-0.23	0.0250	0.291	PTK2-low
ENPP6	4q35.1	-1.75	0.0250	0.291	PTK2-low
TOP1MT	8q24.3	0.65	0.0250	0.291	PTK2-high
TMEM86A	11p15.1	-0.57	0.0251	0.292	PTK2-low
MICOS13	19p13.3	-0.50	0.0251	0.292	PTK2-low
FOXN1	17q11.2	-0.20	0.0251	0.292	PTK2-low
MIR155HG	21q21.3	-0.67	0.0252	0.292	PTK2-low
LRIG3	12q14.1	1.33	0.0252	0.292	PTK2-high
WASL	7q31.32	0.45	0.0253	0.293	PTK2-high
NDUFA3	19q13.42	-0.65	0.0253	0.293	PTK2-low
LINC00312	3p25.3	0.76	0.0253	0.293	PTK2-high
PRPF38A	1p32.3	0.37	0.0254	0.293	PTK2-high
PFKL	21q22.3	0.50	0.0254	0.293	PTK2-high
RADX	Xq22.3	-0.84	0.0254	0.293	PTK2-low
CDH9	5p14.1	-1.04	0.0254	0.293	PTK2-low
HAO2	1p12	-1.00	0.0254	0.293	PTK2-low
ZNF530	19q13.43	-0.56	0.0255	0.294	PTK2-low
ILDR2	1q24.1	1.41	0.0256	0.294	PTK2-high
ATP4A	19q13.12	-2.62	0.0256	0.295	PTK2-low
BCHE	3q26.1	2.05	0.0256	0.295	PTK2-high
UBOX5	20p13	0.34	0.0257	0.295	PTK2-high
MAP1S	19p13.12	-0.32	0.0257	0.295	PTK2-low
MMACHC	1p34.1	0.49	0.0257	0.295	PTK2-high
CFAP44	3q13.2	-0.80	0.0257	0.295	PTK2-low
PSMB7	9q33.3	-0.44	0.0258	0.295	PTK2-low
RSPH6A	19q13.3	-0.26	0.0258	0.295	PTK2-low
ZKSCAN2	16p12.1	0.35	0.0259	0.295	PTK2-high
CATSPER3	5q31.1	-0.57	0.0259	0.295	PTK2-low
SLC25A21	14q13.3	0.89	0.0259	0.295	PTK2-high
SEMA3D	7q21.11	1.39	0.0259	0.295	PTK2-high
HIBCH	2q32.2	0.67	0.0259	0.295	PTK2-high
FGFBP1	4p15.32	-0.24	0.0259	0.295	PTK2-low
PSMC1	14q32.11	-0.32	0.0259	0.296	PTK2-low
RPLP0P2	11q12.2	-0.76	0.0260	0.296	PTK2-low
HDAC1	1p35.2-p35.1	0.35	0.0260	0.296	PTK2-high
C8ORF82	8q24.3	0.81	0.0260	0.296	PTK2-high
SPDYE6	7q22.1	-0.58	0.0260	0.296	PTK2-low
PDZRN4	12q12	-1.03	0.0261	0.296	PTK2-low
MIEN1	17q12	-0.41	0.0261	0.296	PTK2-low
CITED1	Xq13.1	-1.46	0.0262	0.297	PTK2-low
HNRNPLL	2p22.1	0.32	0.0262	0.297	PTK2-high
AIFM2	10q22.1	-0.63	0.0262	0.297	PTK2-low
MAVS	20p13	0.28	0.0263	0.298	PTK2-high
ALK	2p23.2-p23.1	-0.75	0.0264	0.298	PTK2-low
ECRG4	2q12.2	1.53	0.0264	0.298	PTK2-high
LAYN	11q23.1	0.90	0.0264	0.298	PTK2-high
MYCBP	1p34.3	0.42	0.0264	0.298	PTK2-high
RPPH1	14q11.2	-0.90	0.0264	0.298	PTK2-low
GTF3C3	2q33.1	0.38	0.0264	0.298	PTK2-high
SGPP1	14q23.2	-0.47	0.0265	0.299	PTK2-low
PJA1	Xq13.1	-0.54	0.0265	0.299	PTK2-low
U2AF1L4	19q13.12	-0.64	0.0265	0.299	PTK2-low
KCTD6	3p14.3	-0.52	0.0265	0.299	PTK2-low
LRRN4	20p12.3	0.64	0.0265	0.299	PTK2-high
TDRD7	9q22.33	-0.45	0.0266	0.299	PTK2-low
PTPRB	12q15	0.89	0.0266	0.299	PTK2-high
TXK	4p12	-1.23	0.0266	0.299	PTK2-low
SHARPIN	8q24.3	0.57	0.0266	0.299	PTK2-high
HSPA12A	10q25.3	-0.81	0.0266	0.299	PTK2-low
TBC1D16	17q25.3	0.63	0.0267	0.299	PTK2-high
AGTR2	Xq23	-0.38	0.0267	0.299	PTK2-low
ZNF404	19q13.31	-1.02	0.0267	0.299	PTK2-low
BBS1	11q13.2	0.59	0.0267	0.299	PTK2-high
WRAP73	1p36.32	-0.29	0.0268	0.299	PTK2-low
C1QTNF9B	13q12.12	-0.67	0.0268	0.299	PTK2-low
ACTL7B	9q31.3	-0.43	0.0268	0.300	PTK2-low
CIMAP1C		-0.39	0.0268	0.300	PTK2-low
RPN1	3q21.3	-0.28	0.0268	0.300	PTK2-low
GAS2L1P2	9q22.33	-0.67	0.0269	0.300	PTK2-low
TMC5	16p12.3	-0.48	0.0269	0.300	PTK2-low
PRDM15	21q22.3	-0.25	0.0269	0.300	PTK2-low
RBKS	2p23.2	1.07	0.0269	0.300	PTK2-high
BTG4	11q23.1	-0.24	0.0270	0.300	PTK2-low
ZNG1F		-0.67	0.0270	0.300	PTK2-low
TEK	9p21.2	1.07	0.0270	0.300	PTK2-high
ADORA3	1p13.2	-1.16	0.0270	0.301	PTK2-low
BTBD10	11p15.3	0.34	0.0271	0.301	PTK2-high
HCCS	Xp22.2	-0.36	0.0271	0.301	PTK2-low
HRH4	18q11.2	-0.50	0.0271	0.301	PTK2-low
THSD7B	2q22.1	-1.76	0.0272	0.302	PTK2-low
PLIN4	19p13.3	-0.94	0.0272	0.302	PTK2-low
QPCT	2p22.2	-2.69	0.0273	0.302	PTK2-low
TAFA2	12q14.1	1.31	0.0273	0.302	PTK2-high
SRSF10	1p36.11	0.29	0.0273	0.302	PTK2-high
ZNF532	18q21.32	0.65	0.0274	0.302	PTK2-high
ATP1B2	17p13.1	1.62	0.0274	0.302	PTK2-high
RTL8A	Xq26.3	-0.50	0.0274	0.303	PTK2-low
NDUFAF2	5q12.1	-0.61	0.0274	0.303	PTK2-low
LSM1	8p11.23	0.46	0.0275	0.303	PTK2-high
OLFM1	9q34.3	-1.33	0.0275	0.303	PTK2-low
TRAF6	11p12	0.44	0.0275	0.303	PTK2-high
ISOC2	19q13.42	0.53	0.0276	0.304	PTK2-high
SLC39A11	17q24.3-q25.1	-0.45	0.0276	0.304	PTK2-low
EPN2	17p11.2	0.35	0.0276	0.304	PTK2-high
MLXIPL	7q11.23	-2.61	0.0277	0.304	PTK2-low
CCDC34	11p14.1	0.69	0.0277	0.304	PTK2-high
MGMT	10q26.3	0.61	0.0278	0.305	PTK2-high
LHFPL6	13q13.3-q14.11	0.63	0.0278	0.305	PTK2-high
APLNR	11q12.1	1.33	0.0278	0.305	PTK2-high
LZTR1	22q11.21	-0.49	0.0279	0.306	PTK2-low
INPP1	2q32.2	0.42	0.0279	0.306	PTK2-high
GCSAML-AS1	1q44	-0.27	0.0279	0.306	PTK2-low
SCMH1	1p34.2	0.32	0.0279	0.306	PTK2-high
CAVIN1	17q21.2	0.65	0.0280	0.306	PTK2-high
S100B	21q22.3	-1.07	0.0280	0.306	PTK2-low
RTP3	3p21.31	-0.38	0.0281	0.307	PTK2-low
LANCL1	2q34	0.39	0.0282	0.308	PTK2-high
FAT4	4q28.1	0.96	0.0282	0.308	PTK2-high
AMDHD1	12q23.1	-2.26	0.0283	0.308	PTK2-low
CXXC4	4q24	1.06	0.0283	0.308	PTK2-high
DECR1	8q21.3	0.49	0.0283	0.308	PTK2-high
IL1RAPL2	Xq22.3	-0.24	0.0283	0.308	PTK2-low
COL21A1	6p12.1	1.99	0.0284	0.308	PTK2-high
SCIMP	17p13.2	-0.60	0.0284	0.308	PTK2-low
PIN4P1	15q15.3	-0.52	0.0284	0.308	PTK2-low
EMC7	15q14	-0.43	0.0284	0.309	PTK2-low
LOC644936	5q14.1	-0.43	0.0284	0.309	PTK2-low
ZFP69	1p34.2	0.92	0.0285	0.309	PTK2-high
GARIN1B		-0.90	0.0285	0.309	PTK2-low
AADAT	4q33	0.80	0.0285	0.309	PTK2-high
KLF17	1p34.1	-1.63	0.0286	0.309	PTK2-low
DOLK	9q34.11	-0.43	0.0287	0.310	PTK2-low
HOXA7	7p15.2	-1.24	0.0287	0.310	PTK2-low
NSUN4	1p33	0.39	0.0287	0.310	PTK2-high
ZNF350	19q13.41	-0.41	0.0287	0.310	PTK2-low
SLC10A5	8q21.13	0.53	0.0287	0.310	PTK2-high
SEC14L5	16p13.3	0.95	0.0288	0.310	PTK2-high
TAB1	22q13.1	0.17	0.0289	0.311	PTK2-high
RFPL3	22q12.3	-0.35	0.0289	0.311	PTK2-low
SNAP47	1q42.13	0.48	0.0290	0.312	PTK2-high
VASH1	14q24.3	-0.69	0.0290	0.312	PTK2-low
CPNE1	20q11.22	0.55	0.0291	0.312	PTK2-high
PABPN1	14q11.2	-0.32	0.0291	0.312	PTK2-low
ZNF571	19q13.12	-0.34	0.0291	0.312	PTK2-low
PALM2AKAP2	9q31.3	1.53	0.0291	0.312	PTK2-high
FAM91A1	8q24.13	0.44	0.0291	0.312	PTK2-high
APOL2	22q12.3	-0.57	0.0291	0.312	PTK2-low
CLDND1	3q11.2	-0.35	0.0292	0.313	PTK2-low
CRACD	4q12	-1.03	0.0293	0.313	PTK2-low
COA6	1q42.2	-0.53	0.0293	0.313	PTK2-low
CASKIN1	16p13.3	1.89	0.0294	0.314	PTK2-high
LINC00652	20p11.23	-1.22	0.0294	0.314	PTK2-low
MXD3	5q35.3	-0.56	0.0295	0.314	PTK2-low
ACTL7A	9q31.3	-0.14	0.0295	0.314	PTK2-low
MTMR7	8p22	0.68	0.0295	0.314	PTK2-high
EYA4	6q23.2	-1.14	0.0295	0.314	PTK2-low
MYH2	17p13.1	-0.70	0.0296	0.315	PTK2-low
LONRF3	Xq24	-1.52	0.0296	0.315	PTK2-low
ARL17B	17q21.31	0.60	0.0297	0.315	PTK2-high
SLC35D3	6q23.3	-0.40	0.0297	0.316	PTK2-low
DAPK2	15q22.31	-0.77	0.0298	0.316	PTK2-low
PIGM	1q23.2	-0.38	0.0298	0.316	PTK2-low
DNAH9	17p12	1.51	0.0298	0.316	PTK2-high
ALG2	9q22.33	-0.32	0.0298	0.316	PTK2-low
LMCD1	3p25.3	0.96	0.0299	0.317	PTK2-high
PANK2	20p13	0.36	0.0299	0.317	PTK2-high
RHEBL1	12q13.12	-0.98	0.0300	0.317	PTK2-low
MICA	6p21.33	-0.53	0.0300	0.318	PTK2-low
PPP1R12B	1q32.1	0.42	0.0301	0.318	PTK2-high
EIF3H	8q23.3-q24.11	0.39	0.0301	0.318	PTK2-high
TOM1L1	17q22	0.73	0.0301	0.318	PTK2-high
GPER1	7p22.3	1.87	0.0302	0.318	PTK2-high
GPCPD1	20p12.3	0.54	0.0302	0.318	PTK2-high
FAM220A	7p22.1	-0.36	0.0302	0.318	PTK2-low
SERPINB2	18q21.33-q22.1	-0.53	0.0302	0.318	PTK2-low
STAMBP	2p13.1	0.27	0.0302	0.318	PTK2-high
CXCL13	4q21.1	-1.10	0.0302	0.318	PTK2-low
TESC	12q24.22	1.15	0.0302	0.318	PTK2-high
GTF3C2	2p23.3	0.32	0.0303	0.318	PTK2-high
CD83	6p23	-1.11	0.0303	0.318	PTK2-low
CLEC17A	19p13.12	-0.41	0.0303	0.318	PTK2-low
CD300A	17q25.1	-0.85	0.0304	0.319	PTK2-low
DNAJB12	10q22.1	-0.30	0.0304	0.319	PTK2-low
PCGF1	2p13.1	-0.33	0.0304	0.319	PTK2-low
ISG15	1p36.33	-1.06	0.0305	0.319	PTK2-low
GALR3	22q13.1	-0.38	0.0306	0.320	PTK2-low
CELA1	12q13.13	-0.86	0.0306	0.320	PTK2-low
ANAPC2	9q34.3	-0.35	0.0306	0.320	PTK2-low
ADGRE1	19p13.3-p13.2	-0.79	0.0307	0.320	PTK2-low
BLCAP	20q11.23	-0.57	0.0307	0.320	PTK2-low
POLR2C	16q21	0.27	0.0307	0.320	PTK2-high
TAF9	5q13.2	-0.40	0.0307	0.320	PTK2-low
SLC45A2	5p13.2	-0.50	0.0308	0.320	PTK2-low
TGFB1	19q13.2	0.88	0.0308	0.320	PTK2-high
LAPTM4B	8q22.1	0.76	0.0308	0.320	PTK2-high
NDST4	4q26	2.59	0.0308	0.320	PTK2-high
TUBA3C	13q12.11	-0.32	0.0309	0.321	PTK2-low
ESF1	20p12.1	0.38	0.0309	0.321	PTK2-high
MIR503HG	Xq26.3	-1.43	0.0309	0.321	PTK2-low
MBD2	18q21.2	-0.35	0.0310	0.321	PTK2-low
KXD1	19p13.11	-0.37	0.0310	0.321	PTK2-low
MYH9	22q12.3	0.42	0.0310	0.321	PTK2-high
C19ORF53	19p13.13	-0.57	0.0310	0.321	PTK2-low
PEX19	1q23.2	0.27	0.0311	0.321	PTK2-high
TTC27	2p22.3	0.31	0.0311	0.321	PTK2-high
SDHA	5p15.33	0.44	0.0311	0.321	PTK2-high
UCN2	3p21.31	-0.48	0.0311	0.321	PTK2-low
POLR3E	16p12.2	0.30	0.0312	0.322	PTK2-high
IL1RN	2q14.1	-0.97	0.0312	0.322	PTK2-low
LY86	6p25.1	-1.02	0.0312	0.322	PTK2-low
CYP51A1	7q21.2	-1.14	0.0312	0.322	PTK2-low
ACTB	7p22.1	-0.39	0.0312	0.322	PTK2-low
GPR155	2q31.1	-0.67	0.0312	0.322	PTK2-low
USP10	16q24.1	0.26	0.0312	0.322	PTK2-high
IRF5	7q32.1	-0.82	0.0313	0.322	PTK2-low
RNASE13	14q11.1	-0.48	0.0313	0.322	PTK2-low
NMU	4q12	-0.58	0.0313	0.322	PTK2-low
FGD2	6p21.2	-0.91	0.0314	0.322	PTK2-low
SLC29A3	10q22.1	-0.73	0.0314	0.322	PTK2-low
PLPBP	8p11.23	0.44	0.0314	0.322	PTK2-high
NRADDP	3p21.31	-0.41	0.0314	0.322	PTK2-low
A1BG-AS1	19q13.43	1.03	0.0314	0.322	PTK2-high
NPIPB3	16p12.2	-0.66	0.0315	0.322	PTK2-low
COQ3	6q16.2	-0.33	0.0315	0.323	PTK2-low
FZD5	2q33.3	0.53	0.0316	0.323	PTK2-high
ZBTB46	20q13.33	0.97	0.0316	0.323	PTK2-high
CDC42SE1	1q21.3	-0.40	0.0316	0.323	PTK2-low
HAUS3	4p16.3	-0.34	0.0317	0.323	PTK2-low
PSMD11	17q11.2	-0.41	0.0317	0.324	PTK2-low
CEBPG	19q13.11	-0.55	0.0318	0.325	PTK2-low
SLC35E2B	1p36.33	0.36	0.0320	0.326	PTK2-high
ENPP7	17q25.3	-0.41	0.0320	0.326	PTK2-low
RWDD1	6q22.1	-0.31	0.0321	0.326	PTK2-low
VIP	6q25.2	0.70	0.0321	0.326	PTK2-high
CPOX	3q11.2	0.34	0.0321	0.326	PTK2-high
PNPLA2	11p15.5	0.45	0.0323	0.328	PTK2-high
VCX	Xp22.31	-0.39	0.0323	0.328	PTK2-low
IFIT5	10q23.31	-0.31	0.0323	0.328	PTK2-low
CD37	19q13.33	-1.01	0.0324	0.328	PTK2-low
GOSR2	17q21.32	0.23	0.0324	0.328	PTK2-high
SESN1	6q21	0.32	0.0324	0.328	PTK2-high
COQ5	12q24.31	0.28	0.0324	0.328	PTK2-high
TTC8	14q31.3	0.46	0.0324	0.328	PTK2-high
MPP4	2q33.1	-0.48	0.0325	0.328	PTK2-low
ABCA7	19p13.3	-0.96	0.0325	0.328	PTK2-low
TMEM30B	14q23.1	0.97	0.0325	0.328	PTK2-high
ACAD10	12q24.12	0.69	0.0325	0.328	PTK2-high
PLXNA1	3q21.3	-0.53	0.0325	0.328	PTK2-low
SOX10	22q13.1	-0.34	0.0325	0.328	PTK2-low
MROH6	8q24.3	1.17	0.0325	0.328	PTK2-high
TIE1	1p34.2	0.68	0.0326	0.328	PTK2-high
EXOSC10	1p36.22	0.28	0.0326	0.328	PTK2-high
STAR	8p11.23	0.91	0.0326	0.328	PTK2-high
ACTR3B	7q36.1-q36.2	-0.38	0.0326	0.328	PTK2-low
GLA	Xq22.1	-0.49	0.0326	0.328	PTK2-low
KLK15	19q13.33	-1.37	0.0327	0.328	PTK2-low
DDX19A	16q22.1	0.23	0.0327	0.328	PTK2-high
MYLK3	16q11.2	2.37	0.0328	0.329	PTK2-high
MARCHF10	17q23.2	-0.50	0.0328	0.329	PTK2-low
MDK	11p11.2	1.30	0.0328	0.329	PTK2-high
SF3B2	11q13.1	0.27	0.0328	0.329	PTK2-high
C10ORF90	10q26.2	-0.38	0.0329	0.329	PTK2-low
LRRC37A3	17q24.1	-0.79	0.0329	0.329	PTK2-low
LAMTOR2	1q22	-0.46	0.0330	0.330	PTK2-low
SSTR1	14q13	2.04	0.0331	0.330	PTK2-high
FFAR4	10q23.33	-0.55	0.0331	0.330	PTK2-low
TRPC6	11q22.1	1.48	0.0331	0.330	PTK2-high
NSDHL	Xq28	-0.80	0.0332	0.330	PTK2-low
HEYL	1p34.2	0.59	0.0332	0.330	PTK2-high
GYG1	3q24	-0.34	0.0332	0.330	PTK2-low
GCSH	16q23.2	0.76	0.0332	0.330	PTK2-high
TMEM69	1p34.1	0.27	0.0332	0.330	PTK2-high
CDKN2A-AS1		-0.28	0.0332	0.330	PTK2-low
SLC16A9	10q21.2	0.91	0.0332	0.330	PTK2-high
CNTLN	9p22.2	-0.56	0.0332	0.330	PTK2-low
PCOTH	13q12.12	-0.90	0.0332	0.330	PTK2-low
SLC26A3	7q22.3-q31.1	-0.28	0.0333	0.330	PTK2-low
NDUFB1	14q31.3	-0.52	0.0333	0.330	PTK2-low
KCTD8	4p13	2.15	0.0333	0.330	PTK2-high
DPY19L4	8q22.1	0.53	0.0333	0.330	PTK2-high
RHOG	11p15.4	-0.49	0.0333	0.330	PTK2-low
LINC01128	1p36.33	-0.36	0.0333	0.330	PTK2-low
PACS2	14q32.33	-0.54	0.0333	0.330	PTK2-low
EXOC3L2	19q13.32	0.67	0.0334	0.330	PTK2-high
CCDC8	19q13.32	1.66	0.0334	0.330	PTK2-high
SVOP	12q24.11	-0.56	0.0334	0.330	PTK2-low
PLA2G7	6p12.3	-1.02	0.0335	0.330	PTK2-low
LBP	20q11.23	-0.64	0.0335	0.330	PTK2-low
FNBP1	9q34.11	-0.30	0.0335	0.331	PTK2-low
TRUB1	10q25.3	0.50	0.0336	0.331	PTK2-high
CDC42	1p36.12	0.23	0.0336	0.331	PTK2-high
MIR4435-2HG	2q13	-0.89	0.0337	0.331	PTK2-low
FCGR2C	1q23.3	-0.97	0.0337	0.332	PTK2-low
IFT81	12q24.11	0.52	0.0338	0.332	PTK2-high
DGLUCY	14q32.11	0.38	0.0338	0.332	PTK2-high
OLR1	12p13.2	-1.73	0.0338	0.332	PTK2-low
NR1D1	17q21.1	-0.72	0.0338	0.332	PTK2-low
C16ORF86	16q22.1	0.75	0.0338	0.332	PTK2-high
OAS1	12q24.13	-1.44	0.0339	0.332	PTK2-low
SUCLG2	3p14.1	0.46	0.0339	0.332	PTK2-high
ZNF597	16p13.3	0.59	0.0339	0.333	PTK2-high
FAM177B	1q41	-0.85	0.0340	0.333	PTK2-low
FBXO22-AS1	15q24.2	-0.36	0.0340	0.333	PTK2-low
PNLDC1	6q25.3	-0.84	0.0341	0.333	PTK2-low
SLC24A1	15q22.31	0.51	0.0341	0.333	PTK2-high
SSTR5	16p13.3	2.02	0.0341	0.333	PTK2-high
WDTC1	1p36.11	0.65	0.0341	0.333	PTK2-high
JAM2	21q21.3	-1.04	0.0342	0.333	PTK2-low
CAPZA1	1p13.2	0.21	0.0342	0.334	PTK2-high
SOWAHB	4q21.1	-1.67	0.0342	0.334	PTK2-low
SLC25A52	18q12.1	-0.71	0.0344	0.335	PTK2-low
UCK1	9q34.13	-0.31	0.0344	0.335	PTK2-low
CNIH4	1q42.11	-0.26	0.0344	0.335	PTK2-low
SMOX	20p13	-0.46	0.0345	0.335	PTK2-low
CELF1	11p11.2	0.39	0.0346	0.335	PTK2-high
PAOX	10q26.3	0.38	0.0346	0.335	PTK2-high
SOWAHD	Xq24	-0.99	0.0346	0.335	PTK2-low
TIPRL	1q24.2	-0.19	0.0346	0.335	PTK2-low
PSIP1	9p22.3	-0.37	0.0346	0.335	PTK2-low
MTIF3	13q12.2	-0.42	0.0346	0.335	PTK2-low
ATP8B5P	9p13.3	-0.34	0.0346	0.335	PTK2-low
OR13A1	10q11.21	-0.39	0.0346	0.335	PTK2-low
TIGD5	8q24.3	0.36	0.0347	0.335	PTK2-high
PLXNB2	22q13.33	0.52	0.0347	0.335	PTK2-high
POLL	10q24.32	-0.29	0.0347	0.335	PTK2-low
NBR1	17q21.31	0.30	0.0347	0.335	PTK2-high
AGAP7P	10q11.22	-0.81	0.0347	0.335	PTK2-low
P4HTM	3p21.31	-0.59	0.0347	0.336	PTK2-low
DPP9	19p13.3	-0.36	0.0348	0.336	PTK2-low
ZNF454	5q35.3	1.08	0.0349	0.336	PTK2-high
GRB7	17q12	2.25	0.0349	0.336	PTK2-high
IRF7	11p15.5	-0.86	0.0349	0.336	PTK2-low
B3GALNT1	3q26.1	0.63	0.0350	0.336	PTK2-high
OGA	10q24.32	-0.43	0.0350	0.336	PTK2-low
PSEN2	1q42.13	-0.53	0.0350	0.336	PTK2-low
ZAR1L	13q13.1	-0.20	0.0350	0.336	PTK2-low
PRELID1P6	2p15	-0.47	0.0350	0.336	PTK2-low
RDX	11q22.3	0.75	0.0350	0.336	PTK2-high
PPP2R5B	11q13.1	-0.56	0.0351	0.337	PTK2-low
PRDM5	4q27	0.97	0.0351	0.337	PTK2-high
CAPZA2	7q31.2	0.28	0.0351	0.337	PTK2-high
TMEM31	Xq22.2	-1.06	0.0351	0.337	PTK2-low
PLCD4	2q35	-0.59	0.0352	0.337	PTK2-low
EOLA1	Xq28	-0.42	0.0353	0.337	PTK2-low
ANKRD35	1q21.1	-0.85	0.0353	0.337	PTK2-low
PSMD8	19q13.2	-0.45	0.0353	0.337	PTK2-low
PHF6	Xq26.2	0.67	0.0354	0.337	PTK2-high
CDC42EP1	22q13.1	0.49	0.0354	0.338	PTK2-high
MECR	1p35.3	0.34	0.0354	0.338	PTK2-high
HTR2B	2q37.1	1.30	0.0354	0.338	PTK2-high
PIGR	1q32.1	-0.75	0.0354	0.338	PTK2-low
ZFAT	8q24.22	0.33	0.0355	0.338	PTK2-high
RUSC2	9p13.3	-0.35	0.0355	0.338	PTK2-low
ERMN	2q24.1	-0.54	0.0356	0.338	PTK2-low
HECTD2	10q23.32	-0.53	0.0356	0.338	PTK2-low
C19ORF48P		-1.04	0.0357	0.339	PTK2-low
ST8SIA3	18q21.31	-0.50	0.0357	0.339	PTK2-low
SEC61G	7p11.2	-0.54	0.0357	0.339	PTK2-low
PPP1R2P1	6p21.32	-0.73	0.0358	0.339	PTK2-low
COL26A1	7q22.1	-2.79	0.0358	0.339	PTK2-low
COL6A2	21q22.3	0.52	0.0358	0.339	PTK2-high
NRXN3	14q24.3-q31.1	1.87	0.0358	0.339	PTK2-high
MRPL44	2q36.1	0.37	0.0358	0.339	PTK2-high
POLM	7p13	-0.38	0.0359	0.339	PTK2-low
SIMC1	5q35.2	0.39	0.0359	0.339	PTK2-high
CT62	15q23	-0.66	0.0359	0.339	PTK2-low
NAA10	Xq28	-0.45	0.0359	0.339	PTK2-low
CDKL1	14q21.3	1.39	0.0359	0.339	PTK2-high
C4ORF36	4q21.3	-0.64	0.0360	0.339	PTK2-low
C19ORF33	19q13.2	-1.14	0.0360	0.339	PTK2-low
CPT2	1p32.3	0.41	0.0360	0.340	PTK2-high
C19ORF18	19q13.43	-0.89	0.0361	0.340	PTK2-low
BMERB1	16p13.11	1.02	0.0361	0.340	PTK2-high
NR2C2AP	19p13.11	-0.48	0.0362	0.340	PTK2-low
CIRBP-AS1	19p13.3	-0.74	0.0362	0.340	PTK2-low
TUBG2	17q21.2	0.51	0.0363	0.340	PTK2-high
LAT	16q13	-0.80	0.0363	0.340	PTK2-low
FASTKD3	5p15.31	0.57	0.0363	0.340	PTK2-high
AQP10	1q21.3	-0.58	0.0363	0.340	PTK2-low
NCBP1	9q22.33	-0.30	0.0363	0.340	PTK2-low
TMEM170B	6p24.2	-0.58	0.0363	0.340	PTK2-low
PVR	19q13.31	-0.65	0.0363	0.340	PTK2-low
CNTD1	17q21.2-q21.31	-0.42	0.0363	0.340	PTK2-low
RRP12	10q24.1	-0.51	0.0364	0.340	PTK2-low
ATP2C2	16q24.1	-1.28	0.0365	0.341	PTK2-low
TXLNG	Xp22.2	-1.46	0.0365	0.341	PTK2-low
ITM2A	Xq21.1	0.98	0.0365	0.341	PTK2-high
NOTCH2NLA	1q21.1	-0.79	0.0365	0.341	PTK2-low
VASN	16p13.3	1.19	0.0366	0.341	PTK2-high
NEURL2	20q13.12	0.92	0.0366	0.341	PTK2-high
ATP6V1C2	2p25.1	-0.69	0.0366	0.341	PTK2-low
TREX1	3p21.31	-0.27	0.0368	0.343	PTK2-low
MMP11	22q11.23	0.81	0.0368	0.343	PTK2-high
MYH4	17p13.1	-0.91	0.0369	0.343	PTK2-low
VASH2	1q32.3	0.90	0.0369	0.343	PTK2-high
NUDT9P1	10q23.32	-0.46	0.0369	0.343	PTK2-low
LLGL1	17p11.2	0.37	0.0369	0.343	PTK2-high
CD163	12p13.31	-0.96	0.0369	0.343	PTK2-low
CACNB2	10p12	-1.62	0.0370	0.343	PTK2-low
FAM86B2	8p23.1	1.01	0.0370	0.343	PTK2-high
SLC5A12	11p14.2	0.84	0.0370	0.343	PTK2-high
SLC22A15	1p13.1	-1.24	0.0370	0.343	PTK2-low
ZNF18	17p12	-0.43	0.0371	0.343	PTK2-low
MTBP	8q24.12	0.75	0.0371	0.344	PTK2-high
TM2D3	15q26.3	-0.24	0.0372	0.344	PTK2-low
CST1	20p11.21	-0.88	0.0372	0.344	PTK2-low
EHBP1L1	11q13.1	0.88	0.0372	0.344	PTK2-high
FIGNL1	7p12.2	-0.45	0.0373	0.345	PTK2-low
SEC14L2	22q12.2	-1.13	0.0373	0.345	PTK2-low
RTL8C	Xq26.3	-0.57	0.0373	0.345	PTK2-low
DNLZ	9q34.3	-0.88	0.0374	0.345	PTK2-low
ZBTB1	14q23.3	-0.33	0.0374	0.345	PTK2-low
MYO19	17q12	-0.59	0.0375	0.345	PTK2-low
GPR12	13q12.13	-1.59	0.0376	0.346	PTK2-low
MGRN1	16p13.3	0.41	0.0377	0.347	PTK2-high
TMEM26	10q21.2	1.29	0.0377	0.347	PTK2-high
MAGI3	1p13.2	0.38	0.0377	0.347	PTK2-high
ARHGAP29	1p22.1	0.65	0.0378	0.347	PTK2-high
TM4SF19	3q29	-0.56	0.0378	0.347	PTK2-low
SLC7A2	8p22	1.22	0.0378	0.347	PTK2-high
MEIS1	2p14	0.76	0.0379	0.348	PTK2-high
PTDSS1	8q22.1	0.34	0.0379	0.348	PTK2-high
DCHS2	4q31.3	-1.01	0.0379	0.348	PTK2-low
NINL	20p11.21	0.59	0.0380	0.348	PTK2-high
DUS2	16q22.1	0.32	0.0380	0.348	PTK2-high
SRP19	5q22.2	-0.36	0.0380	0.348	PTK2-low
ATP2B4	1q32.1	-0.52	0.0380	0.348	PTK2-low
MYH8	17p13.1	-0.39	0.0380	0.348	PTK2-low
HYLS1	11q24.2	-0.38	0.0380	0.348	PTK2-low
SMIM29	6p21.31	-0.67	0.0381	0.348	PTK2-low
CENPP	9q22.31	-0.83	0.0381	0.348	PTK2-low
TTC32	2p24.1	-0.63	0.0381	0.348	PTK2-low
BCAS3	17q23.2	0.37	0.0382	0.349	PTK2-high
IFT20	17q11.2	-0.33	0.0383	0.349	PTK2-low
HYAL1	3p21.31	-1.27	0.0383	0.349	PTK2-low
CDK5RAP3	17q21.32	-0.36	0.0383	0.349	PTK2-low
C11ORF58	11p15.2	0.25	0.0383	0.349	PTK2-high
GPR37L1	1q32.1	-1.19	0.0383	0.349	PTK2-low
NRIP1	21q11.2-q21.1	0.39	0.0383	0.349	PTK2-high
CBX5	12q13.13	0.42	0.0384	0.349	PTK2-high
PAH	12q23.2	-2.82	0.0384	0.349	PTK2-low
ZNF689	16p11.2	0.68	0.0384	0.349	PTK2-high
LPAR1	9q31.3	-1.24	0.0384	0.349	PTK2-low
GABRA4	4p12	-0.32	0.0385	0.349	PTK2-low
CATSPERG	19q13.2	-0.86	0.0385	0.349	PTK2-low
PLXNC1	12q22	1.48	0.0385	0.349	PTK2-high
JPH2	20q13.12	1.61	0.0385	0.349	PTK2-high
NECAB1	8q21.3	0.92	0.0385	0.349	PTK2-high
MTHFD2L	4q13.3	-0.43	0.0386	0.349	PTK2-low
SYCP1	1p13.2	-0.35	0.0387	0.350	PTK2-low
MTMR4	17q22	-0.51	0.0388	0.350	PTK2-low
DRD2	11q23.2	-0.87	0.0388	0.350	PTK2-low
ZNF480	19q13.41	-0.35	0.0388	0.350	PTK2-low
TBCK	4q24	0.37	0.0389	0.350	PTK2-high
AIG1	6q24.2	-0.46	0.0389	0.350	PTK2-low
FZD6	8q22.3	0.71	0.0389	0.350	PTK2-high
ACSF3	16q24.3	0.48	0.0389	0.350	PTK2-high
MYADML2	17q25.3	-0.50	0.0389	0.350	PTK2-low
STPG4	2p21	-0.19	0.0389	0.350	PTK2-low
COPB1	11p15.2	0.25	0.0389	0.350	PTK2-high
SIGLEC8	19q13.33-q13.41	-1.44	0.0389	0.350	PTK2-low
STMN4	8p21.2	-0.57	0.0390	0.350	PTK2-low
SLC36A1	5q33.1	-0.57	0.0390	0.350	PTK2-low
CRYBB2	22q11.23	-0.80	0.0390	0.350	PTK2-low
PUM3	9p24.2	-0.31	0.0391	0.350	PTK2-low
BDNF-AS	11p14.1	0.56	0.0391	0.350	PTK2-high
RHPN1-AS1	8q24.3	0.85	0.0391	0.350	PTK2-high
COPS5	8q13.1	0.34	0.0391	0.350	PTK2-high
INHBC	12q13.3	-0.41	0.0391	0.350	PTK2-low
TM2D1	1p31.3	0.35	0.0391	0.350	PTK2-high
KAT6A	8p11.21	0.49	0.0391	0.350	PTK2-high
KLHL23	2q31.1	1.02	0.0392	0.350	PTK2-high
DNAH17	17q25.3	-0.59	0.0393	0.351	PTK2-low
TRAPPC5	19p13.2	-0.59	0.0393	0.351	PTK2-low
WTIP	19q13.11	0.73	0.0393	0.351	PTK2-high
ZNF211	19q13.4	-0.57	0.0394	0.351	PTK2-low
TPM4	19p13.12-p13.11	-0.58	0.0394	0.351	PTK2-low
R3HCC1	8p21.3	0.38	0.0394	0.351	PTK2-high
FERMT2	14q22.1	0.44	0.0394	0.351	PTK2-high
TXNRD2	22q11.21	0.34	0.0394	0.351	PTK2-high
ZNF821	16q22.2	-0.62	0.0394	0.351	PTK2-low
PRDX3	10q26.11	0.41	0.0395	0.351	PTK2-high
ZNF32	10q11.21	-0.31	0.0395	0.352	PTK2-low
CLC	19q13.2	-0.65	0.0395	0.352	PTK2-low
STEAP3	2q14.2	-1.11	0.0396	0.352	PTK2-low
FAM228A	2p23.3	-0.34	0.0396	0.352	PTK2-low
FDPSP2	7q11.23	-0.50	0.0396	0.352	PTK2-low
MFSD3	8q24.3	0.63	0.0396	0.352	PTK2-high
TERF2	16q22.1	0.20	0.0397	0.352	PTK2-high
URM1	9q34.11	-0.35	0.0397	0.352	PTK2-low
ECHDC1	6q22.33	0.35	0.0398	0.352	PTK2-high
CPT1A	11q13.3	0.58	0.0398	0.352	PTK2-high
BLVRA	7p13	-0.49	0.0398	0.352	PTK2-low
CAMK4	5q22.1	0.77	0.0398	0.352	PTK2-high
DUSP11	2p13.1	0.25	0.0398	0.352	PTK2-high
CLECL1P		-0.73	0.0398	0.352	PTK2-low
SPATA41	15q26.3	-0.97	0.0398	0.352	PTK2-low
MAN2A2	15q25	-0.49	0.0399	0.352	PTK2-low
EPB41L2	6q23.1-q23.2	0.65	0.0399	0.352	PTK2-high
ZNG1A		-0.75	0.0399	0.352	PTK2-low
SP6	17q21.32	1.41	0.0399	0.352	PTK2-high
SLC34A2	4p15.2	-0.23	0.0400	0.353	PTK2-low
SART3	12q23.3	0.25	0.0400	0.353	PTK2-high
PABPC3	13q12.13	0.44	0.0401	0.353	PTK2-high
TLR10	4p14	-0.81	0.0401	0.353	PTK2-low
DDX56	7p13	-0.32	0.0401	0.353	PTK2-low
NCOA2	8q13.3	1.20	0.0401	0.353	PTK2-high
CARD14	17q25.3	-1.08	0.0402	0.353	PTK2-low
GYPA	4q31.21	-0.29	0.0402	0.353	PTK2-low
TRPV2	17p11.2	-1.30	0.0402	0.353	PTK2-low
UBE2F	2q37.3	-0.29	0.0402	0.353	PTK2-low
IDH3A	15q25.1	-0.39	0.0403	0.353	PTK2-low
EPHA2	1p36.13	0.63	0.0403	0.353	PTK2-high
CLDN9	16p13.3	-0.82	0.0403	0.353	PTK2-low
PCDHB5	5q31.3	0.88	0.0403	0.353	PTK2-high
CEP192	18p11.21	0.53	0.0403	0.353	PTK2-high
HSPA12B	20p13	0.73	0.0403	0.353	PTK2-high
WWTR1	3q25.1	0.87	0.0403	0.353	PTK2-high
RAB3IP	12q15	-0.98	0.0404	0.353	PTK2-low
CASP9	1p36.21	-0.29	0.0404	0.353	PTK2-low
PSMC4	19q13.11-q13.13	-0.43	0.0404	0.353	PTK2-low
CEP164	11q23.3	-0.32	0.0404	0.353	PTK2-low
KLC2	11q13.2	-0.63	0.0404	0.353	PTK2-low
FGD5	3p25.1	0.61	0.0404	0.353	PTK2-high
VN1R1	19q13.4	-0.92	0.0405	0.353	PTK2-low
DAGLB	7p22.1	-0.45	0.0405	0.353	PTK2-low
PHACTR3	20q13.32-q13.33	1.71	0.0405	0.353	PTK2-high
TBC1D9	4q31.21	-0.66	0.0405	0.353	PTK2-low
LAIR2	19q13.42	-0.35	0.0405	0.353	PTK2-low
SERPINF1	17p13.3	-1.51	0.0405	0.353	PTK2-low
ZHX1	8q24.13	0.54	0.0406	0.353	PTK2-high
OASL	12q24.31	-1.13	0.0407	0.353	PTK2-low
PPARA	22q13.31	0.40	0.0407	0.353	PTK2-high
TYROBP	19q13.12	-0.94	0.0407	0.353	PTK2-low
SAA1	11p15.1	-1.21	0.0407	0.353	PTK2-low
TTC21A	3p22.2	-0.62	0.0407	0.353	PTK2-low
PAGE2	Xp11.21	-0.38	0.0407	0.353	PTK2-low
TLE5	19p13.3	-0.37	0.0408	0.353	PTK2-low
BPNT1	1q41	0.41	0.0408	0.354	PTK2-high
MSMO1	4q32.3	-1.28	0.0408	0.354	PTK2-low
PDGFRL	8p22	1.08	0.0408	0.354	PTK2-high
ZNF644	1p22.2	0.34	0.0409	0.354	PTK2-high
ZNF813	19q13.42	0.81	0.0409	0.354	PTK2-high
RAB5A	3p24.3	-0.19	0.0409	0.354	PTK2-low
DLG5	10q22.3	-0.50	0.0409	0.354	PTK2-low
SLC7A7	14q11.2	-0.79	0.0409	0.354	PTK2-low
GATM	15q21.1	1.29	0.0410	0.354	PTK2-high
C19ORF73	19q13.33	-0.63	0.0410	0.354	PTK2-low
LHFPL3	7q22.2-q22.3	-0.28	0.0410	0.354	PTK2-low
ZNF648	1q25.3	-0.36	0.0410	0.354	PTK2-low
CRTC2	1q21.3	-0.25	0.0411	0.354	PTK2-low
STAT1	2q32.2	-0.39	0.0411	0.354	PTK2-low
SPSB1	1p36.22	0.92	0.0411	0.354	PTK2-high
[truncated: 265 more rows]

## Sheet: ST5D
Supplementary Table 5D. Functional (gene ontology and pathway) analysis of genes differentially expressed genes in PTK2-high vs. PTK2-low human adrenocortical carcinoma.
Cell adhesion-related biological processes are highlighted by colors.
GO: Biological Process	GO:0034239	regulation of macrophage fusion		1.118E-6	1.086E-2	6.531E-3	6.373E-2	6	6	ADAM9,TREM2,OCSTAMP,STAT1,TYROBP,DCSTAMP
GO: Biological Process	GO:0051668	localization within membrane		1.344E-6	1.306E-2	6.531E-3	6.373E-2	127	825	CNST,ACTB,TOMM5,RAB8A,TTC8,AGER,IFT20,RHOG,ZDHHC24,SKAP1,DCHS1,ATP2B4,SNX4,BBS1,VPS51,CACNB2,CAMLG,ZDHHC23,RABEP1,TREM2,PALM,ITGB1BP1,SRPRB,NRXN3,NRXN1,PIGR,PIK3R2,PKP2,MIEF1,CRIPT,TMCO1,HECTD1,SEC61A1,BAG4,PREPL,ISG15,CSNK2A1,DEF6,EMC2,RAB11FIP3,MYADM,TCAF1,SNX17,RTP3,ATP2C2,SEC16A,PEX19,PEX5,MAIP1,TESC,RDX,WDR59,TSPAN5,SH3GLB1,TRAM1L1,EGFR,ZDHHC9,EPHA2,GOLGA7,VPS13B,DMTN,EPHB2,ZDHHC2,LIN7C,ETV5…
GO: Biological Process	GO:0072657	protein localization to membrane		4.808E-6	4.671E-2	1.557E-2	1.519E-1	113	733	CNST,ACTB,TOMM5,RAB8A,TTC8,AGER,IFT20,RHOG,ZDHHC24,SKAP1,DCHS1,ATP2B4,BBS1,CACNB2,CAMLG,ZDHHC23,RABEP1,TREM2,PALM,ITGB1BP1,SRPRB,NRXN3,NRXN1,PIGR,PIK3R2,PKP2,MIEF1,CRIPT,TMCO1,HECTD1,SEC61A1,BAG4,PREPL,ISG15,CSNK2A1,EMC2,MYADM,TCAF1,RTP3,ATP2C2,SEC16A,PEX19,PEX5,MAIP1,TESC,RDX,WDR59,TSPAN5,SH3GLB1,TRAM1L1,EGFR,ZDHHC9,EPHA2,GOLGA7,DMTN,EPHB2,ZDHHC2,LIN7C,ETV5,SNAP47,PRAM1,FCER1G,LRRTM4,TMEM147,GPC…
GO: Biological Process	GO:0034241	positive regulation of macrophage fusion		1.099E-5	1.068E-1	2.505E-2	2.444E-1	5	5	ADAM9,TREM2,OCSTAMP,TYROBP,DCSTAMP
GO: Biological Process	GO:0072359	circulatory system development		1.983E-5	1.926E-1	2.505E-2	2.444E-1	256	1974	SERPINA3,ACADM,TMEM215,MDK,PLEKHG5,MEF2C,MEIS1,FZD6,TTC8,SMYD4,MRTFB,AGTR2,APLNR,ADGRF5,ALOX5AP,FOXN1,SMARCA5,IFT20,CITED1,KLK3,TCAP,MT2A,DCHS1,HAMP,EIF3H,ATP1B2,ATP2B4,ATP5F1B,MYBPC3,STARD13,MYH6,MYH9,ADAM15,NRP2,BNIP3L,C5AR1,BMPER,MBD2,NOTCH3,CACNB2,THSD7A,SEMA5A,TBX19,PABPC3,CDC42,ITGB1BP1,SERPINF1,ADGRG1,CHI3L1,ARHGAP22,NRXN3,NRXN1,PIK3R2,RIN2,SNX10,PKNOX1,PKP2,PLEC,SERPINF2,QKI,HECTD1,PLXNA1…
GO: Biological Process	GO:0006082	organic acid metabolic process		2.313E-5	2.247E-1	2.505E-2	2.444E-1	156	1115	ACADM,MARS1,ABHD6,CYGB,OSBPL9,ALDH3A2,ALOX5AP,ALOX15B,LIPF,APOA4,APOC2,GBA2,KMO,ARG1,ASNS,ATP2B4,LDHAL6A,BCAT1,BCAT2,UROC1,SUCLG2,SUCLA2,BPGM,ACSF3,DAGLB,AMDHD1,SLC7A7,KYAT1,PAH,PCCA,GATB,PFKL,NLRC4,PLAA,QKI,IL4I1,PLP1,HMGCLL1,COMT,PTGES,PON1,PPARA,CPT1A,CPT2,NR1D1,PARS2,IDO2,ADPGK,CYP1A2,CYP2C18,CYP2F1,PSG1,PSG2,EARS2,PSG3,PSG4,CYP27A1,DBT,CYP2W1,DECR1,HIBCH,PTS,PEX2,PEX5,ACSM5,DPEP1,NARS2,MLXIP…
GO: Biological Process	GO:0044248	cellular catabolic process		2.489E-5	2.418E-1	2.505E-2	2.444E-1	235	1796	MAGEA6,ACADM,ABHD6,MEFV,RAB8A,AGER,ATP6V1C2,MOV10,IFT20,APOA4,APOC2,ERI1,GBA2,WDFY4,KMO,ARG1,MYLIP,HAMP,ATP2B4,MTMR9,ATG4A,ATP6V1B2,ATP6V1C1,SNX4,ADAM9,LRSAM1,BCAT1,BCAT2,BCHE,NCBP1,TRIM34,UROC1,SUCLG2,SUCLA2,CREG1,BLVRA,BNIP3L,TSPO,ACSF3,VPS51,DAGLB,NUDT16,AMDHD1,CBR3,KYAT1,USP10,MTMR4,PABPC3,PAH,TREM2,PCCA,PDE8A,GATB,DNASE2B,PLAA,PIK3R2,CNOT7,PKP1,PLCB3,RMC1,FASTKD3,DCTPP1,QKI,IL4I1,HMGCLL1,EXO…
GO: Biological Process	GO:0043436	oxoacid metabolic process		2.596E-5	2.522E-1	2.505E-2	2.444E-1	155	1109	ACADM,MARS1,ABHD6,CYGB,OSBPL9,ALDH3A2,ALOX5AP,ALOX15B,LIPF,APOA4,APOC2,GBA2,KMO,ARG1,ASNS,ATP2B4,LDHAL6A,BCAT1,BCAT2,UROC1,SUCLG2,SUCLA2,BPGM,ACSF3,DAGLB,AMDHD1,SLC7A7,KYAT1,PAH,PCCA,GATB,PFKL,NLRC4,PLAA,QKI,IL4I1,PLP1,HMGCLL1,COMT,PTGES,PON1,PPARA,CPT1A,CPT2,NR1D1,PARS2,IDO2,ADPGK,CYP1A2,CYP2C18,CYP2F1,PSG1,PSG2,EARS2,PSG3,PSG4,CYP27A1,DBT,CYP2W1,DECR1,HIBCH,PTS,PEX2,PEX5,ACSM5,DPEP1,NARS2,MLXIP…
GO: Biological Process	GO:0034238	macrophage fusion		2.610E-5	2.535E-1	2.505E-2	2.444E-1	6	8	ADAM9,TREM2,OCSTAMP,STAT1,TYROBP,DCSTAMP
GO: Biological Process	GO:0019752	carboxylic acid metabolic process		2.755E-5	2.677E-1	2.505E-2	2.444E-1	152	1085	ACADM,MARS1,ABHD6,CYGB,OSBPL9,ALDH3A2,ALOX5AP,ALOX15B,LIPF,APOA4,APOC2,GBA2,KMO,ARG1,ASNS,ATP2B4,LDHAL6A,BCAT1,BCAT2,UROC1,SUCLG2,SUCLA2,BPGM,ACSF3,DAGLB,AMDHD1,SLC7A7,KYAT1,PAH,PCCA,GATB,PFKL,NLRC4,PLAA,QKI,IL4I1,PLP1,HMGCLL1,COMT,PTGES,PON1,PPARA,CPT1A,CPT2,NR1D1,PARS2,IDO2,ADPGK,CYP1A2,CYP2C18,CYP2F1,PSG1,PSG2,EARS2,PSG3,PSG4,CYP27A1,DBT,CYP2W1,DECR1,HIBCH,PTS,PEX2,PEX5,ACSM5,DPEP1,NARS2,MLXIP…
GO: Biological Process	GO:0006629	lipid metabolic process		2.836E-5	2.755E-1	2.505E-2	2.444E-1	212	1599	SERPINA3,ACADM,ABHD6,CYGB,OSBPL9,ADGRF5,ALDH3A2,ALK,ALOX5AP,ALOX15B,APOF,LIPF,APOA4,APOC2,KLK3,GBA2,AKR7L,ORMDL2,MTMR9,ATP5F1B,B4GALT4,ATG4A,B3GALNT1,B3GALT2,MBTPS1,BBS1,BCAT1,BCAT2,TSPO,CPNE1,ACSF3,DAGLB,CH25H,MTMR7,MTMR4,TREM2,CDC42,PCCA,CETP,CHKB,PLAA,PIGA,PPT2,PIK3R2,HSD17B13,PLCB3,QKI,PLP1,HMGCLL1,COMT,PTGES,PON1,COX10,PPARA,KBTBD2,CPT1A,CPT2,NR1D1,CREB1,ATF2,ABCG1,CRLS1,SOCS5,RUBCN,CYP1A2,C…
GO: Biological Process	GO:0072659	protein localization to plasma membrane		3.308E-5	3.213E-1	2.678E-2	2.613E-1	59	340	CNST,ACTB,RAB8A,TTC8,IFT20,RHOG,SKAP1,DCHS1,ATP2B4,BBS1,CACNB2,ZDHHC23,TREM2,PALM,ITGB1BP1,NRXN1,PIK3R2,PKP2,HECTD1,BAG4,PREPL,CSNK2A1,MYADM,ATP2C2,SEC16A,TESC,RDX,WDR59,TSPAN5,EGFR,EPHA2,GOLGA7,EPHB2,ZDHHC2,PRAM1,FCER1G,LYPLA1,SCO1,FLOT2,AGR2,SIRT6,PACS1,INPP5K,PGRMC1,EFR3A,HYCC1,PACS2,PPP1R9B,RAB40B,RAB31,GPER1,TGFB1,RHOQ,MACF1,SCRIB,INS-IGF2,JUP,EPM2A,TTC7A
GO: Biological Process	GO:0006911	phagocytosis, engulfment		5.144E-5	4.998E-1	3.756E-2	3.665E-1	19	70	AGER,MSR1,MARCO,MYH9,TREM2,CDC42,ELMO1,XKR8,ABCA7,FCER1G,FCGR1A,FCGR1BP,FCGR2B,GULP1,SIGLEC8,RAB31,CD300A,XKR7,LBP
GO: Biological Process	GO:0006953	acute-phase response		6.032E-5	5.860E-1	3.756E-2	3.665E-1	18	65	SERPINA3,HAMP,REG3A,CD163,SERPINF2,PTGES,PTGER3,SAA1,SAA2,SAA4,FN1,INS-IGF2,HP,APOL2,IL1B,IL1RN,ITIH4,LBP
GO: Biological Process	GO:0016054	organic acid catabolic process		6.655E-5	6.466E-1	3.756E-2	3.665E-1	50	281	ACADM,KMO,ARG1,ATP2B4,BCAT1,BCAT2,UROC1,ACSF3,AMDHD1,KYAT1,PAH,PCCA,IL4I1,HMGCLL1,PON1,PPARA,CPT1A,CPT2,IDO2,DBT,CYP2W1,DECR1,HIBCH,PEX2,PEX5,DPEP1,THNSL2,AADAT,HAO2,BCKDK,CSAD,AIG1,ACAA2,ASRGL1,NAGK,ECHDC1,GCSH,GLS,ACOT2,GPT2,SLC27A4,ACAD10,ADTRP,HADHB,NPL,HEXB,HMGCL,IDO1,IVD,SLC25A21
GO: Biological Process	GO:0046395	carboxylic acid catabolic process		6.655E-5	6.466E-1	3.756E-2	3.665E-1	50	281	ACADM,KMO,ARG1,ATP2B4,BCAT1,BCAT2,UROC1,ACSF3,AMDHD1,KYAT1,PAH,PCCA,IL4I1,HMGCLL1,PON1,PPARA,CPT1A,CPT2,IDO2,DBT,CYP2W1,DECR1,HIBCH,PEX2,PEX5,DPEP1,THNSL2,AADAT,HAO2,BCKDK,CSAD,AIG1,ACAA2,ASRGL1,NAGK,ECHDC1,GCSH,GLS,ACOT2,GPT2,SLC27A4,ACAD10,ADTRP,HADHB,NPL,HEXB,HMGCL,IDO1,IVD,SLC25A21
GO: Biological Process	GO:0030155	regulation of cell adhesion		7.709E-5	7.489E-1	3.756E-2	3.665E-1	136	972	ACTB,CD46,MDK,AGER,ARG1,SKAP1,MDGA1,MUC1,ATP5F1B,MYH9,ADAM15,ADAM9,PPP1R12B,IL20RB,CLECL1P,SEMA5A,CD5,CD80,CD86,CD37,CDC42,DLG5,COL26A1,ITGB1BP1,ADGRG1,CD83,JAM2,SELENOK,PIK3R2,RIN2,PKHD1,PKP2,SERPINF2,IL4I1,PLXNA1,APBB1IP,PODXL,EFEMP2,MINK1,BAG4,PPARA,BCAR1,PPM1F,HS2ST1,SOCS5,PRKAR1A,MAPK7,MYADM,RIPOR2,PSG1,PSG2,PSG3,PSG4,BCAS3,SPOCK2,PTGER3,PTK2,LAX1,PTPRO,TESC,DMD,DPP4,SH2B3,RDX,PTPRU,EDIL3,PL…
GO: Biological Process	GO:0001568	blood vessel development		8.076E-5	7.846E-1	3.756E-2	3.665E-1	159	1168	SERPINA3,TMEM215,MDK,PLEKHG5,MEF2C,MEIS1,FZD6,MRTFB,APLNR,ADGRF5,ALOX5AP,FOXN1,CITED1,KLK3,MT2A,ATP2B4,ATP5F1B,STARD13,MYH9,ADAM15,NRP2,C5AR1,BMPER,NOTCH3,THSD7A,SEMA5A,CDC42,ITGB1BP1,SERPINF1,ADGRG1,CHI3L1,ARHGAP22,NRXN3,NRXN1,PIK3R2,RIN2,PKNOX1,SERPINF2,QKI,HECTD1,PLXNA1,EFEMP2,WWTR1,BCAR1,ATF2,PPP2R2A,ABCG1,KDM4A,CCN2,MAPK7,PSG1,PSG2,PSG3,PSG4,BCAS3,SNX17,PTGER3,PTK2,ELMO1,PTK7,NSDHL,CCM2,PTPR…
GO: Biological Process	GO:0019216	regulation of lipid metabolic process		8.485E-5	8.243E-1	3.756E-2	3.665E-1	75	475	SERPINA3,ABHD6,ADGRF5,ALK,APOA4,APOC2,KLK3,ORMDL2,MTMR9,MBTPS1,TSPO,DAGLB,CH25H,MTMR4,TREM2,CDC42,HSD17B13,PPARA,CPT1A,NR1D1,CREB1,ABCG1,RUBCN,PSG1,PSG2,PSG3,PSG4,CYP19A1,CYP51A1,PTK2,FGF21,PEX2,MLXIPL,ADIPOR1,SH3GLB1,PRMT3,EPHX2,ABCA7,FABP5,PANK2,ACAA2,PSG8,VAV3,NCOA2,KAT5,NPC2,SIRT6,KDM1A,WDTC1,SREBF1,STAR,GIP,PPARGC1A,GK,TAFAZZIN,GPER1,TEK,TGFB1,ERLIN2,INS-IGF2,SEC14L2,CHP1,TREX1,HSD3B1,ENPP7,…
GO: Biological Process	GO:0042180	cellular ketone metabolic process		9.247E-5	8.983E-1	3.756E-2	3.665E-1	51	292	APOA4,APOC2,KMO,AKR7L,ATP2B4,SLC7A7,CBR3,KYAT1,COMT,PPARA,CPT1A,NR1D1,IDO2,NCOR2,PSG1,PSG2,PSG3,PSG4,CYP19A1,CRYZL1,MLXIPL,PRMT3,AADAT,BCKDK,FABP5,PANK2,FDXR,ACAA2,PSG8,COQ5,SIRT6,KDM1A,WDTC1,SREBF1,COQ3,STAR,GIP,PPARGC1A,GK,STARD3,AIFM2,ERLIN2,INS-IGF2,TREX1,HMGCR,VKORC1L1,HSD3B1,HSD17B3,IL1B,IDO1,INSIG1
GO: Biological Process	GO:0061024	membrane organization		9.425E-5	9.157E-1	3.756E-2	3.665E-1	133	951	TOMM5,RAB8A,AGER,CAVIN2,APOA4,GBA2,BLOC1S2,TCAP,MSR1,DCHS1,MARCO,MYH2,MYH9,DCST2,BNIP3L,TSPO,WASL,CAMLG,CH25H,RABEP1,TREM2,CDC42,CETP,ADGRG1,NRXN1,OTOF,CRIPT,PLEC,TMCO1,SEC61A1,GOSR2,ATF2,ABCG1,UBXN2A,EMC2,TMEM30B,MYADM,SNPH,ELMO1,C2CD2L,CHMP7,RTP3,SEC16A,IZUMO1,PEX5,MAFB,MAIP1,DPP4,FAT4,BCL2L11,TOR1A,XKR8,ACE2,SH3GLB1,TRAM1L1,EGFR,SAR1B,AP3S2,EPHB2,ZDHHC2,STX2,GLDN,LAPTM4B,ETV5,EYA2,SNAP47,ABCA7…
GO: Biological Process	GO:0098609	cell-cell adhesion		9.488E-5	9.217E-1	3.756E-2	3.665E-1	152	1112	ACTB,CD46,MDK,CD99,AGER,PCDH10,APOA4,ARG1,SKAP1,DCHS1,ATP1B2,MDGA1,MYH9,ADAM15,ADAM9,IL20RB,CDHR5,CLECL1P,F2RL3,IGSF11,OLR1,CLDN9,CD5,CD80,CD86,CD37,CD58,REG3A,CDC42,CDH4,CDH6,PCDH9,CDH8,CDH9,DLG5,CD83,JAM2,SELENOK,NRXN3,NRXN1,PKHD1,PKP1,PKP2,SERPINF2,IL4I1,PCDH18,PODXL,MINK1,PPARA,PPM1F,HS2ST1,SOCS5,CSTA,PRKAR1A,CTNND1,MAPK7,MYADM,DCHS2,RIPOR2,PSG1,PSG2,PSG3,PSG4,PCDHB5,PTGER3,PTK2,LAX1,PTK7,PVR…
GO: Biological Process	GO:0009063	amino acid catabolic process		9.569E-5	9.296E-1	3.756E-2	3.665E-1	27	123	KMO,ARG1,ATP2B4,BCAT1,BCAT2,UROC1,AMDHD1,KYAT1,PAH,PCCA,IL4I1,HMGCLL1,IDO2,DBT,HIBCH,THNSL2,AADAT,BCKDK,CSAD,ASRGL1,GCSH,GLS,GPT2,HMGCL,IDO1,IVD,SLC25A21
GO: Biological Process	GO:0034113	heterotypic cell-cell adhesion		9.574E-5	9.301E-1	3.756E-2	3.665E-1	19	73	AGER,SKAP1,CD58,PKP2,MAPK7,MYADM,IZUMO1,DSP,GLDN,FLOT2,PARVA,LILRA2,LILRA4,IL1B,IL1RN,ITGAD,ITGAV,ITGAX,JUP
GO: Biological Process	GO:0035239	tube morphogenesis		9.666E-5	9.390E-1	3.756E-2	3.665E-1	195	1483	SERPINA3,TMEM215,MDK,PLEKHG5,MEF2C,MEIS1,FZD6,TTC8,SMYD4,MRTFB,AGTR2,APLNR,ADGRF5,ALOX5AP,FOXN1,CITED1,KLK3,TCAP,MT2A,DCHS1,ATP2B4,ATP5F1B,STARD13,MYH9,ADAM15,NRP2,BNIP3L,C5AR1,BMPER,NOTCH3,CACNB2,THSD7A,SEMA5A,CDC42,DLG5,ITGB1BP1,SERPINF1,ADGRG1,CHI3L1,PGR,ARHGAP22,NRXN3,NRXN1,PIK3R2,RIN2,SNX10,PKHD1,PKNOX1,PKP2,SERPINF2,QKI,HECTD1,PLXNA1,PODXL,EFEMP2,WWTR1,BCAR1,GDF3,ATF2,PPP2R2A,ABCG1,HS2ST1,K…
GO: Biological Process	GO:0002709	regulation of T cell mediated immunity		1.106E-4	1.000E0	4.133E-2	4.033E-1	27	124	RAET1E,AGER,ARG1,IL20RB,RAET1G,CD80,CLC,IL4I1,PSG1,PSG2,PSG3,PSG4,PVR,DPP4,FCGR2B,PSG8,ZBTB1,CYRIB,MICA,RIPK3,TRAF6,IL1B,IL1R1,IL18,DUSP22,FZD5,SMAD7
GO: Biological Process	GO:0019220	regulation of phosphate metabolic process		1.402E-4	1.000E0	4.751E-2	4.636E-1	207	1598	ACTB,MEF2C,MAVS,AGER,AGTR2,APLNR,MAP3K10,ADGRF5,ALK,FGD2,APOC2,KLK3,MARCO,ATP2B4,MTMR9,SPDYE6,PHACTR1,MYH9,ADAM9,PPP1R12B,TNFRSF10A,TSPO,C5AR1,BMPER,DIRAS1,OSM,MTMR4,CD80,CD86,TREM2,REG3A,CDC42,PCP4,CDKN2B,PDE8A,ITGB1BP1,CHI3L1,NRXN1,PIK3R2,CNOT7,PLEC,CARD14,MAPK8IP1,PILRB,BAG4,WWTR1,PPARA,GDF3,ATF2,CARTPT,PPP2R5B,TCL1B,CSF2,PPM1F,SOCS5,PRKAR1A,CTF1,CCN2,PRKDC,CTNND1,MAPK7,DHX34,ROPN1,RUBCN,MYADM…
GO: Biological Process	GO:0051174	regulation of phosphorus metabolic process		1.452E-4	1.000E0	4.751E-2	4.636E-1	207	1599	ACTB,MEF2C,MAVS,AGER,AGTR2,APLNR,MAP3K10,ADGRF5,ALK,FGD2,APOC2,KLK3,MARCO,ATP2B4,MTMR9,SPDYE6,PHACTR1,MYH9,ADAM9,PPP1R12B,TNFRSF10A,TSPO,C5AR1,BMPER,DIRAS1,OSM,MTMR4,CD80,CD86,TREM2,REG3A,CDC42,PCP4,CDKN2B,PDE8A,ITGB1BP1,CHI3L1,NRXN1,PIK3R2,CNOT7,PLEC,CARD14,MAPK8IP1,PILRB,BAG4,WWTR1,PPARA,GDF3,ATF2,CARTPT,PPP2R5B,TCL1B,CSF2,PPM1F,SOCS5,PRKAR1A,CTF1,CCN2,PRKDC,CTNND1,MAPK7,DHX34,ROPN1,RUBCN,MYADM…
GO: Biological Process	GO:0045048	protein insertion into ER membrane		1.478E-4	1.000E0	4.751E-2	4.636E-1	11	31	CAMLG,TMCO1,SEC61A1,EMC2,TRAM1L1,TMEM147,SGTA,EMC3,RAB5IF,TRAM1,EMC7
GO: Biological Process	GO:0042325	regulation of phosphorylation		1.485E-4	1.000E0	4.751E-2	4.636E-1	186	1416	ACTB,MEF2C,MAVS,AGER,APLNR,MAP3K10,ALK,FGD2,KLK3,MARCO,ATP2B4,SPDYE6,PHACTR1,ADAM9,TNFRSF10A,C5AR1,BMPER,DIRAS1,OSM,CD80,CD86,TREM2,REG3A,CDC42,PCP4,CDKN2B,PDE8A,ITGB1BP1,CHI3L1,NRXN1,PIK3R2,CNOT7,PLEC,CARD14,MAPK8IP1,PILRB,BAG4,WWTR1,GDF3,ATF2,CARTPT,PPP2R5B,TCL1B,CSF2,PPM1F,SOCS5,PRKAR1A,CTF1,CCN2,PRKDC,CTNND1,MAPK7,DHX34,ROPN1,RUBCN,MYADM,PSEN2,PSG1,PSG2,PSG3,PSG4,DAXX,RB1CC1,PTGER3,PTK2,LAX1,…
GO: Biological Process	GO:0002526	acute inflammatory response		1.516E-4	1.000E0	4.751E-2	4.636E-1	33	167	SERPINA3,ALOX5AP,KLK3,HAMP,IL20RB,OSM,REG3A,CD163,KL,SERPINF2,PTGES,PTGER3,MYLK3,DNASE1L3,SAA1,SAA2,SAA4,FCER1G,FCGR1A,FCGR1BP,FCGR2B,FCGR3A,FN1,EIF2AK1,SELENOS,INS-IGF2,HP,APOL2,IL1B,IL1RN,ITIH4,KLK2,LBP
GO: Biological Process	GO:0006551	leucine metabolic process		1.632E-4	1.000E0	4.931E-2	4.812E-1	6	10	BCAT1,BCAT2,HMGCLL1,BCKDK,HMGCL,IVD
GO: Biological Process	GO:0099024	plasma membrane invagination		1.675E-4	1.000E0	4.931E-2	4.812E-1	20	82	AGER,MSR1,DCHS1,MARCO,MYH9,TREM2,CDC42,ELMO1,XKR8,ABCA7,FCER1G,FCGR1A,FCGR1BP,FCGR2B,GULP1,SIGLEC8,RAB31,CD300A,XKR7,LBP
GO: Cellular Component	GO:0045177	apical part of cell		1.105E-6	1.274E-3	7.605E-4	5.801E-3	99	604	FZD6,AGER,ADGRF5,SLC5A12,MYO1B,KLK3,AQP6,DCHS1,HAMP,ATP1B2,MUC1,ATP4A,ATP6V1B2,ATP6V1C1,MYH9,CDHR5,C5AR1,MGAM,REG3A,CDC42,PCM1,KL,OTOF,SNX10,PKHD1,ABCG2,PLEC,SLC39A3,PODXL,CTSK,TRPM6,SLC36A1,RIPOR2,PSEN2,PSG1,PSG2,PSG3,PSG4,PTK2,C2CD2L,PTPRO,SLC4A9,DPEP1,DPP4,FAT4,SLC26A3,SLC26A2,ABCC5,RDX,ACE2,EGFR,ENPEP,MTDH,NIN,ABCA7,PSG8,RHCG,FLOT2,FN1,VASH1,SLC34A2,SLC39A4,CEP164,SLC3A2,SLC9A2,SLC12A1,SLC13A…
GO: Cellular Component	GO:0031967	organelle envelope		1.979E-6	2.281E-3	7.605E-4	5.801E-3	202	1456	ACADM,ABHD6,TOMM5,MAVS,ALDH3A2,ALOX5AP,MRPS28,ARMC12,MRPS18B,ANXA11,NIPSNAP1,MRPL13,KMO,ARG1,MRPL15,AKR7L,TNKS,MX1,MX2,ATP5F1B,STARD13,ATP5PB,BCHE,NDUFA3,NDUFB1,NDUFB7,NDUFB9,NDUFS1,BNIP3L,TSPO,CPNE1,MRPL49,LMNTD1,FAM3B,CYCS,PCM1,GTF3C3,PGR,NRXN1,SLC22A14,TERB1,MIEF1,ABCG2,PLEC,SMOX,SLC25A24,MAPK8IP1,COX6B1,PTGES,COX10,CPOX,CPT1A,CPT2,ATF2,CRLS1,SLC25A10,CST1,CST2,CST5,CYC1,DNAJB12,SNPH,PSEN2,MTG…
GO: Cellular Component	GO:0031975	envelope		1.979E-6	2.281E-3	7.605E-4	5.801E-3	202	1456	ACADM,ABHD6,TOMM5,MAVS,ALDH3A2,ALOX5AP,MRPS28,ARMC12,MRPS18B,ANXA11,NIPSNAP1,MRPL13,KMO,ARG1,MRPL15,AKR7L,TNKS,MX1,MX2,ATP5F1B,STARD13,ATP5PB,BCHE,NDUFA3,NDUFB1,NDUFB7,NDUFB9,NDUFS1,BNIP3L,TSPO,CPNE1,MRPL49,LMNTD1,FAM3B,CYCS,PCM1,GTF3C3,PGR,NRXN1,SLC22A14,TERB1,MIEF1,ABCG2,PLEC,SMOX,SLC25A24,MAPK8IP1,COX6B1,PTGES,COX10,CPOX,CPT1A,CPT2,ATF2,CRLS1,SLC25A10,CST1,CST2,CST5,CYC1,DNAJB12,SNPH,PSEN2,MTG…
GO: Cellular Component	GO:0031966	mitochondrial membrane		3.061E-6	3.530E-3	8.825E-4	6.731E-3	129	857	ACADM,ABHD6,TOMM5,MAVS,ALDH3A2,MRPS28,ARMC12,MRPS18B,NIPSNAP1,MRPL13,KMO,ARG1,MRPL15,ATP5F1B,STARD13,ATP5PB,NDUFA3,NDUFB1,NDUFB7,NDUFB9,NDUFS1,BNIP3L,TSPO,MRPL49,CYCS,PGR,SLC22A14,MIEF1,ABCG2,PLEC,SLC25A24,MAPK8IP1,COX6B1,COX10,CPOX,CPT1A,CPT2,ATF2,CRLS1,SLC25A10,CYC1,SNPH,PSEN2,MTG2,CYP27A1,MRPL19,TMEM160,TMEM70,MAIP1,DMD,BCL2L11,NDUFAF2,NLRX1,MTERF3,SLC25A51,MSTO1,ARMC1,RMDN3,TRAP1,SH3GLB1,SLC2…
GO: Cellular Component	GO:0005740	mitochondrial envelope		6.996E-6	8.066E-3	1.613E-3	1.231E-2	134	912	ACADM,ABHD6,TOMM5,MAVS,ALDH3A2,MRPS28,ARMC12,MRPS18B,NIPSNAP1,MRPL13,KMO,ARG1,MRPL15,ATP5F1B,STARD13,ATP5PB,NDUFA3,NDUFB1,NDUFB7,NDUFB9,NDUFS1,BNIP3L,TSPO,MRPL49,CYCS,PGR,SLC22A14,MIEF1,ABCG2,PLEC,SLC25A24,MAPK8IP1,COX6B1,COX10,CPOX,CPT1A,CPT2,ATF2,CRLS1,SLC25A10,CYC1,SNPH,PSEN2,MTG2,CYP27A1,MRPL19,TMEM160,TMEM70,MAIP1,DMD,BCL2L11,NDUFAF2,NLRX1,MTERF3,COX17,SLC25A51,MSTO1,ARMC1,RMDN3,TRAP1,SH3GLB…
GO: Cellular Component	GO:0031253	cell projection membrane		3.555E-5	4.098E-2	6.831E-3	5.210E-2	72	441	RAB8A,TTC8,FGD2,ATP1B2,MTMR9,BBS1,CDHR5,FGD5,ARHGEF1,SNTG1,PALM,CDC42,GPR37L1,ABCG2,PODXL,TRPM6,RIPOR2,PSG1,PSG2,PSG3,PSG4,PTGER3,PEX19,TESC,DMD,DPEP1,DPP4,SLC26A3,DRD2,SLC26A2,ACE2,TXNDC15,EGFR,EPHA2,KIRREL1,ENPEP,DMTN,ADGRE2,ABCA7,DLC1,PSG8,BBIP1,SLC34A2,SLC1A2,SLC20A2,SLCO1A2,GABRA4,GABRG2,INPP5K,SLC46A1,PLXND1,SSTR3,FFAR4,PPP1R9B,FERMT2,SLC27A4,GPER1,SLC7A9,HHIP,MACF1,AQP7P3,GABARAPL1,SCIMP,U…
GO: Cellular Component	GO:0005911	cell-cell junction		5.052E-5	5.825E-2	8.321E-3	6.347E-2	91	596	ACTB,PLEKHG5,CGN,ALOX15B,SKAP1,HAMP,MYH1,MYH2,MYH9,ADAM15,CDHR5,CAPZA1,IGSF11,CLDN9,ARHGEF1,CDC42,CDH4,CDH6,PCDH9,CDH8,CDH9,DLG5,JAM2,NRXN1,MPP4,PKP1,PKP2,CNN2,PRICKLE4,PODXL,DEF6,PKN2,CTNND1,MYADM,DCHS2,PSG1,PSG2,PSG3,PSG4,PCDHB5,KEAP1,PTK2,PTK7,PVR,IZUMO1,DPP4,DSP,RDX,PTPRU,EPHA2,KIRREL1,CLDN19,MTDH,STX2,LIN7C,PCDH12,SCN4B,PSG8,FLOT2,MAGI3,LAT,ILDR2,SDCCAG8,FNDC1,PPP1R9B,FERMT2,PDLIM2,OBSL1,TEK…
GO: Cellular Component	GO:0016324	apical plasma membrane		6.814E-5	7.856E-2	9.820E-3	7.490E-2	78	497	FZD6,AGER,SLC5A12,AQP6,ATP1B2,MUC1,ATP4A,ATP6V1B2,MYH9,CDHR5,MGAM,KL,PKHD1,ABCG2,PLEC,SLC39A3,PODXL,CTSK,TRPM6,SLC36A1,RIPOR2,PSEN2,PSG1,PSG2,PSG3,PSG4,PTK2,C2CD2L,PTPRO,DPEP1,DPP4,SLC26A3,SLC26A2,ABCC5,RDX,ACE2,EGFR,ENPEP,MTDH,ABCA7,PSG8,RHCG,FLOT2,FN1,SLC34A2,SLC39A4,SLC3A2,SLC9A2,SLC12A1,SLC13A1,SLC20A2,SLCO1A2,ECRG4,SLC46A1,TEK,SLC7A9,LZTS1,SCRIB,SLC39A14,SLC5A7,TMEM174,SLC2A9,CLDND1,MUC13,SH…
GO: Cellular Component	GO:0030027	lamellipodium		9.170E-5	1.057E-1	1.004E-2	7.662E-2	43	234	ACTB,PLEKHG5,MEFV,FGD2,MYH9,MYO9B,FGD5,WASL,CAPG,PABPC3,CDC42,ITGB1BP1,APBB1IP,PODXL,BCAR1,PKN2,CTNND1,PTK2,ABITRAM,PTPRO,TESC,DMD,DPP4,RDX,ARPC5,EPHA2,STX2,TRPV2,FLOT2,RAB3IP,PARVA,PLXND1,CTTNBP2NL,PPP1R9B,FERMT2,SRGAP2,TESK1,SCRIB,AJUBA,ITGAV,DUSP22,DOCK8,NRADDP
GO: Cellular Component	GO:1990777	lipoprotein particle		9.583E-5	1.105E-1	1.004E-2	7.662E-2	14	45	APOF,APOA4,APOC2,MSR1,CETP,PON1,SAA1,SAA2,SAA4,SELENOS,APOBR,HP,APOL2,PLA2G7
GO: Cellular Component	GO:0034358	plasma lipoprotein particle		9.583E-5	1.105E-1	1.004E-2	7.662E-2	14	45	APOF,APOA4,APOC2,MSR1,CETP,PON1,SAA1,SAA2,SAA4,SELENOS,APOBR,HP,APOL2,PLA2G7
GO: Cellular Component	GO:0005912	adherens junction		1.334E-4	1.538E-1	1.281E-2	9.774E-2	40	216	ACTB,ALOX15B,MYH9,ADAM15,CDHR5,CDH4,CDH6,CDH8,CDH9,DLG5,MPP4,PKP1,PKP2,PRICKLE4,CTNND1,PSG1,PSG2,PSG3,PSG4,KEAP1,PVR,DSP,RDX,LIN7C,PSG8,FLOT2,PPP1R9B,FERMT2,PDLIM2,CDC42EP1,TGM1,SCRIB,AJUBA,IGSF21,NIBAN2,SHROOM1,WTIP,JUP,LLGL1,SMAD7
GO: Cellular Component	GO:0098590	plasma membrane region		1.728E-4	1.993E-1	1.533E-2	1.169E-1	202	1565	ABHD6,CD46,RAB8A,FZD6,TTC8,ADORA3,AGER,SLC5A12,FBXO45,CAVIN2,FGD2,NIPSNAP1,AQP6,AQP9,SKAP1,ATP1B2,MUC1,ATP2B4,ATP4A,MTMR9,ATP6V1B2,MYH9,ADAM9,BBS1,CDHR5,NRP2,FGD5,OSCP1,C5AR1,MGAM,SLC7A7,ARHGEF1,TREM2,SNTG1,PALM,CDC42,CDH8,CDH9,GPR37L1,KL,AP2S1,NRXN3,NRXN1,OTOF,MPP4,PKHD1,ABCG2,PLEC,HJV,COMT,SLC39A3,PODXL,CR1L,PRKAR1A,PKN2,CAVIN1,CTNND1,CTSK,RAB11FIP3,TRPM6,SLC36A1,RIPOR2,SNPH,PSEN2,PSG1,PSG2,PSG…
GO: Cellular Component	GO:0032994	protein-lipid complex		2.068E-4	2.385E-1	1.704E-2	1.299E-1	14	48	APOF,APOA4,APOC2,MSR1,CETP,PON1,SAA1,SAA2,SAA4,SELENOS,APOBR,HP,APOL2,PLA2G7
GO: Cellular Component	GO:0070161	anchoring junction		2.846E-4	3.281E-1	2.188E-2	1.669E-1	134	987	ACTB,CD46,PLEKHG5,CD99,CGN,ALOX15B,RHOG,SKAP1,HAMP,MYH1,MYH2,MYH9,LAYN,ADAM15,ADAM9,CDHR5,CPNE3,CAPZA1,IGSF11,CLDN9,ARHGEF1,CDC42,CDH4,CDH6,PCDH9,CDH8,CDH9,DLG5,ITGB1BP1,JAM2,ARHGAP22,NRXN1,MPP4,PIK3R2,PKP1,PKP2,PLEC,CNN2,APBB1IP,PRICKLE4,PODXL,BCAR1,PPIB,DEF6,PKN2,CTNND1,MYADM,DCHS2,NEURL2,PSG1,PSG2,PSG3,PSG4,PCDHB5,KEAP1,PTK2,PTK7,PVR,IZUMO1,DMD,DPP4,DSP,RDX,PTPRU,ARPC5,EGFR,EPHA2,KIRREL1,CLDN1…
GO: Cellular Component	GO:0005741	mitochondrial outer membrane		3.421E-4	3.944E-1	2.302E-2	1.756E-1	41	233	TOMM5,MAVS,ARMC12,KMO,ARG1,BNIP3L,TSPO,PGR,MIEF1,PLEC,CPT1A,ATF2,DMD,BCL2L11,NLRX1,MTERF3,MSTO1,ARMC1,RMDN3,SH3GLB1,SLC29A3,TOMM40L,MIGA1,MYO19,SOX10,PGRMC1,GK,VAMP1,HINT2,MGARP,TAFAZZIN,AIFM2,SLC44A1,HADHB,MICOS13,HMOX1,IFI27,PGAM5,SLC27A1,TIGAR,FATE1
GO: Cellular Component	GO:0005903	brush border		3.564E-4	4.109E-1	2.302E-2	1.756E-1	32	168	ACTB,CGN,MYO1B,MYH9,CDHR5,CAPZA1,CAPZA2,ABCG2,PLEC,TRPM6,PSG1,PSG2,PSG3,PSG4,PTGER3,PEX19,SLC26A3,ACE2,ENPEP,PSG8,SLC34A2,SLC9A2,SLC20A2,SLCO1A2,SNX5,GIPC1,SLC46A1,SLC27A4,SLC7A9,AQP7P3,PLB1,LCT
GO: Cellular Component	GO:0031252	cell leading edge		3.594E-4	4.143E-1	2.302E-2	1.756E-1	76	507	ACTB,PLEKHG5,MEFV,AMPH,FGD2,MTMR9,ATP6V1B2,MYH9,LAYN,MYO9B,FGD5,WASL,CAPG,DPP9,ARHGEF1,PABPC3,SNTG1,PALM,CDC42,ITGB1BP1,APBB1IP,PODXL,BCAR1,PKN2,CTNND1,MYADM,RIPOR2,BCAS3,PTK2,ABITRAM,PTPRO,TESC,DMD,RAB5A,DPP4,RDX,ARPC5,EGFR,EPHA2,STX2,ADGRE2,ABCA7,S100B,DLC1,TRPV2,FLOT2,ASAP3,SLC1A2,RAB3IP,PARVA,SNX5,GABRA4,GABRG2,INPP5K,PLXND1,SAMSN1,CTTNBP2NL,PPP1R9B,FERMT2,GPER1,SRGAP2,TESK1,MACF1,SCRIB,AJUBA…
GO: Cellular Component	GO:0005759	mitochondrial matrix		5.117E-4	5.900E-1	3.105E-2	2.369E-1	76	513	ACADM,MRPS28,MRPS18B,MRPL13,MRPL15,CCAR2,ATP5F1B,ATP5PB,BCAT2,SUCLG2,SUCLA2,NDUFS1,ACSF3,MRPL49,NFS1,KYAT1,PCCA,PIN4,MIEF1,FASTKD3,MRM2,CREB1,PARS2,EARS2,MTG2,CYP27A1,MRPL19,DBT,DECR1,HIBCH,ACSM5,MAIP1,TOP1MT,NARS2,LRPPRC,TRAP1,MECR,DHRS2,AADAT,MRPL37,BCKDK,WARS2,DGLUCY,FDXR,ACAA2,MRRF,NSUN4,ALKBH7,COQ5,MRPL45,TXNRD2,IARS2,ACOT13,COQ3,GCSH,ACSS2,PRDX3,GLS,MTHFD2L,ACOT2,GPT2,ACAD10,GSR,AKR1B15,HAD…
GO: Cellular Component	GO:0034364	high-density lipoprotein particle		6.310E-4	7.275E-1	3.638E-2	2.775E-1	11	36	APOF,APOA4,APOC2,CETP,PON1,SAA1,SAA2,SAA4,HP,APOL2,PLA2G7
GO: Cellular Component	GO:0031526	brush border membrane		7.331E-4	8.453E-1	4.025E-2	3.070E-1	21	98	CDHR5,ABCG2,TRPM6,PSG1,PSG2,PSG3,PSG4,PTGER3,PEX19,SLC26A3,ACE2,ENPEP,PSG8,SLC34A2,SLC20A2,SLCO1A2,SLC46A1,SLC27A4,SLC7A9,AQP7P3,PLB1
GO: Cellular Component	GO:0019866	organelle inner membrane		8.112E-4	9.353E-1	4.251E-2	3.243E-1	92	654	ALDH3A2,MRPS28,MRPS18B,NIPSNAP1,MRPL13,KMO,MRPL15,ATP5F1B,ATP5PB,NDUFA3,NDUFB1,NDUFB7,NDUFB9,NDUFS1,MRPL49,CYCS,SLC22A14,TERB1,SLC25A24,COX6B1,COX10,CPOX,CPT1A,CPT2,CRLS1,SLC25A10,CYC1,PSEN2,MTG2,CYP27A1,MRPL19,TMEM160,TMEM70,MAIP1,DMD,NDUFAF2,TOR1A,SLC25A51,LRPPRC,TRAP1,SLC25A13,UQCC1,IFI27L2,MRPL37,CIBAR1,FDXR,SCO1,ACAA2,SDHA,COQ5,MRPL45,SLC1A3,C15orf48,MPC1,NDUFAF6,IFI6,GATM,COQ3,STAR,RAB5IF,M…
GO: Molecular Function		No significant enrichment
Pathway		No significant enrichment

## Sheet: ST5E
Supplementary Table 5E. Differentially methylated genes in in PTK2-high vs. PTK2-low human adrenocortical carcinoma
Based on Methylation Data Set (HM27 and HM450) of 78 adrenocortical carcinoma samples (TCGA, PanCancer Atlas)
Gene / Probe	Log Ratio	p-Value	q-Value	Higher in
EPCAM	-0.20	5.25e-9	1.186e-4	PTK2-low
WNT2	-0.15	3.20e-8	2.315e-4	PTK2-low
DCAF13;SLC25A32	-0.02	4.41e-8	2.315e-4	PTK2-low
FBXO17	-0.25	4.62e-8	2.315e-4	PTK2-low
MAP7	-0.18	5.12e-8	2.315e-4	PTK2-low
COL11A1	-0.19	7.48e-8	2.819e-4	PTK2-low
NUDT14	-0.18	1.23e-7	3.961e-4	PTK2-low
CELSR1	-0.18	3.59e-7	9.866e-4	PTK2-low
WDR52	-0.17	3.93e-7	9.866e-4	PTK2-low
ACVR1C	-0.02	5.20e-7	1.174e-3	PTK2-low
IGF2;INS-IGF2	-0.17	7.55e-7	1.325e-3	PTK2-low
ISYNA1	-0.18	7.81e-7	1.325e-3	PTK2-low
H19	0.15	7.89e-7	1.325e-3	PTK2-high
ANK1	-0.20	8.21e-7	1.325e-3	PTK2-low
PDGFRB	-0.15	1.022e-6	1.333e-3	PTK2-low
PSMD1;HTR2B	-0.20	1.034e-6	1.333e-3	PTK2-low
ZIC1	-0.23	1.056e-6	1.333e-3	PTK2-low
ADRB1	-0.19	1.098e-6	1.333e-3	PTK2-low
FGF10	-0.11	1.120e-6	1.333e-3	PTK2-low
UBQLN2	-0.17	1.338e-6	1.512e-3	PTK2-low
REG3A	0.19	2.179e-6	2.345e-3	PTK2-high
HDAC11	-0.17	2.311e-6	2.374e-3	PTK2-low
INPP5B	-0.18	2.470e-6	2.427e-3	PTK2-low
GPR37	-0.08	2.801e-6	2.638e-3	PTK2-low
PRKCDBP	-0.13	2.950e-6	2.667e-3	PTK2-low
ISYNA1	-0.14	3.130e-6	2.708e-3	PTK2-low
CDCA2;KCTD9	-0.01	3.235e-6	2.708e-3	PTK2-low
RHOQ	-0.16	3.477e-6	2.715e-3	PTK2-low
TRIM21	-0.15	3.484e-6	2.715e-3	PTK2-low
LTBP3	-0.15	3.631e-6	2.736e-3	PTK2-low
DTX1	-0.10	3.915e-6	2.739e-3	PTK2-low
DDAH1	-0.14	3.976e-6	2.739e-3	PTK2-low
NEIL2	-0.01	4.045e-6	2.739e-3	PTK2-low
GPR68	-0.07	4.121e-6	2.739e-3	PTK2-low
WDYHV1	-0.02	4.342e-6	2.749e-3	PTK2-low
ZNF517	-0.01	4.378e-6	2.749e-3	PTK2-low
NPAS4	-0.15	4.944e-6	3.020e-3	PTK2-low
ZNF362	-0.01	5.117e-6	3.043e-3	PTK2-low
ST3GAL2	-0.00	5.647e-6	3.273e-3	PTK2-low
NKX2-1	-0.12	5.835e-6	3.297e-3	PTK2-low
CYP27A1	-0.19	6.386e-6	3.520e-3	PTK2-low
RAD54B	-0.01	6.582e-6	3.542e-3	PTK2-low
SLFN12	-0.17	7.257e-6	3.770e-3	PTK2-low
ERP27	0.21	7.340e-6	3.770e-3	PTK2-high
PBX2;AGER	0.10	7.595e-6	3.815e-3	PTK2-high
TMEM48	-0.00	7.839e-6	3.851e-3	PTK2-low
SLC10A4	-0.12	8.306e-6	3.994e-3	PTK2-low
INPP5B	-0.18	9.033e-6	4.253e-3	PTK2-low
EFHA2	-0.01	9.718e-6	4.459e-3	PTK2-low
OGG1	-0.10	9.865e-6	4.459e-3	PTK2-low
KRT1	0.16	1.132e-5	5.017e-3	PTK2-high
POU3F3	-0.13	1.165e-5	5.064e-3	PTK2-low
SERPINB4	0.21	1.219e-5	5.103e-3	PTK2-high
SLC35D2	-0.17	1.219e-5	5.103e-3	PTK2-low
SARM1	-0.19	1.286e-5	5.286e-3	PTK2-low
REG1A	0.14	1.347e-5	5.319e-3	PTK2-high
EIF3H	-0.03	1.363e-5	5.319e-3	PTK2-low
MASP1	-0.15	1.384e-5	5.319e-3	PTK2-low
NKX6-2	-0.10	1.425e-5	5.319e-3	PTK2-low
AIFM3	-0.07	1.452e-5	5.319e-3	PTK2-low
PEX5	-0.15	1.464e-5	5.319e-3	PTK2-low
NUDT14	-0.10	1.490e-5	5.319e-3	PTK2-low
AP1G2	-0.14	1.512e-5	5.319e-3	PTK2-low
SF4;KIAA0892	-0.01	1.539e-5	5.319e-3	PTK2-low
WDFY2	-0.01	1.556e-5	5.319e-3	PTK2-low
ATP8A2	-0.12	1.556e-5	5.319e-3	PTK2-low
NRG1	-0.08	1.577e-5	5.319e-3	PTK2-low
PPM1F	-0.07	1.671e-5	5.555e-3	PTK2-low
GRB10	-0.10	1.843e-5	5.896e-3	PTK2-low
PACS1	-0.12	1.846e-5	5.896e-3	PTK2-low
FOXG1	-0.10	1.852e-5	5.896e-3	PTK2-low
BTG3	-0.07	1.888e-5	5.927e-3	PTK2-low
ESR1	-0.13	1.972e-5	6.094e-3	PTK2-low
COL23A1	-0.08	1.995e-5	6.094e-3	PTK2-low
NA	0.16	2.072e-5	6.242e-3	PTK2-high
GNAQ	-0.05	2.099e-5	6.242e-3	PTK2-low
SLC3A1	0.11	2.193e-5	6.437e-3	PTK2-high
WFDC10B;WFDC13	0.11	2.248e-5	6.515e-3	PTK2-high
COL5A1	-0.08	2.302e-5	6.587e-3	PTK2-low
TBC1D10A	-0.08	2.359e-5	6.665e-3	PTK2-low
WDR52	-0.18	2.408e-5	6.719e-3	PTK2-low
POPDC3	-0.08	2.571e-5	7.086e-3	PTK2-low
LRRN2	-0.08	2.630e-5	7.162e-3	PTK2-low
SLC27A4	-0.00	2.678e-5	7.175e-3	PTK2-low
HTR1B	-0.11	2.698e-5	7.175e-3	PTK2-low
ITGA11	-0.13	2.736e-5	7.191e-3	PTK2-low
MYL6B	-0.07	2.933e-5	7.564e-3	PTK2-low
IL7	-0.01	2.945e-5	7.564e-3	PTK2-low
SEMA3B	-0.19	3.042e-5	7.725e-3	PTK2-low
PROK2	-0.11	3.115e-5	7.823e-3	PTK2-low
AFF4	-0.10	3.158e-5	7.844e-3	PTK2-low
NPY5R	-0.11	3.207e-5	7.853e-3	PTK2-low
STEAP2	-0.14	3.232e-5	7.853e-3	PTK2-low
TAF2	-0.00	3.266e-5	7.853e-3	PTK2-low
AQP4;C18orf16	0.13	3.445e-5	8.008e-3	PTK2-high
HOXD11	-0.12	3.453e-5	8.008e-3	PTK2-low
TACR3	-0.12	3.458e-5	8.008e-3	PTK2-low
FAM164A	-0.01	3.472e-5	8.008e-3	PTK2-low
H19;MIR675	0.12	3.546e-5	8.065e-3	PTK2-high
PPAPDC3	-0.14	3.582e-5	8.065e-3	PTK2-low
ZNF395	-0.00	3.604e-5	8.065e-3	PTK2-low
TSPAN9	-0.01	3.721e-5	8.245e-3	PTK2-low
AK5	-0.09	3.766e-5	8.264e-3	PTK2-low
ZFP2	-0.12	3.845e-5	8.357e-3	PTK2-low
TUBA3C	0.08	3.925e-5	8.448e-3	PTK2-high
MBTPS2	-0.12	4.152e-5	8.852e-3	PTK2-low
TUSC3	-0.02	4.325e-5	8.921e-3	PTK2-low
SPHKAP	-0.10	4.343e-5	8.921e-3	PTK2-low
LRFN5	-0.07	4.344e-5	8.921e-3	PTK2-low
ATP1A4	0.09	4.366e-5	8.921e-3	PTK2-high
LHB	-0.09	4.388e-5	8.921e-3	PTK2-low
FAM105A	-0.10	4.421e-5	8.921e-3	PTK2-low
ACADL	-0.08	4.543e-5	9.086e-3	PTK2-low
ZNF546	-0.06	4.695e-5	9.307e-3	PTK2-low
ZNF239	0.10	4.771e-5	9.377e-3	PTK2-high
SULT1A4;SULT1A3;BOLA2B;BOLA2;GIYD1;GIYD2	-0.08	4.888e-5	9.524e-3	PTK2-low
RND2	-0.11	5.001e-5	9.596e-3	PTK2-low
RFX6	-0.11	5.010e-5	9.596e-3	PTK2-low
VGLL2	-0.10	5.293e-5	0.0101	PTK2-low
KIAA0895;ANLN	-0.01	5.384e-5	0.0101	PTK2-low
CSF1	-0.00	5.548e-5	0.0104	PTK2-low
VASN;CORO7	-0.15	5.727e-5	0.0106	PTK2-low
SNORD45C;RABGGTB	-0.00	5.952e-5	0.0109	PTK2-low
COL23A1	-0.14	6.009e-5	0.0110	PTK2-low
FAM65A	-0.10	6.088e-5	0.0110	PTK2-low
POU3F3	-0.11	6.333e-5	0.0113	PTK2-low
PTGER3	-0.07	6.365e-5	0.0113	PTK2-low
SIPA1	-0.10	6.436e-5	0.0114	PTK2-low
TSPO	-0.16	6.742e-5	0.0118	PTK2-low
TCTE1	-0.07	6.775e-5	0.0118	PTK2-low
CREB5	-0.09	6.889e-5	0.0119	PTK2-low
KIAA0319L;NCDN	-0.13	6.974e-5	0.0119	PTK2-low
KCTD9	-0.08	7.283e-5	0.0124	PTK2-low
TNKS	-0.01	7.374e-5	0.0124	PTK2-low
NR2E1	-0.13	7.470e-5	0.0125	PTK2-low
LRAT	-0.10	7.664e-5	0.0127	PTK2-low
KRT27	0.09	7.735e-5	0.0128	PTK2-high
STK3	-0.02	7.982e-5	0.0131	PTK2-low
FAM84A	-0.03	8.116e-5	0.0131	PTK2-low
CYP24A1	-0.11	8.120e-5	0.0131	PTK2-low
CACNA1C	-0.03	8.244e-5	0.0131	PTK2-low
OAT	-0.10	8.296e-5	0.0131	PTK2-low
CALB1	-0.01	8.299e-5	0.0131	PTK2-low
VWA2	-0.11	8.366e-5	0.0131	PTK2-low
ONECUT2	-0.16	8.449e-5	0.0131	PTK2-low
NPSR1	0.22	8.461e-5	0.0131	PTK2-high
ISYNA1	-0.25	8.509e-5	0.0131	PTK2-low
PATE1	0.11	8.560e-5	0.0131	PTK2-high
RRAGD	-0.10	9.046e-5	0.0136	PTK2-low
ZNF285A	-0.07	9.130e-5	0.0136	PTK2-low
GUCA2A	0.11	9.145e-5	0.0136	PTK2-high
DBN1	-0.10	9.158e-5	0.0136	PTK2-low
GPM6B	-0.07	9.346e-5	0.0138	PTK2-low
TMEM66	-0.01	9.602e-5	0.0141	PTK2-low
GABRB1	-0.11	9.675e-5	0.0141	PTK2-low
ZDHHC3;EXOSC7	-0.15	1.036e-4	0.0150	PTK2-low
TMEM179	-0.06	1.063e-4	0.0150	PTK2-low
NUP188;DOLK	-0.14	1.064e-4	0.0150	PTK2-low
SLC32A1	-0.07	1.066e-4	0.0150	PTK2-low
SLC9A3R1	-0.07	1.066e-4	0.0150	PTK2-low
HIC1	-0.10	1.074e-4	0.0150	PTK2-low
VWA1	-0.07	1.076e-4	0.0150	PTK2-low
ANKRD30A	0.08	1.080e-4	0.0150	PTK2-high
SCUBE1	-0.13	1.113e-4	0.0153	PTK2-low
DGKE	-0.16	1.117e-4	0.0153	PTK2-low
KIFC3	-0.11	1.120e-4	0.0153	PTK2-low
ACAA2;SCARNA17	-0.06	1.147e-4	0.0155	PTK2-low
GSC	-0.06	1.154e-4	0.0155	PTK2-low
SLC1A6	0.05	1.167e-4	0.0156	PTK2-high
DNTTIP1;WFDC3	-0.08	1.179e-4	0.0157	PTK2-low
SPATA16	0.13	1.207e-4	0.0160	PTK2-high
C1QTNF1	-0.13	1.236e-4	0.0161	PTK2-low
SALL3	-0.08	1.236e-4	0.0161	PTK2-low
EBF3	-0.07	1.257e-4	0.0163	PTK2-low
FOXB1	-0.11	1.275e-4	0.0164	PTK2-low
VPS4B	-0.04	1.284e-4	0.0164	PTK2-low
HS3ST2	-0.06	1.284e-4	0.0164	PTK2-low
SRRT	-0.15	1.289e-4	0.0164	PTK2-low
C11orf68;DRAP1	-0.01	1.305e-4	0.0164	PTK2-low
C7orf11;C7orf10	-0.02	1.316e-4	0.0164	PTK2-low
RAB2A	-0.07	1.316e-4	0.0164	PTK2-low
GRID2	-0.21	1.321e-4	0.0164	PTK2-low
HCN1	-0.07	1.368e-4	0.0168	PTK2-low
NLRP7	0.13	1.371e-4	0.0168	PTK2-high
C22orf32	-0.11	1.386e-4	0.0169	PTK2-low
CCND1	-0.18	1.394e-4	0.0169	PTK2-low
CCDC102A	-0.08	1.449e-4	0.0175	PTK2-low
HBEGF	-0.08	1.491e-4	0.0179	PTK2-low
RCN3	-0.12	1.498e-4	0.0179	PTK2-low
NA	-0.05	1.503e-4	0.0179	PTK2-low
C14orf102	-0.09	1.513e-4	0.0179	PTK2-low
CCDC87;CCS	-0.08	1.542e-4	0.0180	PTK2-low
GPR133	-0.19	1.545e-4	0.0180	PTK2-low
ANKRD7	0.07	1.545e-4	0.0180	PTK2-high
YTHDC1	-0.18	1.561e-4	0.0181	PTK2-low
STAP1	0.15	1.595e-4	0.0184	PTK2-high
RALGPS1	-0.12	1.601e-4	0.0184	PTK2-low
SLC24A3	-0.08	1.642e-4	0.0187	PTK2-low
CYB5D2;ZZEF1	-0.06	1.657e-4	0.0188	PTK2-low
SHOX2	-0.10	1.680e-4	0.0189	PTK2-low
DUSP9	-0.14	1.687e-4	0.0189	PTK2-low
ACSL6	-0.06	1.687e-4	0.0189	PTK2-low
ID4	-0.12	1.695e-4	0.0189	PTK2-low
RANBP3L	-0.14	1.726e-4	0.0190	PTK2-low
PPP1R14A	-0.06	1.728e-4	0.0190	PTK2-low
MAGEA10	0.10	1.729e-4	0.0190	PTK2-high
ZNF580	-0.07	1.751e-4	0.0191	PTK2-low
IQSEC1	-0.08	1.796e-4	0.0195	PTK2-low
PREX2	-0.01	1.837e-4	0.0199	PTK2-low
GPR75;LOC100302652	-0.17	1.881e-4	0.0202	PTK2-low
TMEM70	-0.02	1.888e-4	0.0202	PTK2-low
FTMT	0.17	1.937e-4	0.0206	PTK2-high
SLC27A3	-0.11	1.948e-4	0.0207	PTK2-low
CCDC74A	-0.08	1.964e-4	0.0207	PTK2-low
TPSG1	-0.12	1.979e-4	0.0207	PTK2-low
ENPP6	-0.14	1.979e-4	0.0207	PTK2-low
CRTAP	-0.01	2.039e-4	0.0211	PTK2-low
MAPK3	-0.04	2.039e-4	0.0211	PTK2-low
PXT1;KCTD20	-0.06	2.070e-4	0.0214	PTK2-low
POLR2K	-0.02	2.094e-4	0.0215	PTK2-low
PBX1	-0.01	2.155e-4	0.0219	PTK2-low
GSS	-0.04	2.165e-4	0.0219	PTK2-low
TNFRSF13C	-0.14	2.166e-4	0.0219	PTK2-low
SLIT1	-0.01	2.174e-4	0.0219	PTK2-low
ISL1	-0.07	2.190e-4	0.0220	PTK2-low
RPSAP52;HMGA2	-0.11	2.231e-4	0.0223	PTK2-low
FOXD3	-0.09	2.269e-4	0.0225	PTK2-low
USP33	-0.03	2.283e-4	0.0225	PTK2-low
CHP2	-0.05	2.284e-4	0.0225	PTK2-low
COMMD5	-0.00	2.285e-4	0.0225	PTK2-low
ZFP2	-0.08	2.316e-4	0.0226	PTK2-low
PARVA	-0.06	2.317e-4	0.0226	PTK2-low
KCNA1	-0.07	2.388e-4	0.0232	PTK2-low
RAB4A	-0.16	2.403e-4	0.0232	PTK2-low
PPP2R1B	-0.04	2.451e-4	0.0233	PTK2-low
EBAG9	-0.00	2.454e-4	0.0233	PTK2-low
RBMXL1;CCBL2	-0.00	2.459e-4	0.0233	PTK2-low
SP140	0.07	2.488e-4	0.0233	PTK2-high
SCNN1G	-0.01	2.504e-4	0.0233	PTK2-low
WNT2	-0.05	2.514e-4	0.0233	PTK2-low
ZRANB2	-0.01	2.526e-4	0.0233	PTK2-low
ARFGEF1	-0.01	2.530e-4	0.0233	PTK2-low
STYK1	-0.09	2.536e-4	0.0233	PTK2-low
WSB2	-0.08	2.539e-4	0.0233	PTK2-low
MYRIP	-0.06	2.544e-4	0.0233	PTK2-low
SPAG6	-0.13	2.555e-4	0.0233	PTK2-low
KIAA1908;PSMG3	0.05	2.568e-4	0.0233	PTK2-high
MYO18A	-0.06	2.573e-4	0.0233	PTK2-low
VPS13B	-0.01	2.578e-4	0.0233	PTK2-low
CERK	-0.09	2.594e-4	0.0233	PTK2-low
GCET2	0.13	2.595e-4	0.0233	PTK2-high
SMPD3	-0.27	2.599e-4	0.0233	PTK2-low
WDYHV1	-0.01	2.612e-4	0.0233	PTK2-low
T	-0.11	2.635e-4	0.0233	PTK2-low
TM6SF1	-0.08	2.642e-4	0.0233	PTK2-low
DNAJC6	-0.12	2.643e-4	0.0233	PTK2-low
NOC4L;DDX51	-0.07	2.676e-4	0.0234	PTK2-low
ADCY5	-0.10	2.676e-4	0.0234	PTK2-low
HRASLS2	0.14	2.707e-4	0.0236	PTK2-high
CRYGA	0.05	2.712e-4	0.0236	PTK2-high
ZNF660	-0.14	2.795e-4	0.0241	PTK2-low
MGC42105	-0.09	2.796e-4	0.0241	PTK2-low
WDR67	-0.02	2.822e-4	0.0243	PTK2-low
KCTD4;GTF2F2	0.09	2.838e-4	0.0243	PTK2-high
C22orf9	-0.08	2.845e-4	0.0243	PTK2-low
HTR1B	-0.04	2.854e-4	0.0243	PTK2-low
SPON1	-0.07	2.877e-4	0.0243	PTK2-low
ZNF385D	-0.09	2.899e-4	0.0245	PTK2-low
NA	-0.11	2.940e-4	0.0247	PTK2-low
CNTNAP2	-0.09	2.950e-4	0.0247	PTK2-low
SEPN1	-0.05	2.982e-4	0.0249	PTK2-low
BCL2	0.07	3.050e-4	0.0253	PTK2-high
NLRP12	0.11	3.093e-4	0.0256	PTK2-high
RNF220	-0.09	3.115e-4	0.0257	PTK2-low
UBE2G2	-0.00	3.165e-4	0.0260	PTK2-low
TRIM3	-0.03	3.173e-4	0.0260	PTK2-low
PNMA1	-0.04	3.186e-4	0.0260	PTK2-low
ELAVL4	0.09	3.222e-4	0.0262	PTK2-high
VTI1B	-0.00	3.260e-4	0.0264	PTK2-low
HOXA13	-0.07	3.311e-4	0.0267	PTK2-low
BMP7	-0.06	3.355e-4	0.0269	PTK2-low
RORA	-0.06	3.357e-4	0.0269	PTK2-low
AKAP5	-0.07	3.392e-4	0.0271	PTK2-low
HOXA7	0.09	3.427e-4	0.0273	PTK2-high
EGFR	-0.11	3.466e-4	0.0274	PTK2-low
RB1CC1	-0.00	3.467e-4	0.0274	PTK2-low
LARGE	-0.01	3.479e-4	0.0274	PTK2-low
USH2A	0.15	3.504e-4	0.0275	PTK2-high
ZBED4	-0.03	3.521e-4	0.0275	PTK2-low
VKORC1L1	-0.01	3.564e-4	0.0276	PTK2-low
ZNF572	-0.11	3.564e-4	0.0276	PTK2-low
DLX1	-0.07	3.568e-4	0.0276	PTK2-low
ZNF496	-0.07	3.592e-4	0.0277	PTK2-low
QSOX1	-0.07	3.641e-4	0.0280	PTK2-low
NLRP3	0.14	3.701e-4	0.0283	PTK2-high
PPM1G;ZNF513	-0.19	3.705e-4	0.0283	PTK2-low
GJC1	-0.08	3.733e-4	0.0284	PTK2-low
CRHR2	-0.07	3.756e-4	0.0285	PTK2-low
LRDD	-0.11	3.794e-4	0.0286	PTK2-low
MAPKAPK2	-0.06	3.795e-4	0.0286	PTK2-low
ZNF639	-0.00	3.807e-4	0.0286	PTK2-low
FCGRT	-0.19	3.859e-4	0.0289	PTK2-low
IRX4	-0.08	3.889e-4	0.0289	PTK2-low
VSTM2A	-0.06	3.890e-4	0.0289	PTK2-low
SGK1	-0.12	3.931e-4	0.0290	PTK2-low
PTF1A	-0.08	3.955e-4	0.0290	PTK2-low
OXR1	-0.01	3.961e-4	0.0290	PTK2-low
HSPB6;C19orf55	-0.09	3.968e-4	0.0290	PTK2-low
ERLIN2	-0.00	3.974e-4	0.0290	PTK2-low
GLDC	-0.10	3.988e-4	0.0290	PTK2-low
MRPL13;MTBP	-0.01	3.993e-4	0.0290	PTK2-low
KREMEN1	-0.07	4.025e-4	0.0292	PTK2-low
PRMT10	-0.01	4.063e-4	0.0293	PTK2-low
AADAT	-0.01	4.078e-4	0.0294	PTK2-low
SNAP25	-0.05	4.110e-4	0.0295	PTK2-low
C14orf166	-0.01	4.122e-4	0.0295	PTK2-low
GRB10	-0.09	4.174e-4	0.0298	PTK2-low
C3orf62	-0.12	4.193e-4	0.0298	PTK2-low
B3GAT1	-0.09	4.214e-4	0.0299	PTK2-low
NKIRAS2;DNAJC7	-0.01	4.255e-4	0.0300	PTK2-low
LILRA1	0.20	4.358e-4	0.0306	PTK2-high
LPAR1	-0.07	4.361e-4	0.0306	PTK2-low
C4orf7	0.13	4.378e-4	0.0306	PTK2-high
ZNF416	-0.03	4.412e-4	0.0306	PTK2-low
H19	0.09	4.439e-4	0.0306	PTK2-high
ARSD	-0.09	4.443e-4	0.0306	PTK2-low
B3GALNT1	-0.05	4.462e-4	0.0306	PTK2-low
KLHDC8B	-0.02	4.476e-4	0.0306	PTK2-low
DKK2	-0.07	4.492e-4	0.0306	PTK2-low
PI4KB	-0.00	4.493e-4	0.0306	PTK2-low
C3orf62	-0.12	4.502e-4	0.0306	PTK2-low
EIF2C2	-0.00	4.507e-4	0.0306	PTK2-low
ADAMTSL4	-0.05	4.517e-4	0.0306	PTK2-low
DLX5	-0.09	4.526e-4	0.0306	PTK2-low
MAGED1	-0.13	4.578e-4	0.0309	PTK2-low
CD59	-0.08	4.653e-4	0.0313	PTK2-low
FNTA	-0.00	4.679e-4	0.0313	PTK2-low
ZNF542	-0.06	4.690e-4	0.0313	PTK2-low
KLRG1	0.16	4.705e-4	0.0313	PTK2-high
ATP8B2	-0.09	4.716e-4	0.0313	PTK2-low
SNX16	-0.01	4.746e-4	0.0315	PTK2-low
MFSD2A	-0.10	4.901e-4	0.0323	PTK2-low
ENY2;NUDCD1	-0.00	4.908e-4	0.0323	PTK2-low
HRC	0.07	4.981e-4	0.0327	PTK2-high
RORB	-0.05	5.026e-4	0.0329	PTK2-low
PLOD2	-0.09	5.046e-4	0.0330	PTK2-low
CSMD3	-0.07	5.062e-4	0.0330	PTK2-low
CCDC74B	-0.07	5.088e-4	0.0330	PTK2-low
RBM46	0.26	5.142e-4	0.0333	PTK2-high
ETS2	-0.07	5.152e-4	0.0333	PTK2-low
PTK7	-0.10	5.182e-4	0.0333	PTK2-low
HLCS	-0.05	5.184e-4	0.0333	PTK2-low
ACADM	-0.00	5.207e-4	0.0333	PTK2-low
TMEM215	-0.02	5.288e-4	0.0337	PTK2-low
C3orf39	-0.01	5.289e-4	0.0337	PTK2-low
CCL22	0.06	5.313e-4	0.0337	PTK2-high
EML4	-0.13	5.434e-4	0.0344	PTK2-low
SLC9A3	-0.06	5.453e-4	0.0344	PTK2-low
FANCE	-0.10	5.493e-4	0.0346	PTK2-low
ANKLE1	-0.07	5.512e-4	0.0346	PTK2-low
CTNND2	-0.06	5.526e-4	0.0346	PTK2-low
ZNF706	-0.01	5.581e-4	0.0348	PTK2-low
GRIA4	-0.10	5.694e-4	0.0355	PTK2-low
DYRK3	-0.21	5.722e-4	0.0355	PTK2-low
NKX2-1	-0.02	5.727e-4	0.0355	PTK2-low
SPG11	-0.06	5.741e-4	0.0355	PTK2-low
RPL7	-0.03	5.826e-4	0.0359	PTK2-low
PKMYT1	-0.14	5.900e-4	0.0361	PTK2-low
GFI1	-0.10	5.901e-4	0.0361	PTK2-low
ASAM	-0.16	5.904e-4	0.0361	PTK2-low
EMX2OS;EMX2	-0.09	5.953e-4	0.0361	PTK2-low
DPPA2	0.07	5.962e-4	0.0361	PTK2-high
SMPD3	-0.22	5.968e-4	0.0361	PTK2-low
ST18	0.09	5.973e-4	0.0361	PTK2-high
NSMAF	0.01	6.057e-4	0.0365	PTK2-high
PTPRO	-0.04	6.150e-4	0.0370	PTK2-low
PFKL	-0.06	6.212e-4	0.0372	PTK2-low
LRFN5	-0.07	6.302e-4	0.0376	PTK2-low
LRRC16A	-0.03	6.328e-4	0.0376	PTK2-low
NT5DC3	-0.05	6.330e-4	0.0376	PTK2-low
GPR75;LOC100302652	-0.15	6.375e-4	0.0378	PTK2-low
MTPAP	0.07	6.435e-4	0.0381	PTK2-high
HSF1;BOP1	-0.00	6.483e-4	0.0383	PTK2-low
MYBL2	-0.11	6.540e-4	0.0385	PTK2-low
NA	-0.09	6.582e-4	0.0386	PTK2-low
KCTD8	-0.05	6.595e-4	0.0386	PTK2-low
IL27	0.08	6.633e-4	0.0387	PTK2-high
IGF2;IGF2AS;INS-IGF2	-0.18	6.667e-4	0.0387	PTK2-low
FAM38B	0.07	6.669e-4	0.0387	PTK2-high
MARCKS	-0.06	6.697e-4	0.0388	PTK2-low
UNC5A	-0.03	6.708e-4	0.0388	PTK2-low
EI24	-0.06	6.731e-4	0.0388	PTK2-low
MATN2	-0.07	6.878e-4	0.0396	PTK2-low
NPM1	-0.03	6.944e-4	0.0397	PTK2-low
CCND1	-0.10	6.945e-4	0.0397	PTK2-low
NUP54	-0.07	6.995e-4	0.0399	PTK2-low
C1QTNF2	-0.04	7.022e-4	0.0400	PTK2-low
OSTF1;C9orf95	-0.12	7.040e-4	0.0400	PTK2-low
GRIK1	-0.05	7.101e-4	0.0401	PTK2-low
RAB32	-0.17	7.105e-4	0.0401	PTK2-low
NFIA	-0.00	7.159e-4	0.0403	PTK2-low
IMPAD1	-0.02	7.233e-4	0.0407	PTK2-low
MCOLN3	-0.08	7.258e-4	0.0407	PTK2-low
ZNF596;RPL23AP53	-0.00	7.287e-4	0.0407	PTK2-low
NRN1	-0.11	7.301e-4	0.0407	PTK2-low
ANK3	0.08	7.339e-4	0.0409	PTK2-high
BFSP1	-0.10	7.388e-4	0.0409	PTK2-low
IARS2	-0.02	7.388e-4	0.0409	PTK2-low
C19orf18	0.10	7.444e-4	0.0411	PTK2-high
STK16;GLB1L	-0.06	7.476e-4	0.0411	PTK2-low
GK2	0.19	7.481e-4	0.0411	PTK2-high
SIGLEC12	0.20	7.573e-4	0.0415	PTK2-high
C7orf36	-0.01	7.700e-4	0.0420	PTK2-low
UQCRB	-0.00	7.703e-4	0.0420	PTK2-low
ROR2	-0.04	7.713e-4	0.0420	PTK2-low
TMEFF2	-0.07	7.855e-4	0.0427	PTK2-low
VPS28;NFKBIL2	-0.20	7.890e-4	0.0428	PTK2-low
PRKCQ	-0.05	7.971e-4	0.0431	PTK2-low
H19	0.08	7.982e-4	0.0431	PTK2-high
MME	-0.01	8.034e-4	0.0432	PTK2-low
HAS2AS;HAS2	-0.08	8.041e-4	0.0432	PTK2-low
FOXE3	-0.09	8.127e-4	0.0435	PTK2-low
FZD9	-0.18	8.195e-4	0.0438	PTK2-low
E2F5	-0.00	8.265e-4	0.0441	PTK2-low
CCDC3	-0.06	8.287e-4	0.0441	PTK2-low
RAB9P1	0.12	8.315e-4	0.0441	PTK2-high
MSI1	-0.09	8.349e-4	0.0442	PTK2-low
SLC40A1	-0.12	8.375e-4	0.0442	PTK2-low
C1orf83;TMEM59	-0.01	8.405e-4	0.0443	PTK2-low
ACADL	-0.06	8.548e-4	0.0449	PTK2-low
HSF2BP	0.05	8.564e-4	0.0449	PTK2-high
ADAM11	-0.05	8.623e-4	0.0451	PTK2-low
GALC	-0.12	8.704e-4	0.0454	PTK2-low
TNC	-0.04	8.847e-4	0.0461	PTK2-low
NBLA00301;HAND2	-0.05	8.950e-4	0.0465	PTK2-low
HIST1H2BD	-0.10	9.046e-4	0.0469	PTK2-low
ARNT2	-0.10	9.084e-4	0.0469	PTK2-low
GNPNAT1	-0.05	9.099e-4	0.0469	PTK2-low
MPZL2	-0.02	9.106e-4	0.0469	PTK2-low
GALR1	-0.08	9.263e-4	0.0475	PTK2-low
GORASP2	-0.00	9.266e-4	0.0475	PTK2-low
DERL1	-0.00	9.302e-4	0.0475	PTK2-low
TMEM38A;C19orf42	-0.08	9.307e-4	0.0475	PTK2-low
PRDM1	-0.08	9.544e-4	0.0486	PTK2-low
COL11A1	-0.04	9.620e-4	0.0488	PTK2-low
LIN7C;BDNFOS	-0.00	9.620e-4	0.0488	PTK2-low
NFE2L3	-0.05	9.656e-4	0.0488	PTK2-low
CDC42BPB	-0.01	9.677e-4	0.0488	PTK2-low
ABTB1;PODXL2	-0.16	9.688e-4	0.0488	PTK2-low
C11orf93;C11orf92	-0.05	1.007e-3	0.0505	PTK2-low
PPCDC	-0.01	1.007e-3	0.0505	PTK2-low
ZNF177	-0.13	1.017e-3	0.0508	PTK2-low
MAOB	-0.08	1.018e-3	0.0508	PTK2-low
CIDEA	-0.05	1.032e-3	0.0514	PTK2-low
ZNF664;CCDC92	-0.07	1.037e-3	0.0515	PTK2-low
RASSF1	-0.00	1.039e-3	0.0515	PTK2-low
CACNA1C	-0.03	1.044e-3	0.0516	PTK2-low
VDR	-0.05	1.060e-3	0.0523	PTK2-low
HOXC10	-0.05	1.062e-3	0.0523	PTK2-low
ZFP36	-0.08	1.066e-3	0.0523	PTK2-low
CDH1	-0.02	1.068e-3	0.0523	PTK2-low
ITGB3BP;EFCAB7	-0.01	1.074e-3	0.0525	PTK2-low
EDNRB	-0.06	1.076e-3	0.0525	PTK2-low
VIPR1	-0.04	1.082e-3	0.0525	PTK2-low
SPATA18	-0.08	1.082e-3	0.0525	PTK2-low
OR3A1	0.10	1.083e-3	0.0525	PTK2-high
ANKRD13B	-0.03	1.101e-3	0.0533	PTK2-low
RTN1	-0.04	1.107e-3	0.0533	PTK2-low
MARK4	-0.02	1.114e-3	0.0533	PTK2-low
FN3K	-0.05	1.117e-3	0.0533	PTK2-low
ERO1L	0.05	1.117e-3	0.0533	PTK2-high
HDAC11	-0.05	1.118e-3	0.0533	PTK2-low
TAF10	-0.06	1.119e-3	0.0533	PTK2-low
MLST8	-0.03	1.121e-3	0.0533	PTK2-low
CGNL1	-0.03	1.121e-3	0.0533	PTK2-low
LDB2	-0.06	1.126e-3	0.0534	PTK2-low
CD5	0.06	1.128e-3	0.0534	PTK2-high
NA	0.07	1.146e-3	0.0541	PTK2-high
DNAJC28	-0.01	1.148e-3	0.0541	PTK2-low
SCARA5	-0.05	1.151e-3	0.0541	PTK2-low
PSEN2	-0.03	1.152e-3	0.0541	PTK2-low
C1QTNF1	-0.11	1.159e-3	0.0543	PTK2-low
PNMA2	-0.06	1.160e-3	0.0543	PTK2-low
VAX1	-0.09	1.169e-3	0.0545	PTK2-low
PPP1R9A	-0.01	1.170e-3	0.0545	PTK2-low
SENP5	-0.05	1.193e-3	0.0555	PTK2-low
CDC23	-0.01	1.197e-3	0.0556	PTK2-low
PPP1R1A	-0.03	1.203e-3	0.0557	PTK2-low
H19	0.13	1.205e-3	0.0557	PTK2-high
LPAR1	-0.12	1.211e-3	0.0559	PTK2-low
SUMO3	-0.08	1.216e-3	0.0560	PTK2-low
BTBD3	-0.01	1.222e-3	0.0561	PTK2-low
NELL1	-0.06	1.225e-3	0.0561	PTK2-low
C4orf29;MFSD8	-0.01	1.228e-3	0.0561	PTK2-low
TMSB10	-0.00	1.231e-3	0.0561	PTK2-low
RHPN2	-0.05	1.232e-3	0.0561	PTK2-low
NENF	-0.00	1.259e-3	0.0572	PTK2-low
MTO1	-0.07	1.259e-3	0.0572	PTK2-low
DLX5	-0.06	1.272e-3	0.0576	PTK2-low
RNF43	-0.14	1.275e-3	0.0576	PTK2-low
ESR1	-0.09	1.283e-3	0.0579	PTK2-low
SULT1A4;SULT1A3;BOLA2B;BOLA2;GIYD1;GIYD2	-0.10	1.291e-3	0.0581	PTK2-low
EIF3E	-0.01	1.318e-3	0.0592	PTK2-low
SOX1	-0.05	1.323e-3	0.0593	PTK2-low
MMP20	-0.15	1.327e-3	0.0594	PTK2-low
STAC2	-0.07	1.329e-3	0.0594	PTK2-low
FAM50B	-0.18	1.336e-3	0.0595	PTK2-low
CRMP1	-0.08	1.337e-3	0.0595	PTK2-low
FGF3	-0.05	1.341e-3	0.0595	PTK2-low
NUP155	-0.06	1.344e-3	0.0596	PTK2-low
LHX6	-0.03	1.359e-3	0.0600	PTK2-low
CYTIP	0.18	1.360e-3	0.0600	PTK2-high
GPR150	-0.07	1.365e-3	0.0601	PTK2-low
CD276	-0.01	1.373e-3	0.0604	PTK2-low
POLD1	-0.04	1.381e-3	0.0605	PTK2-low
NFASC	-0.09	1.381e-3	0.0605	PTK2-low
UGT2B4	0.08	1.389e-3	0.0606	PTK2-high
MYH11	-0.04	1.389e-3	0.0606	PTK2-low
B3GALT2;CDC73	-0.08	1.394e-3	0.0606	PTK2-low
ZIM2	0.05	1.401e-3	0.0606	PTK2-high
CHKA	-0.01	1.403e-3	0.0606	PTK2-low
RARG	-0.06	1.403e-3	0.0606	PTK2-low
DAPK1	-0.01	1.404e-3	0.0606	PTK2-low
KANK4	-0.02	1.407e-3	0.0606	PTK2-low
C2orf82	0.09	1.408e-3	0.0606	PTK2-high
RCN1	-0.13	1.413e-3	0.0606	PTK2-low
DNAJC6	-0.09	1.414e-3	0.0606	PTK2-low
PROZ	0.02	1.415e-3	0.0606	PTK2-high
EDIL3	-0.03	1.430e-3	0.0610	PTK2-low
HBQ1	-0.14	1.432e-3	0.0610	PTK2-low
SMAD4	-0.01	1.435e-3	0.0610	PTK2-low
FZD10	-0.04	1.438e-3	0.0610	PTK2-low
FAM24B	-0.36	1.439e-3	0.0610	PTK2-low
DR1	-0.02	1.441e-3	0.0610	PTK2-low
ZNF792	0.07	1.447e-3	0.0611	PTK2-high
EGLN3	-0.07	1.455e-3	0.0611	PTK2-low
SLC35A3	-0.01	1.456e-3	0.0611	PTK2-low
BID	-0.06	1.457e-3	0.0611	PTK2-low
POLR2H	-0.04	1.457e-3	0.0611	PTK2-low
ICMT	-0.08	1.468e-3	0.0614	PTK2-low
ITGA8	-0.04	1.475e-3	0.0616	PTK2-low
PHLDA3	-0.06	1.476e-3	0.0616	PTK2-low
ACLY	-0.11	1.483e-3	0.0617	PTK2-low
EXOC3;C5orf55	-0.05	1.493e-3	0.0620	PTK2-low
AUH	-0.00	1.508e-3	0.0624	PTK2-low
MT1E	-0.06	1.508e-3	0.0624	PTK2-low
PTRF	-0.06	1.511e-3	0.0624	PTK2-low
C5orf4	-0.06	1.518e-3	0.0626	PTK2-low
SLC24A3	-0.05	1.523e-3	0.0626	PTK2-low
OSTC	-0.02	1.525e-3	0.0626	PTK2-low
MCM4;PRKDC	-0.00	1.526e-3	0.0626	PTK2-low
ADRA2A	-0.07	1.544e-3	0.0632	PTK2-low
NBN	-0.01	1.548e-3	0.0632	PTK2-low
ZNF285A	-0.02	1.551e-3	0.0633	PTK2-low
ADAMTSL5	-0.05	1.562e-3	0.0635	PTK2-low
FLT3	-0.09	1.563e-3	0.0635	PTK2-low
INTS10	0.01	1.571e-3	0.0635	PTK2-high
EGR3	-0.02	1.574e-3	0.0635	PTK2-low
TSPAN7	-0.12	1.576e-3	0.0635	PTK2-low
TRIOBP	-0.08	1.578e-3	0.0635	PTK2-low
LZTFL1	-0.00	1.578e-3	0.0635	PTK2-low
FAM5B	-0.03	1.579e-3	0.0635	PTK2-low
COL6A2	-0.07	1.598e-3	0.0642	PTK2-low
SOCS1	-0.03	1.601e-3	0.0642	PTK2-low
BRE;RBKS	-0.22	1.610e-3	0.0644	PTK2-low
KAL1	-0.05	1.633e-3	0.0651	PTK2-low
PSMB6	-0.01	1.637e-3	0.0651	PTK2-low
MTF1	-0.07	1.638e-3	0.0651	PTK2-low
GSTM3	-0.06	1.639e-3	0.0651	PTK2-low
ZNF134	-0.05	1.652e-3	0.0655	PTK2-low
NR2C1	-0.01	1.659e-3	0.0656	PTK2-low
PTMS	-0.05	1.660e-3	0.0656	PTK2-low
LHX3	-0.08	1.669e-3	0.0658	PTK2-low
PLD4	0.03	1.671e-3	0.0658	PTK2-high
AXIN2	-0.01	1.673e-3	0.0658	PTK2-low
WDR35	-0.01	1.685e-3	0.0659	PTK2-low
KCNH7	-0.04	1.685e-3	0.0659	PTK2-low
SMO	-0.18	1.685e-3	0.0659	PTK2-low
DNAH17	0.06	1.690e-3	0.0660	PTK2-high
TPI1	-0.03	1.696e-3	0.0661	PTK2-low
RTKN2	-0.03	1.702e-3	0.0662	PTK2-low
FGFR4	-0.04	1.705e-3	0.0662	PTK2-low
HSD3B2	0.22	1.716e-3	0.0665	PTK2-high
UBE4A	-0.10	1.721e-3	0.0666	PTK2-low
MAP2K4	-0.01	1.730e-3	0.0668	PTK2-low
PRKCH	-0.03	1.735e-3	0.0669	PTK2-low
FCGBP	0.11	1.749e-3	0.0672	PTK2-high
RFK	-0.00	1.750e-3	0.0672	PTK2-low
CHD8	-0.07	1.751e-3	0.0672	PTK2-low
NFKBIE	-0.02	1.762e-3	0.0675	PTK2-low
TSPYL4	-0.01	1.769e-3	0.0676	PTK2-low
KCNH8	-0.04	1.770e-3	0.0676	PTK2-low
CHRND	-0.05	1.773e-3	0.0676	PTK2-low
PRKG1	-0.02	1.778e-3	0.0676	PTK2-low
CCDC109B	-0.06	1.779e-3	0.0676	PTK2-low
ALOX5AP	0.06	1.790e-3	0.0678	PTK2-high
CCNJ	-0.07	1.793e-3	0.0678	PTK2-low
IQGAP3	-0.02	1.796e-3	0.0678	PTK2-low
AADAT	-0.03	1.797e-3	0.0678	PTK2-low
ST3GAL3	-0.05	1.813e-3	0.0682	PTK2-low
CCDC47	-0.09	1.813e-3	0.0682	PTK2-low
SCGB3A1	-0.04	1.823e-3	0.0685	PTK2-low
NOTCH1	-0.02	1.861e-3	0.0698	PTK2-low
STC1	-0.04	1.869e-3	0.0699	PTK2-low
YTHDF1	-0.00	1.875e-3	0.0700	PTK2-low
EYA4	-0.05	1.896e-3	0.0704	PTK2-low
SAMD12	-0.03	1.896e-3	0.0704	PTK2-low
ZNF667	-0.07	1.898e-3	0.0704	PTK2-low
CA5B	-0.08	1.899e-3	0.0704	PTK2-low
LTB4R2;LTB4R;CIDEB	-0.11	1.900e-3	0.0704	PTK2-low
CADPS	-0.06	1.918e-3	0.0709	PTK2-low
WNK2	-0.05	1.926e-3	0.0710	PTK2-low
TXNDC3	0.05	1.926e-3	0.0710	PTK2-high
FAM158A	-0.00	1.936e-3	0.0713	PTK2-low
PLOD2	-0.02	1.948e-3	0.0716	PTK2-low
FAM89A	-0.22	1.962e-3	0.0720	PTK2-low
DMRT1	-0.03	1.969e-3	0.0721	PTK2-low
MGMT	0.06	1.973e-3	0.0721	PTK2-high
RAC3	-0.05	1.978e-3	0.0722	PTK2-low
ATP13A2	-0.02	1.984e-3	0.0723	PTK2-low
KAT2A	-0.02	2.014e-3	0.0732	PTK2-low
ATP5I	-0.02	2.014e-3	0.0732	PTK2-low
DUSP15;TTLL9	-0.00	2.023e-3	0.0733	PTK2-low
DHODH	-0.00	2.024e-3	0.0733	PTK2-low
C9orf139;FUT7	0.05	2.029e-3	0.0734	PTK2-high
WDSUB1	-0.02	2.033e-3	0.0734	PTK2-low
ELAVL3	-0.05	2.038e-3	0.0734	PTK2-low
GRM1	-0.06	2.044e-3	0.0735	PTK2-low
POU4F2	-0.06	2.047e-3	0.0735	PTK2-low
ADCY1	-0.04	2.067e-3	0.0741	PTK2-low
KCNQ1OT1;KCNQ1	-0.18	2.068e-3	0.0741	PTK2-low
TNFRSF19	-0.10	2.073e-3	0.0741	PTK2-low
MYST4	-0.19	2.081e-3	0.0741	PTK2-low
CAV1	-0.06	2.082e-3	0.0741	PTK2-low
VGF	-0.06	2.082e-3	0.0741	PTK2-low
LITAF	-0.02	2.085e-3	0.0741	PTK2-low
LMBRD1	-0.01	2.096e-3	0.0744	PTK2-low
CDKN2C	-0.01	2.100e-3	0.0744	PTK2-low
PRIMA1	-0.05	2.104e-3	0.0744	PTK2-low
UNC80	-0.06	2.111e-3	0.0744	PTK2-low
GPR37	-0.03	2.113e-3	0.0744	PTK2-low
NDST3	-0.05	2.117e-3	0.0744	PTK2-low
MFI2	-0.06	2.117e-3	0.0744	PTK2-low
LLGL2	-0.18	2.119e-3	0.0744	PTK2-low
LTB4R;CIDEB	0.01	2.129e-3	0.0746	PTK2-high
MTERFD3	-0.02	2.140e-3	0.0748	PTK2-low
FOXQ1	-0.02	2.143e-3	0.0748	PTK2-low
NETO1	-0.05	2.152e-3	0.0750	PTK2-low
SAMD4A	-0.05	2.156e-3	0.0750	PTK2-low
ASCC1;C10orf104	-0.02	2.158e-3	0.0750	PTK2-low
ZNF184	-0.00	2.164e-3	0.0751	PTK2-low
BASP1;LOC285696	-0.04	2.165e-3	0.0751	PTK2-low
DGKD	-0.01	2.176e-3	0.0753	PTK2-low
STX7	-0.00	2.182e-3	0.0753	PTK2-low
UBE2D4;URGCP	-0.02	2.184e-3	0.0753	PTK2-low
GPC6	-0.02	2.207e-3	0.0760	PTK2-low
SCARB2	-0.01	2.239e-3	0.0768	PTK2-low
VIPR1	-0.07	2.240e-3	0.0768	PTK2-low
AP3B1	-0.06	2.241e-3	0.0768	PTK2-low
MED15	-0.00	2.263e-3	0.0775	PTK2-low
STRN	-0.02	2.265e-3	0.0775	PTK2-low
CHST13	-0.05	2.271e-3	0.0775	PTK2-low
KIAA1539	-0.01	2.276e-3	0.0776	PTK2-low
VOPP1	-0.07	2.293e-3	0.0780	PTK2-low
SOX9	-0.07	2.297e-3	0.0781	PTK2-low
RAB27B	-0.01	2.312e-3	0.0785	PTK2-low
C2orf7;CCT7	-0.00	2.321e-3	0.0786	PTK2-low
KLF14	-0.05	2.327e-3	0.0787	PTK2-low
CLTCL1	-0.01	2.337e-3	0.0789	PTK2-low
SPDYA	-0.07	2.371e-3	0.0800	PTK2-low
PAK7	-0.00	2.383e-3	0.0803	PTK2-low
FUT4	-0.08	2.395e-3	0.0806	PTK2-low
CBFA2T2	-0.04	2.404e-3	0.0807	PTK2-low
LOC100129794;SLC25A21	-0.07	2.414e-3	0.0809	PTK2-low
STMN3	-0.07	2.415e-3	0.0809	PTK2-low
RAD54L	-0.01	2.439e-3	0.0815	PTK2-low
RAP1GAP	-0.08	2.444e-3	0.0816	PTK2-low
UBTD1;MMS19	-0.08	2.468e-3	0.0823	PTK2-low
FOXI2	-0.21	2.484e-3	0.0827	PTK2-low
THAP7;FLJ39582	-0.02	2.487e-3	0.0827	PTK2-low
RRAS	-0.03	2.493e-3	0.0827	PTK2-low
GABRA2	-0.06	2.518e-3	0.0834	PTK2-low
ATOH1	-0.02	2.526e-3	0.0836	PTK2-low
GJB2	-0.26	2.535e-3	0.0838	PTK2-low
GRM3	-0.06	2.538e-3	0.0838	PTK2-low
KCTD9	-0.04	2.545e-3	0.0839	PTK2-low
ALX4	-0.22	2.561e-3	0.0842	PTK2-low
CTSG	0.11	2.562e-3	0.0842	PTK2-high
SURF1;SURF2	0.08	2.574e-3	0.0843	PTK2-high
PLK1S1	-0.01	2.577e-3	0.0843	PTK2-low
PHKG1	-0.06	2.580e-3	0.0843	PTK2-low
ASB4	-0.11	2.582e-3	0.0843	PTK2-low
LOC220930;ZEB1	-0.09	2.588e-3	0.0844	PTK2-low
NTNG1	-0.06	2.597e-3	0.0844	PTK2-low
MED16	-0.01	2.598e-3	0.0844	PTK2-low
MAL	-0.04	2.600e-3	0.0844	PTK2-low
KCNQ1	-0.05	2.612e-3	0.0846	PTK2-low
TMEFF1	-0.20	2.613e-3	0.0846	PTK2-low
CHST1	-0.02	2.639e-3	0.0853	PTK2-low
HEY2	-0.01	2.651e-3	0.0856	PTK2-low
UCHL1	-0.04	2.662e-3	0.0857	PTK2-low
E2F8	-0.01	2.663e-3	0.0857	PTK2-low
DOCK5	-0.00	2.673e-3	0.0859	PTK2-low
LONP2	-0.16	2.683e-3	0.0861	PTK2-low
DQX1;AUP1	-0.01	2.687e-3	0.0861	PTK2-low
DLX5	-0.05	2.705e-3	0.0866	PTK2-low
IPO5	0.06	2.718e-3	0.0869	PTK2-high
SLC25A1	-0.02	2.724e-3	0.0869	PTK2-low
CDNF;HSPA14	-0.01	2.731e-3	0.0870	PTK2-low
LYSMD1;SCNM1	-0.01	2.732e-3	0.0870	PTK2-low
CSNK1G3	-0.01	2.743e-3	0.0870	PTK2-low
KCNK13	-0.04	2.743e-3	0.0870	PTK2-low
ARRDC2	-0.03	2.745e-3	0.0870	PTK2-low
FCHSD2	-0.04	2.760e-3	0.0874	PTK2-low
MANEAL	-0.04	2.799e-3	0.0885	PTK2-low
ZMYND15;CXCL16	-0.01	2.803e-3	0.0885	PTK2-low
COX6A1	-0.01	2.807e-3	0.0885	PTK2-low
MYBL2	-0.03	2.822e-3	0.0888	PTK2-low
B4GALT7	-0.02	2.853e-3	0.0897	PTK2-low
BCL2A1	0.06	2.857e-3	0.0897	PTK2-high
PEBP1	-0.09	2.873e-3	0.0899	PTK2-low
BTG4;MIR34C;MIR34B	-0.07	2.878e-3	0.0899	PTK2-low
PFKFB1	0.08	2.881e-3	0.0899	PTK2-high
NTM	-0.09	2.882e-3	0.0899	PTK2-low
CD79B	0.06	2.883e-3	0.0899	PTK2-high
VLDLR;FLJ35024	-0.03	2.908e-3	0.0904	PTK2-low
CPT2	-0.01	2.908e-3	0.0904	PTK2-low
APBA2	0.04	2.915e-3	0.0905	PTK2-high
FAM78A	-0.06	2.922e-3	0.0905	PTK2-low
TBXA2R	-0.04	2.923e-3	0.0905	PTK2-low
LRIT1	0.06	2.943e-3	0.0908	PTK2-high
ITGA6	-0.01	2.946e-3	0.0908	PTK2-low
CELSR1	-0.10	2.947e-3	0.0908	PTK2-low
DCPS	-0.03	2.953e-3	0.0908	PTK2-low
USH1C	-0.06	2.953e-3	0.0908	PTK2-low
TRAF3	-0.07	2.990e-3	0.0918	PTK2-low
RAB9B	-0.10	3.020e-3	0.0926	PTK2-low
GPR3	-0.00	3.062e-3	0.0938	PTK2-low
GRID2	-0.02	3.069e-3	0.0938	PTK2-low
MMP1	0.05	3.079e-3	0.0940	PTK2-high
MNS1	-0.06	3.086e-3	0.0941	PTK2-low
SET	-0.03	3.098e-3	0.0943	PTK2-low
FLRT3;MACROD2	-0.02	3.101e-3	0.0943	PTK2-low
KLF2	-0.03	3.110e-3	0.0943	PTK2-low
NUDT21;OGFOD1	-0.00	3.110e-3	0.0943	PTK2-low
DFNA5	-0.06	3.115e-3	0.0943	PTK2-low
BCL2	0.05	3.118e-3	0.0943	PTK2-high
MAP9	-0.05	3.133e-3	0.0947	PTK2-low
OSBP	-0.01	3.161e-3	0.0954	PTK2-low
ZNF513	-0.05	3.165e-3	0.0954	PTK2-low
SERTAD2	-0.02	3.172e-3	0.0954	PTK2-low
CALML5	0.17	3.173e-3	0.0954	PTK2-high
NAV3	-0.07	3.185e-3	0.0956	PTK2-low
NFAM1	0.10	3.207e-3	0.0961	PTK2-high
HKR1	-0.06	3.213e-3	0.0962	PTK2-low
ZNF354C	-0.09	3.230e-3	0.0966	PTK2-low
REG3A	0.27	3.244e-3	0.0969	PTK2-high
TMC6;TMC8	0.09	3.251e-3	0.0969	PTK2-high
GPR137;BAD	-0.04	3.260e-3	0.0971	PTK2-low
TFPI2	-0.04	3.283e-3	0.0975	PTK2-low
SNORD45C;RABGGTB	-0.00	3.285e-3	0.0975	PTK2-low
SUOX	-0.02	3.290e-3	0.0976	PTK2-low
BNIP3	-0.02	3.299e-3	0.0976	PTK2-low
TNFAIP8L2	0.04	3.299e-3	0.0976	PTK2-high
ZNF37A	-0.02	3.304e-3	0.0976	PTK2-low
SLC16A7	0.02	3.311e-3	0.0976	PTK2-high
CAMLG	-0.07	3.312e-3	0.0976	PTK2-low
ERBB4	-0.03	3.331e-3	0.0980	PTK2-low
DTX3L;PARP9	-0.01	3.340e-3	0.0982	PTK2-low
SCMH1	-0.00	3.354e-3	0.0982	PTK2-low
GLIPR2	-0.02	3.359e-3	0.0982	PTK2-low
FRAT1	-0.03	3.361e-3	0.0982	PTK2-low
CYC1	-0.00	3.361e-3	0.0982	PTK2-low
NRAS;CSDE1	-0.03	3.366e-3	0.0982	PTK2-low
C4orf32	-0.03	3.367e-3	0.0982	PTK2-low
FGF10	-0.04	3.385e-3	0.0986	PTK2-low
IFNGR2	0.02	3.389e-3	0.0986	PTK2-high
SETBP1	0.18	3.404e-3	0.0989	PTK2-high
BTG4;MIR34C;MIR34B	-0.07	3.410e-3	0.0989	PTK2-low
PTGER2	-0.02	3.421e-3	0.0991	PTK2-low
FFAR1	0.05	3.426e-3	0.0991	PTK2-high
CNNM4	-0.06	3.435e-3	0.0991	PTK2-low
COPA;NCSTN	-0.02	3.435e-3	0.0991	PTK2-low
CORO1A	-0.06	3.515e-3	0.101	PTK2-low
IRX4	-0.04	3.520e-3	0.101	PTK2-low
PFKFB3	-0.06	3.525e-3	0.101	PTK2-low
EYA4	-0.04	3.526e-3	0.101	PTK2-low
SF1	-0.00	3.550e-3	0.102	PTK2-low
ESM1	-0.04	3.555e-3	0.102	PTK2-low
TRPM2	0.22	3.560e-3	0.102	PTK2-high
ZNHIT6	0.06	3.570e-3	0.102	PTK2-high
FEZ1	-0.05	3.571e-3	0.102	PTK2-low
P2RY6	0.06	3.600e-3	0.103	PTK2-high
FABP3	-0.15	3.604e-3	0.103	PTK2-low
SECISBP2	-0.04	3.609e-3	0.103	PTK2-low
CD7	0.04	3.615e-3	0.103	PTK2-high
MGMT	0.04	3.626e-3	0.103	PTK2-high
TCERG1L	-0.12	3.637e-3	0.103	PTK2-low
GPR125	-0.02	3.644e-3	0.103	PTK2-low
F2R	-0.04	3.651e-3	0.103	PTK2-low
GPR83	-0.04	3.682e-3	0.104	PTK2-low
CLEC2A	0.06	3.691e-3	0.104	PTK2-high
GPR101	-0.07	3.702e-3	0.104	PTK2-low
SECISBP2L	-0.00	3.703e-3	0.104	PTK2-low
IGFBP6	-0.08	3.737e-3	0.105	PTK2-low
NACC2	-0.08	3.744e-3	0.105	PTK2-low
SRF	-0.03	3.753e-3	0.105	PTK2-low
ZNF577	-0.06	3.760e-3	0.105	PTK2-low
HADHB;HADHA	-0.01	3.764e-3	0.105	PTK2-low
ACHE	-0.01	3.769e-3	0.105	PTK2-low
C5orf24	-0.04	3.769e-3	0.105	PTK2-low
DLX5	-0.15	3.785e-3	0.105	PTK2-low
SH3GL2	-0.17	3.787e-3	0.105	PTK2-low
HSP90AB1	-0.05	3.795e-3	0.105	PTK2-low
PAPPA	-0.03	3.797e-3	0.105	PTK2-low
C9orf7	-0.02	3.803e-3	0.105	PTK2-low
AKAP6	0.02	3.827e-3	0.106	PTK2-high
CLTC	-0.00	3.835e-3	0.106	PTK2-low
IL17RA	-0.07	3.840e-3	0.106	PTK2-low
SLC2A11	-0.06	3.841e-3	0.106	PTK2-low
FAM45A;FAM45B	-0.00	3.847e-3	0.106	PTK2-low
KCNK5	-0.06	3.860e-3	0.106	PTK2-low
WIF1	-0.05	3.863e-3	0.106	PTK2-low
PCNA;CDS2	0.03	3.882e-3	0.106	PTK2-high
MRPS2	-0.13	3.892e-3	0.107	PTK2-low
BCL2	-0.14	3.897e-3	0.107	PTK2-low
FOXB1	-0.10	3.900e-3	0.107	PTK2-low
LIN7A	-0.04	3.910e-3	0.107	PTK2-low
TNPO1	-0.04	3.930e-3	0.107	PTK2-low
KRT39	0.08	3.954e-3	0.108	PTK2-high
TACR2	0.03	3.967e-3	0.108	PTK2-high
C11orf17;ST5	-0.01	4.000e-3	0.109	PTK2-low
PDLIM7	-0.03	4.006e-3	0.109	PTK2-low
SUMF1	-0.12	4.025e-3	0.109	PTK2-low
RPS6KA2	-0.03	4.065e-3	0.110	PTK2-low
VGLL2	-0.06	4.066e-3	0.110	PTK2-low
SPPL2B;LSM7	-0.06	4.080e-3	0.110	PTK2-low
ZFP82	-0.04	4.081e-3	0.110	PTK2-low
SLC8A1	0.05	4.091e-3	0.110	PTK2-high
SLC10A3	0.08	4.098e-3	0.110	PTK2-high
PLEKHA8	-0.01	4.120e-3	0.110	PTK2-low
GBAS	-0.01	4.124e-3	0.110	PTK2-low
CTSL1	-0.04	4.124e-3	0.110	PTK2-low
AFAP1	-0.02	4.127e-3	0.110	PTK2-low
HERPUD1	-0.06	4.130e-3	0.110	PTK2-low
PDE10A	-0.04	4.161e-3	0.111	PTK2-low
ZNF236	-0.06	4.165e-3	0.111	PTK2-low
LCP1	0.02	4.180e-3	0.111	PTK2-high
TFPI2	-0.06	4.183e-3	0.111	PTK2-low
OR7A17	0.06	4.194e-3	0.111	PTK2-high
WNT5A	-0.06	4.194e-3	0.111	PTK2-low
HIVEP3	-0.06	4.195e-3	0.111	PTK2-low
DNAH3;LDAF1	-0.08	4.196e-3	0.111	PTK2-low
SDCBP	0.00	4.199e-3	0.111	PTK2-high
FGF20	-0.09	4.200e-3	0.111	PTK2-low
FAM43B	-0.08	4.203e-3	0.111	PTK2-low
ZMYM4	-0.01	4.203e-3	0.111	PTK2-low
BCL2	-0.06	4.208e-3	0.111	PTK2-low
ARHGEF10L	-0.02	4.210e-3	0.111	PTK2-low
PCGF6	-0.03	4.227e-3	0.111	PTK2-low
TMEM144	-0.04	4.230e-3	0.111	PTK2-low
LOX	-0.04	4.231e-3	0.111	PTK2-low
SNTB2	-0.02	4.270e-3	0.112	PTK2-low
PREX2	-0.12	4.275e-3	0.112	PTK2-low
THNSL2	-0.04	4.279e-3	0.112	PTK2-low
KDR	-0.03	4.284e-3	0.112	PTK2-low
PPARG	-0.06	4.284e-3	0.112	PTK2-low
GLG1	-0.04	4.327e-3	0.113	PTK2-low
GALM	-0.05	4.341e-3	0.113	PTK2-low
SF3B2	-0.02	4.342e-3	0.113	PTK2-low
RAG2;C11orf74	0.06	4.343e-3	0.113	PTK2-high
NRG1	-0.04	4.361e-3	0.113	PTK2-low
DOK5	-0.03	4.373e-3	0.113	PTK2-low
GSDMB	0.07	4.376e-3	0.113	PTK2-high
GPR172A;FBXL6	-0.15	4.384e-3	0.113	PTK2-low
HS3ST1	-0.01	4.399e-3	0.113	PTK2-low
TSNAXIP1;RANBP10	-0.03	4.401e-3	0.113	PTK2-low
WDR37	-0.00	4.407e-3	0.113	PTK2-low
BARX2	-0.05	4.415e-3	0.113	PTK2-low
AMOT	-0.08	4.415e-3	0.113	PTK2-low
SLC1A1	-0.01	4.418e-3	0.113	PTK2-low
ATOX1	-0.03	4.431e-3	0.114	PTK2-low
SHC1;CKS1B	-0.04	4.438e-3	0.114	PTK2-low
ALX4	-0.23	4.443e-3	0.114	PTK2-low
C2orf44	-0.01	4.457e-3	0.114	PTK2-low
INADL	-0.07	4.465e-3	0.114	PTK2-low
STIP1	-0.00	4.482e-3	0.114	PTK2-low
RNF152	-0.04	4.484e-3	0.114	PTK2-low
ESAM	-0.06	4.486e-3	0.114	PTK2-low
AEBP1	0.03	4.494e-3	0.114	PTK2-high
PSMB8	-0.00	4.495e-3	0.114	PTK2-low
TEX2	-0.04	4.496e-3	0.114	PTK2-low
SEPP1	-0.02	4.511e-3	0.114	PTK2-low
ATP10A	-0.05	4.519e-3	0.114	PTK2-low
APBA2	0.06	4.520e-3	0.114	PTK2-high
TLCD1	-0.00	4.562e-3	0.115	PTK2-low
C6orf125	-0.09	4.587e-3	0.116	PTK2-low
ING4	-0.01	4.609e-3	0.116	PTK2-low
GPER;C7orf50	-0.06	4.651e-3	0.117	PTK2-low
BCMO1	-0.19	4.654e-3	0.117	PTK2-low
C7orf38	-0.05	4.655e-3	0.117	PTK2-low
SPNS1	-0.03	4.670e-3	0.117	PTK2-low
EDA	-0.15	4.673e-3	0.117	PTK2-low
VAV2	-0.01	4.680e-3	0.117	PTK2-low
HOXD13	-0.04	4.688e-3	0.117	PTK2-low
SCGN	-0.07	4.702e-3	0.117	PTK2-low
NFKBIA	-0.00	4.703e-3	0.117	PTK2-low
LOC338651;HCCA2;DUSP8	-0.20	4.737e-3	0.118	PTK2-low
HYDIN	-0.04	4.763e-3	0.118	PTK2-low
ENOX2	-0.05	4.788e-3	0.119	PTK2-low
GPR88	-0.11	4.791e-3	0.119	PTK2-low
NF1	-0.04	4.791e-3	0.119	PTK2-low
C9orf75	-0.04	4.803e-3	0.119	PTK2-low
HTR7	-0.11	4.812e-3	0.119	PTK2-low
CREG1	-0.01	4.834e-3	0.119	PTK2-low
ADAMTS1	-0.04	4.867e-3	0.120	PTK2-low
ADRBK2	-0.02	4.874e-3	0.120	PTK2-low
AGK	-0.06	4.874e-3	0.120	PTK2-low
ENTPD8	-0.06	4.888e-3	0.120	PTK2-low
HCN4	-0.02	4.902e-3	0.120	PTK2-low
RAB7L1	-0.04	4.913e-3	0.121	PTK2-low
RHO	0.08	4.931e-3	0.121	PTK2-high
NAA50	-0.00	4.931e-3	0.121	PTK2-low
TMEM14C	-0.00	4.948e-3	0.121	PTK2-low
RARB	-0.00	4.951e-3	0.121	PTK2-low
MKX	-0.13	4.958e-3	0.121	PTK2-low
UBE3A	-0.02	4.967e-3	0.121	PTK2-low
ZNF264	0.00	4.968e-3	0.121	PTK2-high
OAF	-0.08	4.982e-3	0.121	PTK2-low
KLF16	-0.05	5.020e-3	0.122	PTK2-low
MMP25	-0.02	5.033e-3	0.122	PTK2-low
CLEC2B	-0.13	5.043e-3	0.122	PTK2-low
SNX21	-0.05	5.044e-3	0.122	PTK2-low
LYRM2	-0.00	5.064e-3	0.122	PTK2-low
BNC2	-0.16	5.067e-3	0.122	PTK2-low
PDP2	-0.00	5.068e-3	0.122	PTK2-low
CDH8	-0.03	5.078e-3	0.122	PTK2-low
USP6NL	-0.00	5.084e-3	0.122	PTK2-low
DCUN1D1	-0.02	5.085e-3	0.122	PTK2-low
UFSP2	-0.06	5.119e-3	0.123	PTK2-low
UCN2	0.05	5.171e-3	0.124	PTK2-high
AZI2	-0.00	5.176e-3	0.124	PTK2-low
MAPK8IP2	-0.06	5.185e-3	0.124	PTK2-low
MAN2A1	-0.01	5.191e-3	0.124	PTK2-low
TESC	-0.04	5.201e-3	0.124	PTK2-low
PKIG	-0.05	5.218e-3	0.125	PTK2-low
GRB10	-0.03	5.228e-3	0.125	PTK2-low
DLK1	-0.19	5.246e-3	0.125	PTK2-low
CTSS	-0.09	5.246e-3	0.125	PTK2-low
CDK5R2	-0.05	5.268e-3	0.125	PTK2-low
LOX	-0.05	5.271e-3	0.125	PTK2-low
NF1	-0.01	5.273e-3	0.125	PTK2-low
CAMSAP1L1	-0.00	5.275e-3	0.125	PTK2-low
DCPS	-0.01	5.276e-3	0.125	PTK2-low
GARS	-0.00	5.282e-3	0.125	PTK2-low
WDR41	-0.00	5.289e-3	0.125	PTK2-low
MAGI2	-0.08	5.303e-3	0.125	PTK2-low
MTNR1B	-0.19	5.306e-3	0.125	PTK2-low
PAEP	0.05	5.320e-3	0.125	PTK2-high
ARL6IP5	-0.00	5.344e-3	0.126	PTK2-low
WBSCR27	-0.06	5.358e-3	0.126	PTK2-low
FAM119A	-0.01	5.362e-3	0.126	PTK2-low
TMIGD2	0.05	5.365e-3	0.126	PTK2-high
UGDH	-0.02	5.406e-3	0.127	PTK2-low
COX6A2	-0.22	5.442e-3	0.127	PTK2-low
PLEKHF1	-0.04	5.459e-3	0.128	PTK2-low
CDKL1	-0.10	5.464e-3	0.128	PTK2-low
IL11RA	-0.15	5.478e-3	0.128	PTK2-low
CRYGB	0.04	5.482e-3	0.128	PTK2-high
PPP1R9A	-0.01	5.483e-3	0.128	PTK2-low
RAB3D	-0.05	5.485e-3	0.128	PTK2-low
LOC91316;RGL4	0.03	5.493e-3	0.128	PTK2-high
GGT7	-0.03	5.521e-3	0.128	PTK2-low
IFFO1	-0.07	5.527e-3	0.128	PTK2-low
GALNT14	-0.05	5.529e-3	0.128	PTK2-low
MUC15;ANO3	0.13	5.536e-3	0.128	PTK2-high
PSMD4	-0.00	5.553e-3	0.128	PTK2-low
HTR1F	0.05	5.554e-3	0.128	PTK2-high
FGF12	-0.04	5.576e-3	0.129	PTK2-low
GNRH1	0.02	5.583e-3	0.129	PTK2-high
CAMK1	-0.02	5.589e-3	0.129	PTK2-low
CALB2	-0.04	5.593e-3	0.129	PTK2-low
PLA2G5	0.03	5.604e-3	0.129	PTK2-high
BCAR1	-0.22	5.616e-3	0.129	PTK2-low
ABHD12	-0.00	5.633e-3	0.129	PTK2-low
MRPS23	-0.04	5.637e-3	0.129	PTK2-low
PABPC5	-0.05	5.638e-3	0.129	PTK2-low
FLJ32065	-0.02	5.667e-3	0.129	PTK2-low
ENDOG	-0.04	5.670e-3	0.129	PTK2-low
RFC4	-0.01	5.675e-3	0.129	PTK2-low
RARB	-0.02	5.680e-3	0.129	PTK2-low
SLIT1	-0.02	5.684e-3	0.129	PTK2-low
CNNM4	-0.08	5.687e-3	0.129	PTK2-low
HTR7	-0.04	5.688e-3	0.129	PTK2-low
ARL8A	-0.02	5.709e-3	0.130	PTK2-low
NFKBIB;SIRT2	-0.03	5.712e-3	0.130	PTK2-low
CCT6A;PSPH	-0.06	5.718e-3	0.130	PTK2-low
CRLF1	-0.04	5.727e-3	0.130	PTK2-low
SOD2	-0.00	5.754e-3	0.130	PTK2-low
KCNC2	-0.04	5.758e-3	0.130	PTK2-low
MTDH	-0.00	5.763e-3	0.130	PTK2-low
SF3B3;COG4	-0.07	5.767e-3	0.130	PTK2-low
GNB5	0.04	5.780e-3	0.130	PTK2-high
TSC22D4	-0.00	5.814e-3	0.131	PTK2-low
PLEKHF2	0.01	5.817e-3	0.131	PTK2-high
KANK1	-0.04	5.852e-3	0.131	PTK2-low
SNAPC2	-0.11	5.858e-3	0.131	PTK2-low
ZNF16	-0.01	5.875e-3	0.132	PTK2-low
ACVR1C	-0.04	5.895e-3	0.132	PTK2-low
FBXO32	-0.00	5.896e-3	0.132	PTK2-low
DLX5	-0.03	5.903e-3	0.132	PTK2-low
RANBP2	-0.03	5.904e-3	0.132	PTK2-low
PLCE1	0.12	5.906e-3	0.132	PTK2-high
HTR4	-0.02	5.916e-3	0.132	PTK2-low
GPR157	-0.05	5.920e-3	0.132	PTK2-low
ADRB3	-0.03	5.923e-3	0.132	PTK2-low
VTN	0.10	5.929e-3	0.132	PTK2-high
SEMA6C	-0.04	5.936e-3	0.132	PTK2-low
GPX5	0.15	5.959e-3	0.132	PTK2-high
MAGEA4	0.04	5.968e-3	0.132	PTK2-high
RASSF4	-0.02	5.968e-3	0.132	PTK2-low
ASTN2	-0.02	5.979e-3	0.132	PTK2-low
SLC32A1	-0.02	5.983e-3	0.132	PTK2-low
SLC5A1	-0.20	5.989e-3	0.132	PTK2-low
ZFYVE9	-0.02	5.997e-3	0.132	PTK2-low
IL6R	-0.04	5.999e-3	0.132	PTK2-low
SLC26A1;IDUA	-0.02	6.001e-3	0.132	PTK2-low
TMEM187	-0.06	6.006e-3	0.132	PTK2-low
DBT	-0.00	6.008e-3	0.132	PTK2-low
SKA3;MRP63	-0.00	6.020e-3	0.132	PTK2-low
C3orf36	0.09	6.021e-3	0.132	PTK2-high
ADAMDEC1	0.12	6.024e-3	0.132	PTK2-high
BCAS2	-0.00	6.034e-3	0.132	PTK2-low
PPIG	-0.05	6.040e-3	0.132	PTK2-low
MIER3	-0.01	6.058e-3	0.132	PTK2-low
ST3GAL6	-0.00	6.062e-3	0.132	PTK2-low
NA	0.05	6.069e-3	0.132	PTK2-high
TTRAP;ACOT13	-0.00	6.073e-3	0.132	PTK2-low
CD58	-0.00	6.086e-3	0.132	PTK2-low
MT1E	-0.06	6.104e-3	0.133	PTK2-low
CHL1	-0.10	6.117e-3	0.133	PTK2-low
AGPAT6	-0.04	6.161e-3	0.134	PTK2-low
CCDC65	-0.04	6.161e-3	0.134	PTK2-low
NFASC	-0.04	6.210e-3	0.134	PTK2-low
KCNIP4	-0.04	6.210e-3	0.134	PTK2-low
USP16	-0.07	6.219e-3	0.134	PTK2-low
DCC	-0.09	6.246e-3	0.135	PTK2-low
C19orf70;HSD11B1L	-0.03	6.257e-3	0.135	PTK2-low
SCARB2	-0.04	6.259e-3	0.135	PTK2-low
PDZRN3	-0.05	6.266e-3	0.135	PTK2-low
RAG2;C11orf74	-0.01	6.281e-3	0.135	PTK2-low
LCTL	0.01	6.281e-3	0.135	PTK2-high
CACNA1A	-0.04	6.285e-3	0.135	PTK2-low
TPPP3	-0.02	6.311e-3	0.135	PTK2-low
MMP14	-0.06	6.324e-3	0.135	PTK2-low
RBM24	-0.06	6.329e-3	0.135	PTK2-low
EFNB3	-0.04	6.339e-3	0.136	PTK2-low
XRN2	-0.01	6.361e-3	0.136	PTK2-low
TULP3	-0.00	6.379e-3	0.136	PTK2-low
KCNV1	-0.04	6.382e-3	0.136	PTK2-low
C3orf54	-0.02	6.394e-3	0.136	PTK2-low
SNAPC5	-0.00	6.395e-3	0.136	PTK2-low
SNX22	-0.03	6.430e-3	0.137	PTK2-low
F3	-0.02	6.432e-3	0.137	PTK2-low
HIST1H2AM;HIST1H2BO	-0.09	6.441e-3	0.137	PTK2-low
GTF3C2	-0.01	6.454e-3	0.137	PTK2-low
CDKN2AIP	-0.00	6.458e-3	0.137	PTK2-low
SELPLG	0.06	6.478e-3	0.137	PTK2-high
ARMC2	-0.01	6.479e-3	0.137	PTK2-low
GRIA3	-0.07	6.483e-3	0.137	PTK2-low
RASGRF2	-0.06	6.505e-3	0.137	PTK2-low
EDNRB	-0.21	6.526e-3	0.138	PTK2-low
CSDE1	-0.02	6.532e-3	0.138	PTK2-low
RAB32	-0.02	6.587e-3	0.139	PTK2-low
PIGS	-0.00	6.593e-3	0.139	PTK2-low
SUGT1P1;NOL6	-0.00	6.603e-3	0.139	PTK2-low
DAP	-0.04	6.619e-3	0.139	PTK2-low
SERPINA13	0.09	6.621e-3	0.139	PTK2-high
MTNR1A	-0.08	6.637e-3	0.139	PTK2-low
C3orf57	-0.26	6.638e-3	0.139	PTK2-low
MTDH	-0.00	6.640e-3	0.139	PTK2-low
TDGF1;LRRC2	-0.12	6.658e-3	0.139	PTK2-low
INPP1	-0.05	6.667e-3	0.139	PTK2-low
BUD13	-0.06	6.669e-3	0.139	PTK2-low
RAB3IL1	-0.00	6.686e-3	0.139	PTK2-low
VIPR2	-0.06	6.686e-3	0.139	PTK2-low
ANKRD11	-0.00	6.739e-3	0.140	PTK2-low
LRP2	-0.00	6.786e-3	0.141	PTK2-low
C7orf28B	-0.01	6.793e-3	0.141	PTK2-low
LOC388428;AATK	-0.04	6.799e-3	0.141	PTK2-low
TWIST1	-0.06	6.829e-3	0.141	PTK2-low
ATP5D	-0.12	6.835e-3	0.141	PTK2-low
ACVR1	-0.05	6.862e-3	0.142	PTK2-low
DMRT3	-0.04	6.872e-3	0.142	PTK2-low
PHTF1	-0.00	6.879e-3	0.142	PTK2-low
TSC22D4	-0.00	6.912e-3	0.143	PTK2-low
NSMCE4A	-0.00	6.918e-3	0.143	PTK2-low
MFN1	-0.00	6.925e-3	0.143	PTK2-low
HTR1E	-0.09	6.957e-3	0.143	PTK2-low
TMEM147	-0.00	6.973e-3	0.143	PTK2-low
STX2	-0.03	6.976e-3	0.143	PTK2-low
SYPL1	-0.02	7.005e-3	0.144	PTK2-low
ESF1;C20orf7	-0.01	7.020e-3	0.144	PTK2-low
DLAT	-0.04	7.026e-3	0.144	PTK2-low
SFRP4	-0.03	7.034e-3	0.144	PTK2-low
H19	0.16	7.050e-3	0.144	PTK2-high
KLF14	-0.06	7.051e-3	0.144	PTK2-low
SLC25A1	-0.05	7.060e-3	0.144	PTK2-low
CAV2	-0.06	7.090e-3	0.144	PTK2-low
TXNDC17;KIAA0753	-0.01	7.107e-3	0.145	PTK2-low
NDST4	-0.05	7.125e-3	0.145	PTK2-low
ZNF828	-0.02	7.155e-3	0.145	PTK2-low
GLMN;RPAP2	-0.01	7.165e-3	0.146	PTK2-low
ZP2	0.05	7.183e-3	0.146	PTK2-high
AKT1	-0.04	7.207e-3	0.146	PTK2-low
DNAJC24;DCDC1	-0.00	7.236e-3	0.147	PTK2-low
MAP6D1	-0.04	7.277e-3	0.147	PTK2-low
CCR8	0.02	7.280e-3	0.147	PTK2-high
RNH1	-0.23	7.291e-3	0.147	PTK2-low
MTOR	-0.00	7.311e-3	0.148	PTK2-low
HEATR6	-0.00	7.338e-3	0.148	PTK2-low
LAS1L	-0.05	7.343e-3	0.148	PTK2-low
CDH1	-0.12	7.359e-3	0.148	PTK2-low
LCMT2;ADAL	0.00	7.365e-3	0.148	PTK2-high
IL17D	-0.04	7.381e-3	0.148	PTK2-low
PRPS1L1	0.06	7.386e-3	0.148	PTK2-high
FGF18	-0.05	7.415e-3	0.149	PTK2-low
HRASLS2	0.06	7.417e-3	0.149	PTK2-high
FFAR1	0.03	7.451e-3	0.149	PTK2-high
COPS7B	-0.04	7.455e-3	0.149	PTK2-low
C18orf1	-0.03	7.471e-3	0.149	PTK2-low
ZNF569	-0.01	7.478e-3	0.149	PTK2-low
BARHL2	-0.05	7.511e-3	0.150	PTK2-low
RFX5	-0.04	7.547e-3	0.150	PTK2-low
PLAGL1;HYMAI	-0.18	7.551e-3	0.150	PTK2-low
SRD5A2	-0.04	7.591e-3	0.151	PTK2-low
TES	-0.04	7.604e-3	0.151	PTK2-low
FIBP	-0.00	7.606e-3	0.151	PTK2-low
TFPI2	-0.03	7.613e-3	0.151	PTK2-low
CEP70	-0.00	7.619e-3	0.151	PTK2-low
STUB1	-0.10	7.620e-3	0.151	PTK2-low
DUSP1	-0.09	7.621e-3	0.151	PTK2-low
PPT2	-0.14	7.635e-3	0.151	PTK2-low
HELQ;MRPS18C	-0.08	7.647e-3	0.151	PTK2-low
CLVS1	-0.03	7.652e-3	0.151	PTK2-low
LPPR4	-0.02	7.661e-3	0.151	PTK2-low
LMAN2L	-0.01	7.672e-3	0.151	PTK2-low
NPFFR2	-0.10	7.676e-3	0.151	PTK2-low
HEXDC;C17orf101	-0.04	7.739e-3	0.152	PTK2-low
C10orf125	-0.10	7.746e-3	0.152	PTK2-low
LOX	-0.02	7.762e-3	0.152	PTK2-low
RAC2	-0.26	7.765e-3	0.152	PTK2-low
GLT8D2	-0.03	7.836e-3	0.154	PTK2-low
DENND2C	-0.00	7.849e-3	0.154	PTK2-low
ZBTB43	-0.01	7.855e-3	0.154	PTK2-low
EZH1	-0.01	7.857e-3	0.154	PTK2-low
RSPO2	-0.01	7.862e-3	0.154	PTK2-low
FZD6	-0.05	7.873e-3	0.154	PTK2-low
ZNF660	-0.05	7.893e-3	0.154	PTK2-low
C9orf7	-0.02	7.904e-3	0.154	PTK2-low
ADAMTS19	-0.02	7.905e-3	0.154	PTK2-low
LHFP	-0.01	7.941e-3	0.154	PTK2-low
SLC48A1	-0.06	7.948e-3	0.154	PTK2-low
MAP4	-0.01	7.960e-3	0.155	PTK2-low
SNAP47;JMJD4	-0.02	7.966e-3	0.155	PTK2-low
NUP62CL;CXorf41	-0.08	7.994e-3	0.155	PTK2-low
ACPT	0.02	8.005e-3	0.155	PTK2-high
ARL14	0.07	8.019e-3	0.155	PTK2-high
S1PR3;C9orf47	-0.06	8.025e-3	0.155	PTK2-low
C4orf27	-0.00	8.046e-3	0.155	PTK2-low
GJD2	-0.07	8.058e-3	0.156	PTK2-low
DPYSL2	-0.00	8.085e-3	0.156	PTK2-low
PES1	-0.00	8.086e-3	0.156	PTK2-low
RPLP1	-0.00	8.097e-3	0.156	PTK2-low
GNAI1	-0.02	8.105e-3	0.156	PTK2-low
FOXJ3	-0.00	8.122e-3	0.156	PTK2-low
CILP	0.04	8.161e-3	0.157	PTK2-high
CHGB	-0.05	8.163e-3	0.157	PTK2-low
RIOK1;CAGE1	-0.00	8.168e-3	0.157	PTK2-low
MAP4K3	0.00	8.175e-3	0.157	PTK2-high
C9orf64	-0.11	8.201e-3	0.157	PTK2-low
ARHGAP4	-0.29	8.233e-3	0.157	PTK2-low
CLSPN	-0.00	8.233e-3	0.157	PTK2-low
TMC5	0.07	8.237e-3	0.157	PTK2-high
KCNK1	-0.01	8.239e-3	0.157	PTK2-low
PRSS12	-0.05	8.243e-3	0.157	PTK2-low
C9orf156	-0.00	8.256e-3	0.157	PTK2-low
TNFAIP8	-0.05	8.258e-3	0.157	PTK2-low
TGFB1	-0.05	8.259e-3	0.157	PTK2-low
TTC36;TMEM25	-0.03	8.278e-3	0.157	PTK2-low
ALDH7A1	-0.03	8.280e-3	0.157	PTK2-low
TRIM40	0.09	8.280e-3	0.157	PTK2-high
CLIP2	-0.02	8.292e-3	0.157	PTK2-low
TRIM10	0.05	8.298e-3	0.157	PTK2-high
GPR39	-0.01	8.312e-3	0.157	PTK2-low
SOX2;SOX2OT	-0.04	8.313e-3	0.157	PTK2-low
IGFBP3	-0.07	8.335e-3	0.157	PTK2-low
PPP1R3C	-0.06	8.366e-3	0.158	PTK2-low
ZNF141	-0.03	8.391e-3	0.158	PTK2-low
HAUS2;LRRC57	-0.00	8.443e-3	0.159	PTK2-low
CHST8	-0.02	8.465e-3	0.159	PTK2-low
CXCL3	-0.06	8.466e-3	0.159	PTK2-low
DUSP18	-0.00	8.466e-3	0.159	PTK2-low
HES4	-0.05	8.481e-3	0.159	PTK2-low
LTA	0.05	8.494e-3	0.159	PTK2-high
HOXD9	-0.06	8.521e-3	0.159	PTK2-low
NEIL3	-0.01	8.527e-3	0.159	PTK2-low
ASPH	-0.00	8.530e-3	0.159	PTK2-low
SLC25A29	-0.03	8.533e-3	0.159	PTK2-low
WDR86	-0.03	8.537e-3	0.159	PTK2-low
ZC3H14	-0.00	8.543e-3	0.159	PTK2-low
POLR2I;TBCB	-0.01	8.549e-3	0.159	PTK2-low
GLT8D2	-0.04	8.563e-3	0.160	PTK2-low
EOMES	-0.02	8.576e-3	0.160	PTK2-low
TCEB2	-0.13	8.577e-3	0.160	PTK2-low
CIC	-0.03	8.616e-3	0.160	PTK2-low
GPR109B	0.08	8.618e-3	0.160	PTK2-high
CDK10	-0.05	8.629e-3	0.160	PTK2-low
UCKL1AS;ZNF512B;UCKL1	-0.06	8.672e-3	0.161	PTK2-low
DDB1;DAK	0.16	8.694e-3	0.161	PTK2-high
CRYGC	0.04	8.695e-3	0.161	PTK2-high
MICAL2	-0.08	8.714e-3	0.161	PTK2-low
ATP6V1C2	-0.05	8.725e-3	0.161	PTK2-low
GDNF	-0.05	8.731e-3	0.161	PTK2-low
NOL10	-0.20	8.736e-3	0.161	PTK2-low
CDH1	-0.04	8.739e-3	0.161	PTK2-low
GANC;TMEM87A	-0.05	8.745e-3	0.161	PTK2-low
ENY2;NUDCD1	-0.00	8.753e-3	0.161	PTK2-low
EXOSC4	-0.00	8.755e-3	0.161	PTK2-low
CAT	-0.02	8.789e-3	0.161	PTK2-low
SLC5A7	-0.23	8.801e-3	0.162	PTK2-low
PCMTD1	0.01	8.811e-3	0.162	PTK2-high
TBX21	-0.20	8.814e-3	0.162	PTK2-low
TUFM	-0.00	8.866e-3	0.162	PTK2-low
PTBP2	-0.00	8.884e-3	0.162	PTK2-low
CCRL2	0.16	8.888e-3	0.162	PTK2-high
CDH8	-0.04	8.896e-3	0.162	PTK2-low
MGC2889;HRASLS	-0.07	8.902e-3	0.162	PTK2-low
C1orf228;TMEM53	0.01	8.904e-3	0.162	PTK2-high
SLC26A11;SGSH	-0.03	8.906e-3	0.162	PTK2-low
SEC22A	-0.04	8.909e-3	0.162	PTK2-low
EPS8	-0.03	8.942e-3	0.163	PTK2-low
PCNP	-0.00	8.979e-3	0.163	PTK2-low
DCAF8	-0.00	8.986e-3	0.163	PTK2-low
LTBP2	-0.07	9.013e-3	0.163	PTK2-low
CD40LG	0.10	9.015e-3	0.163	PTK2-high
ZBTB22	-0.00	9.016e-3	0.163	PTK2-low
NKX3-1	-0.05	9.040e-3	0.164	PTK2-low
PCDH1	-0.03	9.061e-3	0.164	PTK2-low
EPHA10	-0.04	9.062e-3	0.164	PTK2-low
RTN4RL2	-0.02	9.071e-3	0.164	PTK2-low
GTF2H3;EIF2B1	-0.13	9.076e-3	0.164	PTK2-low
MAGEA10	0.03	9.077e-3	0.164	PTK2-high
ENPP5	-0.05	9.081e-3	0.164	PTK2-low
CDX2	-0.04	9.103e-3	0.164	PTK2-low
JUB	-0.01	9.106e-3	0.164	PTK2-low
LOC100233209;FAM113B	0.05	9.113e-3	0.164	PTK2-high
FIZ1	0.03	9.120e-3	0.164	PTK2-high
ART5	-0.07	9.131e-3	0.164	PTK2-low
GTF3C1;KIAA0556	-0.01	9.135e-3	0.164	PTK2-low
TACC3;TMEM129	-0.02	9.142e-3	0.164	PTK2-low
FOXF1	-0.03	9.147e-3	0.164	PTK2-low
CORO7	-0.00	9.167e-3	0.164	PTK2-low
ELMO1	-0.01	9.203e-3	0.165	PTK2-low
GRRP1	-0.18	9.225e-3	0.165	PTK2-low
GLB1L3	-0.05	9.227e-3	0.165	PTK2-low
FBXO44;FBXO2	-0.15	9.279e-3	0.166	PTK2-low
KDELR3	-0.01	9.292e-3	0.166	PTK2-low
LRPPRC	-0.01	9.313e-3	0.166	PTK2-low
SNX14	-0.01	9.316e-3	0.166	PTK2-low
SLC20A2;C8orf40	-0.11	9.325e-3	0.166	PTK2-low
CTSE	0.06	9.328e-3	0.166	PTK2-high
SOD3	0.07	9.331e-3	0.166	PTK2-high
NIPSNAP1	-0.00	9.337e-3	0.166	PTK2-low
PLCD1	-0.20	9.338e-3	0.166	PTK2-low
NA	0.04	9.381e-3	0.166	PTK2-high
KCNJ10	-0.03	9.384e-3	0.166	PTK2-low
LRRTM1;CTNNA2	-0.03	9.390e-3	0.166	PTK2-low
NPM2	-0.24	9.392e-3	0.166	PTK2-low
WDFY3;C4orf12	-0.01	9.392e-3	0.166	PTK2-low
SMC4;IFT80	-0.00	9.426e-3	0.166	PTK2-low
JPH3	-0.03	9.433e-3	0.166	PTK2-low
SERPINB6	-0.00	9.438e-3	0.166	PTK2-low
TSPAN2	-0.05	9.440e-3	0.166	PTK2-low
UCK2	-0.00	9.441e-3	0.166	PTK2-low
EGFL8	0.04	9.450e-3	0.166	PTK2-high
CEP63;ANAPC13	-0.11	9.450e-3	0.166	PTK2-low
SIX1	-0.01	9.467e-3	0.166	PTK2-low
KRT81	-0.18	9.469e-3	0.166	PTK2-low
MLXIPL	-0.03	9.487e-3	0.166	PTK2-low
SYF2	-0.01	9.495e-3	0.166	PTK2-low
KCNN3	-0.05	9.499e-3	0.166	PTK2-low
RPA2	-0.00	9.503e-3	0.166	PTK2-low
CBFA2T2	-0.00	9.565e-3	0.167	PTK2-low
DNAJB14	-0.03	9.624e-3	0.168	PTK2-low
SLC29A2	-0.03	9.664e-3	0.168	PTK2-low
RSBN1	-0.01	9.672e-3	0.168	PTK2-low
MTHFD1	-0.01	9.673e-3	0.168	PTK2-low
C2orf63;RPS27A	-0.00	9.699e-3	0.169	PTK2-low
SFRP4	-0.15	9.734e-3	0.169	PTK2-low
SLAMF7	0.19	9.773e-3	0.170	PTK2-high
ADAM17	-0.01	9.773e-3	0.170	PTK2-low
IRGC	0.04	9.788e-3	0.170	PTK2-high
C3orf15	-0.02	9.818e-3	0.170	PTK2-low
TET1	-0.05	9.833e-3	0.170	PTK2-low
PFKL	-0.00	9.846e-3	0.170	PTK2-low
ZNF781	-0.06	9.861e-3	0.171	PTK2-low
CHRNA9	0.05	9.901e-3	0.171	PTK2-high
HOXA6	-0.15	9.903e-3	0.171	PTK2-low
SIM2	-0.05	9.903e-3	0.171	PTK2-low
C1orf85	-0.01	9.927e-3	0.171	PTK2-low
DOK7	-0.01	9.929e-3	0.171	PTK2-low
UIMC1	-0.00	9.941e-3	0.171	PTK2-low
TRAF4	-0.02	9.961e-3	0.171	PTK2-low
SEL1L	-0.00	9.990e-3	0.172	PTK2-low
UPF3B	-0.07	0.0100	0.172	PTK2-low
ACOT12;RNU5E;RNU5D	-0.04	0.0101	0.173	PTK2-low
NLRP10	-0.11	0.0101	0.173	PTK2-low
SLAMF8	0.02	0.0101	0.173	PTK2-high
DMXL2	-0.00	0.0101	0.174	PTK2-low
ABCC13	0.13	0.0101	0.174	PTK2-high
SFMBT1	-0.06	0.0102	0.174	PTK2-low
C16orf87	-0.01	0.0102	0.174	PTK2-low
DDX56	-0.03	0.0102	0.174	PTK2-low
AVP	0.04	0.0102	0.174	PTK2-high
ATP6V0B	-0.01	0.0102	0.174	PTK2-low
MYOD1	-0.03	0.0102	0.174	PTK2-low
SERPINB1	-0.04	0.0103	0.175	PTK2-low
NA	0.02	0.0103	0.175	PTK2-high
ELOVL5	-0.03	0.0103	0.175	PTK2-low
LATS2	-0.00	0.0103	0.175	PTK2-low
JRK	0.04	0.0103	0.175	PTK2-high
ARHGDIB	0.07	0.0103	0.175	PTK2-high
PTPRB	-0.03	0.0103	0.175	PTK2-low
CARD9	0.02	0.0103	0.175	PTK2-high
SLC5A8	-0.04	0.0103	0.175	PTK2-low
RASD2	-0.04	0.0103	0.175	PTK2-low
RUNX1T1	-0.14	0.0103	0.175	PTK2-low
KRT75	0.10	0.0104	0.175	PTK2-high
ARMC7	-0.03	0.0104	0.175	PTK2-low
SLBP	-0.14	0.0104	0.175	PTK2-low
NTRK2	-0.09	0.0104	0.176	PTK2-low
SIK1	-0.05	0.0104	0.176	PTK2-low
HIST1H4A;HIST1H3A	-0.04	0.0104	0.176	PTK2-low
CA5B	-0.06	0.0105	0.176	PTK2-low
TRPC4	-0.04	0.0105	0.176	PTK2-low
SF3B3;COG4	-0.00	0.0105	0.176	PTK2-low
DAB2IP	-0.24	0.0106	0.177	PTK2-low
RBBP7	-0.18	0.0106	0.177	PTK2-low
PPP2R5B	-0.01	0.0106	0.178	PTK2-low
SPNS3	0.11	0.0106	0.178	PTK2-high
C1orf21	-0.00	0.0106	0.178	PTK2-low
SNX33	-0.03	0.0106	0.178	PTK2-low
IL2RA	0.10	0.0107	0.178	PTK2-high
HSD17B10	-0.10	0.0107	0.178	PTK2-low
C16orf67	-0.02	0.0107	0.178	PTK2-low
C1orf126;TMEM51	-0.00	0.0107	0.178	PTK2-low
NDUFV2	-0.01	0.0107	0.178	PTK2-low
C5orf35	-0.04	0.0107	0.178	PTK2-low
GRIA2	-0.04	0.0107	0.178	PTK2-low
BTF3L4;TXNDC12	-0.00	0.0107	0.178	PTK2-low
ABCC13	0.02	0.0108	0.179	PTK2-high
KCNN3	-0.04	0.0108	0.179	PTK2-low
SPI1	0.04	0.0108	0.179	PTK2-high
HUNK	-0.14	0.0108	0.179	PTK2-low
TPBG	-0.04	0.0109	0.180	PTK2-low
TESK1	-0.02	0.0109	0.180	PTK2-low
TSPAN6	-0.06	0.0109	0.180	PTK2-low
ZNF10	-0.00	0.0109	0.180	PTK2-low
PHACTR4	-0.01	0.0109	0.180	PTK2-low
NDUFS3;KBTBD4	-0.00	0.0109	0.180	PTK2-low
ATR	-0.00	0.0109	0.180	PTK2-low
HIST1H3I	-0.06	0.0109	0.180	PTK2-low
MAGEH1	-0.07	0.0109	0.180	PTK2-low
STAU2	-0.00	0.0110	0.180	PTK2-low
PTGR1	-0.12	0.0110	0.180	PTK2-low
FIP1L1	-0.06	0.0110	0.180	PTK2-low
DPH1;OVCA2	-0.04	0.0110	0.180	PTK2-low
C6orf47	-0.00	0.0110	0.180	PTK2-low
FHL3	-0.06	0.0110	0.180	PTK2-low
TXLNA	-0.01	0.0110	0.180	PTK2-low
MRPS22	-0.01	0.0110	0.180	PTK2-low
FOXD1	-0.05	0.0110	0.180	PTK2-low
MYO5A	-0.03	0.0110	0.180	PTK2-low
ZNF746	-0.01	0.0111	0.180	PTK2-low
SIRT3;PSMD13	-0.00	0.0111	0.180	PTK2-low
LRSAM1;RPL12	-0.05	0.0111	0.181	PTK2-low
IL7	-0.01	0.0111	0.181	PTK2-low
LOC100233209;FAM113B	0.05	0.0112	0.182	PTK2-high
TLE6	-0.15	0.0112	0.182	PTK2-low
SAMD11	-0.19	0.0112	0.182	PTK2-low
BIN2	0.02	0.0112	0.182	PTK2-high
WAS	0.07	0.0112	0.182	PTK2-high
PLA2R1	-0.09	0.0112	0.182	PTK2-low
CLEC3B	-0.27	0.0112	0.182	PTK2-low
DCAF10	-0.04	0.0112	0.182	PTK2-low
TCP10L	0.14	0.0112	0.182	PTK2-high
ARL6IP1	-0.12	0.0112	0.182	PTK2-low
SCN1B	-0.02	0.0112	0.182	PTK2-low
FASTKD3;MTRR	-0.00	0.0113	0.182	PTK2-low
ERICH1	-0.00	0.0113	0.182	PTK2-low
C11orf67;RSF1	-0.08	0.0113	0.182	PTK2-low
CSF1R	0.06	0.0113	0.182	PTK2-high
ATF7IP2	0.03	0.0113	0.182	PTK2-high
YIPF1	-0.00	0.0113	0.182	PTK2-low
SEMA3E	-0.05	0.0113	0.182	PTK2-low
STX11	-0.01	0.0113	0.182	PTK2-low
POMT1	-0.05	0.0114	0.182	PTK2-low
SNCB;EIF4E1B	-0.01	0.0114	0.182	PTK2-low
KLF12	-0.04	0.0114	0.182	PTK2-low
MYPN	0.03	0.0114	0.183	PTK2-high
EIF3I;C1orf91	-0.04	0.0114	0.183	PTK2-low
PAICS;PPAT	-0.04	0.0114	0.183	PTK2-low
TP73	-0.18	0.0114	0.183	PTK2-low
LYNX1	-0.04	0.0114	0.183	PTK2-low
KHDRBS2	-0.01	0.0115	0.183	PTK2-low
IGF2R	-0.00	0.0115	0.183	PTK2-low
BTG1	-0.01	0.0115	0.183	PTK2-low
CGN	-0.02	0.0115	0.183	PTK2-low
OSBPL5	0.03	0.0115	0.183	PTK2-high
LOC80054;CEBPA	-0.05	0.0115	0.183	PTK2-low
PALMD	-0.06	0.0116	0.184	PTK2-low
CTSB	-0.00	0.0116	0.184	PTK2-low
GPR155	-0.00	0.0116	0.184	PTK2-low
ULBP2	-0.03	0.0116	0.184	PTK2-low
SMAD9	0.05	0.0116	0.184	PTK2-high
IRF4	-0.07	0.0117	0.184	PTK2-low
IMPA1	-0.02	0.0117	0.184	PTK2-low
ITSN2	-0.01	0.0117	0.184	PTK2-low
DCST2;DCST1	0.04	0.0117	0.184	PTK2-high
DCT	-0.13	0.0117	0.184	PTK2-low
SRGAP1	-0.01	0.0117	0.185	PTK2-low
C3orf31	-0.01	0.0117	0.185	PTK2-low
ALG14	-0.00	0.0117	0.185	PTK2-low
EXOSC2	-0.00	0.0117	0.185	PTK2-low
ZHX1	-0.00	0.0118	0.185	PTK2-low
PERP	-0.04	0.0118	0.185	PTK2-low
NR2F2	-0.01	0.0118	0.185	PTK2-low
GTF2F2;KCTD4	0.13	0.0118	0.186	PTK2-high
DOK5	-0.04	0.0119	0.186	PTK2-low
PEX5	-0.02	0.0119	0.187	PTK2-low
CDKN1C	-0.04	0.0119	0.187	PTK2-low
TAF13	-0.04	0.0120	0.188	PTK2-low
ADCYAP1R1	-0.03	0.0120	0.188	PTK2-low
XKR8	-0.15	0.0120	0.188	PTK2-low
AFAP1	-0.10	0.0121	0.188	PTK2-low
C1orf84;MED8	-0.00	0.0121	0.188	PTK2-low
OR3A3	0.14	0.0121	0.189	PTK2-high
MED31;C17orf100	-0.00	0.0121	0.189	PTK2-low
NMT2	-0.03	0.0121	0.189	PTK2-low
NINJ1	0.05	0.0121	0.189	PTK2-high
HIST1H2AG;HIST1H2BJ	-0.06	0.0122	0.189	PTK2-low
IFI30	-0.04	0.0122	0.189	PTK2-low
GTF2IRD1	0.03	0.0122	0.189	PTK2-high
HLA-DQB2	0.18	0.0122	0.189	PTK2-high
C2orf3	-0.04	0.0122	0.189	PTK2-low
SOAT1	-0.02	0.0122	0.189	PTK2-low
TNFSF14	0.13	0.0122	0.189	PTK2-high
TNC	-0.02	0.0122	0.189	PTK2-low
ADAMDEC1	0.09	0.0122	0.189	PTK2-high
WNT7B	-0.03	0.0122	0.189	PTK2-low
ATP1A3	0.04	0.0122	0.189	PTK2-high
CENPA	-0.05	0.0122	0.189	PTK2-low
C11orf46	-0.05	0.0123	0.189	PTK2-low
F10	0.04	0.0123	0.189	PTK2-high
NT5C3L	-0.04	0.0123	0.189	PTK2-low
LOC285696	-0.01	0.0123	0.189	PTK2-low
TRIM8	-0.02	0.0123	0.189	PTK2-low
DUSP10	-0.01	0.0123	0.189	PTK2-low
CBARA1	-0.00	0.0123	0.189	PTK2-low
UCP2	-0.06	0.0123	0.189	PTK2-low
CAND1	-0.01	0.0123	0.189	PTK2-low
FFAR2	0.08	0.0123	0.189	PTK2-high
PSMA1;PDE3B	-0.00	0.0124	0.189	PTK2-low
C11orf70	-0.05	0.0124	0.190	PTK2-low
RGL1;ARPC5	-0.00	0.0124	0.190	PTK2-low
C4orf27	-0.02	0.0124	0.190	PTK2-low
C1orf133;SERTAD4	-0.04	0.0124	0.190	PTK2-low
CAMTA2	-0.05	0.0124	0.190	PTK2-low
RAB36	-0.05	0.0125	0.190	PTK2-low
HMOX1	0.03	0.0125	0.191	PTK2-high
TBC1D10A	-0.01	0.0125	0.191	PTK2-low
ABCB9;OGFOD2	-0.01	0.0125	0.191	PTK2-low
SCP2	-0.04	0.0126	0.191	PTK2-low
VAMP2	-0.00	0.0126	0.192	PTK2-low
NA	0.05	0.0126	0.192	PTK2-high
ADAMTSL1	-0.07	0.0126	0.192	PTK2-low
C16orf10;SOLH	-0.00	0.0126	0.192	PTK2-low
SLCO4A1	-0.06	0.0126	0.192	PTK2-low
XRRA1;SPCS2	-0.00	0.0127	0.192	PTK2-low
CRTAM	0.04	0.0127	0.192	PTK2-high
GPX2	0.03	0.0127	0.192	PTK2-high
HMGB1	-0.00	0.0127	0.192	PTK2-low
PLXDC2	-0.01	0.0127	0.192	PTK2-low
TPM1	-0.04	0.0127	0.192	PTK2-low
PTGS2	-0.04	0.0128	0.193	PTK2-low
CCRN4L	-0.01	0.0128	0.194	PTK2-low
CDK5RAP2	-0.01	0.0128	0.194	PTK2-low
DARS	-0.02	0.0129	0.194	PTK2-low
FBXO28	-0.00	0.0129	0.194	PTK2-low
DGCR14	-0.03	0.0129	0.194	PTK2-low
BHLHE40	-0.00	0.0129	0.195	PTK2-low
VPS4A	-0.01	0.0129	0.195	PTK2-low
PTH2	-0.05	0.0130	0.195	PTK2-low
ZNF91	-0.01	0.0130	0.195	PTK2-low
ZNF70	-0.10	0.0130	0.195	PTK2-low
KTI12;TXNDC12	-0.01	0.0130	0.195	PTK2-low
MN1	-0.00	0.0130	0.195	PTK2-low
TRIM36	-0.26	0.0130	0.195	PTK2-low
PITPNA	-0.02	0.0130	0.195	PTK2-low
WNT7A	-0.04	0.0131	0.195	PTK2-low
NCKAP1	-0.04	0.0131	0.195	PTK2-low
GMDS	-0.00	0.0131	0.195	PTK2-low
ATXN7;THOC7	-0.00	0.0131	0.195	PTK2-low
NCOR2	-0.07	0.0131	0.195	PTK2-low
DAB2	-0.01	0.0131	0.195	PTK2-low
ACSM1	0.04	0.0131	0.195	PTK2-high
ZNF570	-0.04	0.0131	0.195	PTK2-low
CLIC5	-0.02	0.0131	0.196	PTK2-low
SMCR8;TOP3A	-0.05	0.0132	0.196	PTK2-low
STS	0.08	0.0132	0.196	PTK2-high
C9orf142	-0.01	0.0132	0.196	PTK2-low
PCSK4;REEP6	-0.04	0.0132	0.196	PTK2-low
C1orf216	-0.00	0.0132	0.196	PTK2-low
ITPKB	-0.02	0.0133	0.196	PTK2-low
RUNX3	0.03	0.0133	0.196	PTK2-high
FKBP9	-0.03	0.0133	0.196	PTK2-low
HIST1H3B;HIST1H2AB	-0.01	0.0133	0.196	PTK2-low
SLC17A1	0.12	0.0133	0.196	PTK2-high
NKX3-1	-0.03	0.0133	0.196	PTK2-low
MDH1;C2orf86	-0.01	0.0133	0.196	PTK2-low
ATP6V0C	-0.12	0.0133	0.197	PTK2-low
LONP2	-0.00	0.0133	0.197	PTK2-low
CTF1	-0.09	0.0134	0.197	PTK2-low
NIPA1	-0.01	0.0134	0.197	PTK2-low
SLC27A5	0.05	0.0134	0.197	PTK2-high
KCNK5	-0.06	0.0134	0.197	PTK2-low
ZNF187	-0.00	0.0134	0.197	PTK2-low
LRRC3	-0.13	0.0135	0.197	PTK2-low
ICAM5	-0.05	0.0135	0.197	PTK2-low
GLRA3	-0.03	0.0135	0.197	PTK2-low
NPAS1	-0.03	0.0135	0.197	PTK2-low
SCYL1	-0.04	0.0135	0.197	PTK2-low
UCK1	-0.03	0.0135	0.197	PTK2-low
NDUFA3	0.00	0.0135	0.197	PTK2-high
PACSIN1	-0.16	0.0135	0.197	PTK2-low
RBP1	-0.05	0.0135	0.197	PTK2-low
GLO1	-0.03	0.0135	0.198	PTK2-low
LPPR4	-0.04	0.0136	0.198	PTK2-low
SH2D4A	-0.14	0.0136	0.198	PTK2-low
MRPL15	-0.00	0.0136	0.198	PTK2-low
ERI1	-0.00	0.0136	0.198	PTK2-low
IL32	-0.05	0.0136	0.198	PTK2-low
ARC	-0.06	0.0136	0.198	PTK2-low
CYP26B1	-0.04	0.0137	0.199	PTK2-low
PPP2R2A	-0.02	0.0137	0.199	PTK2-low
ZNF804A	-0.15	0.0137	0.199	PTK2-low
CITED4	-0.04	0.0137	0.199	PTK2-low
PLD6	-0.07	0.0138	0.199	PTK2-low
MAD2L2	-0.09	0.0138	0.199	PTK2-low
ULBP1	-0.07	0.0138	0.200	PTK2-low
SGSM3	-0.01	0.0138	0.200	PTK2-low
ZBTB8B	-0.05	0.0139	0.200	PTK2-low
RANGRF;SLC25A35	-0.00	0.0139	0.200	PTK2-low
PRKD3	0.12	0.0139	0.200	PTK2-high
TM9SF1	-0.01	0.0139	0.201	PTK2-low
INTS6	-0.00	0.0139	0.201	PTK2-low
GPHN	-0.09	0.0140	0.201	PTK2-low
TWF2	-0.04	0.0140	0.202	PTK2-low
CECR6	-0.18	0.0140	0.202	PTK2-low
ACSS3	-0.04	0.0140	0.202	PTK2-low
C5orf24	-0.00	0.0141	0.202	PTK2-low
APOBEC2	0.04	0.0141	0.202	PTK2-high
CDC20B;MIR449C	-0.03	0.0141	0.202	PTK2-low
SDCCAG3;PMPCA	-0.02	0.0141	0.202	PTK2-low
ETV7	-0.19	0.0141	0.203	PTK2-low
GABARAP	-0.04	0.0141	0.203	PTK2-low
ID3	-0.04	0.0142	0.203	PTK2-low
SATB2	-0.06	0.0142	0.203	PTK2-low
E2F3	-0.00	0.0142	0.203	PTK2-low
CTSA;NEURL2	-0.27	0.0142	0.203	PTK2-low
FGF6	0.14	0.0142	0.203	PTK2-high
CDH7	-0.01	0.0143	0.203	PTK2-low
CCNY	0.04	0.0143	0.203	PTK2-high
H19	0.13	0.0143	0.204	PTK2-high
MAEA	-0.01	0.0143	0.204	PTK2-low
PNRC2	-0.00	0.0143	0.204	PTK2-low
DFNA5	-0.05	0.0144	0.204	PTK2-low
MEGF8	0.02	0.0144	0.204	PTK2-high
GSC2	-0.03	0.0144	0.204	PTK2-low
EIF4H	-0.01	0.0144	0.205	PTK2-low
CCT6A;PSPH	-0.01	0.0144	0.205	PTK2-low
TMEM179	-0.04	0.0145	0.205	PTK2-low
KIF25	0.16	0.0145	0.206	PTK2-high
GRIN3A	-0.02	0.0145	0.206	PTK2-low
TLL1	-0.05	0.0145	0.206	PTK2-low
IP6K1;GMPPB	-0.01	0.0145	0.206	PTK2-low
BFSP1	-0.09	0.0146	0.206	PTK2-low
PLEKHG5	-0.08	0.0146	0.206	PTK2-low
GALR1	-0.05	0.0146	0.206	PTK2-low
ZNF569	-0.00	0.0146	0.206	PTK2-low
STON2	0.04	0.0147	0.207	PTK2-high
IL2RG	0.08	0.0147	0.207	PTK2-high
NAGA	-0.09	0.0147	0.207	PTK2-low
SLCO1C1	-0.10	0.0147	0.207	PTK2-low
LONRF1	0.02	0.0147	0.207	PTK2-high
BFAR	-0.01	0.0147	0.207	PTK2-low
SUOX	-0.00	0.0148	0.207	PTK2-low
CD160	0.03	0.0148	0.208	PTK2-high
TMEM203;NDOR1	-0.00	0.0148	0.208	PTK2-low
NPAS2	-0.00	0.0148	0.208	PTK2-low
JDP2	0.04	0.0148	0.208	PTK2-high
ACHE	-0.02	0.0148	0.208	PTK2-low
KLF13	-0.00	0.0148	0.208	PTK2-low
MED4	-0.00	0.0149	0.208	PTK2-low
PRUNE2	-0.02	0.0149	0.208	PTK2-low
DZIP1	-0.02	0.0149	0.208	PTK2-low
MRPL44	-0.00	0.0149	0.208	PTK2-low
FBXL22	-0.23	0.0149	0.208	PTK2-low
RGS16	-0.06	0.0149	0.208	PTK2-low
C5orf15	-0.03	0.0150	0.208	PTK2-low
PUSL1;ACAP3	-0.00	0.0150	0.209	PTK2-low
HOXB6;LOC404266	-0.08	0.0150	0.209	PTK2-low
FLI1	-0.08	0.0151	0.210	PTK2-low
AIM1	-0.01	0.0151	0.210	PTK2-low
ELMO2	-0.00	0.0151	0.210	PTK2-low
CD300LG	0.06	0.0152	0.210	PTK2-high
CMKLR2	0.04	0.0152	0.210	PTK2-high
NCKAP1L	0.03	0.0152	0.210	PTK2-high
MAGEB4	0.04	0.0152	0.210	PTK2-high
HCN1	-0.03	0.0152	0.210	PTK2-low
MORN5;NDUFA8	-0.00	0.0152	0.210	PTK2-low
UCHL1	-0.21	0.0152	0.211	PTK2-low
PDXP	-0.05	0.0153	0.211	PTK2-low
TM2D2;ADAM9	-0.00	0.0153	0.211	PTK2-low
RHOF	-0.01	0.0153	0.212	PTK2-low
PLAGL1;HYMAI	-0.13	0.0153	0.212	PTK2-low
LHX1	-0.05	0.0154	0.212	PTK2-low
MECOM	-0.17	0.0154	0.212	PTK2-low
FAM133A;NAP1L3	-0.05	0.0154	0.213	PTK2-low
KBTBD5	0.02	0.0155	0.213	PTK2-high
FOXD1	-0.04	0.0155	0.213	PTK2-low
FOLH1	-0.04	0.0155	0.213	PTK2-low
INO80	-0.00	0.0155	0.213	PTK2-low
SSRP1	-0.11	0.0155	0.213	PTK2-low
ZFP37	-0.04	0.0155	0.213	PTK2-low
CACNA1D	-0.05	0.0155	0.213	PTK2-low
ZNF441	-0.02	0.0155	0.213	PTK2-low
CFAP418	0.00	0.0156	0.213	PTK2-high
TBC1D7	0.07	0.0156	0.213	PTK2-high
CA6	0.03	0.0156	0.213	PTK2-high
PCDH11X	-0.04	0.0156	0.214	PTK2-low
C9orf100	-0.01	0.0156	0.214	PTK2-low
TBXA2R	-0.03	0.0157	0.214	PTK2-low
WIPI1	-0.02	0.0157	0.214	PTK2-low
PNPT1	-0.01	0.0157	0.214	PTK2-low
WFS1	-0.01	0.0157	0.215	PTK2-low
SYNE1	-0.07	0.0158	0.215	PTK2-low
RAC1	-0.00	0.0158	0.215	PTK2-low
NOC4L;DDX51	-0.00	0.0158	0.216	PTK2-low
LRSAM1;RPL12	-0.02	0.0158	0.216	PTK2-low
ONECUT2	-0.01	0.0159	0.216	PTK2-low
RAB27B	-0.02	0.0159	0.216	PTK2-low
CP110	-0.01	0.0159	0.216	PTK2-low
IMMP1L;ELP4	-0.00	0.0159	0.216	PTK2-low
ISG20L2	0.11	0.0159	0.216	PTK2-high
NPFF	0.02	0.0160	0.216	PTK2-high
GPHN	-0.03	0.0160	0.216	PTK2-low
PSD3	-0.04	0.0160	0.216	PTK2-low
SETD7	-0.00	0.0160	0.216	PTK2-low
NPAS3	-0.01	0.0160	0.217	PTK2-low
NINL	-0.15	0.0160	0.217	PTK2-low
BDKRB2	-0.04	0.0161	0.217	PTK2-low
PTMS	-0.03	0.0161	0.217	PTK2-low
KLHL7	-0.00	0.0161	0.217	PTK2-low
SFRP5	-0.02	0.0162	0.218	PTK2-low
ELOVL1	-0.00	0.0162	0.218	PTK2-low
SIGLEC7	0.08	0.0162	0.218	PTK2-high
TOB2	-0.00	0.0162	0.218	PTK2-low
ZC3H7B	-0.01	0.0162	0.218	PTK2-low
LOC285847;C6orf81	0.03	0.0163	0.219	PTK2-high
MDK	-0.04	0.0163	0.219	PTK2-low
GABRA1	-0.03	0.0163	0.219	PTK2-low
SCN1B	-0.05	0.0164	0.220	PTK2-low
RDX	-0.00	0.0164	0.220	PTK2-low
NRSN2	-0.02	0.0164	0.220	PTK2-low
PPP2CB	-0.00	0.0164	0.220	PTK2-low
PTMA	-0.00	0.0164	0.220	PTK2-low
CRMP1	-0.05	0.0165	0.220	PTK2-low
DMTF1	-0.00	0.0165	0.220	PTK2-low
SFRP1	-0.03	0.0165	0.220	PTK2-low
EIF5	-0.01	0.0165	0.220	PTK2-low
GNG3;BSCL2	-0.20	0.0165	0.220	PTK2-low
ANKRD13B	-0.04	0.0165	0.220	PTK2-low
HRSP12;POP1	-0.00	0.0165	0.220	PTK2-low
EPHB6	-0.03	0.0166	0.221	PTK2-low
POGK	-0.01	0.0166	0.221	PTK2-low
VAV3	-0.06	0.0166	0.221	PTK2-low
DLX4	-0.04	0.0166	0.221	PTK2-low
SNCA	-0.04	0.0166	0.221	PTK2-low
ZNF828	-0.02	0.0167	0.221	PTK2-low
PSTPIP2	-0.04	0.0167	0.221	PTK2-low
HOXA5	-0.03	0.0167	0.221	PTK2-low
FLOT2	-0.06	0.0167	0.221	PTK2-low
SMC1B;RIBC2	-0.03	0.0167	0.222	PTK2-low
PKP2	-0.11	0.0167	0.222	PTK2-low
CTSA;NEURL2	-0.25	0.0167	0.222	PTK2-low
CYFIP2	0.04	0.0168	0.222	PTK2-high
C18orf20	0.18	0.0168	0.222	PTK2-high
ZMIZ1	0.04	0.0168	0.222	PTK2-high
SOCS2	-0.00	0.0168	0.222	PTK2-low
DPP8	-0.03	0.0168	0.222	PTK2-low
CLDN15	0.03	0.0168	0.222	PTK2-high
FAM19A3	0.03	0.0169	0.222	PTK2-high
TNK2	-0.22	0.0169	0.223	PTK2-low
TFIP11	-0.02	0.0169	0.223	PTK2-low
BPHL	-0.03	0.0169	0.223	PTK2-low
TTLL1	-0.01	0.0170	0.223	PTK2-low
PGAP2	-0.04	0.0170	0.223	PTK2-low
RASSF1	-0.10	0.0170	0.223	PTK2-low
BTG4;MIR34C;MIR34B	-0.04	0.0170	0.223	PTK2-low
PTGS2	-0.04	0.0170	0.223	PTK2-low
PANK2	-0.09	0.0170	0.223	PTK2-low
C2orf3	-0.02	0.0170	0.223	PTK2-low
DYNC2LI1	-0.01	0.0171	0.224	PTK2-low
MMP1	0.04	0.0171	0.224	PTK2-high
FAM123A	-0.05	0.0172	0.224	PTK2-low
GTF2E2	0.01	0.0172	0.224	PTK2-high
COL19A1	-0.06	0.0172	0.224	PTK2-low
PDZD8	-0.02	0.0172	0.224	PTK2-low
RAB22A;PPP4R1L	-0.04	0.0172	0.224	PTK2-low
WDR4	-0.02	0.0172	0.224	PTK2-low
MPZL2	-0.11	0.0172	0.224	PTK2-low
DCHS1	0.05	0.0172	0.224	PTK2-high
IL5RA	0.17	0.0173	0.224	PTK2-high
MCAM	-0.04	0.0173	0.224	PTK2-low
PTK6	0.03	0.0173	0.224	PTK2-high
PTOV1	-0.03	0.0173	0.224	PTK2-low
KIF2C	-0.01	0.0173	0.224	PTK2-low
FRMPD4	-0.02	0.0173	0.224	PTK2-low
CCDC64	-0.00	0.0173	0.224	PTK2-low
LOC100128071;TSSK3	-0.04	0.0173	0.224	PTK2-low
TCF25	-0.03	0.0173	0.224	PTK2-low
PDHA2	0.07	0.0173	0.224	PTK2-high
LMO2	0.03	0.0173	0.225	PTK2-high
CALY	-0.05	0.0174	0.225	PTK2-low
PBX2	-0.04	0.0174	0.225	PTK2-low
TJP1	-0.01	0.0174	0.225	PTK2-low
GLRB	-0.09	0.0174	0.225	PTK2-low
AK7	-0.01	0.0175	0.225	PTK2-low
PLEKHF2	-0.01	0.0175	0.225	PTK2-low
ZNF804B	-0.01	0.0175	0.225	PTK2-low
IHH	-0.04	0.0175	0.225	PTK2-low
EYA4	0.15	0.0175	0.225	PTK2-high
TMEM41A	-0.04	0.0175	0.225	PTK2-low
KCNJ1	0.04	0.0175	0.225	PTK2-high
HERPUD2	0.00	0.0176	0.226	PTK2-high
ADAM2	0.10	0.0176	0.226	PTK2-high
C1orf21	-0.18	0.0176	0.226	PTK2-low
SCN9A	0.11	0.0176	0.226	PTK2-high
ZKSCAN1	-0.00	0.0177	0.227	PTK2-low
MEIS2	-0.01	0.0177	0.227	PTK2-low
KCNA2	-0.19	0.0178	0.228	PTK2-low
ZNF471	-0.04	0.0178	0.228	PTK2-low
VPS16;FAM113A	0.00	0.0179	0.229	PTK2-high
AKIRIN1	-0.01	0.0179	0.229	PTK2-low
METRN	-0.00	0.0179	0.229	PTK2-low
EEF1D;TIGD5	-0.08	0.0179	0.229	PTK2-low
AGPAT4	-0.02	0.0179	0.229	PTK2-low
IL12A	-0.00	0.0179	0.229	PTK2-low
OR1N1	0.13	0.0179	0.229	PTK2-high
KLHL20	-0.00	0.0179	0.229	PTK2-low
RNF149	-0.04	0.0180	0.229	PTK2-low
IPO9	-0.01	0.0180	0.229	PTK2-low
LILRB4	0.11	0.0180	0.229	PTK2-high
BRE;RBKS;LOC100302650	-0.03	0.0180	0.229	PTK2-low
CASP5	0.04	0.0180	0.229	PTK2-high
BSDC1	-0.01	0.0180	0.229	PTK2-low
MIR659;EIF3L	-0.07	0.0181	0.229	PTK2-low
WNT3A	-0.03	0.0181	0.229	PTK2-low
C7orf34	0.07	0.0181	0.229	PTK2-high
ZMYM2	-0.05	0.0181	0.229	PTK2-low
TMPRSS11B	0.15	0.0181	0.229	PTK2-high
TMEM9	-0.03	0.0181	0.229	PTK2-low
FXYD3	0.12	0.0181	0.229	PTK2-high
LOC642852;POFUT2	-0.00	0.0181	0.229	PTK2-low
GNAS	-0.01	0.0181	0.229	PTK2-low
RXRA	-0.01	0.0181	0.229	PTK2-low
E2F8	-0.01	0.0181	0.229	PTK2-low
CTPS2	-0.10	0.0181	0.229	PTK2-low
HRH3	-0.03	0.0182	0.229	PTK2-low
CCNJL	-0.01	0.0182	0.229	PTK2-low
CRLS1	-0.03	0.0182	0.229	PTK2-low
PET117	-0.06	0.0182	0.229	PTK2-low
SHC3	-0.14	0.0182	0.229	PTK2-low
LRFN3	-0.17	0.0182	0.229	PTK2-low
OR10H3	0.21	0.0183	0.230	PTK2-high
EIF2C3	-0.01	0.0183	0.230	PTK2-low
PLA2G6	-0.02	0.0183	0.230	PTK2-low
CHST3	-0.03	0.0183	0.230	PTK2-low
THRB	-0.00	0.0183	0.230	PTK2-low
TEAD4	-0.05	0.0184	0.230	PTK2-low
NRP2	-0.04	0.0184	0.230	PTK2-low
PSKH1	-0.00	0.0184	0.230	PTK2-low
HSPC159	-0.00	0.0184	0.230	PTK2-low
ABHD8	-0.04	0.0184	0.230	PTK2-low
G3BP1	-0.04	0.0184	0.230	PTK2-low
RNF121;LOC100133315	-0.00	0.0184	0.230	PTK2-low
KCNH7	-0.02	0.0184	0.230	PTK2-low
SPN	0.03	0.0184	0.230	PTK2-high
CACNB2	-0.04	0.0184	0.230	PTK2-low
ZFAND3	-0.00	0.0184	0.230	PTK2-low
FCER1G	0.04	0.0185	0.230	PTK2-high
BICD2	-0.01	0.0185	0.230	PTK2-low
ACP6	-0.01	0.0185	0.230	PTK2-low
NPDC1	-0.01	0.0185	0.230	PTK2-low
C21orf66;C21orf49	-0.02	0.0185	0.230	PTK2-low
C21orf29;KRTAP10-8	0.13	0.0185	0.230	PTK2-high
PRAP1	-0.18	0.0185	0.230	PTK2-low
DOC2A	-0.05	0.0185	0.230	PTK2-low
PRKACA	0.00	0.0186	0.230	PTK2-high
IGFBP2	-0.02	0.0186	0.230	PTK2-low
SYNM	-0.05	0.0186	0.230	PTK2-low
RBL2	-0.01	0.0186	0.230	PTK2-low
THEM4	-0.00	0.0186	0.230	PTK2-low
GTF2E2	-0.00	0.0186	0.230	PTK2-low
NTRK3	-0.01	0.0186	0.230	PTK2-low
TGFBR3	-0.00	0.0186	0.230	PTK2-low
SLC35A3	-0.07	0.0186	0.230	PTK2-low
ACSBG1	0.04	0.0187	0.230	PTK2-high
STK17B	-0.04	0.0187	0.230	PTK2-low
TMEM171	-0.04	0.0187	0.230	PTK2-low
SLBP	-0.00	0.0187	0.230	PTK2-low
SERHL2	-0.04	0.0187	0.230	PTK2-low
TRAM1L1	-0.03	0.0187	0.230	PTK2-low
PNMA3	-0.22	0.0188	0.230	PTK2-low
LOC80054;CEBPA	-0.05	0.0188	0.230	PTK2-low
SYT5	-0.02	0.0188	0.230	PTK2-low
GMNN	-0.03	0.0188	0.230	PTK2-low
STXBP1	-0.01	0.0188	0.230	PTK2-low
LYPLA1	0.00	0.0188	0.230	PTK2-high
BACE1	-0.00	0.0188	0.230	PTK2-low
DNAJB1	0.03	0.0188	0.230	PTK2-high
TDO2	0.06	0.0188	0.231	PTK2-high
LMNA	-0.00	0.0188	0.231	PTK2-low
CDC123;NUDT5	-0.08	0.0188	0.231	PTK2-low
C20orf196	-0.03	0.0189	0.231	PTK2-low
AMIGO2	-0.02	0.0189	0.231	PTK2-low
MRPL12	-0.00	0.0189	0.231	PTK2-low
ATP12A	-0.07	0.0189	0.231	PTK2-low
RNF41	-0.00	0.0189	0.231	PTK2-low
SH2B3	-0.01	0.0189	0.231	PTK2-low
ZNF512B	-0.13	0.0189	0.231	PTK2-low
DSP	-0.21	0.0190	0.231	PTK2-low
EPHB2	-0.00	0.0190	0.231	PTK2-low
ZNF254	-0.06	0.0190	0.231	PTK2-low
FAM49B	-0.01	0.0190	0.231	PTK2-low
TENC1	-0.07	0.0190	0.232	PTK2-low
MARCH2	0.00	0.0191	0.232	PTK2-high
C1orf133;SERTAD4	-0.01	0.0191	0.232	PTK2-low
ABCD3	-0.01	0.0191	0.232	PTK2-low
TMEM151A	-0.03	0.0191	0.232	PTK2-low
C1orf89	-0.01	0.0191	0.232	PTK2-low
CEBPZ;C2orf56	-0.02	0.0191	0.232	PTK2-low
IGFBP2	-0.15	0.0191	0.232	PTK2-low
GUCY1A2	-0.01	0.0191	0.232	PTK2-low
PIGQ	-0.04	0.0192	0.232	PTK2-low
RNF103	-0.02	0.0192	0.232	PTK2-low
SSH1	-0.01	0.0192	0.232	PTK2-low
APBA2	0.11	0.0192	0.232	PTK2-high
NSUN7	-0.10	0.0192	0.232	PTK2-low
GSX1	-0.02	0.0192	0.232	PTK2-low
C1orf66;ISG20L2	0.11	0.0193	0.233	PTK2-high
DCTN6	0.01	0.0193	0.233	PTK2-high
UBE4A	-0.08	0.0193	0.233	PTK2-low
PROCA1	-0.08	0.0193	0.233	PTK2-low
TAF1D;C11orf54	-0.00	0.0193	0.233	PTK2-low
DSE	-0.02	0.0194	0.233	PTK2-low
FAM43B	-0.03	0.0194	0.233	PTK2-low
HIST1H2AM;HIST1H2BO	-0.09	0.0194	0.233	PTK2-low
NHS	-0.09	0.0194	0.233	PTK2-low
NKG7	0.06	0.0194	0.233	PTK2-high
FKBP11	-0.04	0.0194	0.233	PTK2-low
FAM173B;CCT5	-0.00	0.0194	0.233	PTK2-low
TBCD	-0.00	0.0195	0.233	PTK2-low
CNIH3	-0.02	0.0195	0.233	PTK2-low
PLIN2	-0.04	0.0195	0.233	PTK2-low
CXXC1	-0.00	0.0195	0.233	PTK2-low
EIF2C3	-0.02	0.0196	0.234	PTK2-low
SSH3	-0.19	0.0196	0.234	PTK2-low
NKX2-2	-0.03	0.0196	0.234	PTK2-low
TMEM20	-0.01	0.0196	0.234	PTK2-low
TYK2	-0.00	0.0196	0.234	PTK2-low
PPBP	0.20	0.0196	0.234	PTK2-high
GTSE1;CN5H6.4	-0.00	0.0197	0.234	PTK2-low
HOXA5	-0.02	0.0197	0.234	PTK2-low
HOOK3;RNF170	-0.00	0.0197	0.234	PTK2-low
C14orf93	-0.02	0.0197	0.234	PTK2-low
RND1	-0.01	0.0197	0.235	PTK2-low
SRCRB4D;ZP3	-0.03	0.0198	0.235	PTK2-low
KRT23	-0.08	0.0198	0.235	PTK2-low
RNF122	-0.01	0.0198	0.235	PTK2-low
ANUBL1	-0.01	0.0198	0.235	PTK2-low
PTPN13	-0.03	0.0199	0.236	PTK2-low
KCNG1	-0.03	0.0199	0.236	PTK2-low
CCT3;C1orf182	-0.03	0.0199	0.236	PTK2-low
GLDC	-0.03	0.0199	0.236	PTK2-low
IGF2;INS-IGF2	-0.11	0.0199	0.236	PTK2-low
EPHA7	-0.05	0.0199	0.236	PTK2-low
FGF20	-0.05	0.0200	0.236	PTK2-low
PRSS23	-0.07	0.0200	0.236	PTK2-low
DDOST	-0.05	0.0200	0.237	PTK2-low
LIN9	-0.03	0.0200	0.237	PTK2-low
USE1	-0.10	0.0200	0.237	PTK2-low
ATPAF2;C17orf39	-0.00	0.0201	0.237	PTK2-low
BTN1A1	0.02	0.0201	0.237	PTK2-high
SLC11A2	-0.00	0.0201	0.237	PTK2-low
ABHD2	-0.00	0.0201	0.237	PTK2-low
EPHA2	-0.17	0.0201	0.237	PTK2-low
CCDC110	-0.02	0.0202	0.237	PTK2-low
SLC27A3	-0.14	0.0202	0.237	PTK2-low
RAB3IP	-0.22	0.0202	0.237	PTK2-low
CARS	-0.03	0.0202	0.237	PTK2-low
TRPC6	-0.03	0.0202	0.237	PTK2-low
ZBTB8OS;RBBP4	-0.02	0.0202	0.237	PTK2-low
SLC25A18	0.02	0.0202	0.237	PTK2-high
CYHR1;KIFC2	-0.19	0.0202	0.237	PTK2-low
RBM26	-0.00	0.0203	0.238	PTK2-low
HSD17B12	-0.01	0.0203	0.238	PTK2-low
AMIGO2	-0.01	0.0203	0.238	PTK2-low
NOXA1;EXD3	-0.02	0.0203	0.238	PTK2-low
GSDMB	0.01	0.0203	0.238	PTK2-high
GFRA1	-0.02	0.0203	0.238	PTK2-low
FAT2	0.06	0.0204	0.239	PTK2-high
GABRA2	-0.06	0.0205	0.239	PTK2-low
FAM53B	-0.01	0.0205	0.240	PTK2-low
TINAG	0.25	0.0206	0.240	PTK2-high
ZNF480	-0.02	0.0206	0.240	PTK2-low
ORC4L	-0.03	0.0206	0.240	PTK2-low
HP	0.05	0.0206	0.240	PTK2-high
HPCA	-0.00	0.0206	0.240	PTK2-low
RBP1	-0.04	0.0206	0.240	PTK2-low
SOCS2	-0.03	0.0206	0.240	PTK2-low
HNRNPA3	-0.02	0.0206	0.240	PTK2-low
CEP72	-0.00	0.0206	0.240	PTK2-low
SPEN;FLJ37453	-0.00	0.0206	0.240	PTK2-low
PATZ1	-0.04	0.0206	0.240	PTK2-low
TSNAXIP1;RANBP10	0.00	0.0206	0.240	PTK2-high
WWC1	-0.02	0.0207	0.240	PTK2-low
PRKCZ	-0.01	0.0207	0.240	PTK2-low
RAD51AP1;C12orf4	-0.01	0.0207	0.240	PTK2-low
FAM171B	-0.08	0.0208	0.241	PTK2-low
DGAT1	-0.00	0.0208	0.241	PTK2-low
PLEKHH2	0.03	0.0208	0.241	PTK2-high
LRRTM1;CTNNA2	-0.03	0.0208	0.241	PTK2-low
ARHGAP24	-0.08	0.0208	0.241	PTK2-low
PEX6	-0.04	0.0209	0.241	PTK2-low
ZBTB32	0.08	0.0209	0.241	PTK2-high
CRABP2	-0.04	0.0210	0.242	PTK2-low
DLG2	0.07	0.0210	0.242	PTK2-high
NOX3	0.07	0.0210	0.242	PTK2-high
EIF4E3;GPR27	-0.03	0.0211	0.243	PTK2-low
IL8	-0.09	0.0211	0.243	PTK2-low
ALCAM	-0.00	0.0211	0.243	PTK2-low
FHL2	-0.05	0.0211	0.243	PTK2-low
EDNRB	-0.02	0.0211	0.243	PTK2-low
TGFBR1	-0.18	0.0211	0.243	PTK2-low
NFATC4	-0.04	0.0211	0.243	PTK2-low
MUM1	-0.01	0.0212	0.243	PTK2-low
MLANA	0.11	0.0212	0.243	PTK2-high
TDG	0.05	0.0212	0.243	PTK2-high
C7orf54;SND1	0.03	0.0212	0.243	PTK2-high
LINC02914	0.22	0.0212	0.243	PTK2-high
SFRS7	-0.10	0.0212	0.243	PTK2-low
MSX1	-0.01	0.0212	0.243	PTK2-low
RAPGEF3	-0.01	0.0212	0.243	PTK2-low
MYB	-0.04	0.0213	0.244	PTK2-low
TFRC	-0.01	0.0214	0.244	PTK2-low
CARKD	-0.05	0.0215	0.245	PTK2-low
TNP1	0.03	0.0215	0.245	PTK2-high
UBAP2	-0.00	0.0215	0.245	PTK2-low
RWDD2A;PGM3	-0.02	0.0215	0.245	PTK2-low
ACO1	-0.01	0.0215	0.245	PTK2-low
SCUBE2	-0.19	0.0215	0.245	PTK2-low
L1TD1	-0.15	0.0216	0.245	PTK2-low
ACE	-0.23	0.0216	0.245	PTK2-low
UBAP1	-0.00	0.0216	0.245	PTK2-low
RAD21	0.01	0.0216	0.245	PTK2-high
HIBADH	-0.00	0.0216	0.245	PTK2-low
ZNF442	-0.01	0.0216	0.245	PTK2-low
C11orf73	-0.00	0.0216	0.246	PTK2-low
FRAT2	-0.00	0.0217	0.246	PTK2-low
ORC3L;RARS2	-0.01	0.0217	0.246	PTK2-low
TMEM56	-0.01	0.0217	0.246	PTK2-low
SLC16A10	-0.00	0.0217	0.246	PTK2-low
ADCK4;ITPKC	0.06	0.0217	0.246	PTK2-high
PDLIM5	-0.00	0.0217	0.246	PTK2-low
[truncated: 1,117 more rows]

## Sheet: ST5F
Supplementary Table 5F. Functional (gene ontology and pathway) analysis of genes differentially methylated in PTK2-high vs. PTK2-low human adrenocortical carcinoma.
Cell adhesion, extracellular matrix, Wnt signalling and migration-related biological processes and cellular components are highlighted by colours.
Category	ID	Name	Source	p-value	q-value Bonferroni	q-value FDR B&H	q-value FDR B&Y	Hit Count in Query List	Hit Count in Genome	Hit in Query List
GO: Biological Process	GO:0048666	neuron development		1.282E-19	1.450E-15	1.45e-15	1.438E-14	340	1691	ACHE,SCYL1,CSMD3,TRRAP,ADCY1,ADCY5,UNC5A,AGER,AGT,AKT1,SEMA6A,ALCAM,RASAL1,ANK3,VASN,PPFIA2,APC,CAMK1,ARHGAP4,ASAH1,ATOH1,KCTD12,LRSAM1,BBS4,BCL2,GALR2,NRP2,PRDM1,BMP7,BMPR2,TSPO,NIPA1,HERC1,CACNA1A,HAP1,NEUROD4,RUNX3,CBFA2T2,SCARB2,CDH1,CDH11,SLC25A46,CDKN1C,CHAT,CHRNA3,B4GALT6,RAB33A,NRXN2,CLU,NGEF,ATXN10,SULT4A1,HAND2,ONECUT2,COL6A2,COL12A1,AKAP5,COL19A1,ADAMTS1,CRABP2,SPAG6,CRMP1,TSKU,CSF1R,F…
GO: Biological Process	GO:0007417	central nervous system development		1.095E-18	1.239E-14	6.193e-15	6.138E-14	328	1637	ABCA2,SCYL1,ACVR1,ADCY1,ADCYAP1R1,EOMES,FZD6,AGER,AGT,AKT1,ALCAM,DOC2A,APC,ITGA8,CHD8,ASPA,ATOH1,EIF3H,ATP1A3,KCTD12,BAD,BBS4,BCL2,BCL2L2,NRP2,BMP7,BNIP3,SYNJ2,EIF2B4,AP1G2,HERC1,CDK5R2,CACNA1A,HAP1,PTBP2,NEUROD4,CASP5,CDH1,CDH11,SLC25A46,CDKN2C,CDX2,CETN2,B4GALT6,RAB33A,DMRT3,CLU,TTLL1,AIM2,NIPBL,FXR2,VPS4B,CRABP2,SPAG6,TSKU,SLC32A1,NCOR2,TRIM69,CELSR1,AATK,CSF1R,FEZ1,CSNK1D,MACROD2,CNTNAP2,GIGY…
GO: Biological Process	GO:0009887	animal organ morphogenesis		2.123E-17	2.401E-13	8.003e-14	7.931E-13	336	1720	VGLL2,ACVR1,TMEM215,AXIN2,FZD6,AGT,HACE1,SEMA6A,ALCAM,IFT80,FBXO32,APC,ITGA8,BARX2,AP3B1,AR,SCUBE2,LCTL,PHACTR4,DCHS1,SOCS1,ATOH1,RBM24,STX16,ATP2A2,ATP6V1B1,ATP6V0C,ATR,BBS4,CCND1,BCL2,FGF18,SAP30,NRP2,PRDM1,BMP1,BMP7,BMPR2,CDK5R2,CACNA1C,CACNB2,CALB1,CASP5,CAV1,RUNX3,CDH1,CDH6,CDX2,PDLIM7,MMP20,ZFYVE9,DMRT3,CYP7B1,NIPBL,HAND2,ONECUT2,COL5A1,COL8A1,COL11A1,MAGED1,ADAMTS1,VPS4B,POLR1C,SPAG6,TSKU,…
GO: Biological Process	GO:0060429	epithelium development		9.574E-17	1.083E-12	2.209e-13	2.189E-12	376	1998	ACVR1,TRRAP,AXIN2,EOMES,FZD6,AGT,CGN,HACE1,AKT1,ALCAM,IFT80,ANXA4,SLC43A1,APC,BARX2,AP3B1,LGR5,AR,SCUBE2,ASAH1,PHACTR4,DCHS1,ATOH1,RBM24,ATP1B1,STX16,ATP2A2,STARD13,ATR,ADAM9,BAD,BBS4,CCND1,BCL2,FGF18,SAP30,BFSP1,PRDM1,BMP7,BMPR2,BTG1,BCL10,CACNA1C,CACNB2,CALB1,NEUROD4,CAT,CAV1,MAP7,RUNX3,LDB2,KRT75,CBFA2T2,FIBP,CDH1,CDKN1C,CDX2,CEBPA,CRLF1,PDLIM7,MAPKAPK2,CYTH3,MID1IP1,CYP7B1,LTB4R,NIPBL,HAND2,O…
GO: Biological Process	GO:0031175	neuron projection development		9.765E-17	1.104E-12	2.209e-13	2.189E-12	287	1424	ACHE,CSMD3,ADCY1,ADCY5,UNC5A,AGER,AGT,AKT1,SEMA6A,ALCAM,RASAL1,ANK3,VASN,PPFIA2,APC,CAMK1,ARHGAP4,ASAH1,ATOH1,KCTD12,BBS4,BCL2,GALR2,NRP2,BMP7,BMPR2,TSPO,NIPA1,HERC1,CACNA1A,HAP1,NEUROD4,RUNX3,CBFA2T2,SCARB2,CDH1,CDH11,SLC25A46,CHAT,CHRNA3,B4GALT6,RAB33A,NRXN2,CLU,NGEF,ATXN10,SULT4A1,COL6A2,COL12A1,AKAP5,COL19A1,ADAMTS1,CRABP2,SPAG6,CRMP1,TSKU,CSF1R,FEZ1,SS18L1,ITSN2,CNTNAP2,FAM53B,CTNNA2,CTNND2,…
GO: Biological Process	GO:0098916	anterograde trans-synaptic signaling		3.456E-16	3.908E-12	5.583e-13	5.534E-12	207	943	GJD2,ACHE,ACP1,ADCY1,ADRA2A,ADRB1,AGER,AGT,PLA2G6,AKT1,STX7,DOC2A,PPFIA2,APBA2,DGKE,BHLHE40,CADPS,NPFF,LYNX1,STX11,ATP2A2,SNAP23,BDKRB2,LIN7A,BAIAP3,CACNA1A,CACNA1C,CACNA1D,CACNB2,CALB1,CALB2,HAP1,CAMK4,CAV2,SYNGR1,CDH1,CDH8,CDH11,DLGAP1,CHAT,CHRNA3,CHRNB4,CHRND,CHRNG,NRXN2,AKAP5,CRHR2,SLC32A1,CNTNAP2,CTNND2,CLSTN3,GIT2,DBN1,DCC,ACE,CNIH3,FBXO2,FCHSD2,IQSEC1,DLG2,GRIN3A,HCN4,DTNA,GJC1,EFNB3,EGFR,…
GO: Biological Process	GO:0007268	chemical synaptic transmission		3.456E-16	3.908E-12	5.583e-13	5.534E-12	207	943	GJD2,ACHE,ACP1,ADCY1,ADRA2A,ADRB1,AGER,AGT,PLA2G6,AKT1,STX7,DOC2A,PPFIA2,APBA2,DGKE,BHLHE40,CADPS,NPFF,LYNX1,STX11,ATP2A2,SNAP23,BDKRB2,LIN7A,BAIAP3,CACNA1A,CACNA1C,CACNA1D,CACNB2,CALB1,CALB2,HAP1,CAMK4,CAV2,SYNGR1,CDH1,CDH8,CDH11,DLGAP1,CHAT,CHRNA3,CHRNB4,CHRND,CHRNG,NRXN2,AKAP5,CRHR2,SLC32A1,CNTNAP2,CTNND2,CLSTN3,GIT2,DBN1,DCC,ACE,CNIH3,FBXO2,FCHSD2,IQSEC1,DLG2,GRIN3A,HCN4,DTNA,GJC1,EFNB3,EGFR,…
GO: Biological Process	GO:0099537	trans-synaptic signaling		7.871E-16	8.902E-12	1.113e-12	1.103E-11	207	950	GJD2,ACHE,ACP1,ADCY1,ADRA2A,ADRB1,AGER,AGT,PLA2G6,AKT1,STX7,DOC2A,PPFIA2,APBA2,DGKE,BHLHE40,CADPS,NPFF,LYNX1,STX11,ATP2A2,SNAP23,BDKRB2,LIN7A,BAIAP3,CACNA1A,CACNA1C,CACNA1D,CACNB2,CALB1,CALB2,HAP1,CAMK4,CAV2,SYNGR1,CDH1,CDH8,CDH11,DLGAP1,CHAT,CHRNA3,CHRNB4,CHRND,CHRNG,NRXN2,AKAP5,CRHR2,SLC32A1,CNTNAP2,CTNND2,CLSTN3,GIT2,DBN1,DCC,ACE,CNIH3,FBXO2,FCHSD2,IQSEC1,DLG2,GRIN3A,HCN4,DTNA,GJC1,EFNB3,EGFR,…
GO: Biological Process	GO:0007423	sensory organ development		1.841E-15	2.083E-11	2.314e-12	2.293E-11	243	1178	ACHE,ACTN2,TMEM215,TRRAP,FZD6,SEMA6A,ALCAM,IFT80,APC,ITGA8,LGR5,LCTL,PHACTR4,DCHS1,SOCS1,ATOH1,RBM24,ALDH7A1,ATP6V1B1,ATP6V0C,ATP6V0B,BBS4,CCND1,BCL2,FGF18,BFSP1,LIN7A,PRDM1,BMP7,BMPR2,CDK5R2,CACNA1C,CACNB2,CALB1,NEUROD4,CAV1,CDH1,CDH6,CDH11,CDKN1C,CEBPA,MAPKAPK2,B4GALT6,NIPBL,HAND2,COL5A1,COL8A1,COL11A1,INTS7,NOX3,CLIC4,SPAG6,TSKU,CRYGA,CRYGB,CRYGC,TRAF4,CELSR1,CSF1R,ABHD12,PRPF31,DCAF8,IRX4,CCM…
GO: Biological Process	GO:0035295	tube development		3.233E-15	3.657E-11	3.657e-12	3.624E-11	349	1864	ABCA1,ACVR1,TMEM215,PLEKHG5,FZD6,ADRB1,AGT,HACE1,AKT1,SEMA6A,ALCAM,UXT,ALOX5AP,APC,CHD8,AP3B1,LGR5,AR,ASAH1,PHACTR4,DCHS1,EIF3I,RBM24,STX16,ATP2A2,DCBLD2,STARD13,ATR,CDS2,BBS4,BCL2,FGF18,SAP30,NRP2,PRDM1,BMP7,BMPR2,BRCA1,BTG1,BCL10,CACNA1C,CACNB2,CALB1,CAMP,CAT,CAV1,LDB2,CBFA2T2,CD59,CDH1,CDX2,CEBPA,CRLF1,PDLIM7,MID1IP1,NIPBL,HAND2,COL8A1,MAGED1,ADAMTS1,VPS4B,CLIC4,BCAR1,CRHR2,NCOR2,TRAF4,CELSR1,…
GO: Biological Process	GO:0060322	head development		4.743E-15	5.364E-11	4.877e-12	4.833E-11	260	1294	ACVR1,ADCY1,ADCYAP1R1,EOMES,FZD6,ALCAM,DOC2A,APC,ITGA8,CHD8,ASPH,ATOH1,EIF3H,ATP1A3,KCTD12,BAD,BBS4,BCL2,BCL2L2,NRP2,BMP7,BNIP3,SYNJ2,HERC1,CDK5R2,CACNA1A,HAP1,PTBP2,NEUROD4,CASP5,CDH1,SLC25A46,CDX2,CETN2,TTLL1,AIM2,NIPBL,COL8A1,FXR2,CRABP2,SPAG6,TSKU,SLC32A1,NCOR2,TRIM69,AATK,CSF1R,FEZ1,CSNK1D,MACROD2,CNTNAP2,CTNNA2,ULK2,SEMA3E,GIT2,DCC,GPR101,ACE,DCT,ARNT2,DLX1,DLX5,FGF19,DPYSL2,LHX6,S1PR1,LPAR…
GO: Biological Process	GO:0099536	synaptic signaling		5.947E-15	6.727E-11	5.543e-12	5.493E-11	210	986	GJD2,ACHE,ACP1,ADCY1,ADRA2A,ADRB1,AGER,AGT,PLA2G6,AKT1,STX7,DOC2A,PPFIA2,APBA2,DGKE,BHLHE40,CADPS,NPFF,LYNX1,STX11,ATP2A2,SNAP23,BDKRB2,LIN7A,BAIAP3,CACNA1A,CACNA1C,CACNA1D,CACNB2,CALB1,CALB2,HAP1,CAMK4,CAV2,SYNGR1,CDH1,CDH8,CDH11,DLGAP1,CHAT,CHRNA3,CHRNB4,CHRND,CHRNG,NRXN2,AKAP5,CRHR2,SLC32A1,CNTNAP2,CTNND2,CLSTN3,GIT2,DBN1,DCC,ACE,CNIH3,FBXO2,FCHSD2,IQSEC1,DLG2,GRIN3A,HCN4,DTNA,GJC1,EFNB3,EGFR,…
GO: Biological Process	GO:0048880	sensory system development		6.371E-15	7.206E-11	5.543e-12	5.493E-11	201	932	ACHE,ACTN2,TMEM215,TRRAP,CGN,SEMA6A,ALCAM,IFT80,APC,LCTL,PHACTR4,SOCS1,ATOH1,EIF3H,RBM24,ALDH7A1,ATP6V0C,ATP6V0B,BBS4,CCND1,BCL2,FGF18,BFSP1,PRDM1,BMP7,BMPR2,CDK5R2,CACNA1C,CACNB2,CALB1,NEUROD4,CAV1,CDH6,CDH11,CDKN1C,NIPBL,COL5A1,COL8A1,INTS7,CLIC4,TSKU,CRYGA,CRYGB,CRYGC,TRAF4,CSF1R,ABHD12,PRPF31,DCAF8,IRX4,DLX1,DLX4,FGF19,SCO2,HBEGF,USH1C,EGFR,EPHA2,VPS28,EPHB2,EYA4,KREMEN1,ESR1,EXT2,DTNBP1,FAT1…
GO: Biological Process	GO:0007420	brain development		1.109E-14	1.254E-10	8.958e-12	8.878E-11	247	1221	ACVR1,ADCY1,ADCYAP1R1,EOMES,FZD6,ALCAM,DOC2A,APC,ITGA8,CHD8,ATOH1,EIF3H,ATP1A3,KCTD12,BAD,BBS4,BCL2,BCL2L2,NRP2,BMP7,BNIP3,SYNJ2,HERC1,CDK5R2,CACNA1A,HAP1,PTBP2,NEUROD4,CASP5,CDH1,SLC25A46,CDX2,CETN2,TTLL1,AIM2,NIPBL,FXR2,CRABP2,SPAG6,TSKU,SLC32A1,NCOR2,TRIM69,AATK,CSF1R,FEZ1,CSNK1D,MACROD2,CNTNAP2,CTNNA2,ULK2,SEMA3E,GIT2,DCC,GPR101,ACE,DCT,ARNT2,DLX1,DLX5,FGF19,DPYSL2,LHX6,S1PR1,LPAR1,TSPAN2,EFN…
GO: Biological Process	GO:0120039	plasma membrane bounded cell projection morphogenesis		1.351E-14	1.528E-10	9.241e-12	9.158E-11	205	963	ACHE,ADCY1,UNC5A,SEMA6A,ALCAM,RASAL1,ANK3,VASN,PPFIA2,APC,ARHGAP4,ASAH1,ATOH1,KCTD12,BCL2,NRP2,BMP7,BMPR2,NIPA1,CACNA1A,RUNX3,CDH1,CDH11,SLC25A46,CHRNA3,B4GALT6,RAB33A,NRXN2,CLU,NGEF,SULT4A1,COL6A2,AKAP5,COL19A1,CRABP2,SPAG6,CRMP1,TSKU,CSF1R,FEZ1,SS18L1,ITSN2,CNTNAP2,FAM53B,CTNNA2,CTNND2,ULK2,SEMA3E,BOC,CLSTN3,DBN1,DCC,ARNT2,DLX5,FGF19,DNM2,DPYSL2,ASCC1,PQBP1,EDN2,EFNB3,MEGF8,EGFR,ELAVL4,EPHA7,EP…
GO: Biological Process	GO:0000902	cell morphogenesis		1.366E-14	1.545E-10	9.241e-12	9.158E-11	268	1356	ACHE,ADCY1,BAP1,UNC5A,CGN,SEMA6A,ALCAM,RASAL1,ANK3,VASN,PPFIA2,APC,AP3B1,AR,ARHGAP4,ARHGDIA,ASAH1,ATOH1,KCTD12,BCL2,NRP2,BMP7,BMPR2,NIPA1,CACNA1A,MAP7,RUNX3,CDH1,CDH6,CDH7,CDH8,CDH10,CDH11,ZMYM4,SLC25A46,CHRNA3,B4GALT6,RAB33A,NRXN2,CLU,NGEF,SULT4A1,COL6A2,AKAP5,COL19A1,CLIC4,ZNF385A,CRABP2,SPAG6,CRMP1,TSKU,CRYGB,CSF1R,FEZ1,SS18L1,ITSN2,CNTNAP2,FAM53B,CTNNA2,CTNND2,ULK2,SEMA3E,BOC,CLSTN3,DAB2,GIT2…
GO: Biological Process	GO:0048812	neuron projection morphogenesis		1.389E-14	1.571E-10	9.241e-12	9.158E-11	202	945	ACHE,ADCY1,UNC5A,SEMA6A,ALCAM,RASAL1,ANK3,VASN,PPFIA2,APC,ARHGAP4,ASAH1,ATOH1,KCTD12,BCL2,NRP2,BMP7,BMPR2,NIPA1,CACNA1A,RUNX3,CDH1,CDH11,SLC25A46,CHRNA3,B4GALT6,RAB33A,NRXN2,CLU,NGEF,SULT4A1,COL6A2,AKAP5,COL19A1,CRABP2,SPAG6,CRMP1,TSKU,CSF1R,FEZ1,SS18L1,ITSN2,CNTNAP2,FAM53B,CTNNA2,CTNND2,ULK2,SEMA3E,BOC,CLSTN3,DBN1,DCC,ARNT2,DLX5,FGF19,DNM2,DPYSL2,ASCC1,PQBP1,EDN2,EFNB3,MEGF8,EGFR,ELAVL4,EPHA7,EP…
GO: Biological Process	GO:0048858	cell projection morphogenesis		1.856E-14	2.099E-10	1.166e-11	1.156E-10	206	972	ACHE,ADCY1,UNC5A,SEMA6A,ALCAM,RASAL1,ANK3,VASN,PPFIA2,APC,ARHGAP4,ASAH1,ATOH1,KCTD12,BCL2,NRP2,BMP7,BMPR2,NIPA1,CACNA1A,RUNX3,CDH1,CDH11,SLC25A46,CHRNA3,B4GALT6,RAB33A,NRXN2,CLU,NGEF,SULT4A1,COL6A2,AKAP5,COL19A1,CRABP2,SPAG6,CRMP1,TSKU,CSF1R,FEZ1,SS18L1,ITSN2,CNTNAP2,FAM53B,CTNNA2,CTNND2,ULK2,SEMA3E,BOC,CLSTN3,DBN1,DCC,ARNT2,DLX5,FGF19,DNM2,DPYSL2,ASCC1,PQBP1,EDN2,EFNB3,MEGF8,EGFR,ELAVL4,EPHA7,EP…
GO: Biological Process	GO:0048667	cell morphogenesis involved in neuron differentiation		2.320E-14	2.623E-10	1.381e-11	1.368E-10	192	889	ACHE,ADCY1,UNC5A,SEMA6A,ALCAM,ANK3,VASN,PPFIA2,APC,ARHGAP4,ASAH1,ATOH1,KCTD12,BCL2,NRP2,BMP7,BMPR2,NIPA1,CACNA1A,RUNX3,CDH1,CDH11,SLC25A46,CHRNA3,B4GALT6,RAB33A,NRXN2,NGEF,SULT4A1,COL6A2,AKAP5,COL19A1,CRABP2,CRMP1,TSKU,CSF1R,FEZ1,SS18L1,CNTNAP2,FAM53B,CTNNA2,CTNND2,ULK2,SEMA3E,BOC,DBN1,DCC,ARNT2,DLX5,FGF19,DNM2,DPYSL2,ASCC1,USH1C,PQBP1,EDN2,EFNB3,MEGF8,ELAVL4,CFAP418,EMX2,EPHA7,EPHB2,EPHB6,UBAP1,…
GO: Biological Process	GO:0007610	behavior		5.745E-14	6.498E-10	3.249e-11	3.220E-10	215	1038	AANAT,ABCA2,ADCY1,ADCY5,FZD9,ADRB1,ADRB3,AGER,AGT,PLA2G6,AKT1,FBXO32,APBA2,ITGA8,CHD8,BHLHE40,AR,STS,ATP1A3,DGAT1,ATP6V1B1,AVP,BBS4,BCL2,GALR2,PER3,TSPO,BAIAP3,CA6,CACNA1A,CACNA1C,CALB1,CAMK4,SLC25A46,CHAT,CHRNA3,CHRNB4,DMRT3,NRXN2,CYP7B1,AIM2,HAND2,CHST10,ZNF385A,CRHR2,CELSR1,CSF1R,MICAL2,CNTNAP2,GIGYF2,CTNND2,ABHD12,CLSTN3,HDAC4,GIT2,DBN1,ACE,RCAN1,ASCC1,EDNRB,EFNB3,EGFR,ELAVL4,EPHB2,TACO1,EPS8…
GO: Biological Process	GO:0040007	growth		9.181E-14	1.038E-9	4.944e-11	4.900E-10	281	1461	UCN2,BAP1,FZD9,ADRB1,ADRB3,AGT,AKT1,SEMA6A,ALCAM,IFT80,MIR675,RASAL1,DOC2A,VASN,APBA2,APC,GPAM,AR,ARHGAP4,ASAH1,DACT3,SOCS1,DCBLD2,AVP,BBS4,BCL2,DLK1,NRP2,SOCS2,BMPR2,BRCA1,BTG1,AP1G2,CACNA1C,CXCL16,CAV1,MAP7,EBAG9,CDH1,CDKN1C,CDKN2C,CHRND,NRXN2,NIPBL,AKAP6,DCAF13,COL19A1,EI24,CLIC4,BCAR1,CRABP2,SPAG6,CRHR2,TSKU,TRAF4,CSF1,CSF1R,PPM1F,ITSN2,CNTNAP2,GIGYF2,FAM53B,ULK2,SEMA3E,CYBA,CLSTN3,SERTAD2,DA…
GO: Biological Process	GO:0035239	tube morphogenesis		1.142E-13	1.292E-9	5.872e-11	5.820E-10	284	1483	ABCA1,ACVR1,TMEM215,PLEKHG5,FZD6,ADRB1,AGT,HACE1,AKT1,SEMA6A,ALCAM,UXT,ALOX5AP,APC,LGR5,AR,PHACTR4,DCHS1,EIF3I,RBM24,STX16,ATP2A2,DCBLD2,STARD13,ATR,CDS2,BBS4,BCL2,FGF18,SAP30,NRP2,PRDM1,BMP7,BMPR2,BRCA1,BTG1,BCL10,CACNA1C,CACNB2,CAMP,CAV1,LDB2,CD59,CDH1,CDX2,PDLIM7,MID1IP1,NIPBL,HAND2,COL8A1,MAGED1,ADAMTS1,VPS4B,CLIC4,BCAR1,CRHR2,CELSR1,CSF1,CSF1R,MICAL2,KDM4A,CTSH,SEMA3E,ARHGAP24,DAB2,ACE,ELMO1…
GO: Biological Process	GO:0032989	cellular anatomical entity morphogenesis		1.800E-13	2.036E-9	8.852e-11	8.773E-10	233	1162	ABCA2,GJD2,ACHE,ACTN2,ADCY1,UNC5A,SEMA6A,ALCAM,RASAL1,ANK3,VASN,PPFIA2,APC,ARHGAP4,ASAH1,ATOH1,RBM24,KCTD12,BCL2,NRP2,BMP7,BMPR2,NIPA1,CACNA1A,RUNX3,CDH1,CDH11,SLC25A46,CHRNA3,B4GALT6,CHRND,RAB33A,NRXN2,CLU,NGEF,LMOD1,SULT4A1,COL6A2,AKAP5,COL19A1,CRABP2,SPAG6,CRMP1,TSKU,CSF1R,FEZ1,SS18L1,ITSN2,CNTNAP2,FAM53B,CTNNA2,CTNND2,ULK2,SEMA3E,BOC,CLSTN3,NEURL2,DBN1,DCC,ARNT2,DLX5,HS3ST1,FGF19,DNM2,DPYSL2,…
GO: Biological Process	GO:0014070	response to organic cyclic compound		2.278E-13	2.576E-9	1.073e-10	1.064E-9	228	1133	AANAT,ABCA2,ACVR1,ADCY1,ADCY5,ADCYAP1R1,AXIN2,PLIN2,AGT,AKT1,FBXO32,AQP4,AR,STS,ASPH,SOCS1,ATP1A3,ATP12A,AVP,ADAM9,BAD,CCND1,BCL2,BCL2L2,HCN2,SOCS2,BMP7,BRCA1,TSPO,CACNA1C,CAT,CAV1,CAV2,CDH1,CEBPA,CIDEA,CYP7B1,HAND2,AKAP6,NCOR2,CSF1,CALY,CYBA,CYP24A1,DAB2,ACE,DHFR,FGF19,DNM2,FOXP3,HCN4,LONP2,PQBP1,EDNRB,KLF16,EGFR,ELAVL4,ENDOG,ESR1,DTNBP1,KLF2,PTK2B,RAPGEF3,FDX1,FGF10,FGFR4,FST,FOXF1,FLT3,FNTA,AR…
GO: Biological Process	GO:0048729	tissue morphogenesis		2.679E-13	3.030E-9	1.212e-10	1.201E-9	229	1141	ACVR1,EOMES,FZD6,AGT,HACE1,SEMA6A,ALCAM,IFT80,FBXO32,APC,ITGA8,LGR5,AR,PHACTR4,DCHS1,RBM24,STX16,ATP2A2,STARD13,ATR,BBS4,BCL2,SAP30,NRP2,BMP7,BMPR2,BCL10,CACNA1C,CACNB2,NEUROD4,RUNX3,FIBP,CDH1,PDLIM7,MAPKAPK2,CYTH3,MID1IP1,CYP7B1,LTB4R,NIPBL,HAND2,COL5A1,COL11A1,MAGED1,CLIC4,SPAG6,TRAF4,CELSR1,CSF1,CSF1R,MICAL2,CTSB,CTSH,SEMA3E,ARHGAP24,DAB2,MAGI2,CCM2,DHFR,DLX4,DLX5,DNM2,DSP,HBEGF,GPC6,S1PR1,LPA…
GO: Biological Process	GO:0051094	positive regulation of developmental process		4.163E-13	4.708E-9	1.811e-10	1.795E-9	323	1755	ACHE,ACVR1,AXIN2,FZD9,ADRB1,AGER,AGT,AKT1,ALCAM,MIR675,RASAL1,APC,GPAM,CAMK1,AP3B1,AR,SCUBE2,ASPA,SOCS1,ATOH1,RBM24,TNFSF14,ADAM9,BAD,BBS4,CCND1,BCL2,DLK1,FGF18,SAP30,PRDM1,SOCS2,BNC1,BMP1,BMP7,BMPR2,BNIP3,BRCA1,BTG1,TSPO,C1QBP,HAP1,NEUROD4,CAMP,VSTM2A,RUNX3,CD40LG,TNFRSF13C,CDX2,CEBPA,PDLIM7,BCL7C,BCL7B,WDFY2,CLU,NIPBL,AKAP6,AKAP5,MAGED1,ZNF385A,CRABP2,CSF1,CSF1R,CSNK1D,VCAN,SS18L1,ITSN2,KDM4A,C…
GO: Biological Process	GO:0048646	anatomical structure formation involved in morphogenesis		4.746E-13	5.368E-9	1.988e-10	1.970E-9	346	1910	ABCA1,ABCA2,GJD2,ACHE,ACTN2,ACVR1,TMEM215,PLEKHG5,AXIN2,EOMES,FZD6,AGT,HACE1,AKT1,SEMA6A,UXT,ALOX5AP,APC,ITGA8,CAMK1,AR,SCUBE2,PHACTR4,DCHS1,ATOH1,EIF3I,RBM24,DCBLD2,STARD13,TNFSF14,ADAM9,CDS2,BBS4,FGF18,NRP2,BMP7,BMPR2,BRCA1,BTG1,BCL10,HERC1,CDK5R2,CACNA1A,CALB1,CAMP,CAV1,LDB2,TNFRSF13C,CD59,CDH1,CDH11,SLC25A46,CDX2,PDLIM7,MMP20,CHRND,MID1IP1,LMOD1,TTLL1,HAND2,COL5A1,COL8A1,COL11A1,COL12A1,ADAMT…
GO: Biological Process	GO:0001654	eye development		8.090E-13	9.150E-9	3.268e-10	3.239E-9	178	836	ACHE,ACTN2,TMEM215,SEMA6A,ALCAM,IFT80,APC,LCTL,PHACTR4,SOCS1,RBM24,ALDH7A1,ATP6V0C,ATP6V0B,BBS4,CCND1,BCL2,FGF18,BFSP1,PRDM1,BMP7,BMPR2,CDK5R2,CACNA1C,CACNB2,CALB1,NEUROD4,CDH6,CDH11,CDKN1C,NIPBL,COL5A1,COL8A1,INTS7,CLIC4,TSKU,CRYGA,CRYGB,CRYGC,TRAF4,CSF1R,ABHD12,PRPF31,DCAF8,DLX1,DLX4,FGF19,SCO2,HBEGF,USH1C,EGFR,EPHA2,VPS28,EPHB2,DTNBP1,FAT1,FGF3,FGF8,FGF10,FGFR3,FOXG1,FOXE3,SEMA6C,FN1,PTF1A,PAI…
GO: Biological Process	GO:0043010	camera-type eye development		1.076E-12	1.217E-8	4.196e-10	4.159E-9	161	736	ACHE,SEMA6A,ALCAM,IFT80,APC,LCTL,PHACTR4,SOCS1,RBM24,ALDH7A1,ATP6V0C,ATP6V0B,BBS4,CCND1,FGF18,BFSP1,PRDM1,BMP7,BMPR2,CDK5R2,CACNA1C,CACNB2,CALB1,NEUROD4,CDH6,CDH11,CDKN1C,COL8A1,INTS7,CLIC4,TSKU,CRYGA,CRYGB,CRYGC,TRAF4,CSF1R,ABHD12,PRPF31,DCAF8,DLX1,DLX4,FGF19,HBEGF,USH1C,EGFR,EPHA2,VPS28,EPHB2,DTNBP1,FAT1,FGF3,FGF8,FGF10,FGFR3,FOXG1,FOXE3,SEMA6C,FN1,PTF1A,PAICS,CYFIP2,ATP6V1H,ATP8A2,BBS9,PCDH17,…
GO: Biological Process	GO:0150063	visual system development		1.122E-12	1.269E-8	4.231e-10	4.193E-9	178	839	ACHE,ACTN2,TMEM215,SEMA6A,ALCAM,IFT80,APC,LCTL,PHACTR4,SOCS1,RBM24,ALDH7A1,ATP6V0C,ATP6V0B,BBS4,CCND1,BCL2,FGF18,BFSP1,PRDM1,BMP7,BMPR2,CDK5R2,CACNA1C,CACNB2,CALB1,NEUROD4,CDH6,CDH11,CDKN1C,NIPBL,COL5A1,COL8A1,INTS7,CLIC4,TSKU,CRYGA,CRYGB,CRYGC,TRAF4,CSF1R,ABHD12,PRPF31,DCAF8,DLX1,DLX4,FGF19,SCO2,HBEGF,USH1C,EGFR,EPHA2,VPS28,EPHB2,DTNBP1,FAT1,FGF3,FGF8,FGF10,FGFR3,FOXG1,FOXE3,SEMA6C,FN1,PTF1A,PAI…
GO: Biological Process	GO:0061564	axon development		1.870E-12	2.115E-8	6.824e-10	6.763E-9	169	789	ACHE,ADCY1,UNC5A,SEMA6A,ALCAM,ANK3,VASN,APC,ARHGAP4,ASAH1,ATOH1,BCL2,NRP2,BMP7,BMPR2,TSPO,NIPA1,CACNA1A,NEUROD4,RUNX3,CDH1,CDH11,SLC25A46,B4GALT6,RAB33A,NRXN2,COL6A2,COL12A1,COL19A1,CRABP2,CRMP1,TSKU,CSF1R,FEZ1,CNTNAP2,FAM53B,CTNNA2,ULK2,SEMA3E,BOC,DBN1,DCC,DHFR,ARNT2,DLX5,FGF19,DNM2,DPYSL2,ASCC1,EDN2,TSPAN2,EFNB3,MEGF8,ELAVL4,EPHA7,EPHB2,EPHB6,KREMEN1,UBAP1,EVX1,EXT1,EXT2,NRN1,TUBB3,FGF8,FGFR3,S…
GO: Biological Process	GO:0071495	cellular response to endogenous stimulus		2.360E-12	2.669E-8	8.342e-10	8.267E-9	338	1879	AANAT,ACHE,ACTN2,ACVR1,ADCY5,UCN2,AXIN2,ADRA2A,AGER,AGT,AKT1,SEMA6A,FBXO32,MIR675,CILP,VASN,APC,ITGA8,GPAM,AR,STK16,SCUBE2,SOCS1,ATP1A3,ADAM9,CDS2,BBS4,BCL2L2,HCN2,FGF18,SAP30,NRP2,SOCS2,BMP7,BMPR2,BRCA1,CACNA1A,HAP1,CAMP,VSTM2A,CAT,CAV1,CAV2,LDB2,CD59,FIBP,CDH1,CDKN1C,MAPKAPK2,CHRNA3,B4GALT6,CHRND,CHRNG,CIDEA,AP3S1,ZFYVE9,RRAGD,CYP7B1,AKAP6,ONECUT2,BAG4,BCAR1,CRHR2,NCOR2,CSF1,FEZ1,CSNK1D,CALY,CT…
GO: Biological Process	GO:0072359	circulatory system development		2.490E-12	2.816E-8	8.534e-10	8.458E-9	352	1974	ABCA1,GJD2,ACADM,ACTN2,ACVR1,TMEM215,FAM43B,PLEKHG5,AXIN2,EOMES,FZD6,ADRB1,AGT,HACE1,AKT1,SEMA6A,ALCAM,UXT,FBXO32,ALOX5AP,APC,DCHS1,EIF3H,EIF3I,RBM24,ATP2A2,DCBLD2,STARD13,ATR,CDS2,BBS4,FGF18,SAP30,NRP2,PRDM1,BMP7,BMPR2,BRCA1,BTG1,AP1G2,CACNA1C,CACNB2,CAMP,CAV1,LDB2,CD59,CDH11,CDX2,PDLIM7,NIPBL,HAND2,AKAP6,COL5A1,COL8A1,COL11A1,ADAMTS1,VPS4B,CLIC4,BCAR1,CRHR2,CRIP2,NCOR2,CELSR1,MICAL2,VCAN,KDM4A,…
GO: Biological Process	GO:0030900	forebrain development		5.376E-12	6.081E-8	1.788e-09	1.772E-8	131	572	ACVR1,ADCYAP1R1,EOMES,ALCAM,CHD8,ATOH1,ATP1A3,KCTD12,BAD,BBS4,NRP2,BNIP3,HERC1,CDK5R2,HAP1,NEUROD4,CDH1,CDX2,CETN2,FXR2,TSKU,SLC32A1,NCOR2,CSF1R,FEZ1,ULK2,SEMA3E,DCC,GPR101,DCT,ARNT2,DLX1,DLX5,LHX6,LPAR1,EGFR,ELAVL4,EMX2,EPHB2,ERBB4,MECOM,EXT1,EZH1,FGF3,FGF8,FGF10,FGFR3,TACC3,FOXG1,FOXB1,HOOK3,SALL3,KAT2A,GDNF,BHLHE22,GNAQ,MFSD2A,WIF1,NRG1,HMGB1,HSD3B2,DNAJB1,HTR5A,ID4,IGF2,ISL1,KCNA1,KCNA2,KCNC2…
GO: Biological Process	GO:0048709	oligodendrocyte differentiation		5.767E-12	6.523E-8	1.864e-09	1.847E-8	55	166	ABCA2,ASPA,BNIP3,EIF2B4,NEUROD4,CDKN2C,B4GALT6,CLU,CNTNAP2,DLX1,FGF19,LPAR1,TSPAN2,EIF2B1,FGF3,FGF8,FGFR3,MTOR,RRAGA,NKX6-2,GPM6B,DUSP10,NRG1,ID4,IHH,KCNJ10,MAL,MDK,NF1,NKX2-2,NOTCH1,NOTCH3,NTRK2,PAX6,PPARG,PTEN,PTN,PTPRJ,CDC73,DUSP15,HDAC11,SLC8A3,SIRT2,SMO,SOX1,SOX9,NFASC,NCSTN,TGFB1,NKX2-1,PES1,SUZ12,TP73,TRPC4,VTN
GO: Biological Process	GO:0048568	embryonic organ development		5.997E-12	6.782E-8	1.884e-09	1.867E-8	202	1004	VGLL2,ACVR1,EOMES,FZD6,HACE1,AKT1,SEMA6A,ALCAM,APC,ITGA8,PHACTR4,SOCS1,ATOH1,RBM24,ATP2A2,ATP6V1B1,ATP6V0C,ATR,BBS4,FGF18,SAP30,PRDM1,BMP7,BMPR2,TSPO,CACNA1C,CACNB2,CASP5,CAV1,RUNX3,SCARB2,CDH7,CDKN1C,CDX2,CEBPA,PDLIM7,NIPBL,HAND2,COL8A1,COL11A1,COPA,POLR1C,SYF2,TRAF4,CELSR1,MICAL2,CNTNAP2,HDAC4,NSDHL,FAM50B,FGF20,DHFR,DLX1,DLX4,DLX5,SH2B3,USH1C,LPAR1,MEGF8,EGFR,EPHA2,EMX2,EPHB2,EYA4,ERCC3,FABP3,…
GO: Biological Process	GO:0045165	cell fate commitment		8.806E-12	9.959E-8	2.622e-09	2.598E-8	101	405	ACVR1,EOMES,APC,AR,SCUBE2,ATOH1,BCL2,FGF18,PRDM1,BMP7,NEUROD4,CDKN1C,DMRT3,ONECUT2,DCC,DLX1,DLX4,FGF19,FOXP3,LHX6,LATS2,ERBB4,ETS2,EVX1,EXT1,EYA2,KLF2,FGF3,FGF8,FGF10,FGFR3,FOXG1,PTF1A,MTOR,NKX6-2,GFI1,BHLHE22,NRG1,FOXA1,HOXA13,HOXC10,IHH,IL6R,IL7,IRF4,ISL1,JAK1,KDR,SMAD4,MYOD1,NFIA,NFE2L1,NKX2-2,NOTCH1,NOTCH3,NTRK3,ROR2,PAX3,PAX6,PML,TBX21,TLX3,POU4F1,PPARG,PRKDC,PSEN2,CASZ1,CDC73,RAG2,RBBP4,RBB…
GO: Biological Process	GO:0090596	sensory organ morphogenesis		8.809E-12	9.963E-8	2.622e-09	2.598E-8	130	570	TMEM215,FZD6,SEMA6A,ALCAM,IFT80,APC,ITGA8,LCTL,PHACTR4,SOCS1,ATOH1,ATP6V1B1,ATP6V0C,BBS4,CCND1,BCL2,FGF18,PRDM1,BMP7,CDK5R2,CALB1,CDH6,NIPBL,COL5A1,COL8A1,COL11A1,TSKU,CRYGB,TRAF4,CELSR1,ABHD12,DLX4,DLX5,USH1C,EPHA2,EMX2,EPHB2,EYA4,FAT1,FGF3,FGF8,FGF10,FGFR3,FST,FOXG1,FOXE3,SEMA6C,FN1,PTF1A,CYFIP2,STAU2,ATP8A2,GAS8,BBS9,GFI1,PCDH17,REEP6,BHLHE22,GMDS,VAX1,TRIOBP,MFSD2A,HTR1F,IGFBP3,IHH,KCNQ1,KDR,…
GO: Biological Process	GO:0002009	morphogenesis of an epithelium		1.128E-11	1.276E-7	3.271e-09	3.242E-8	196	973	ACVR1,EOMES,FZD6,AGT,HACE1,ALCAM,IFT80,APC,LGR5,AR,PHACTR4,DCHS1,RBM24,STX16,ATP2A2,STARD13,ATR,BBS4,BCL2,SAP30,BMP7,BMPR2,BCL10,CACNA1C,CACNB2,NEUROD4,RUNX3,FIBP,CDH1,PDLIM7,MAPKAPK2,CYTH3,MID1IP1,CYP7B1,LTB4R,NIPBL,HAND2,COL5A1,MAGED1,CLIC4,SPAG6,TRAF4,CELSR1,CSF1,CSF1R,MICAL2,CTSB,CTSH,SEMA3E,ARHGAP24,DAB2,MAGI2,CCM2,DHFR,DLX4,DLX5,DNM2,HBEGF,GPC6,NTN4,LATS2,MEGF8,EGFR,EPHA2,EPHA7,EPHB2,ERBB4,…
[truncated: 1,315 more rows]
